# Supplementary material for: De novo Transcriptome Assembly of Floral Buds of Pineapple and Identification of Differentially Expressed Genes in Response to Ethephon Induction
Source: Front Plant Sci. 2016 Feb 26;7:203. doi: 10.3389/fpls.2016.00203 (PMC4767906; doi:10.3389/fpls.2016.00203)
Supplement: Additional File 1 — Primer sequences used in qPCR. [file DataSheet1.xls]

## Sheet: Sheet1
	Gene ID		F:					R:
	Unigene0021445		5' -CTTCTTCGTGCTGGCCTTCATCT -3'					5' -TTCCCTTCCTCTATTGTTGTTGTTGTT-3'
	Unigene0115271		5' -ATGTTCGTTGGGTGCCGTTTGGT -3'					5' –CTTGAGAAGCTATTCACGGATTT-3'
	Unigene0070140		5' -TGCTGCTGCTGCTGCTGCTTCCA -3'					5' -GCCTCCTCCTACCCTGACCTAATCCAA -3'
	Unigene0063713		5' -ACATCCCTTTCCTATGCCTTCGC -3'					5' -AGTGGCTGTGGACTTGGACTTGC -3'
	Unigene0089653		5' -CGAGGACGAGCATCACGAGAAAA -3'					5' -CTGGTCGTCGCCGCCACGTATTT -3'
	Unigene0077614		5' -TGACCTGGCGGTTGATCTTGTTC -3'					5' -CGCATTTCCAAATCGAGTTAGGGT -3'
	Unigene0115509		5'-CTGGGAAAGAGGAAACATAGGCA-3'					5'-GCAGCAGCAGCCCTTCTTCAAAC-3'
	Unigene0115508		5'-AGCTTCGGCATCTGTCTCCTCCA-3'					5'-CTTCGCCCAGCATGTTGTGACCT-3'
	Unigene0084723		5' -CGGATTCCATCACAACGAGACAG -3'					5' -TGAAGTATGCGAATGAACCAGCA -3'
	Unigene0032387		5' -ATGCTCCAAGTCCCAGTTACCCA -3'					5' -AGCTCACAATCTCCTGCCCAAAA -3'
	Unigene0058964		5' -CTCCTACAAACTCCTCCTCACCG -3'					5' -TCCCTTCTACTTCCTCAGCTCCA -3'
	Unigene0077607		5' -GTATGGCTAAGCGGGAGGAAAGA -3'					5' -CTCCACCAAGGGCAAGCTCTACG -3'
	Unigene0132144		5' -GCCTGCTTTGAGTTCTTCTTCGG -3'					5' -ATCTCCTTCTTCGTCGGTGCTGA -3'
