# Supplementary material for: De novo Transcriptome Assembly of Floral Buds of Pineapple and Identification of Differentially Expressed Genes in Response to Ethephon Induction
Source: Front Plant Sci. 2016 Feb 26;7:203. doi: 10.3389/fpls.2016.00203 (PMC4767906; doi:10.3389/fpls.2016.00203)
Supplement: Additional File 2 — COG classifications of unigenes. [file DataSheet2.xls]

Code	Functional-Categories	Gene-Number	Genes
A	RNA processing and modification 	386	Unigene0070139,COG5178	Unigene0071668,COG5147	Unigene0074987,COG5147	Unigene0075494,COG5183	Unigene0075496,COG5183	Unigene0075497,COG5183	Unigene0075505,COG5183	Unigene0080348,COG5238	Unigene0080349,COG5238	Unigene0080356,COG5238	Unigene0080358,COG5238	Unigene0080359,COG5238	Unigene0080364,COG5238	Unigene0080719,COG5176	Unigene0081369,COG5238	Unigene0083054,COG5178	Unigene0083421,COG5183	Unigene0083479,COG5104	Unigene0083482,COG5104	Unigene0083483,COG5104	Unigene0083487,COG5104	Unigene0083488,COG5104	Unigene0086072,COG5147	Unigene0086305,COG5178	Unigene0086308,COG5178	Unigene0086955,COG5147	Unigene0086957,COG5147	Unigene0086959,COG5147	Unigene0087060,COG5183	Unigene0087062,COG5183	Unigene0087911,COG5147	Unigene0087912,COG5147	Unigene0087913,COG5147	Unigene0087915,COG5147	Unigene0088910,COG5147	Unigene0089762,COG5147	Unigene0089763,COG5147	Unigene0090368,COG5147	Unigene0090623,COG5147	Unigene0090726,COG5147	Unigene0091114,COG5228	Unigene0091945,COG5200	Unigene0091946,COG5200	Unigene0091947,COG5200	Unigene0091948,COG5200	Unigene0091949,COG5200	Unigene0091950,COG5200	Unigene0093667,COG5246	Unigene0093668,COG5246	Unigene0093768,COG2136	Unigene0093769,COG2136	Unigene0093771,COG2136	Unigene0093772,COG2136	Unigene0098268,COG5180	Unigene0098269,COG5180	Unigene0101459,COG5147	Unigene0101462,COG5147	Unigene0101465,COG5147	Unigene0101542,COG5147	Unigene0101981,COG5176	Unigene0102148,COG5178	Unigene0102657,COG5239	Unigene0102658,COG5239	Unigene0102659,COG5239	Unigene0102660,COG5239	Unigene0102661,COG5239	Unigene0102662,COG5239	Unigene0102663,COG5239	Unigene0102664,COG5239	Unigene0102796,COG5107	Unigene0103068,COG5147	Unigene0103069,COG5147	Unigene0103070,COG5147	Unigene0103901,COG5147	Unigene0104144,COG5107	Unigene0104155,COG5107	Unigene0107183,COG0430	Unigene0110790,COG5147	Unigene0115497,COG5176	Unigene0115498,COG5176	Unigene0115499,COG5176	Unigene0115651,COG5161	Unigene0115652,COG5161	Unigene0115653,COG5161	Unigene0115670,COG5239	Unigene0115671,COG5239	Unigene0115805,COG5186	Unigene0116080,COG5239	Unigene0116099,COG5176	Unigene0116113,COG5147	Unigene0116174,COG5107	Unigene0116199,COG5049	Unigene0116202,COG5239	Unigene0116292,COG5147	Unigene0116501,COG5147	Unigene0116773,COG5147	Unigene0116778,COG5147	Unigene0116793,COG1949	Unigene0116918,COG5183	Unigene0116958,COG5181	Unigene0116994,COG5213	Unigene0117189,COG5200	Unigene0121710,COG5107	Unigene0121837,COG5239	Unigene0121891,COG5186	Unigene0122033,COG5176	Unigene0122615,COG5213	Unigene0122617,COG5147	Unigene0125618,COG5186	Unigene0125777,COG5147	Unigene0125985,COG5182	Unigene0126085,COG5183	Unigene0126727,COG5147	Unigene0126864,COG1949	Unigene0127098,COG5186	Unigene0131115,COG5239	Unigene0131174,COG5186	Unigene0131232,COG5186	Unigene0131338,COG5623	Unigene0131351,COG5239	Unigene0131352,COG5239	Unigene0131587,COG5049	Unigene0131688,COG5147	Unigene0131744,COG5183	Unigene0132476,COG5147	Unigene0135568,COG5213	Unigene0135676,COG5213	Unigene0135705,COG5239	Unigene0135801,COG5180	Unigene0137078,COG5161	Unigene0137079,COG5161	Unigene0137080,COG5161	Unigene0137081,COG5161	Unigene0137082,COG5161	Unigene0137083,COG5161	Unigene0137334,COG5104	Unigene0137335,COG5104	Unigene0137375,COG5186	Unigene0137376,COG5186	Unigene0001007,COG5147	Unigene0001681,COG5147	Unigene0002246,COG5147	Unigene0003515,COG5183	Unigene0003785,COG5147	Unigene0003874,COG5176	Unigene0007032,COG5228	Unigene0007034,COG5228	Unigene0007038,COG5228	Unigene0007039,COG5228	Unigene0007040,COG5228	Unigene0007041,COG5228	Unigene0007052,COG5228	Unigene0007053,COG5228	Unigene0007057,COG5228	Unigene0007061,COG5228	Unigene0008436,COG5186	Unigene0008437,COG5186	Unigene0008438,COG5186	Unigene0008439,COG5186	Unigene0008440,COG5186	Unigene0008441,COG5186	Unigene0008442,COG5186	Unigene0008443,COG5186	Unigene0008444,COG5186	Unigene0008445,COG5186	Unigene0009776,COG5183	Unigene0009777,COG5183	Unigene0009778,COG5183	Unigene0009782,COG5183	Unigene0009785,COG5183	Unigene0009786,COG5183	Unigene0009792,COG5183	Unigene0009798,COG5183	Unigene0009801,COG5183	Unigene0009807,COG5178	Unigene0009808,COG5183	Unigene0009810,COG5183	Unigene0009811,COG5183	Unigene0009819,COG5183	Unigene0009829,COG5183	Unigene0137684,COG5623	Unigene0137960,COG1949	Unigene0138007,COG5183	Unigene0138097,COG5183	Unigene0138118,COG5183	Unigene0138144,COG5147	Unigene0138243,COG5178	Unigene0138252,COG5147	Unigene0138393,COG5239	Unigene0138672,COG5239	Unigene0138872,COG5147	Unigene0142523,COG5183	Unigene0142525,COG5183	Unigene0142530,COG5183	Unigene0143036,COG5104	Unigene0143037,COG5104	Unigene0143378,COG5200	Unigene0143401,COG5180	Unigene0143668,COG5180	Unigene0144501,COG5183	Unigene0144517,COG0430	Unigene0144561,COG5176	Unigene0144571,COG5186	Unigene0010437,COG5178	Unigene0010441,COG5178	Unigene0010442,COG5178	Unigene0010443,COG5178	Unigene0010444,COG5178	Unigene0012389,COG5178	Unigene0012897,COG5161	Unigene0012898,COG5161	Unigene0012899,COG5161	Unigene0012900,COG5161	Unigene0012901,COG5161	Unigene0012902,COG5161	Unigene0012903,COG5161	Unigene0012904,COG5161	Unigene0012906,COG5161	Unigene0012908,COG5161	Unigene0013210,COG5049	Unigene0013211,COG5049	Unigene0013212,COG5049	Unigene0013214,COG5049	Unigene0014279,COG5239	Unigene0016541,COG5147	Unigene0016542,COG5147	Unigene0016543,COG5147	Unigene0016544,COG5147	Unigene0016545,COG5147	Unigene0017716,COG5178	Unigene0018185,COG5181	Unigene0018186,COG5181	Unigene0018190,COG5181	Unigene0018444,COG5182	Unigene0018445,COG5182	Unigene0021331,COG5186	Unigene0021332,COG5186	Unigene0021333,COG5186	Unigene0021334,COG5186	Unigene0021335,COG5186	Unigene0021336,COG5186	Unigene0021337,COG5186	Unigene0021338,COG5186	Unigene0023018,COG5147	Unigene0024996,COG5147	Unigene0026212,COG5147	Unigene0026640,COG5176	Unigene0026717,COG5176	Unigene0026718,COG5176	Unigene0026719,COG5176	Unigene0027722,COG5147	Unigene0027805,COG5104	Unigene0027807,COG5104	Unigene0027847,COG5239	Unigene0027848,COG5239	Unigene0027849,COG5239	Unigene0027850,COG5239	Unigene0027851,COG5239	Unigene0027853,COG5239	Unigene0027866,COG5200	Unigene0027867,COG5200	Unigene0027868,COG5200	Unigene0027869,COG5200	Unigene0027871,COG5200	Unigene0027872,COG5200	Unigene0027873,COG5200	Unigene0027874,COG5200	Unigene0027875,COG5200	Unigene0027876,COG5200	Unigene0027877,COG5200	Unigene0027878,COG5200	Unigene0027879,COG5200	Unigene0027880,COG5200	Unigene0027881,COG5200	Unigene0027882,COG5200	Unigene0027883,COG5200	Unigene0027884,COG5200	Unigene0027885,COG5200	Unigene0027886,COG5200	Unigene0027887,COG5200	Unigene0027888,COG5200	Unigene0027889,COG5200	Unigene0027890,COG5200	Unigene0027891,COG5200	Unigene0027892,COG5200	Unigene0027893,COG5200	Unigene0027895,COG5200	Unigene0027896,COG5200	Unigene0027898,COG5200	Unigene0027900,COG5200	Unigene0029647,COG5147	Unigene0029650,COG5147	Unigene0030597,COG5188	Unigene0030598,COG5188	Unigene0032736,COG5147	Unigene0035791,COG5147	Unigene0038116,COG5147	Unigene0038971,COG5147	Unigene0040587,COG5623	Unigene0040590,COG5623	Unigene0040592,COG5623	Unigene0040593,COG5623	Unigene0041386,COG5147	Unigene0041591,COG5178	Unigene0041815,COG5147	Unigene0041816,COG5147	Unigene0041912,COG5147	Unigene0041949,COG5226	Unigene0041950,COG5226	Unigene0042121,COG5147	Unigene0043389,COG5147	Unigene0043853,COG5147	Unigene0043854,COG5147	Unigene0044241,COG5147	Unigene0044513,COG5147	Unigene0044515,COG5147	Unigene0044636,COG5183	Unigene0044637,COG5183	Unigene0044638,COG5183	Unigene0044639,COG5183	Unigene0044640,COG5183	Unigene0044785,COG5176	Unigene0045102,COG1949	Unigene0045104,COG1949	Unigene0045611,COG5049	Unigene0045612,COG5049	Unigene0046033,COG5147	Unigene0046034,COG5147	Unigene0046263,COG5178	Unigene0046992,COG5147	Unigene0049141,COG5213	Unigene0049145,COG5213	Unigene0049852,COG5186	Unigene0049853,COG5186	Unigene0049854,COG5186	Unigene0049855,COG5186	Unigene0049856,COG5186	Unigene0049857,COG5186	Unigene0049858,COG5186	Unigene0049859,COG5186	Unigene0049860,COG5186	Unigene0049861,COG5186	Unigene0049862,COG5186	Unigene0049863,COG5186	Unigene0049864,COG5186	Unigene0049865,COG5186	Unigene0049866,COG5186	Unigene0049867,COG5186	Unigene0049868,COG5186	Unigene0050547,COG5147	Unigene0051871,COG5049	Unigene0053003,COG5147	Unigene0053255,COG5147	Unigene0053256,COG5147	Unigene0053337,COG5239	Unigene0053805,COG5176	Unigene0054446,COG5107	Unigene0054447,COG5107	Unigene0054448,COG5107	Unigene0054449,COG5107	Unigene0054450,COG5107	Unigene0055078,COG5136	Unigene0056015,COG5147	Unigene0056016,COG5147	Unigene0056258,COG5183	Unigene0056260,COG5183	Unigene0056261,COG5183	Unigene0056437,COG5228	Unigene0056438,COG5228	Unigene0057535,COG2136	Unigene0057536,COG2136	Unigene0057537,COG2136	Unigene0057539,COG2136	Unigene0057540,COG2136	Unigene0057541,COG2136	Unigene0057542,COG2136	Unigene0057543,COG2136	Unigene0057749,COG5147	Unigene0060731,COG5147	Unigene0060874,COG5147	Unigene0061713,COG5147	Unigene0062375,COG5147	Unigene0062929,COG5178	Unigene0065284,COG5178	Unigene0067526,COG5147	Unigene0067527,COG5147
B	Chromatin structure and dynamics 	516	Unigene0070396,COG0123	Unigene0070397,COG0123	Unigene0070398,COG0123	Unigene0070399,COG0123	Unigene0070400,COG0123	Unigene0070401,COG0123	Unigene0070402,COG0123	Unigene0070403,COG0123	Unigene0070404,COG0123	Unigene0070405,COG0123	Unigene0070406,COG0123	Unigene0070407,COG0123	Unigene0070408,COG0123	Unigene0070409,COG0123	Unigene0070711,COG5602	Unigene0070712,COG5602	Unigene0070713,COG5602	Unigene0070714,COG5602	Unigene0070715,COG5602	Unigene0070716,COG5602	Unigene0074914,COG5531	Unigene0074915,COG5531	Unigene0074916,COG5531	Unigene0075385,COG5032	Unigene0075386,COG5032	Unigene0075387,COG5032	Unigene0075388,COG5032	Unigene0075389,COG5032	Unigene0075390,COG5032	Unigene0075392,COG5032	Unigene0076020,COG5137	Unigene0076780,COG5032	Unigene0077580,COG5648	Unigene0077591,COG5648	Unigene0077903,COG5137	Unigene0077927,COG5259	Unigene0078143,COG2036	Unigene0078779,COG5032	Unigene0078780,COG5032	Unigene0078781,COG5032	Unigene0078782,COG5032	Unigene0078784,COG5032	Unigene0078785,COG5032	Unigene0078786,COG5032	Unigene0078787,COG5032	Unigene0078788,COG5032	Unigene0078789,COG5032	Unigene0078790,COG5032	Unigene0078791,COG5032	Unigene0078792,COG5032	Unigene0078793,COG5032	Unigene0078794,COG5032	Unigene0078795,COG5032	Unigene0078796,COG5032	Unigene0079363,COG5531	Unigene0079552,COG5648	Unigene0079708,COG5076	Unigene0079709,COG5076	Unigene0079711,COG5076	Unigene0079712,COG5076	Unigene0079713,COG5076	Unigene0079714,COG5076	Unigene0079716,COG5076	Unigene0079717,COG5076	Unigene0079718,COG5076	Unigene0079719,COG5076	Unigene0079720,COG5076	Unigene0079721,COG5076	Unigene0079723,COG5076	Unigene0079724,COG5076	Unigene0079726,COG5076	Unigene0079727,COG5076	Unigene0079728,COG5076	Unigene0079729,COG5076	Unigene0080287,COG5648	Unigene0081224,COG5137	Unigene0081227,COG5137	Unigene0081227,COG5076	Unigene0081750,COG5262	Unigene0081752,COG5262	Unigene0081753,COG5262	Unigene0081754,COG5262	Unigene0081756,COG5262	Unigene0081757,COG5262	Unigene0081758,COG5262	Unigene0082036,COG5076	Unigene0082037,COG5076	Unigene0082038,COG5076	Unigene0083479,COG5648	Unigene0083481,COG5648	Unigene0083482,COG5648	Unigene0083483,COG5648	Unigene0083485,COG5648	Unigene0083487,COG5648	Unigene0083488,COG5648	Unigene0083936,COG5137	Unigene0084032,COG5137	Unigene0084033,COG5137	Unigene0084307,COG5648	Unigene0084672,COG5531	Unigene0084950,COG5137	Unigene0085202,COG5262	Unigene0085204,COG5262	Unigene0085206,COG5262	Unigene0085207,COG5262	Unigene0085564,COG5032	Unigene0085566,COG5032	Unigene0085567,COG5032	Unigene0087888,COG5531	Unigene0088256,COG5531	Unigene0088257,COG5531	Unigene0089496,COG5137	Unigene0091833,COG0123	Unigene0091834,COG0123	Unigene0091976,COG5034	Unigene0091977,COG5034	Unigene0091978,COG5034	Unigene0091979,COG5034	Unigene0091980,COG5034	Unigene0091981,COG5034	Unigene0091982,COG5034	Unigene0093041,COG5137	Unigene0098579,COG5076	Unigene0098580,COG5076	Unigene0099370,COG5137	Unigene0099373,COG5137	Unigene0100101,COG5648	Unigene0100103,COG5648	Unigene0100104,COG5648	Unigene0100167,COG2036	Unigene0100168,COG2036	Unigene0100169,COG2036	Unigene0100171,COG2036	Unigene0100291,COG5137	Unigene0100450,COG5137	Unigene0101309,COG5602	Unigene0101310,COG5602	Unigene0101368,COG5076	Unigene0102230,COG5531	Unigene0102264,COG5648	Unigene0102272,COG0123	Unigene0103952,COG5259	Unigene0103953,COG5259	Unigene0105312,COG5137	Unigene0105315,COG0123	Unigene0106633,COG5137	Unigene0107396,COG5648	Unigene0108135,COG5137	Unigene0108142,COG5137	Unigene0108616,COG5531	Unigene0109220,COG2036	Unigene0111589,COG2036	Unigene0111685,COG5262	Unigene0113490,COG5027	Unigene0113491,COG5027	Unigene0113492,COG5027	Unigene0115173,COG5531	Unigene0115174,COG5531	Unigene0115175,COG5531	Unigene0115176,COG5531	Unigene0115177,COG5531	Unigene0116038,COG5531	Unigene0116301,COG5137	Unigene0116505,COG0123	Unigene0116715,COG2036	Unigene0116791,COG0123	Unigene0116897,COG0123	Unigene0116916,COG0123	Unigene0121652,COG2036	Unigene0122139,COG0123	Unigene0122364,COG5034	Unigene0122499,COG5137	Unigene0122534,COG5648	Unigene0122658,COG5137	Unigene0122676,COG5032	Unigene0122696,COG5032	Unigene0122705,COG5137	Unigene0122739,COG0123	Unigene0122744,COG5229	Unigene0122771,COG0123	Unigene0122972,COG0123	Unigene0122980,COG2036	Unigene0124909,COG5032	Unigene0124910,COG5032	Unigene0124911,COG5032	Unigene0125561,COG5137	Unigene0125627,COG5259	Unigene0125628,COG5259	Unigene0125874,COG5531	Unigene0125898,COG5032	Unigene0125915,COG0123	Unigene0126070,COG5137	Unigene0126150,COG2036	Unigene0126706,COG5076	Unigene0126760,COG5076	Unigene0126782,COG0123	Unigene0126801,COG5137	Unigene0130894,COG5076	Unigene0130895,COG5076	Unigene0130976,COG5076	Unigene0130994,COG2036	Unigene0131125,COG5137	Unigene0131126,COG5137	Unigene0131188,COG0123	Unigene0131189,COG0123	Unigene0131380,COG5602	Unigene0131730,COG5531	Unigene0131741,COG2036	Unigene0131919,COG5259	Unigene0132145,COG5648	Unigene0132171,COG0123	Unigene0132254,COG5137	Unigene0132370,COG0123	Unigene0132493,COG5034	Unigene0132499,COG0123	Unigene0132516,COG0123	Unigene0132620,COG5648	Unigene0135469,COG5032	Unigene0135651,COG5648	Unigene0137168,COG5648	Unigene0137169,COG5648	Unigene0137170,COG5648	Unigene0137171,COG5648	Unigene0137221,COG5137	Unigene0137315,COG5076	Unigene0001420,COG5602	Unigene0003393,COG2036	Unigene0003394,COG2036	Unigene0003610,COG5137	Unigene0005781,COG2036	Unigene0008108,COG5137	Unigene0008114,COG5137	Unigene0008115,COG5137	Unigene0008117,COG5137	Unigene0008119,COG5137	Unigene0008120,COG5137	Unigene0008134,COG5137	Unigene0008196,COG2036	Unigene0008197,COG2036	Unigene0008198,COG2036	Unigene0008199,COG2036	Unigene0008200,COG2036	Unigene0008201,COG2036	Unigene0008202,COG2036	Unigene0008203,COG2036	Unigene0008204,COG2036	Unigene0009374,COG5034	Unigene0009375,COG5034	Unigene0009444,COG5137	Unigene0009445,COG5137	Unigene0009447,COG5137	Unigene0009447,COG5406	Unigene0009450,COG5137	Unigene0009838,COG5137	Unigene0009839,COG5137	Unigene0137689,COG5262	Unigene0137705,COG5648	Unigene0138356,COG5137	Unigene0138377,COG2036	Unigene0138844,COG0123	Unigene0142998,COG5076	Unigene0143054,COG2036	Unigene0143055,COG2036	Unigene0143463,COG0123	Unigene0143684,COG2036	Unigene0143816,COG5137	Unigene0144018,COG5034	Unigene0144229,COG0123	Unigene0144270,COG5229	Unigene0144570,COG0123	Unigene0010539,COG5531	Unigene0010542,COG5531	Unigene0010545,COG5531	Unigene0010551,COG5531	Unigene0010689,COG5032	Unigene0010698,COG5076	Unigene0010701,COG5076	Unigene0011318,COG2036	Unigene0011319,COG2036	Unigene0011320,COG2036	Unigene0011321,COG2036	Unigene0011322,COG2036	Unigene0011323,COG2036	Unigene0011324,COG2036	Unigene0011325,COG2036	Unigene0011326,COG2036	Unigene0011465,COG5218	Unigene0011466,COG5218	Unigene0011731,COG5531	Unigene0012763,COG5076	Unigene0012764,COG5076	Unigene0012765,COG5076	Unigene0012766,COG5076	Unigene0012767,COG5076	Unigene0012768,COG5076	Unigene0012770,COG5076	Unigene0012771,COG5076	Unigene0012772,COG5076	Unigene0012774,COG5076	Unigene0013548,COG0123	Unigene0013549,COG0123	Unigene0013868,COG5648	Unigene0013871,COG5648	Unigene0013872,COG5648	Unigene0013873,COG5648	Unigene0013875,COG5648	Unigene0013880,COG5648	Unigene0013883,COG5648	Unigene0013891,COG5648	Unigene0013893,COG5648	Unigene0013894,COG5648	Unigene0013896,COG5648	Unigene0013902,COG5648	Unigene0013903,COG5648	Unigene0013907,COG5648	Unigene0013908,COG5648	Unigene0013910,COG5648	Unigene0013913,COG5648	Unigene0013914,COG5648	Unigene0015262,COG5648	Unigene0015267,COG5648	Unigene0016083,COG5032	Unigene0016084,COG5032	Unigene0016085,COG5032	Unigene0016086,COG5032	Unigene0016087,COG5032	Unigene0016088,COG5032	Unigene0016089,COG5032	Unigene0016090,COG5032	Unigene0016091,COG5032	Unigene0016092,COG5032	Unigene0016093,COG5032	Unigene0016094,COG5032	Unigene0016095,COG5032	Unigene0016096,COG5032	Unigene0016097,COG5032	Unigene0016098,COG5032	Unigene0016099,COG5032	Unigene0016100,COG5032	Unigene0016101,COG5032	Unigene0016102,COG5032	Unigene0016103,COG5032	Unigene0016104,COG5032	Unigene0016105,COG5032	Unigene0016106,COG5032	Unigene0016107,COG5032	Unigene0016108,COG5032	Unigene0016109,COG5032	Unigene0016110,COG5032	Unigene0016111,COG5032	Unigene0016112,COG5032	Unigene0016114,COG5032	Unigene0016115,COG5032	Unigene0016116,COG5032	Unigene0016117,COG5032	Unigene0016118,COG5032	Unigene0016119,COG5032	Unigene0016623,COG5648	Unigene0016624,COG5648	Unigene0017540,COG5137	Unigene0018051,COG5531	Unigene0018052,COG5531	Unigene0018054,COG5531	Unigene0018055,COG5531	Unigene0018056,COG5531	Unigene0018057,COG5531	Unigene0018058,COG5531	Unigene0018059,COG5531	Unigene0018060,COG5531	Unigene0018349,COG5076	Unigene0018350,COG5076	Unigene0018352,COG5076	Unigene0018353,COG5076	Unigene0019009,COG5137	Unigene0019950,COG5648	Unigene0021486,COG5076	Unigene0024570,COG5137	Unigene0024571,COG5137	Unigene0027950,COG5076	Unigene0027953,COG5076	Unigene0028161,COG5137	Unigene0030735,COG5032	Unigene0030736,COG5032	Unigene0030771,COG5648	Unigene0030772,COG5648	Unigene0030773,COG5648	Unigene0030774,COG5648	Unigene0030775,COG5648	Unigene0030776,COG5648	Unigene0039155,COG2036	Unigene0040320,COG5137	Unigene0040321,COG5137	Unigene0041717,COG5098	Unigene0041853,COG0123	Unigene0041854,COG0123	Unigene0041991,COG5259	Unigene0041992,COG5259	Unigene0041995,COG5259	Unigene0041996,COG5259	Unigene0042038,COG5406	Unigene0042039,COG5406	Unigene0042040,COG5406	Unigene0042215,COG5259	Unigene0042216,COG5259	Unigene0042526,COG5137	Unigene0042528,COG5137	Unigene0043679,COG5114	Unigene0043679,COG5259	Unigene0043680,COG5114	Unigene0043680,COG5259	Unigene0043681,COG5114	Unigene0043681,COG5259	Unigene0043682,COG5114	Unigene0043682,COG5259	Unigene0043683,COG5114	Unigene0043683,COG5259	Unigene0043684,COG5114	Unigene0043684,COG5259	Unigene0043686,COG5114	Unigene0043687,COG5114	Unigene0043949,COG2036	Unigene0043951,COG2036	Unigene0043952,COG2036	Unigene0043953,COG2036	Unigene0044103,COG5602	Unigene0045841,COG1243	Unigene0045842,COG1243	Unigene0045881,COG5262	Unigene0046115,COG5137	Unigene0046848,COG5262	Unigene0046849,COG5262	Unigene0047012,COG2036	Unigene0047013,COG2036	Unigene0047534,COG5262	Unigene0048873,COG5137	Unigene0048874,COG5137	Unigene0048875,COG5137	Unigene0052734,COG5076	Unigene0052735,COG5076	Unigene0052736,COG5076	Unigene0052737,COG5076	Unigene0053775,COG5602	Unigene0053902,COG5262	Unigene0053903,COG5262	Unigene0053904,COG5262	Unigene0053905,COG5262	Unigene0053906,COG5262	Unigene0053907,COG5262	Unigene0053908,COG5262	Unigene0053909,COG5262	Unigene0053911,COG5262	Unigene0053912,COG5262	Unigene0053913,COG5262	Unigene0054681,COG0123	Unigene0054682,COG0123	Unigene0054683,COG0123	Unigene0055005,COG5137	Unigene0055060,COG5076	Unigene0055061,COG5076	Unigene0055062,COG5076	Unigene0055063,COG5076	Unigene0055065,COG5076	Unigene0055066,COG5076	Unigene0055067,COG5076	Unigene0055068,COG5076	Unigene0055069,COG5076	Unigene0055070,COG5076	Unigene0055071,COG5076	Unigene0055072,COG5076	Unigene0056032,COG5137	Unigene0056033,COG5137	Unigene0056314,COG5137	Unigene0056315,COG5137	Unigene0056316,COG5137	Unigene0056317,COG5137	Unigene0056319,COG5137	Unigene0057721,COG5137	Unigene0058109,COG5165	Unigene0058109,COG5648	Unigene0058588,COG5137	Unigene0060140,COG5262	Unigene0060141,COG5262	Unigene0060329,COG2036	Unigene0060605,COG5137	Unigene0061183,COG5648	Unigene0062187,COG5137	Unigene0062190,COG5137	Unigene0063392,COG2036	Unigene0066561,COG5137	Unigene0067234,COG5032	Unigene0067235,COG5032	Unigene0067236,COG5032	Unigene0067237,COG5032	Unigene0067238,COG5032	Unigene0067239,COG5032	Unigene0067240,COG5032	Unigene0067241,COG5032	Unigene0067242,COG5032	Unigene0067263,COG5034	Unigene0067264,COG5034	Unigene0067265,COG5034	Unigene0067437,COG5137	Unigene0067757,COG5531	Unigene0067758,COG5531	Unigene0068206,COG5137	Unigene0069124,COG5531	Unigene0069125,COG5531	Unigene0069126,COG5531	Unigene0069514,COG5262	Unigene0069516,COG5262	Unigene0069518,COG5262	Unigene0069520,COG5262	Unigene0069521,COG5262	Unigene0069522,COG5262	Unigene0069918,COG2036	Unigene0069919,COG2036
C	Energy production and conversion 	1624	Unigene0070083,COG1048	Unigene0070084,COG1048	Unigene0070086,COG1048	Unigene0070367,COG0247	Unigene0070369,COG0247	Unigene0070372,COG0247	Unigene0070373,COG0247	Unigene0070475,COG0114	Unigene0070476,COG0114	Unigene0070477,COG0114	Unigene0070521,COG0667	Unigene0070942,COG1252	Unigene0070968,COG0247	Unigene0070997,COG0247	Unigene0071057,COG5274	Unigene0071060,COG5274	Unigene0071067,COG5274	Unigene0071076,COG5274	Unigene0071080,COG5274	Unigene0071082,COG5274	Unigene0071110,COG0526	Unigene0072533,COG0636	Unigene0072565,COG1009	Unigene0072721,COG1048	Unigene0072816,COG0584	Unigene0073036,COG3808	Unigene0073760,COG1252	Unigene0073866,COG1012	Unigene0074393,COG2352	Unigene0074716,COG0277	Unigene0074717,COG0277	Unigene0074718,COG0277	Unigene0074722,COG0277	Unigene0074723,COG0277	Unigene0074725,COG0277	Unigene0074726,COG0277	Unigene0074730,COG0277	Unigene0074731,COG0277	Unigene0074998,COG1249	Unigene0075447,COG2086	Unigene0075453,COG2086	Unigene0075454,COG2086	Unigene0075479,COG1053	Unigene0075480,COG1053	Unigene0075515,COG0247	Unigene0075516,COG0247	Unigene0075587,COG0356	Unigene0075588,COG0356	Unigene0075592,COG0356	Unigene0075596,COG1290	Unigene0075597,COG1290	Unigene0075597,COG0649	Unigene0075598,COG0649	Unigene0075599,COG1290	Unigene0075599,COG0649	Unigene0075601,COG1290	Unigene0075602,COG0649	Unigene0075603,COG1905	Unigene0075744,COG0247	Unigene0075827,COG1008	Unigene0075828,COG1008	Unigene0075916,COG1035	Unigene0075917,COG1035	Unigene0075918,COG1035	Unigene0075919,COG1035	Unigene0075920,COG1035	Unigene0075921,COG1035	Unigene0075922,COG1035	Unigene0075923,COG1035	Unigene0075924,COG1035	Unigene0075925,COG1035	Unigene0075926,COG1035	Unigene0075927,COG1035	Unigene0075928,COG1035	Unigene0075929,COG1035	Unigene0075930,COG1035	Unigene0075931,COG1035	Unigene0076061,COG0247	Unigene0076680,COG0247	Unigene0076693,COG1007	Unigene0076694,COG1007	Unigene0076697,COG1007	Unigene0076699,COG1007	Unigene0076725,COG0526	Unigene0076845,COG1902	Unigene0076846,COG1902	Unigene0077244,COG3474	Unigene0077248,COG1142	Unigene0077250,COG1142	Unigene0077251,COG1142	Unigene0077252,COG1142	Unigene0077253,COG1142	Unigene0077254,COG1142	Unigene0077255,COG1142	Unigene0077256,COG1142	Unigene0077257,COG1142	Unigene0077260,COG1142	Unigene0077261,COG1142	Unigene0077262,COG1142	Unigene0077263,COG1142	Unigene0077264,COG1142	Unigene0077265,COG1142	Unigene0077267,COG1142	Unigene0077268,COG1142	Unigene0077270,COG1142	Unigene0077271,COG1142	Unigene0077272,COG1142	Unigene0078108,COG1048	Unigene0078460,COG0538	Unigene0078461,COG0538	Unigene0078462,COG0538	Unigene0078463,COG0538	Unigene0078464,COG0538	Unigene0078465,COG0538	Unigene0078466,COG0538	Unigene0078467,COG0538	Unigene0078468,COG0538	Unigene0078469,COG0538	Unigene0078470,COG0538	Unigene0078471,COG0538	Unigene0078472,COG0538	Unigene0078473,COG0538	Unigene0078474,COG0538	Unigene0078689,COG0039	Unigene0078736,COG0604	Unigene0078921,COG0543	Unigene0078921,COG1018	Unigene0078921,COG2871	Unigene0080098,COG1819	Unigene0080099,COG1819	Unigene0080100,COG1819	Unigene0080101,COG1819	Unigene0080103,COG1819	Unigene0080105,COG1819	Unigene0080179,COG0277	Unigene0080507,COG0508	Unigene0080508,COG0508	Unigene0080509,COG0508	Unigene0080510,COG0508	Unigene0080511,COG0508	Unigene0080512,COG0508	Unigene0080834,COG1012	Unigene0080835,COG1012	Unigene0080836,COG1012	Unigene0080837,COG1012	Unigene0080838,COG1012	Unigene0080894,COG4232	Unigene0080899,COG4232	Unigene0080900,COG4232	Unigene0080904,COG4232	Unigene0080905,COG4232	Unigene0080906,COG4232	Unigene0080908,COG4232	Unigene0080909,COG4232	Unigene0080911,COG4232	Unigene0080915,COG4232	Unigene0080917,COG4232	Unigene0080918,COG4232	Unigene0081446,COG1143	Unigene0081447,COG1143	Unigene0081453,COG0838	Unigene0081617,COG0247	Unigene0081692,COG0240	Unigene0082190,COG0526	Unigene0082191,COG0526	Unigene0082192,COG0526	Unigene0082193,COG0526	Unigene0082194,COG0526	Unigene0082195,COG0526	Unigene0082196,COG0526	Unigene0082197,COG0526	Unigene0082198,COG0526	Unigene0082199,COG0526	Unigene0082200,COG0526	Unigene0082201,COG0526	Unigene0082202,COG0526	Unigene0082203,COG0526	Unigene0082204,COG0526	Unigene0082205,COG0526	Unigene0082206,COG0526	Unigene0082207,COG0526	Unigene0082208,COG0526	Unigene0082209,COG0526	Unigene0082210,COG0526	Unigene0082211,COG0526	Unigene0082212,COG0526	Unigene0082213,COG0526	Unigene0082214,COG0526	Unigene0082215,COG0526	Unigene0082216,COG0526	Unigene0082217,COG0526	Unigene0082218,COG0526	Unigene0082219,COG0526	Unigene0082220,COG0526	Unigene0082221,COG0526	Unigene0082222,COG0526	Unigene0082223,COG0526	Unigene0082224,COG0526	Unigene0082225,COG0526	Unigene0082226,COG0526	Unigene0082227,COG0526	Unigene0082517,COG1062	Unigene0082518,COG1062	Unigene0082519,COG1062	Unigene0082520,COG1062	Unigene0082521,COG1062	Unigene0082710,COG0667	Unigene0082711,COG0667	Unigene0082712,COG0667	Unigene0082713,COG0667	Unigene0082714,COG0667	Unigene0082715,COG0667	Unigene0082716,COG0667	Unigene0082717,COG0667	Unigene0082718,COG0667	Unigene0082719,COG0667	Unigene0082720,COG0667	Unigene0082721,COG0667	Unigene0082722,COG0667	Unigene0082723,COG0667	Unigene0082724,COG0667	Unigene0082725,COG0667	Unigene0082777,COG1052	Unigene0082802,COG0039	Unigene0082876,COG0526	Unigene0082878,COG0526	Unigene0083002,COG0074	Unigene0083010,COG0654	Unigene0083011,COG0654	Unigene0083012,COG0654	Unigene0083124,COG0526	Unigene0083229,COG0039	Unigene0083337,COG0045	Unigene0083645,COG0247	Unigene0084285,COG0247	Unigene0084319,COG1249	Unigene0084320,COG1249	Unigene0084321,COG1249	Unigene0084372,COG0247	Unigene0084379,COG0247	Unigene0084455,COG0247	Unigene0084456,COG0247	Unigene0084508,COG5231	Unigene0084509,COG5231	Unigene0084510,COG5231	Unigene0084511,COG5231	Unigene0084568,COG0526	Unigene0084797,COG0667	Unigene0084798,COG0667	Unigene0085062,COG0247	Unigene0085148,COG1894	Unigene0085369,COG0567	Unigene0085370,COG0567	Unigene0085371,COG0567	Unigene0085372,COG0567	Unigene0085481,COG0508	Unigene0085621,COG0667	Unigene0085879,COG0247	Unigene0085925,COG1062	Unigene0085927,COG1062	Unigene0086449,COG0654	Unigene0086676,COG0247	Unigene0086713,COG1009	Unigene0086765,COG1009	Unigene0086766,COG1009	Unigene0086769,COG1009	Unigene0086772,COG1009	Unigene0086921,COG0247	Unigene0086922,COG0247	Unigene0087092,COG0377	Unigene0087258,COG1252	Unigene0087259,COG1252	Unigene0087266,COG1252	Unigene0087267,COG1252	Unigene0087487,COG0604	Unigene0087612,COG0654	Unigene0087613,COG0654	Unigene0087852,COG1819	Unigene0087853,COG1819	Unigene0087854,COG1819	Unigene0087856,COG1819	Unigene0087858,COG1819	Unigene0087897,COG0526	Unigene0087900,COG0526	Unigene0088027,COG0247	Unigene0088130,COG0247	Unigene0088167,COG0247	Unigene0088177,COG0247	Unigene0088249,COG0711	Unigene0088249,COG0247	Unigene0088577,COG1155	Unigene0088605,COG0508	Unigene0088620,COG1012	Unigene0088621,COG1012	Unigene0088672,COG0604	Unigene0088689,COG0247	Unigene0088743,COG0543	Unigene0088745,COG0543	Unigene0088745,COG1018	Unigene0088745,COG2871	Unigene0088756,COG2352	Unigene0088809,COG0778	Unigene0088910,COG0247	Unigene0089038,COG0636	Unigene0089069,COG0247	Unigene0089078,COG0712	Unigene0089097,COG2857	Unigene0089155,COG0526	Unigene0089156,COG0526	Unigene0089289,COG0247	Unigene0089414,COG0526	Unigene0089460,COG5274	Unigene0089496,COG1150	Unigene0089590,COG0526	Unigene0089769,COG0247	Unigene0089830,COG0039	Unigene0089831,COG0039	Unigene0089859,COG1034	Unigene0089975,COG0526	Unigene0090423,COG0247	Unigene0090425,COG0247	Unigene0090479,COG0247	Unigene0090650,COG1012	Unigene0090720,COG3202	Unigene0091078,COG1527	Unigene0091079,COG0604	Unigene0091080,COG0604	Unigene0091104,COG0526	Unigene0091105,COG0526	Unigene0091106,COG0526	Unigene0091107,COG0526	Unigene0091108,COG0526	Unigene0091227,COG1304	Unigene0091228,COG1304	Unigene0091229,COG1304	Unigene0091235,COG0247	Unigene0091490,COG1156	Unigene0091623,COG5274	Unigene0091625,COG5274	Unigene0091626,COG5274	Unigene0091628,COG5274	Unigene0091629,COG5274	Unigene0091630,COG5274	Unigene0091631,COG5274	Unigene0091633,COG5274	Unigene0091635,COG5274	Unigene0091800,COG0526	Unigene0091800,COG4232	Unigene0092051,COG1269	Unigene0092497,COG1048	Unigene0092498,COG1048	Unigene0092504,COG0277	Unigene0092660,COG0636	Unigene0092662,COG0636	Unigene0092910,COG0221	Unigene0092911,COG0221	Unigene0092912,COG0221	Unigene0092913,COG0221	Unigene0092914,COG0221	Unigene0092949,COG0526	Unigene0092951,COG0526	Unigene0092952,COG0526	Unigene0093209,COG5274	Unigene0093449,COG1251	Unigene0093592,COG0526	Unigene0093634,COG0247	Unigene0093660,COG0604	Unigene0093685,COG0633	Unigene0093860,COG3808	Unigene0093861,COG3808	Unigene0093862,COG3808	Unigene0093863,COG3808	Unigene0093968,COG0604	Unigene0093971,COG0604	Unigene0093972,COG0604	Unigene0093973,COG0604	Unigene0094128,COG0473	Unigene0094129,COG0473	Unigene0094175,COG0247	Unigene0094202,COG0526	Unigene0094292,COG0247	Unigene0094308,COG0526	Unigene0094309,COG0526	Unigene0094623,COG0055	Unigene0094848,COG0247	Unigene0095541,COG0526	Unigene0095975,COG0712	Unigene0097788,COG0508	Unigene0097789,COG0508	Unigene0097790,COG0508	Unigene0097791,COG0508	Unigene0097793,COG0508	Unigene0097794,COG0508	Unigene0097795,COG0508	Unigene0097798,COG0508	Unigene0097799,COG0508	Unigene0097865,COG0377	Unigene0097865,COG0852	Unigene0097865,COG0838	Unigene0097866,COG0377	Unigene0097866,COG0838	Unigene0098073,COG0247	Unigene0098075,COG0247	Unigene0098121,COG0240	Unigene0098130,COG0247	Unigene0098132,COG0247	Unigene0098268,COG4656	Unigene0098269,COG4656	Unigene0098909,COG1394	Unigene0098915,COG1394	Unigene0098983,COG0221	Unigene0098985,COG0221	Unigene0099009,COG1819	Unigene0099010,COG1819	Unigene0099011,COG1819	Unigene0099012,COG1819	Unigene0099262,COG0372	Unigene0099263,COG0372	Unigene0099264,COG0372	Unigene0099265,COG0372	Unigene0099267,COG0372	Unigene0099268,COG0372	Unigene0099307,COG0247	Unigene0099822,COG0045	Unigene0099823,COG0045	Unigene0100089,COG0526	Unigene0100108,COG0716	Unigene0100405,COG0247	Unigene0100551,COG1252	Unigene0100552,COG1252	Unigene0100825,COG1007	Unigene0100826,COG0056	Unigene0100827,COG1005	Unigene0100828,COG1005	Unigene0100830,COG0056	Unigene0100832,COG0356	Unigene0100833,COG0056	Unigene0100834,COG1622	Unigene0100835,COG1622	Unigene0100836,COG0636	Unigene0100837,COG1007	Unigene0100839,COG1007	Unigene0100840,COG1622	Unigene0100841,COG1007	Unigene0100842,COG1007	Unigene0100843,COG0056	Unigene0100844,COG1007	Unigene0100847,COG0056	Unigene0100848,COG0056	Unigene0101835,COG0247	Unigene0102048,COG0247	Unigene0102269,COG0247	Unigene0102271,COG0247	Unigene0102717,COG4230	Unigene0102717,COG1012	Unigene0102720,COG3761	Unigene0103216,COG0240	Unigene0103217,COG0240	Unigene0103218,COG0240	Unigene0103219,COG0240	Unigene0103220,COG0240	Unigene0103222,COG0240	Unigene0103223,COG0240	Unigene0103225,COG0240	Unigene0103226,COG0240	Unigene0103227,COG0240	Unigene0103323,COG3808	Unigene0103324,COG3808	Unigene0103325,COG3808	Unigene0103326,COG3808	Unigene0103327,COG3808	Unigene0103328,COG3808	Unigene0103329,COG3808	Unigene0103331,COG3808	Unigene0103902,COG0247	Unigene0103904,COG0247	Unigene0104282,COG0247	Unigene0104283,COG0247	Unigene0104284,COG0247	Unigene0104287,COG1819	Unigene0104289,COG0247	Unigene0104291,COG0247	Unigene0104383,COG0247	Unigene0104866,COG1252	Unigene0104974,COG0508	Unigene0104975,COG0508	Unigene0104976,COG0508	Unigene0104977,COG0508	Unigene0104978,COG0508	Unigene0104979,COG0508	Unigene0104980,COG0508	Unigene0104981,COG0508	Unigene0104982,COG0508	Unigene0104983,COG0508	Unigene0104984,COG0508	Unigene0104985,COG0508	Unigene0104986,COG0508	Unigene0105379,COG1085	Unigene0105380,COG1085	Unigene0105381,COG1085	Unigene0105759,COG1866	Unigene0105764,COG1290	Unigene0106150,COG1062	Unigene0106151,COG1062	Unigene0106152,COG1062	Unigene0106153,COG1062	Unigene0106905,COG0247	Unigene0106915,COG0508	Unigene0107193,COG0508	Unigene0107201,COG0508	Unigene0107201,COG1249	Unigene0107202,COG0508	Unigene0107203,COG0247	Unigene0107205,COG0247	Unigene0107224,COG0022	Unigene0107225,COG0022	Unigene0107228,COG0022	Unigene0107231,COG0022	Unigene0108513,COG0355	Unigene0108516,COG0355	Unigene0108570,COG0247	Unigene0109179,COG0055	Unigene0109198,COG1902	Unigene0109874,COG4451	Unigene0110381,COG0667	Unigene0110551,COG1304	Unigene0110862,COG3808	Unigene0111380,COG0711	Unigene0111380,COG0056	Unigene0111849,COG1007	Unigene0111849,COG0651	Unigene0111877,COG0838	Unigene0112309,COG1012	Unigene0112671,COG1005	Unigene0112747,COG0247	Unigene0112931,COG0526	Unigene0113087,COG0843	Unigene0113088,COG0843	Unigene0113272,COG4987	Unigene0113857,COG0247	Unigene0114110,COG1012	Unigene0114192,COG0247	Unigene0114337,COG1290	Unigene0115192,COG0644	Unigene0115193,COG0644	Unigene0115363,COG1150	Unigene0115428,COG0567	Unigene0115429,COG0567	Unigene0115430,COG0567	Unigene0115442,COG1251	Unigene0115443,COG1251	Unigene0115450,COG1052	Unigene0115451,COG1052	Unigene0115508,COG0247	Unigene0115509,COG0247	Unigene0115534,COG1866	Unigene0115590,COG1866	Unigene0115591,COG1866	Unigene0115592,COG1866	Unigene0115612,COG3808	Unigene0115613,COG3808	Unigene0115629,COG0654	Unigene0115630,COG0654	Unigene0115642,COG0526	Unigene0115643,COG0526	Unigene0115686,COG0277	Unigene0115687,COG0277	Unigene0115748,COG0247	Unigene0115787,COG0224	Unigene0115788,COG0224	Unigene0115812,COG1866	Unigene0115813,COG1866	Unigene0115992,COG0508	Unigene0116055,COG1819	Unigene0116066,COG1071	Unigene0116072,COG0526	Unigene0116096,COG0604	Unigene0116130,COG0526	Unigene0116157,COG0247	Unigene0116176,COG0526	Unigene0116198,COG0281	Unigene0116204,COG0526	Unigene0116214,COG0526	Unigene0116274,COG1819	Unigene0116293,COG0247	Unigene0116302,COG0247	Unigene0116568,COG1005	Unigene0116723,COG4656	Unigene0116787,COG0074	Unigene0116787,COG0372	Unigene0116889,COG0526	Unigene0116895,COG1071	Unigene0116907,COG1866	Unigene0116922,COG2080	Unigene0116930,COG1866	Unigene0116931,COG0247	Unigene0116936,COG1866	Unigene0116937,COG1866	Unigene0116938,COG1866	Unigene0116943,COG1866	Unigene0116952,COG1866	Unigene0116964,COG1866	Unigene0117076,COG0526	Unigene0117109,COG0247	Unigene0117221,COG0039	Unigene0121765,COG0526	Unigene0121846,COG1819	Unigene0121848,COG0667	Unigene0121855,COG0526	Unigene0121894,COG1009	Unigene0121895,COG0247	Unigene0121939,COG1048	Unigene0121986,COG0526	Unigene0121995,COG0526	Unigene0122112,COG0247	Unigene0122124,COG0723	Unigene0122354,COG0526	Unigene0122372,COG1436	Unigene0122416,COG0604	Unigene0122487,COG0247	Unigene0122655,COG1866	Unigene0122669,COG0377	Unigene0122669,COG0852	Unigene0122673,COG1866	Unigene0122675,COG1866	Unigene0122691,COG1866	Unigene0122711,COG1866	Unigene0122723,COG1866	Unigene0122790,COG0247	Unigene0122913,COG1902	Unigene0122981,COG3808	Unigene0122991,COG1902	Unigene0124575,COG1142	Unigene0124576,COG1142	Unigene0124577,COG1142	Unigene0124578,COG1142	Unigene0124579,COG1142	Unigene0124580,COG1142	Unigene0124581,COG1142	Unigene0124582,COG1142	Unigene0124583,COG1142	Unigene0124584,COG1142	Unigene0124585,COG1142	Unigene0124586,COG1142	Unigene0124587,COG1142	Unigene0124588,COG1142	Unigene0124589,COG1142	Unigene0124590,COG1142	Unigene0124591,COG1142	Unigene0124592,COG1142	Unigene0124593,COG1142	Unigene0124594,COG1142	Unigene0124595,COG1142	Unigene0124882,COG1008	Unigene0124883,COG1008	Unigene0125417,COG1866	Unigene0125422,COG1866	Unigene0125437,COG0526	Unigene0125438,COG0526	Unigene0125496,COG0667	Unigene0125497,COG0667	Unigene0125533,COG0247	Unigene0125583,COG1053	Unigene0125688,COG1062	Unigene0125719,COG0644	Unigene0125856,COG1819	Unigene0125871,COG1012	Unigene0125871,COG4230	Unigene0125881,COG0526	Unigene0125900,COG1249	Unigene0125912,COG0526	Unigene0125928,COG0526	Unigene0125934,COG0526	Unigene0125974,COG0667	Unigene0126028,COG0526	Unigene0126060,COG1529	Unigene0126174,COG0247	Unigene0126334,COG0667	Unigene0126425,COG0567	Unigene0126577,COG0543	Unigene0126600,COG1062	Unigene0126711,COG0247	Unigene0126713,COG2857	Unigene0126731,COG1866	Unigene0126736,COG1866	Unigene0126741,COG1866	Unigene0126745,COG1866	Unigene0126749,COG1866	Unigene0126750,COG1902	Unigene0126751,COG1866	Unigene0126761,COG1866	Unigene0126766,COG1866	Unigene0126767,COG1866	Unigene0126771,COG1866	Unigene0126798,COG1866	Unigene0126819,COG1866	Unigene0126938,COG0473	Unigene0126938,COG0538	Unigene0126939,COG2025	Unigene0127028,COG0247	Unigene0127032,COG0578	Unigene0130483,COG1007	Unigene0130484,COG1007	Unigene0130485,COG1007	Unigene0130486,COG1007	Unigene0130488,COG1007	Unigene0130648,COG0644	Unigene0130649,COG0644	Unigene0130652,COG0644	Unigene0130653,COG0644	Unigene0130938,COG4802	Unigene0130939,COG4802	Unigene0130967,COG2086	Unigene0131041,COG0247	Unigene0131042,COG0247	Unigene0131056,COG0604	Unigene0131241,COG0247	Unigene0131421,COG1071	Unigene0131444,COG0526	Unigene0131495,COG0526	Unigene0131549,COG0277	Unigene0131570,COG0526	Unigene0131630,COG0654	Unigene0131714,COG0633	Unigene0131857,COG1251	Unigene0131857,COG2221	Unigene0131955,COG0633	Unigene0132114,COG0633	Unigene0132267,COG1866	Unigene0132290,COG1866	Unigene0132291,COG1141	Unigene0132314,COG1866	Unigene0132316,COG1866	Unigene0132364,COG0633	Unigene0132364,COG1018	Unigene0132364,COG0543	Unigene0132373,COG1866	Unigene0132375,COG0526	Unigene0132399,COG0554	Unigene0132460,COG0526	Unigene0132462,COG1062	Unigene0132507,COG0649	Unigene0132520,COG1304	Unigene0132530,COG1005	Unigene0132642,COG1008	Unigene0132651,COG0852	Unigene0132651,COG0377	Unigene0135444,COG1048	Unigene0135484,COG0074	Unigene0135484,COG0372	Unigene0135539,COG0604	Unigene0135542,COG0584	Unigene0135558,COG1866	Unigene0135586,COG1866	Unigene0135633,COG0543	Unigene0135633,COG2871	Unigene0135633,COG1018	Unigene0135875,COG5016	Unigene0136813,COG0526	Unigene0136814,COG0526	Unigene0136815,COG0526	Unigene0136816,COG0526	Unigene0136817,COG0526	Unigene0136818,COG0526	Unigene0136819,COG0526	Unigene0136820,COG0526	Unigene0136821,COG0526	Unigene0137147,COG0240	Unigene0137148,COG0240	Unigene0137207,COG0277	Unigene0137208,COG0277	Unigene0137209,COG0277	Unigene0137221,COG1150	Unigene0137234,COG1012	Unigene0137235,COG1012	Unigene0137246,COG0221	Unigene0137247,COG0221	Unigene0137290,COG0667	Unigene0137340,COG1866	Unigene0137574,COG1062	Unigene0137593,COG0221	Unigene0000244,COG0508	Unigene0000436,COG0045	Unigene0001338,COG1062	Unigene0001339,COG1062	Unigene0001452,COG0277	Unigene0001906,COG1819	Unigene0002470,COG0526	Unigene0003124,COG0247	Unigene0003155,COG0526	Unigene0003323,COG3202	Unigene0003324,COG3202	Unigene0003328,COG0247	Unigene0003584,COG0654	Unigene0003632,COG0526	Unigene0003686,COG0526	Unigene0003727,COG4229	Unigene0003754,COG0843	Unigene0003904,COG1008	Unigene0004023,COG0479	Unigene0004024,COG0479	Unigene0005151,COG3808	Unigene0005472,COG4987	Unigene0005899,COG0649	Unigene0006165,COG0247	Unigene0006368,COG0526	Unigene0006760,COG1290	Unigene0006950,COG4987	Unigene0006955,COG0526	Unigene0006956,COG0526	Unigene0007031,COG0247	Unigene0007172,COG0372	Unigene0007173,COG0372	Unigene0007193,COG0526	Unigene0007194,COG0526	Unigene0007197,COG0526	Unigene0007315,COG0039	Unigene0007397,COG1009	Unigene0007398,COG1009	Unigene0007399,COG1009	Unigene0007401,COG1009	Unigene0007642,COG1249	Unigene0007643,COG1249	Unigene0007749,COG1436	Unigene0007750,COG1436	Unigene0008108,COG1150	Unigene0008109,COG1150	Unigene0008110,COG1150	Unigene0008111,COG1150	Unigene0008112,COG1150	Unigene0008113,COG1150	Unigene0008114,COG1150	Unigene0008115,COG1150	Unigene0008116,COG1150	Unigene0008117,COG1150	Unigene0008118,COG1150	Unigene0008119,COG1150	Unigene0008120,COG1150	Unigene0008121,COG1150	Unigene0008181,COG0247	Unigene0008182,COG0247	Unigene0008183,COG0247	Unigene0008184,COG0247	Unigene0008364,COG0526	Unigene0008830,COG2080	Unigene0008831,COG1529	Unigene0008832,COG1529	Unigene0008833,COG1529	Unigene0008834,COG1529	Unigene0008835,COG1529	Unigene0008836,COG1529	Unigene0009502,COG1008	Unigene0009504,COG1143	Unigene0009504,COG0713	Unigene0009505,COG1008	Unigene0009506,COG1143	Unigene0009506,COG0839	Unigene0009506,COG1005	Unigene0009507,COG1008	Unigene0009575,COG1005	Unigene0009839,COG4656	Unigene0009845,COG0039	Unigene0009846,COG0039	Unigene0009847,COG0039	Unigene0137664,COG0526	Unigene0137768,COG5016	Unigene0137798,COG0526	Unigene0137803,COG1845	Unigene0137830,COG1252	Unigene0138074,COG5274	Unigene0138093,COG5274	Unigene0138115,COG0247	Unigene0138247,COG1008	Unigene0138340,COG0277	Unigene0138386,COG1062	Unigene0138472,COG0843	Unigene0138473,COG0277	Unigene0138626,COG0247	Unigene0138644,COG1866	Unigene0138647,COG1866	Unigene0138655,COG1866	Unigene0138662,COG1866	Unigene0138678,COG1866	Unigene0138709,COG1866	Unigene0138715,COG1866	Unigene0138726,COG1866	Unigene0138825,COG1902	Unigene0138968,COG1150	Unigene0138988,COG0277	Unigene0142455,COG4232	Unigene0142456,COG4232	Unigene0142556,COG0644	Unigene0142557,COG0644	Unigene0142621,COG1069	Unigene0142621,COG0554	Unigene0142622,COG1069	Unigene0142623,COG1069	Unigene0142623,COG0554	Unigene0142624,COG1069	Unigene0142624,COG0554	Unigene0142625,COG1069	Unigene0142626,COG1069	Unigene0142626,COG0554	Unigene0142716,COG0644	Unigene0142717,COG0644	Unigene0142795,COG1007	Unigene0142796,COG1007	Unigene0142892,COG0277	Unigene0142893,COG0277	Unigene0142894,COG0277	Unigene0143056,COG1866	Unigene0143125,COG1866	Unigene0143126,COG1866	Unigene0143127,COG1866	Unigene0143149,COG0654	Unigene0143150,COG0654	Unigene0143206,COG0526	Unigene0143207,COG0526	Unigene0143406,COG1866	Unigene0143407,COG1866	Unigene0143444,COG0247	Unigene0143450,COG0526	Unigene0143477,COG0654	Unigene0143554,COG0277	Unigene0143570,COG0526	Unigene0143649,COG1249	Unigene0143761,COG1008	Unigene0143781,COG0277	Unigene0144159,COG0526	Unigene0144165,COG0526	Unigene0144174,COG1142	Unigene0144223,COG0526	Unigene0144260,COG0508	Unigene0144282,COG1390	Unigene0144313,COG1866	Unigene0144333,COG1866	Unigene0144340,COG1866	Unigene0144341,COG1866	Unigene0144349,COG1866	Unigene0144363,COG1866	Unigene0144364,COG1866	Unigene0144454,COG0538	Unigene0144546,COG5274	Unigene0144559,COG0247	Unigene0144670,COG0852	Unigene0144670,COG0377	Unigene0009882,COG0654	Unigene0009909,COG0822	Unigene0009912,COG1251	Unigene0009914,COG1251	Unigene0009915,COG0822	Unigene0010410,COG0526	Unigene0010411,COG0526	Unigene0010412,COG0526	Unigene0010413,COG0526	Unigene0010626,COG0247	Unigene0010765,COG0247	Unigene0010802,COG0247	Unigene0010807,COG1052	Unigene0010809,COG1052	Unigene0011222,COG0247	Unigene0011237,COG0247	Unigene0011302,COG0247	Unigene0011388,COG0247	Unigene0011668,COG0247	Unigene0011934,COG0526	Unigene0011935,COG0526	Unigene0011936,COG0526	Unigene0011957,COG1304	Unigene0011961,COG1304	Unigene0011962,COG1304	Unigene0012727,COG0247	Unigene0012728,COG0247	Unigene0012790,COG1249	Unigene0012792,COG1249	Unigene0012797,COG1249	Unigene0012799,COG1249	Unigene0012800,COG1249	Unigene0012801,COG1249	Unigene0012802,COG1249	Unigene0012881,COG0604	Unigene0013294,COG0584	Unigene0013295,COG0584	Unigene0013296,COG0584	Unigene0013297,COG0584	Unigene0013298,COG0584	Unigene0013299,COG0584	Unigene0013304,COG0584	Unigene0013305,COG0584	Unigene0013511,COG0654	Unigene0013707,COG0247	Unigene0013837,COG4656	Unigene0014069,COG1007	Unigene0014070,COG1008	Unigene0014074,COG1007	Unigene0014077,COG1008	Unigene0014080,COG1005	Unigene0014158,COG0247	Unigene0014585,COG0224	Unigene0014586,COG0224	Unigene0014587,COG0224	Unigene0014706,COG1053	Unigene0014707,COG1053	Unigene0014708,COG1053	Unigene0014714,COG1053	Unigene0014848,COG0644	Unigene0014849,COG0644	Unigene0014850,COG0644	Unigene0014851,COG0644	Unigene0014852,COG0644	Unigene0014853,COG0644	Unigene0014854,COG0644	Unigene0014855,COG0644	Unigene0014856,COG0644	Unigene0014857,COG0644	Unigene0014858,COG0644	Unigene0014859,COG0644	Unigene0014860,COG0644	Unigene0014861,COG0644	Unigene0014862,COG0644	Unigene0014863,COG0644	Unigene0014864,COG0644	Unigene0014865,COG0644	Unigene0014866,COG0644	Unigene0014867,COG0644	Unigene0014868,COG0644	Unigene0014869,COG0644	Unigene0014870,COG0644	Unigene0014871,COG0644	Unigene0014872,COG0644	Unigene0014873,COG0644	Unigene0014874,COG0644	Unigene0014875,COG0644	Unigene0014876,COG0644	Unigene0014877,COG0644	Unigene0014878,COG0644	Unigene0014879,COG0644	Unigene0014880,COG0644	Unigene0014881,COG0644	Unigene0014882,COG0644	Unigene0014883,COG0644	Unigene0014884,COG0644	Unigene0014885,COG0644	Unigene0014886,COG0644	Unigene0014887,COG0644	Unigene0014888,COG0644	Unigene0014889,COG0644	Unigene0014890,COG0644	Unigene0014891,COG0644	Unigene0014892,COG0644	Unigene0014893,COG0644	Unigene0014894,COG0644	Unigene0014895,COG0644	Unigene0014896,COG0644	Unigene0014897,COG0644	Unigene0014898,COG0644	Unigene0014899,COG0644	Unigene0014900,COG0644	Unigene0014901,COG0644	Unigene0014902,COG0644	Unigene0014903,COG0644	Unigene0014904,COG0644	Unigene0014905,COG0644	Unigene0014906,COG0644	Unigene0014907,COG0644	Unigene0014908,COG0644	Unigene0014909,COG0644	Unigene0014910,COG0644	Unigene0014911,COG0644	Unigene0014912,COG0644	Unigene0014913,COG0644	Unigene0014914,COG0644	Unigene0014915,COG0644	Unigene0014916,COG0644	Unigene0014917,COG0644	Unigene0014918,COG0644	Unigene0014919,COG0644	Unigene0014920,COG0644	Unigene0014921,COG0644	Unigene0014922,COG0644	Unigene0015171,COG0247	Unigene0015415,COG0247	Unigene0017087,COG1252	Unigene0017111,COG1252	Unigene0017112,COG1252	Unigene0017113,COG1252	Unigene0017114,COG1252	Unigene0017115,COG1252	Unigene0017116,COG1252	Unigene0017117,COG1252	Unigene0017368,COG0473	Unigene0017368,COG0538	Unigene0017374,COG0473	Unigene0017374,COG0538	Unigene0017379,COG0473	Unigene0017379,COG0538	Unigene0017936,COG4656	Unigene0017960,COG4656	Unigene0018193,COG0247	Unigene0018195,COG0247	Unigene0018223,COG0604	Unigene0018225,COG5274	Unigene0018273,COG0526	Unigene0018499,COG0526	Unigene0018500,COG0526	Unigene0018826,COG0247	Unigene0019212,COG4229	Unigene0019214,COG4229	Unigene0019219,COG4229	Unigene0019220,COG4229	Unigene0019221,COG4229	Unigene0019222,COG4229	Unigene0019223,COG4229	Unigene0019225,COG4229	Unigene0019227,COG4229	Unigene0019228,COG4229	Unigene0019230,COG4229	Unigene0019231,COG4229	Unigene0019232,COG4229	Unigene0019233,COG4229	Unigene0019236,COG4229	Unigene0019238,COG4229	Unigene0019239,COG4229	Unigene0019240,COG4229	Unigene0019241,COG4229	Unigene0019242,COG4229	Unigene0019246,COG4229	Unigene0019247,COG4229	Unigene0019248,COG4229	Unigene0019249,COG4229	Unigene0019251,COG4229	Unigene0019252,COG4229	Unigene0019253,COG4229	Unigene0019255,COG4229	Unigene0019256,COG4229	Unigene0019260,COG4229	Unigene0019718,COG0247	Unigene0019720,COG0247	Unigene0019723,COG0247	Unigene0019729,COG0247	Unigene0019750,COG0247	Unigene0019833,COG0644	Unigene0019834,COG0644	Unigene0019836,COG0644	Unigene0019837,COG0712	Unigene0019838,COG0712	Unigene0020265,COG0039	Unigene0020266,COG0039	Unigene0020433,COG1062	Unigene0020439,COG0247	Unigene0020441,COG0247	Unigene0020493,COG1254	Unigene0020889,COG0221	Unigene0021758,COG0508	Unigene0021845,COG1866	Unigene0022068,COG1018	Unigene0022069,COG1017	Unigene0022083,COG1773	Unigene0022083,COG1592	Unigene0022199,COG1145	Unigene0022200,COG1008	Unigene0022415,COG1290	Unigene0022878,COG0473	Unigene0022878,COG0538	Unigene0022879,COG0473	Unigene0022927,COG0277	Unigene0023584,COG1008	Unigene0023585,COG1008	Unigene0023629,COG1071	Unigene0023630,COG1071	Unigene0023631,COG1071	Unigene0023771,COG0247	Unigene0023923,COG0247	Unigene0023924,COG0247	Unigene0024448,COG0247	Unigene0025382,COG1304	Unigene0026205,COG1012	Unigene0026434,COG1304	Unigene0026435,COG1304	Unigene0026670,COG0578	Unigene0026671,COG0578	Unigene0026672,COG0578	Unigene0026673,COG0578	Unigene0026899,COG1269	Unigene0026900,COG1269	Unigene0026901,COG1269	Unigene0026902,COG1269	Unigene0026903,COG1269	Unigene0026904,COG1269	Unigene0026905,COG1269	Unigene0026906,COG1269	Unigene0026907,COG1269	Unigene0026908,COG1269	Unigene0026909,COG1269	Unigene0026910,COG1269	Unigene0026911,COG1269	Unigene0027272,COG2352	Unigene0027311,COG0247	Unigene0027329,COG0247	Unigene0027330,COG0247	Unigene0027335,COG1252	Unigene0027389,COG0667	Unigene0027390,COG0667	Unigene0027426,COG1052	Unigene0027497,COG0022	Unigene0027498,COG0022	Unigene0027499,COG0022	Unigene0028362,COG5127	Unigene0028363,COG5127	Unigene0028561,COG0526	Unigene0028778,COG0526	Unigene0028784,COG0538	Unigene0028785,COG0538	Unigene0028788,COG0538	Unigene0028789,COG0538	Unigene0028790,COG0538	Unigene0028792,COG0538	Unigene0028793,COG0538	Unigene0028794,COG0538	Unigene0028840,COG0247	Unigene0028923,COG0247	Unigene0029125,COG0526	Unigene0029317,COG1052	Unigene0029318,COG1052	Unigene0029337,COG0713	Unigene0029548,COG1071	Unigene0029674,COG0667	Unigene0029815,COG0247	Unigene0029816,COG0247	Unigene0029817,COG0247	Unigene0029870,COG0526	Unigene0029871,COG0526	Unigene0029988,COG0716	Unigene0030029,COG1052	Unigene0030030,COG1052	Unigene0030031,COG1052	Unigene0030986,COG0247	Unigene0030988,COG0247	Unigene0030989,COG0247	Unigene0031075,COG1251	Unigene0031135,COG0723	Unigene0031250,COG0039	Unigene0031251,COG0039	Unigene0031255,COG0039	Unigene0031279,COG1413	Unigene0031296,COG2025	Unigene0031318,COG1048	Unigene0031319,COG1048	Unigene0031320,COG1048	Unigene0031321,COG1048	Unigene0031322,COG1048	Unigene0031418,COG1009	Unigene0031505,COG0377	Unigene0031506,COG0838	Unigene0031506,COG0377	Unigene0031983,COG1062	Unigene0031984,COG1062	Unigene0032008,COG0479	Unigene0032009,COG0479	Unigene0032167,COG1143	Unigene0032168,COG0713	Unigene0032168,COG0839	Unigene0032169,COG0839	Unigene0032247,COG0055	Unigene0032328,COG0247	Unigene0032648,COG1005	Unigene0032649,COG1005	Unigene0033518,COG0567	Unigene0035108,COG1866	Unigene0035697,COG0247	Unigene0036381,COG0039	Unigene0036900,COG0508	Unigene0038188,COG1012	Unigene0039351,COG1290	Unigene0039586,COG1866	Unigene0039846,COG0372	Unigene0040231,COG0584	Unigene0040232,COG0584	Unigene0040289,COG0247	Unigene0040328,COG0636	Unigene0040329,COG0636	Unigene0040661,COG0277	Unigene0040662,COG0277	Unigene0040904,COG0526	Unigene0040905,COG0526	Unigene0040906,COG0526	Unigene0041516,COG1012	Unigene0041517,COG1012	Unigene0041518,COG1012	Unigene0041519,COG1012	Unigene0041520,COG1012	Unigene0041521,COG1012	Unigene0041522,COG1012	Unigene0041523,COG1012	Unigene0041593,COG0633	Unigene0041593,COG1018	Unigene0041593,COG0543	Unigene0041714,COG0247	Unigene0041811,COG0636	Unigene0041812,COG0636	Unigene0042160,COG0567	Unigene0042161,COG0567	Unigene0042162,COG0567	Unigene0042163,COG0567	Unigene0042164,COG0567	Unigene0042165,COG0567	Unigene0042166,COG0567	Unigene0042269,COG0526	Unigene0042455,COG3202	Unigene0042456,COG3202	Unigene0042457,COG3202	Unigene0043896,COG0526	Unigene0044108,COG0654	Unigene0044109,COG0654	Unigene0044110,COG0654	Unigene0044193,COG1012	Unigene0044194,COG1012	Unigene0044265,COG0281	Unigene0044266,COG0281	Unigene0044267,COG0281	Unigene0044530,COG0731	Unigene0044840,COG1048	Unigene0045016,COG0074	Unigene0045016,COG0372	Unigene0045018,COG0074	Unigene0045018,COG0372	Unigene0045019,COG0074	Unigene0045081,COG0247	Unigene0045135,COG0247	Unigene0045251,COG1252	Unigene0045253,COG1252	Unigene0045304,COG0636	Unigene0045337,COG0633	Unigene0045346,COG1413	Unigene0045347,COG1413	Unigene0045351,COG0247	Unigene0045364,COG0247	Unigene0045410,COG0247	Unigene0045588,COG0526	Unigene0045606,COG0281	Unigene0045607,COG0281	Unigene0045770,COG0604	Unigene0045796,COG0247	Unigene0046359,COG1048	Unigene0046634,COG0633	Unigene0046634,COG1018	Unigene0046634,COG0543	Unigene0046776,COG0526	Unigene0046865,COG0039	Unigene0046866,COG0039	Unigene0046993,COG0247	Unigene0047324,COG0247	Unigene0047479,COG0277	Unigene0047943,COG0247	Unigene0047993,COG0247	Unigene0048083,COG3794	Unigene0048425,COG0281	Unigene0048426,COG0281	Unigene0048545,COG0247	Unigene0048548,COG0247	Unigene0048674,COG0667	Unigene0048675,COG0667	Unigene0048676,COG0667	Unigene0048678,COG0667	Unigene0048680,COG0667	Unigene0048681,COG0667	Unigene0048682,COG0667	Unigene0048757,COG0247	Unigene0048873,COG1150	Unigene0048976,COG0247	Unigene0048978,COG0247	Unigene0048981,COG0247	Unigene0049124,COG1902	Unigene0049125,COG1902	Unigene0049126,COG1902	Unigene0049127,COG1902	Unigene0049128,COG1902	Unigene0049307,COG0649	Unigene0049311,COG1009	Unigene0049313,COG1009	Unigene0049316,COG1009	Unigene0049318,COG0839	Unigene0049429,COG0584	Unigene0049430,COG0584	Unigene0049759,COG0247	Unigene0049760,COG0247	Unigene0049929,COG1252	Unigene0049931,COG1252	Unigene0049932,COG1252	Unigene0049933,COG1252	Unigene0049934,COG1252	Unigene0049935,COG1252	Unigene0049936,COG1252	Unigene0049937,COG1252	Unigene0049938,COG1252	Unigene0049939,COG1252	Unigene0050064,COG0633	Unigene0050064,COG1018	Unigene0050064,COG0543	Unigene0050967,COG0056	Unigene0050993,COG0247	Unigene0051265,COG0247	Unigene0051268,COG0247	Unigene0051269,COG0247	Unigene0051270,COG0247	Unigene0051271,COG0247	Unigene0051275,COG1012	Unigene0051419,COG1529	Unigene0051485,COG0247	Unigene0051551,COG1071	Unigene0051552,COG1071	Unigene0051553,COG1071	Unigene0052295,COG0667	Unigene0052353,COG1062	Unigene0052354,COG1062	Unigene0052425,COG0247	Unigene0052488,COG0526	Unigene0052627,COG0247	Unigene0052671,COG0281	Unigene0052672,COG0281	Unigene0052683,COG0281	Unigene0052684,COG0281	Unigene0052896,COG1012	Unigene0052897,COG1012	Unigene0052898,COG1012	Unigene0052900,COG1012	Unigene0052901,COG1012	Unigene0052936,COG0045	Unigene0052937,COG0045	Unigene0052963,COG1012	Unigene0053136,COG0247	Unigene0053138,COG0247	Unigene0053139,COG0247	Unigene0053625,COG1012	Unigene0053626,COG1012	Unigene0053628,COG1012	Unigene0053629,COG1012	Unigene0053630,COG1012	Unigene0053631,COG1012	Unigene0053688,COG3202	Unigene0053689,COG3202	Unigene0053690,COG3202	Unigene0053691,COG3202	Unigene0054064,COG0567	Unigene0054065,COG0567	Unigene0054066,COG0567	Unigene0054067,COG0567	Unigene0054069,COG0567	Unigene0054228,COG0473	Unigene0054228,COG0538	Unigene0054229,COG0473	Unigene0054229,COG0538	Unigene0054230,COG0473	Unigene0054230,COG0538	Unigene0054231,COG0473	Unigene0054232,COG0473	Unigene0054233,COG0473	Unigene0054330,COG0247	Unigene0054331,COG0247	Unigene0054424,COG3202	Unigene0054495,COG0055	Unigene0054496,COG0055	Unigene0054497,COG0055	Unigene0054498,COG0055	Unigene0054843,COG1527	Unigene0054844,COG1527	Unigene0054845,COG1527	Unigene0055741,COG1141	Unigene0055742,COG1141	Unigene0055743,COG1141	Unigene0055744,COG1141	Unigene0055745,COG1141	Unigene0055746,COG1141	Unigene0055747,COG1141	Unigene0055891,COG1141	Unigene0056039,COG0039	Unigene0056211,COG4451	Unigene0056272,COG0022	Unigene0056368,COG0526	Unigene0056668,COG1012	Unigene0056669,COG1012	Unigene0056670,COG1012	Unigene0057337,COG0247	Unigene0057458,COG3474	Unigene0057490,COG0055	Unigene0057493,COG0055	Unigene0057494,COG0055	Unigene0057495,COG0055	Unigene0057556,COG0526	Unigene0057558,COG0508	Unigene0057647,COG0526	Unigene0057649,COG0526	Unigene0057755,COG0247	Unigene0058426,COG0247	Unigene0058451,COG1048	Unigene0058455,COG1048	Unigene0058456,COG1048	Unigene0058457,COG1048	Unigene0058802,COG4802	Unigene0058803,COG4802	Unigene0058822,COG0526	Unigene0058824,COG0526	Unigene0058826,COG0526	Unigene0058943,COG0281	Unigene0058966,COG1390	Unigene0059855,COG0055	Unigene0060391,COG2857	Unigene0060491,COG0633	Unigene0060491,COG0543	Unigene0060491,COG1018	Unigene0060496,COG0277	Unigene0060573,COG0277	Unigene0060630,COG0247	Unigene0060631,COG0247	Unigene0060825,COG0604	Unigene0060826,COG0604	Unigene0060827,COG0604	Unigene0061058,COG0843	Unigene0061085,COG3038	Unigene0061116,COG0508	Unigene0061148,COG1012	Unigene0061381,COG0838	Unigene0061733,COG1062	Unigene0062589,COG0852	Unigene0063094,COG0039	Unigene0063095,COG0039	Unigene0063097,COG0247	Unigene0063563,COG0604	Unigene0063564,COG0604	Unigene0063565,COG0604	Unigene0063740,COG0644	Unigene0064489,COG0247	Unigene0065128,COG0247	Unigene0065246,COG0247	Unigene0065267,COG1845	Unigene0065267,COG0356	Unigene0065328,COG0633	Unigene0065328,COG1018	Unigene0065328,COG0543	Unigene0065821,COG1012	Unigene0065942,COG1622	Unigene0067392,COG0221	Unigene0067393,COG0221	Unigene0067635,COG2421	Unigene0067636,COG2421	Unigene0067678,COG0277	Unigene0067762,COG1062	Unigene0067765,COG1062	Unigene0067766,COG1062	Unigene0067785,COG1048	Unigene0067786,COG1048	Unigene0067788,COG1048	Unigene0067789,COG1048	Unigene0067790,COG1048	Unigene0067791,COG1048	Unigene0067810,COG0604	Unigene0067873,COG0247	Unigene0068137,COG0543	Unigene0068337,COG1251	Unigene0068339,COG1251	Unigene0068339,COG1249	Unigene0068340,COG1251	Unigene0068340,COG1249	Unigene0068341,COG1251	Unigene0068342,COG1251	Unigene0068346,COG0473	Unigene0068346,COG0538	Unigene0068347,COG0473	Unigene0068362,COG1141	Unigene0068377,COG0247	Unigene0068640,COG0022	Unigene0068871,COG0247	Unigene0068919,COG5274	Unigene0068920,COG5274	Unigene0068921,COG5274	Unigene0068964,COG0667	Unigene0068965,COG0667	Unigene0068967,COG0667	Unigene0069207,COG4988	Unigene0069208,COG4988	Unigene0069209,COG4988	Unigene0069209,COG4987	Unigene0069210,COG4988	Unigene0069215,COG1866	Unigene0069216,COG1866	Unigene0069217,COG1866	Unigene0069218,COG1866	Unigene0069219,COG1866	Unigene0069220,COG1866	Unigene0069221,COG1866	Unigene0069222,COG1866	Unigene0069223,COG1866	Unigene0069224,COG1866	Unigene0069225,COG1866	Unigene0069226,COG1866	Unigene0069227,COG1866	Unigene0069228,COG1866	Unigene0069229,COG1866	Unigene0069230,COG1866	Unigene0069231,COG1866	Unigene0069232,COG1866	Unigene0069233,COG1866	Unigene0069234,COG1866	Unigene0069235,COG1866	Unigene0069236,COG1866	Unigene0069237,COG1866	Unigene0069238,COG1866	Unigene0069239,COG1866	Unigene0069240,COG1866	Unigene0069292,COG0508	Unigene0069336,COG1819	Unigene0069339,COG1819	Unigene0069341,COG1819	Unigene0069344,COG1819	Unigene0069347,COG1052	Unigene0069387,COG0247	Unigene0069567,COG0247	Unigene0069569,COG0526	Unigene0069630,COG0039	Unigene0069677,COG0723	Unigene0069701,COG1053	Unigene0069702,COG1053	Unigene0069703,COG1053	Unigene0069704,COG1053
D	Cell cycle control, cell division, chromosome partitioning 	5220	Unigene0070107,COG0455	Unigene0070108,COG0455	Unigene0070109,COG0455	Unigene0070136,COG0455	Unigene0070138,COG0455	Unigene0070139,COG0455	Unigene0070140,COG0455	Unigene0070142,COG0455	Unigene0070144,COG0455	Unigene0070180,COG0455	Unigene0070207,COG0455	Unigene0070207,COG1674	Unigene0070212,COG0455	Unigene0070214,COG0455	Unigene0070216,COG0455	Unigene0070277,COG5126	Unigene0070278,COG5126	Unigene0070355,COG0455	Unigene0070357,COG0455	Unigene0070357,COG1674	Unigene0070367,COG0455	Unigene0070367,COG1674	Unigene0070369,COG0455	Unigene0070369,COG1674	Unigene0070372,COG0455	Unigene0070372,COG1674	Unigene0070373,COG0455	Unigene0070373,COG1674	Unigene0070392,COG0455	Unigene0070392,COG1674	Unigene0070578,COG0455	Unigene0070593,COG0455	Unigene0070630,COG0455	Unigene0070632,COG0455	Unigene0070654,COG1196	Unigene0070655,COG1196	Unigene0070698,COG0455	Unigene0070725,COG0455	Unigene0070777,COG0455	Unigene0070837,COG0455	Unigene0070870,COG5126	Unigene0070880,COG0455	Unigene0070919,COG0455	Unigene0070919,COG1674	Unigene0070934,COG0455	Unigene0070935,COG0455	Unigene0070983,COG0455	Unigene0070997,COG0455	Unigene0070999,COG0455	Unigene0071022,COG0455	Unigene0071023,COG0455	Unigene0071234,COG1196	Unigene0071376,COG0455	Unigene0071576,COG0455	Unigene0071668,COG5147	Unigene0071839,COG0455	Unigene0071987,COG0455	Unigene0072041,COG0455	Unigene0072169,COG1674	Unigene0072367,COG0455	Unigene0072599,COG0455	Unigene0073024,COG0455	Unigene0073543,COG0455	Unigene0073600,COG0455	Unigene0073680,COG0455	Unigene0073690,COG0455	Unigene0073747,COG0455	Unigene0073922,COG0455	Unigene0073983,COG0455	Unigene0073985,COG0455	Unigene0073986,COG0455	Unigene0074050,COG0455	Unigene0074072,COG0455	Unigene0074080,COG0455	Unigene0074239,COG0455	Unigene0074242,COG0455	Unigene0074243,COG0455	Unigene0074244,COG0455	Unigene0074245,COG0455	Unigene0074245,COG1674	Unigene0074247,COG0455	Unigene0074389,COG0455	Unigene0074394,COG0455	Unigene0074455,COG0455	Unigene0074464,COG0455	Unigene0074487,COG0455	Unigene0074487,COG1674	Unigene0074488,COG0455	Unigene0074489,COG0455	Unigene0074489,COG1674	Unigene0074537,COG0455	Unigene0074538,COG0455	Unigene0074538,COG1674	Unigene0074663,COG0455	Unigene0074714,COG5035	Unigene0074735,COG0455	Unigene0074789,COG0455	Unigene0074961,COG0455	Unigene0074965,COG0455	Unigene0074987,COG5147	Unigene0075095,COG0455	Unigene0075135,COG3087	Unigene0075177,COG0455	Unigene0075182,COG0455	Unigene0075221,COG5657	Unigene0075221,COG0455	Unigene0075260,COG0455	Unigene0075261,COG0455	Unigene0075262,COG0455	Unigene0075385,COG5032	Unigene0075386,COG5032	Unigene0075387,COG5032	Unigene0075388,COG5032	Unigene0075389,COG5032	Unigene0075390,COG5032	Unigene0075392,COG5032	Unigene0075394,COG0455	Unigene0075394,COG1674	Unigene0075395,COG0455	Unigene0075397,COG0455	Unigene0075398,COG0455	Unigene0075445,COG0455	Unigene0075446,COG0455	Unigene0075446,COG1674	Unigene0075515,COG0455	Unigene0075515,COG1674	Unigene0075516,COG0455	Unigene0075516,COG1674	Unigene0075712,COG0455	Unigene0075713,COG0455	Unigene0075715,COG0455	Unigene0075716,COG0455	Unigene0075732,COG0455	Unigene0075744,COG0455	Unigene0075747,COG0455	Unigene0075850,COG0455	Unigene0075857,COG5333	Unigene0075858,COG5333	Unigene0075865,COG5333	Unigene0075868,COG5333	Unigene0075869,COG5333	Unigene0075871,COG5333	Unigene0075873,COG5333	Unigene0075877,COG0455	Unigene0075881,COG0455	Unigene0075914,COG0455	Unigene0075986,COG0455	Unigene0075988,COG0455	Unigene0076001,COG0455	Unigene0076001,COG1674	Unigene0076061,COG0455	Unigene0076076,COG0455	Unigene0076194,COG1674	Unigene0076195,COG1674	Unigene0076196,COG1674	Unigene0076197,COG1674	Unigene0076198,COG1674	Unigene0076199,COG1674	Unigene0076200,COG1674	Unigene0076201,COG1674	Unigene0076250,COG0455	Unigene0076328,COG0455	Unigene0076329,COG0455	Unigene0076330,COG0455	Unigene0076391,COG0455	Unigene0076395,COG0455	Unigene0076405,COG0455	Unigene0076406,COG0455	Unigene0076415,COG0455	Unigene0076421,COG0455	Unigene0076422,COG0455	Unigene0076424,COG0455	Unigene0076428,COG0455	Unigene0076431,COG0455	Unigene0076432,COG0455	Unigene0076433,COG0455	Unigene0076441,COG0455	Unigene0076448,COG0455	Unigene0076454,COG0455	Unigene0076455,COG0455	Unigene0076456,COG0455	Unigene0076461,COG0455	Unigene0076462,COG0455	Unigene0076601,COG0455	Unigene0076601,COG1674	Unigene0076680,COG0455	Unigene0076692,COG0455	Unigene0076705,COG0455	Unigene0076780,COG5032	Unigene0076797,COG0455	Unigene0076805,COG5126	Unigene0076807,COG0455	Unigene0076839,COG0445	Unigene0076840,COG0445	Unigene0076841,COG0445	Unigene0076898,COG0455	Unigene0077203,COG0455	Unigene0077205,COG0455	Unigene0077208,COG0455	Unigene0077210,COG0455	Unigene0077210,COG1674	Unigene0077234,COG0455	Unigene0077237,COG0455	Unigene0077284,COG0455	Unigene0077286,COG0455	Unigene0077287,COG0455	Unigene0077289,COG0455	Unigene0077299,COG0455	Unigene0077406,COG0455	Unigene0077406,COG1674	Unigene0077418,COG0455	Unigene0077431,COG1674	Unigene0077482,COG0455	Unigene0077482,COG1674	Unigene0077493,COG5184	Unigene0077579,COG0455	Unigene0077843,COG0455	Unigene0077849,COG0455	Unigene0077852,COG0455	Unigene0077927,COG0455	Unigene0077935,COG0455	Unigene0077942,COG1196	Unigene0077943,COG1196	Unigene0077946,COG0455	Unigene0077950,COG0455	Unigene0077950,COG1674	Unigene0077951,COG0455	Unigene0077951,COG1674	Unigene0077953,COG0455	Unigene0077953,COG1674	Unigene0077955,COG0455	Unigene0077960,COG0455	Unigene0078080,COG1196	Unigene0078084,COG1196	Unigene0078094,COG1196	Unigene0078111,COG0455	Unigene0078112,COG0455	Unigene0078120,COG0455	Unigene0078125,COG1196	Unigene0078126,COG1196	Unigene0078167,COG0455	Unigene0078225,COG0455	Unigene0078363,COG0455	Unigene0078374,COG0455	Unigene0078407,COG0455	Unigene0078447,COG0455	Unigene0078608,COG0455	Unigene0078614,COG0455	Unigene0078684,COG0455	Unigene0078684,COG1674	Unigene0078692,COG0455	Unigene0078694,COG0455	Unigene0078698,COG0455	Unigene0078707,COG0455	Unigene0078753,COG0455	Unigene0078753,COG1674	Unigene0078759,COG0455	Unigene0078761,COG0455	Unigene0078764,COG0455	Unigene0078766,COG0455	Unigene0078779,COG5032	Unigene0078780,COG5032	Unigene0078781,COG5032	Unigene0078782,COG5032	Unigene0078784,COG5032	Unigene0078785,COG5032	Unigene0078786,COG5032	Unigene0078787,COG5032	Unigene0078788,COG5032	Unigene0078789,COG5032	Unigene0078790,COG5032	Unigene0078791,COG5032	Unigene0078792,COG5032	Unigene0078793,COG5032	Unigene0078794,COG5032	Unigene0078795,COG5032	Unigene0078796,COG5032	Unigene0078814,COG0455	Unigene0078819,COG0455	Unigene0078827,COG0455	Unigene0078932,COG0455	Unigene0078970,COG1196	Unigene0078971,COG1196	Unigene0078986,COG0455	Unigene0079017,COG0455	Unigene0079021,COG0455	Unigene0079028,COG0455	Unigene0079029,COG0455	Unigene0079034,COG0455	Unigene0079037,COG0455	Unigene0079044,COG0455	Unigene0079047,COG0455	Unigene0079054,COG0455	Unigene0079055,COG0455	Unigene0079056,COG0455	Unigene0079059,COG0455	Unigene0079062,COG0455	Unigene0079065,COG0455	Unigene0079068,COG0455	Unigene0079073,COG0455	Unigene0079075,COG0455	Unigene0079077,COG0455	Unigene0079207,COG1196	Unigene0079207,COG5185	Unigene0079335,COG1196	Unigene0079338,COG1196	Unigene0079339,COG1196	Unigene0079348,COG0455	Unigene0079349,COG0455	Unigene0079352,COG0455	Unigene0079362,COG1196	Unigene0079460,COG0455	Unigene0079461,COG1196	Unigene0079461,COG0455	Unigene0079553,COG0455	Unigene0079610,COG0455	Unigene0079610,COG1674	Unigene0079615,COG0455	Unigene0079697,COG5184	Unigene0079698,COG5184	Unigene0079699,COG5184	Unigene0080038,COG5657	Unigene0080039,COG5657	Unigene0080043,COG5657	Unigene0080044,COG5657	Unigene0080045,COG5657	Unigene0080046,COG5657	Unigene0080047,COG5657	Unigene0080049,COG5657	Unigene0080051,COG5657	Unigene0080053,COG5657	Unigene0080137,COG0455	Unigene0080147,COG0455	Unigene0080157,COG0455	Unigene0080175,COG0455	Unigene0080179,COG0455	Unigene0080317,COG0455	Unigene0080405,COG0455	Unigene0080498,COG1674	Unigene0080498,COG0455	Unigene0080499,COG0455	Unigene0080501,COG1674	Unigene0080501,COG0455	Unigene0080504,COG0455	Unigene0080548,COG5126	Unigene0080548,COG1674	Unigene0080548,COG0455	Unigene0080549,COG5126	Unigene0080549,COG0455	Unigene0080549,COG1674	Unigene0080636,COG0455	Unigene0080719,COG0455	Unigene0080723,COG0455	Unigene0080847,COG1196	Unigene0080923,COG0455	Unigene0080927,COG0455	Unigene0080929,COG0455	Unigene0080931,COG0455	Unigene0080932,COG0455	Unigene0080935,COG0455	Unigene0081157,COG0455	Unigene0081157,COG1674	Unigene0081224,COG1674	Unigene0081362,COG0455	Unigene0081364,COG0455	Unigene0081365,COG0455	Unigene0081383,COG0455	Unigene0081383,COG1674	Unigene0081398,COG0455	Unigene0081481,COG0455	Unigene0081601,COG0455	Unigene0081610,COG0455	Unigene0081611,COG0455	Unigene0081613,COG0455	Unigene0081617,COG0455	Unigene0081620,COG0455	Unigene0081621,COG0455	Unigene0081624,COG0455	Unigene0081626,COG0455	Unigene0081627,COG0455	Unigene0081630,COG0455	Unigene0081630,COG1674	Unigene0081650,COG0455	Unigene0081672,COG0455	Unigene0081677,COG0455	Unigene0081717,COG1196	Unigene0081718,COG1196	Unigene0081719,COG0455	Unigene0081720,COG0455	Unigene0081737,COG0455	Unigene0081737,COG1674	Unigene0081805,COG0455	Unigene0082039,COG1196	Unigene0082070,COG0455	Unigene0082072,COG0455	Unigene0082076,COG0455	Unigene0082076,COG1674	Unigene0082083,COG0455	Unigene0082087,COG0455	Unigene0082088,COG0455	Unigene0082114,COG0455	Unigene0082131,COG0455	Unigene0082132,COG0455	Unigene0082133,COG0455	Unigene0082137,COG0455	Unigene0082137,COG1674	Unigene0082158,COG0455	Unigene0082159,COG0455	Unigene0082161,COG0455	Unigene0082162,COG0455	Unigene0082178,COG0455	Unigene0082234,COG0455	Unigene0082278,COG0455	Unigene0082279,COG0455	Unigene0082280,COG0455	Unigene0082281,COG0455	Unigene0082443,COG0455	Unigene0082454,COG1196	Unigene0082455,COG0455	Unigene0082647,COG5126	Unigene0082648,COG5126	Unigene0082649,COG5126	Unigene0082650,COG5126	Unigene0082651,COG5126	Unigene0082652,COG5126	Unigene0082654,COG5126	Unigene0082655,COG5126	Unigene0082656,COG5126	Unigene0082657,COG5126	Unigene0082658,COG5126	Unigene0082659,COG5126	Unigene0082672,COG0455	Unigene0082673,COG0455	Unigene0082675,COG0455	Unigene0082676,COG0455	Unigene0082678,COG0455	Unigene0082679,COG0455	Unigene0082680,COG0455	Unigene0082681,COG0455	Unigene0082682,COG0455	Unigene0082706,COG1196	Unigene0082708,COG1196	Unigene0082817,COG0455	Unigene0082819,COG0455	Unigene0082821,COG0455	Unigene0082822,COG0455	Unigene0082897,COG0455	Unigene0082911,COG0455	Unigene0082965,COG0455	Unigene0082966,COG0455	Unigene0082967,COG0455	Unigene0082968,COG0455	Unigene0082977,COG1674	Unigene0082978,COG1674	Unigene0083054,COG0455	Unigene0083054,COG1674	Unigene0083081,COG0455	Unigene0083081,COG1674	Unigene0083082,COG0455	Unigene0083082,COG1674	Unigene0083093,COG0455	Unigene0083094,COG0455	Unigene0083095,COG0455	Unigene0083096,COG0455	Unigene0083097,COG0455	Unigene0083098,COG0455	Unigene0083099,COG0455	Unigene0083113,COG5024	Unigene0083221,COG0455	Unigene0083221,COG1674	Unigene0083304,COG5184	Unigene0083305,COG5184	Unigene0083306,COG5184	Unigene0083307,COG5184	Unigene0083308,COG5184	Unigene0083309,COG5184	Unigene0083313,COG0455	Unigene0083351,COG0455	Unigene0083352,COG0455	Unigene0083365,COG0455	Unigene0083404,COG0455	Unigene0083405,COG0455	Unigene0083405,COG1674	Unigene0083406,COG0455	Unigene0083406,COG1674	Unigene0083470,COG1674	Unigene0083471,COG0455	Unigene0083472,COG0455	Unigene0083473,COG0455	Unigene0083477,COG0455	Unigene0083545,COG0455	Unigene0083546,COG0455	Unigene0083621,COG0455	Unigene0083622,COG0455	Unigene0083623,COG0455	Unigene0083624,COG0455	Unigene0083629,COG0455	Unigene0083632,COG0455	Unigene0083642,COG0455	Unigene0083643,COG0455	Unigene0083645,COG0455	Unigene0083774,COG0455	Unigene0083779,COG0455	Unigene0083784,COG0455	Unigene0083785,COG0455	Unigene0083795,COG0455	Unigene0083795,COG1674	Unigene0083802,COG1196	Unigene0083803,COG3096	Unigene0083804,COG3096	Unigene0083805,COG1196	Unigene0083923,COG0455	Unigene0083924,COG0455	Unigene0083925,COG0455	Unigene0083927,COG0455	Unigene0083932,COG0455	Unigene0083933,COG0455	Unigene0084014,COG0455	Unigene0084130,COG0455	Unigene0084152,COG0455	Unigene0084157,COG0455	Unigene0084159,COG0455	Unigene0084161,COG0455	Unigene0084162,COG0455	Unigene0084215,COG0455	Unigene0084218,COG0455	Unigene0084219,COG0455	Unigene0084221,COG0455	Unigene0084278,COG0455	Unigene0084279,COG0455	Unigene0084280,COG0455	Unigene0084281,COG0455	Unigene0084281,COG3115	Unigene0084285,COG0455	Unigene0084295,COG0455	Unigene0084307,COG1674	Unigene0084323,COG0455	Unigene0084338,COG0455	Unigene0084357,COG0455	Unigene0084372,COG0455	Unigene0084379,COG0455	Unigene0084387,COG5657	Unigene0084388,COG5657	Unigene0084391,COG5657	Unigene0084455,COG0455	Unigene0084455,COG1674	Unigene0084456,COG0455	Unigene0084456,COG1674	Unigene0084485,COG0455	Unigene0084485,COG1674	Unigene0084495,COG0455	Unigene0084496,COG0455	Unigene0084557,COG0455	Unigene0084558,COG0455	Unigene0084669,COG0455	Unigene0084670,COG0455	Unigene0084714,COG0455	Unigene0084717,COG0455	Unigene0084718,COG0455	Unigene0084719,COG0455	Unigene0084848,COG0455	Unigene0084855,COG0455	Unigene0084868,COG0455	Unigene0084874,COG0455	Unigene0085062,COG0455	Unigene0085062,COG1674	Unigene0085102,COG0455	Unigene0085110,COG0455	Unigene0085114,COG0455	Unigene0085121,COG1196	Unigene0085122,COG1196	Unigene0085183,COG0455	Unigene0085234,COG0455	Unigene0085234,COG1674	Unigene0085323,COG0455	Unigene0085324,COG0455	Unigene0085324,COG1674	Unigene0085325,COG0455	Unigene0085329,COG0455	Unigene0085330,COG0455	Unigene0085332,COG0455	Unigene0085333,COG0455	Unigene0085334,COG0455	Unigene0085376,COG0455	Unigene0085378,COG0455	Unigene0085379,COG0455	Unigene0085380,COG0455	Unigene0085384,COG0455	Unigene0085445,COG0455	Unigene0085481,COG0455	Unigene0085481,COG1674	Unigene0085555,COG0455	Unigene0085564,COG5032	Unigene0085566,COG5032	Unigene0085567,COG5032	Unigene0085625,COG0455	Unigene0085626,COG0455	Unigene0085642,COG0455	Unigene0085642,COG1674	Unigene0085719,COG1196	Unigene0085720,COG0455	Unigene0085721,COG0455	Unigene0085748,COG0455	Unigene0085749,COG0455	Unigene0085777,COG0455	Unigene0085778,COG0455	Unigene0085782,COG0455	Unigene0085783,COG0455	Unigene0085784,COG0455	Unigene0085785,COG0455	Unigene0085786,COG0455	Unigene0085792,COG0455	Unigene0085793,COG0455	Unigene0085798,COG0455	Unigene0085814,COG0455	Unigene0085814,COG1674	Unigene0085836,COG0455	Unigene0085838,COG0455	Unigene0085839,COG0455	Unigene0085840,COG0455	Unigene0085844,COG0455	Unigene0085870,COG0455	Unigene0085879,COG0455	Unigene0085879,COG1674	Unigene0085887,COG0455	Unigene0085887,COG1674	Unigene0085901,COG0455	Unigene0085901,COG1674	Unigene0085902,COG0455	Unigene0085902,COG1674	Unigene0085926,COG1196	Unigene0085993,COG0455	Unigene0085994,COG0455	Unigene0086007,COG1674	Unigene0086007,COG0455	Unigene0086033,COG0455	Unigene0086041,COG1196	Unigene0086055,COG0455	Unigene0086055,COG1674	Unigene0086072,COG5147	Unigene0086149,COG0455	Unigene0086157,COG0455	Unigene0086179,COG0455	Unigene0086180,COG0455	Unigene0086181,COG0455	Unigene0086182,COG0455	Unigene0086184,COG0455	Unigene0086185,COG0455	Unigene0086195,COG0455	Unigene0086198,COG0455	Unigene0086201,COG0455	Unigene0086203,COG0455	Unigene0086304,COG0455	Unigene0086305,COG0455	Unigene0086306,COG0455	Unigene0086308,COG0455	Unigene0086434,COG0455	Unigene0086437,COG0455	Unigene0086464,COG0455	Unigene0086464,COG1674	Unigene0086465,COG0455	Unigene0086502,COG0455	Unigene0086557,COG5184	Unigene0086559,COG1674	Unigene0086559,COG0455	Unigene0086560,COG1674	Unigene0086560,COG0455	Unigene0086561,COG1674	Unigene0086561,COG0455	Unigene0086676,COG0455	Unigene0086676,COG1674	Unigene0086828,COG1196	Unigene0086829,COG1196	Unigene0086846,COG0455	Unigene0086855,COG1196	Unigene0086863,COG0455	Unigene0086868,COG0455	Unigene0086920,COG0455	Unigene0086921,COG0455	Unigene0086922,COG0455	Unigene0086955,COG5147	Unigene0086957,COG5147	Unigene0086959,COG5147	Unigene0087089,COG0455	Unigene0087098,COG0455	Unigene0087117,COG1674	Unigene0087140,COG0455	Unigene0087158,COG0455	Unigene0087175,COG0455	Unigene0087176,COG0455	Unigene0087240,COG0455	Unigene0087253,COG0455	Unigene0087333,COG0455	Unigene0087334,COG0455	Unigene0087335,COG0455	Unigene0087346,COG0455	Unigene0087350,COG0455	Unigene0087360,COG0455	Unigene0087361,COG0455	Unigene0087367,COG0455	Unigene0087375,COG1718	Unigene0087376,COG1718	Unigene0087377,COG1718	Unigene0087378,COG1718	Unigene0087382,COG1196	Unigene0087383,COG1196	Unigene0087389,COG1196	Unigene0087512,COG0455	Unigene0087809,COG0455	Unigene0087846,COG0455	Unigene0087847,COG0455	Unigene0087848,COG0455	Unigene0087873,COG0455	Unigene0087911,COG5147	Unigene0087912,COG5147	Unigene0087913,COG5147	Unigene0087915,COG5147	Unigene0087932,COG5184	Unigene0087933,COG5184	Unigene0087939,COG1196	Unigene0087940,COG1196	Unigene0088019,COG0455	Unigene0088021,COG0455	Unigene0088023,COG0455	Unigene0088025,COG0455	Unigene0088027,COG0455	Unigene0088027,COG1674	Unigene0088036,COG0455	Unigene0088036,COG1674	Unigene0088045,COG0455	Unigene0088048,COG0455	Unigene0088053,COG0455	Unigene0088087,COG0455	Unigene0088088,COG0455	Unigene0088088,COG1674	Unigene0088089,COG0455	Unigene0088093,COG0455	Unigene0088109,COG0455	Unigene0088109,COG1674	Unigene0088114,COG0455	Unigene0088130,COG0455	Unigene0088132,COG0455	Unigene0088155,COG0455	Unigene0088155,COG1674	Unigene0088167,COG0455	Unigene0088176,COG0455	Unigene0088204,COG0455	Unigene0088214,COG0455	Unigene0088222,COG0455	Unigene0088222,COG1674	Unigene0088249,COG0455	Unigene0088288,COG0455	Unigene0088325,COG0455	Unigene0088334,COG0455	Unigene0088342,COG0455	Unigene0088343,COG0455	Unigene0088424,COG0455	Unigene0088425,COG0455	Unigene0088426,COG0455	Unigene0088502,COG0455	Unigene0088503,COG0455	Unigene0088528,COG5079	Unigene0088582,COG0455	Unigene0088624,COG0455	Unigene0088625,COG0455	Unigene0088625,COG1674	Unigene0088644,COG0455	Unigene0088689,COG0455	Unigene0088689,COG1674	Unigene0088691,COG0455	Unigene0088809,COG0455	Unigene0088818,COG0455	Unigene0088835,COG0455	Unigene0088836,COG0455	Unigene0088840,COG0455	Unigene0088846,COG0455	Unigene0088852,COG0455	Unigene0088856,COG0455	Unigene0088910,COG5147	Unigene0088910,COG0455	Unigene0088911,COG0455	Unigene0088946,COG0455	Unigene0088946,COG1674	Unigene0088970,COG0455	Unigene0089064,COG0455	Unigene0089065,COG0455	Unigene0089069,COG0455	Unigene0089069,COG1674	Unigene0089131,COG0455	Unigene0089131,COG1674	Unigene0089178,COG0455	Unigene0089180,COG0455	Unigene0089218,COG0455	Unigene0089219,COG0455	Unigene0089224,COG5126	Unigene0089239,COG0455	Unigene0089240,COG0455	Unigene0089289,COG0455	Unigene0089289,COG1674	Unigene0089321,COG0455	Unigene0089323,COG0455	Unigene0089323,COG1674	Unigene0089412,COG0455	Unigene0089413,COG0455	Unigene0089420,COG0455	Unigene0089425,COG0455	Unigene0089436,COG0455	Unigene0089442,COG0455	Unigene0089451,COG0455	Unigene0089471,COG0455	Unigene0089514,COG0455	Unigene0089516,COG0455	Unigene0089538,COG0455	Unigene0089538,COG1674	Unigene0089562,COG0206	Unigene0089563,COG0206	Unigene0089581,COG0455	Unigene0089657,COG0455	Unigene0089673,COG0455	Unigene0089693,COG1196	Unigene0089694,COG4942	Unigene0089762,COG5147	Unigene0089763,COG5147	Unigene0089768,COG0455	Unigene0089769,COG0455	Unigene0089805,COG0455	Unigene0089823,COG0455	Unigene0089823,COG1674	Unigene0089824,COG0455	Unigene0089824,COG1674	Unigene0089836,COG0455	Unigene0089862,COG0455	Unigene0089964,COG0455	Unigene0089966,COG0455	Unigene0090032,COG0455	Unigene0090063,COG1674	Unigene0090063,COG0455	Unigene0090069,COG0455	Unigene0090090,COG0455	Unigene0090090,COG5126	Unigene0090166,COG0455	Unigene0090185,COG0455	Unigene0090202,COG5194	Unigene0090203,COG5194	Unigene0090204,COG5194	Unigene0090241,COG0455	Unigene0090250,COG0455	Unigene0090269,COG0455	Unigene0090271,COG0455	Unigene0090271,COG1674	Unigene0090285,COG0455	Unigene0090342,COG0455	Unigene0090342,COG1674	Unigene0090368,COG5147	Unigene0090373,COG0455	Unigene0090391,COG0455	Unigene0090397,COG0455	Unigene0090422,COG0455	Unigene0090423,COG0455	Unigene0090425,COG0455	Unigene0090443,COG0455	Unigene0090447,COG0455	Unigene0090468,COG0455	Unigene0090546,COG0455	Unigene0090607,COG0455	Unigene0090617,COG0455	Unigene0090623,COG5147	Unigene0090648,COG0455	Unigene0090649,COG0455	Unigene0090657,COG0455	Unigene0090711,COG0455	Unigene0090726,COG5147	Unigene0090773,COG0455	Unigene0090802,COG0455	Unigene0090842,COG0455	Unigene0090849,COG0455	Unigene0090849,COG1674	Unigene0090868,COG0455	Unigene0090932,COG0455	Unigene0090933,COG0455	Unigene0090934,COG0455	Unigene0090972,COG0455	Unigene0090990,COG0455	Unigene0091044,COG0455	Unigene0091053,COG0455	Unigene0091114,COG0455	Unigene0091134,COG0455	Unigene0091158,COG0455	Unigene0091235,COG0455	Unigene0091235,COG1674	Unigene0091281,COG0455	Unigene0091328,COG0455	Unigene0091329,COG0455	Unigene0091356,COG0455	Unigene0091357,COG0455	Unigene0091380,COG1196	Unigene0091459,COG0455	Unigene0091562,COG0455	Unigene0091562,COG1674	Unigene0091569,COG5126	Unigene0091570,COG5126	Unigene0091571,COG5126	Unigene0091596,COG0455	Unigene0091707,COG0455	Unigene0091743,COG0455	Unigene0091744,COG0455	Unigene0091744,COG1674	Unigene0091804,COG0455	Unigene0091806,COG0455	Unigene0091808,COG0455	Unigene0091810,COG0455	Unigene0091847,COG0455	Unigene0091848,COG0455	Unigene0091849,COG0455	Unigene0091850,COG0455	Unigene0091851,COG0455	Unigene0091856,COG0455	Unigene0091856,COG2385	Unigene0091905,COG0455	Unigene0091906,COG0455	Unigene0091907,COG0455	Unigene0091910,COG0455	Unigene0091939,COG5126	Unigene0091973,COG0455	Unigene0091974,COG0455	Unigene0091984,COG0455	Unigene0092060,COG0455	Unigene0092060,COG1674	Unigene0092094,COG0455	Unigene0092094,COG1674	Unigene0092095,COG0455	Unigene0092095,COG1674	Unigene0092101,COG0455	Unigene0092101,COG1674	Unigene0092234,COG0455	Unigene0092237,COG0455	Unigene0092240,COG0455	Unigene0092244,COG0455	Unigene0092246,COG0455	Unigene0092274,COG5244	Unigene0092275,COG5244	Unigene0092300,COG0455	Unigene0092301,COG0455	Unigene0092303,COG0455	Unigene0092303,COG1674	Unigene0092304,COG0455	Unigene0092304,COG1674	Unigene0092305,COG0455	Unigene0092432,COG0455	Unigene0092491,COG0455	Unigene0092538,COG0455	Unigene0092540,COG0455	Unigene0092544,COG0455	Unigene0092544,COG1674	Unigene0092558,COG1196	Unigene0092593,COG5156	Unigene0092606,COG0455	Unigene0092606,COG1674	Unigene0092683,COG1674	Unigene0092683,COG1196	Unigene0092832,COG0455	Unigene0092890,COG5126	Unigene0092894,COG0455	Unigene0092895,COG0455	Unigene0092955,COG0455	Unigene0092956,COG0455	Unigene0093026,COG0455	Unigene0093028,COG0455	Unigene0093044,COG0455	Unigene0093046,COG0455	Unigene0093046,COG1674	Unigene0093116,COG0455	Unigene0093118,COG1196	Unigene0093119,COG1196	Unigene0093142,COG0455	Unigene0093186,COG0455	Unigene0093190,COG0455	Unigene0093190,COG1674	Unigene0093196,COG0455	Unigene0093234,COG1196	Unigene0093235,COG1196	Unigene0093258,COG0455	Unigene0093259,COG0455	Unigene0093280,COG0455	Unigene0093353,COG0455	Unigene0093364,COG0455	Unigene0093365,COG0455	Unigene0093421,COG0455	Unigene0093422,COG0455	Unigene0093422,COG1674	Unigene0093534,COG0455	Unigene0093534,COG1674	Unigene0093542,COG0455	Unigene0093542,COG1674	Unigene0093544,COG0455	Unigene0093544,COG1674	Unigene0093578,COG0455	Unigene0093579,COG0455	Unigene0093592,COG0455	Unigene0093595,COG0455	Unigene0093599,COG0455	Unigene0093634,COG0455	Unigene0093634,COG1674	Unigene0093666,COG0455	Unigene0093790,COG0455	Unigene0093794,COG0455	Unigene0093795,COG0455	Unigene0093803,COG5126	Unigene0093804,COG5126	Unigene0093810,COG0455	Unigene0093811,COG0455	Unigene0093825,COG0455	Unigene0093826,COG0455	Unigene0093941,COG1196	Unigene0093946,COG0455	Unigene0094024,COG0455	Unigene0094089,COG0455	Unigene0094148,COG0455	Unigene0094160,COG0455	Unigene0094175,COG0455	Unigene0094175,COG1674	Unigene0094188,COG1196	Unigene0094214,COG0455	Unigene0094218,COG0455	Unigene0094268,COG0455	Unigene0094278,COG0455	Unigene0094292,COG0455	Unigene0094307,COG0455	Unigene0094362,COG5126	Unigene0095508,COG0455	Unigene0095610,COG5126	Unigene0095712,COG0455	Unigene0096441,COG0455	Unigene0097192,COG5126	Unigene0097208,COG5126	Unigene0097302,COG0455	Unigene0097302,COG1674	Unigene0097352,COG0455	Unigene0097353,COG0455	Unigene0097359,COG0455	Unigene0097368,COG0455	Unigene0097369,COG0455	Unigene0097371,COG0455	Unigene0097372,COG0455	Unigene0097373,COG0455	Unigene0097376,COG0455	Unigene0097377,COG0455	Unigene0097380,COG0455	Unigene0097438,COG0455	Unigene0097444,COG0455	Unigene0097482,COG0455	Unigene0097484,COG0455	Unigene0097486,COG0455	Unigene0097488,COG0455	Unigene0097512,COG0455	Unigene0097516,COG0455	Unigene0097553,COG0455	Unigene0097562,COG0455	Unigene0097662,COG0455	Unigene0097681,COG0455	Unigene0097748,COG0455	Unigene0097752,COG0455	Unigene0097753,COG0455	Unigene0097786,COG1196	Unigene0097800,COG0455	Unigene0097800,COG1674	Unigene0097801,COG1674	Unigene0097801,COG0455	Unigene0097825,COG1196	Unigene0097826,COG1196	Unigene0097827,COG1196	Unigene0097833,COG1196	Unigene0097846,COG0455	Unigene0097881,COG0455	Unigene0097926,COG0455	Unigene0097966,COG0455	Unigene0098041,COG0455	Unigene0098044,COG0455	Unigene0098045,COG0455	Unigene0098072,COG0455	Unigene0098073,COG0455	Unigene0098074,COG0455	Unigene0098075,COG0455	Unigene0098076,COG0455	Unigene0098076,COG1674	Unigene0098086,COG0455	Unigene0098087,COG0455	Unigene0098130,COG0455	Unigene0098132,COG0455	Unigene0098132,COG1674	Unigene0098136,COG0455	Unigene0098142,COG0455	Unigene0098143,COG0455	Unigene0098144,COG0455	Unigene0098146,COG0455	Unigene0098238,COG0455	Unigene0098241,COG0455	Unigene0098274,COG0455	Unigene0098279,COG1196	Unigene0098280,COG1196	Unigene0098281,COG1196	Unigene0098282,COG1196	Unigene0098287,COG0455	Unigene0098317,COG0455	Unigene0098319,COG0455	Unigene0098320,COG0455	Unigene0098326,COG0455	Unigene0098338,COG1196	Unigene0098536,COG0455	Unigene0098536,COG1674	Unigene0098537,COG0455	Unigene0098538,COG0455	Unigene0098539,COG0455	Unigene0098582,COG0455	Unigene0098582,COG1674	Unigene0098611,COG0455	Unigene0098612,COG0455	Unigene0098699,COG0455	Unigene0098699,COG1674	Unigene0098768,COG0455	Unigene0098769,COG0455	Unigene0098769,COG1674	Unigene0098811,COG0455	Unigene0098812,COG0455	Unigene0098836,COG0455	Unigene0098838,COG0455	Unigene0098840,COG0455	Unigene0098841,COG0455	Unigene0098849,COG0455	Unigene0098857,COG0455	Unigene0098865,COG5333	Unigene0098871,COG0455	Unigene0098872,COG0455	Unigene0098909,COG0455	Unigene0098915,COG0455	Unigene0099073,COG0455	Unigene0099074,COG0455	Unigene0099081,COG0455	Unigene0099082,COG0455	Unigene0099083,COG0455	Unigene0099084,COG0455	Unigene0099085,COG0455	Unigene0099086,COG0455	Unigene0099134,COG0455	Unigene0099164,COG0455	Unigene0099165,COG0455	Unigene0099167,COG0037	Unigene0099168,COG0037	Unigene0099169,COG0037	Unigene0099170,COG0037	Unigene0099171,COG0037	Unigene0099172,COG0037	Unigene0099173,COG0037	Unigene0099174,COG0037	Unigene0099177,COG0037	Unigene0099178,COG0037	Unigene0099180,COG0037	Unigene0099187,COG0455	Unigene0099190,COG0455	Unigene0099191,COG0455	Unigene0099218,COG0455	Unigene0099235,COG0455	Unigene0099236,COG0455	Unigene0099307,COG0455	Unigene0099307,COG1674	Unigene0099309,COG0455	Unigene0099309,COG1674	Unigene0099310,COG0455	Unigene0099310,COG1674	Unigene0099315,COG0455	Unigene0099370,COG0455	Unigene0099493,COG1196	Unigene0099519,COG0455	Unigene0099521,COG0455	Unigene0099526,COG0455	Unigene0099715,COG0455	Unigene0099776,COG0455	Unigene0099778,COG0455	Unigene0100003,COG0455	Unigene0100004,COG0455	Unigene0100005,COG0455	Unigene0100032,COG0455	Unigene0100104,COG1196	Unigene0100116,COG0455	Unigene0100116,COG1674	Unigene0100117,COG0455	Unigene0100117,COG1674	Unigene0100120,COG0455	Unigene0100121,COG0455	Unigene0100122,COG0455	Unigene0100123,COG0455	Unigene0100157,COG0455	Unigene0100158,COG0455	Unigene0100159,COG0455	Unigene0100160,COG0455	Unigene0100162,COG0455	Unigene0100294,COG0455	Unigene0100296,COG0455	Unigene0100297,COG0455	Unigene0100300,COG0455	Unigene0100302,COG0455	Unigene0100372,COG0455	Unigene0100402,COG0455	Unigene0100405,COG0455	Unigene0100405,COG1674	Unigene0100530,COG0455	Unigene0100532,COG0455	Unigene0100533,COG0455	Unigene0100567,COG0455	Unigene0100572,COG0455	Unigene0100573,COG0455	Unigene0100574,COG0455	Unigene0100575,COG0455	Unigene0100576,COG0455	Unigene0100609,COG0455	Unigene0100622,COG0455	Unigene0100623,COG0455	Unigene0100624,COG0455	Unigene0100625,COG0455	Unigene0100627,COG0455	Unigene0100629,COG0455	Unigene0100631,COG0455	Unigene0100693,COG0455	Unigene0100694,COG0455	Unigene0100694,COG1674	Unigene0100695,COG1674	Unigene0100698,COG0455	Unigene0100707,COG0455	Unigene0100709,COG1674	Unigene0100800,COG0455	Unigene0100801,COG0455	Unigene0100803,COG0455	Unigene0100809,COG0455	Unigene0100820,COG0455	Unigene0100855,COG1196	Unigene0100866,COG1196	Unigene0100878,COG1196	Unigene0100879,COG1196	Unigene0100882,COG1196	Unigene0100902,COG1196	Unigene0100908,COG1196	Unigene0100914,COG1196	Unigene0100918,COG1196	Unigene0100933,COG1196	Unigene0100935,COG1196	Unigene0100952,COG1196	Unigene0100958,COG1196	Unigene0100961,COG1196	Unigene0100964,COG1196	Unigene0100965,COG1196	Unigene0100987,COG1196	Unigene0100988,COG1196	Unigene0100995,COG1196	Unigene0101001,COG1196	Unigene0101035,COG0455	Unigene0101095,COG0455	Unigene0101107,COG0455	Unigene0101109,COG0455	Unigene0101113,COG0455	Unigene0101117,COG0455	Unigene0101121,COG0455	Unigene0101127,COG0455	Unigene0101131,COG0455	Unigene0101132,COG0455	Unigene0101133,COG0455	Unigene0101141,COG0455	Unigene0101142,COG0455	Unigene0101147,COG0455	Unigene0101157,COG0455	Unigene0101158,COG0455	Unigene0101183,COG0455	Unigene0101183,COG1674	Unigene0101216,COG0455	Unigene0101217,COG0455	Unigene0101218,COG0455	Unigene0101285,COG0455	Unigene0101312,COG0455	Unigene0101333,COG0455	Unigene0101333,COG3115	Unigene0101357,COG1196	Unigene0101456,COG0455	Unigene0101459,COG5147	Unigene0101462,COG5147	Unigene0101465,COG5147	Unigene0101514,COG0455	Unigene0101542,COG5147	Unigene0101592,COG1196	Unigene0101607,COG0455	Unigene0101609,COG0455	Unigene0101610,COG0455	Unigene0101668,COG0455	Unigene0101669,COG0455	Unigene0101705,COG0455	Unigene0101707,COG0455	Unigene0101727,COG0455	Unigene0101732,COG0455	Unigene0101771,COG0455	Unigene0101830,COG5126	Unigene0101831,COG5126	Unigene0101832,COG5126	Unigene0101833,COG5126	Unigene0101835,COG0455	Unigene0101837,COG0455	Unigene0101838,COG0455	Unigene0101875,COG0455	Unigene0101876,COG0455	Unigene0101879,COG0455	Unigene0101880,COG0455	Unigene0101908,COG0455	Unigene0101911,COG0455	Unigene0101981,COG0455	Unigene0102026,COG0455	Unigene0102045,COG0455	Unigene0102046,COG0455	Unigene0102048,COG0455	Unigene0102061,COG1196	Unigene0102062,COG1196	Unigene0102063,COG1196	Unigene0102064,COG1196	Unigene0102065,COG1196	Unigene0102066,COG1196	Unigene0102067,COG1196	Unigene0102068,COG1196	Unigene0102073,COG0455	Unigene0102074,COG0455	Unigene0102094,COG1196	Unigene0102095,COG1196	Unigene0102096,COG1196	Unigene0102097,COG1196	Unigene0102121,COG0455	Unigene0102124,COG0455	Unigene0102134,COG0455	Unigene0102148,COG0455	Unigene0102149,COG0455	Unigene0102151,COG0455	Unigene0102152,COG0455	Unigene0102153,COG0455	Unigene0102175,COG0455	Unigene0102178,COG0455	Unigene0102180,COG0455	Unigene0102181,COG0455	Unigene0102182,COG0455	Unigene0102193,COG0455	Unigene0102220,COG0455	Unigene0102221,COG0455	Unigene0102261,COG0455	Unigene0102266,COG0455	Unigene0102266,COG1674	Unigene0102271,COG0455	Unigene0102271,COG1674	Unigene0102359,COG0489	Unigene0102360,COG0489	Unigene0102361,COG0489	Unigene0102580,COG0455	Unigene0102621,COG0455	Unigene0102625,COG0455	Unigene0102625,COG1674	Unigene0102745,COG0455	Unigene0102797,COG0455	Unigene0102797,COG1674	Unigene0102799,COG0455	Unigene0102800,COG0455	Unigene0102801,COG0455	Unigene0102802,COG0455	Unigene0102803,COG0455	Unigene0102804,COG0455	Unigene0102805,COG0455	Unigene0102806,COG0455	Unigene0102807,COG0455	Unigene0102821,COG0455	Unigene0102826,COG0455	Unigene0102827,COG0455	Unigene0102982,COG0455	Unigene0102984,COG0455	Unigene0102985,COG0455	Unigene0102985,COG1674	Unigene0102986,COG0455	Unigene0102987,COG0455	Unigene0103035,COG1674	Unigene0103035,COG3115	Unigene0103036,COG3115	Unigene0103036,COG1674	Unigene0103068,COG5147	Unigene0103069,COG5147	Unigene0103070,COG5147	Unigene0103207,COG0455	Unigene0103212,COG0455	Unigene0103231,COG0455	Unigene0103231,COG1674	Unigene0103232,COG0455	Unigene0103234,COG0455	Unigene0103234,COG1674	Unigene0103235,COG0455	Unigene0103235,COG1674	Unigene0103280,COG0455	Unigene0103281,COG0455	Unigene0103282,COG0455	Unigene0103283,COG0455	Unigene0103284,COG0455	Unigene0103288,COG0455	Unigene0103290,COG0455	Unigene0103291,COG0455	Unigene0103293,COG0455	Unigene0103294,COG0455	Unigene0103295,COG0455	Unigene0103349,COG0455	Unigene0103349,COG1674	Unigene0103350,COG0455	Unigene0103350,COG1674	Unigene0103535,COG1196	Unigene0103703,COG0455	Unigene0103706,COG0455	Unigene0103708,COG0455	Unigene0103713,COG0455	Unigene0103714,COG0455	Unigene0103717,COG0455	Unigene0103718,COG0455	Unigene0103721,COG0455	Unigene0103723,COG0455	Unigene0103724,COG0455	Unigene0103767,COG0455	Unigene0103859,COG0455	Unigene0103860,COG0455	Unigene0103861,COG0455	Unigene0103872,COG0455	Unigene0103873,COG0455	Unigene0103874,COG0455	Unigene0103899,COG0455	Unigene0103901,COG5147	Unigene0103901,COG0455	Unigene0103902,COG0455	Unigene0103902,COG1674	Unigene0103915,COG0455	Unigene0103917,COG0455	Unigene0103918,COG0455	Unigene0103919,COG0455	Unigene0103929,COG0455	Unigene0103931,COG0455	Unigene0103933,COG0455	Unigene0103934,COG0455	Unigene0103936,COG0455	Unigene0103937,COG0455	Unigene0103939,COG0455	Unigene0103940,COG0455	Unigene0103941,COG0455	Unigene0103943,COG0455	Unigene0103944,COG0455	Unigene0103953,COG0455	Unigene0104003,COG5072	Unigene0104004,COG5072	Unigene0104005,COG5072	Unigene0104006,COG5072	Unigene0104118,COG0455	Unigene0104201,COG0455	Unigene0104282,COG0455	Unigene0104283,COG0455	Unigene0104283,COG1674	Unigene0104284,COG0455	Unigene0104284,COG1674	Unigene0104285,COG0455	Unigene0104285,COG1674	Unigene0104286,COG0455	Unigene0104287,COG0455	Unigene0104288,COG0455	Unigene0104288,COG1674	Unigene0104289,COG0455	Unigene0104289,COG1674	Unigene0104290,COG0455	Unigene0104291,COG0455	Unigene0104291,COG1674	Unigene0104292,COG0455	Unigene0104293,COG0455	Unigene0104294,COG0455	Unigene0104296,COG0455	Unigene0104368,COG0455	Unigene0104369,COG0455	Unigene0104383,COG0455	Unigene0104383,COG1674	Unigene0104389,COG0455	Unigene0104390,COG0455	Unigene0104508,COG0455	Unigene0104532,COG0455	Unigene0104534,COG0455	Unigene0104536,COG0455	Unigene0104553,COG0455	Unigene0104554,COG0455	Unigene0104617,COG0455	Unigene0104742,COG5184	Unigene0104743,COG5184	Unigene0104744,COG5184	Unigene0104745,COG5184	Unigene0104746,COG5184	Unigene0104747,COG5184	Unigene0104748,COG5184	Unigene0104749,COG5184	Unigene0104750,COG5184	Unigene0104752,COG5184	Unigene0104753,COG5184	Unigene0104754,COG5184	Unigene0104755,COG5184	Unigene0104759,COG5184	Unigene0104760,COG5184	Unigene0104761,COG5184	Unigene0104762,COG5184	Unigene0104763,COG5184	Unigene0104764,COG5184	Unigene0104766,COG5184	Unigene0104770,COG0455	Unigene0104771,COG0455	Unigene0104796,COG0455	Unigene0104930,COG0455	Unigene0104934,COG1196	Unigene0104936,COG1196	Unigene0104937,COG5024	Unigene0104991,COG0455	Unigene0104992,COG0455	Unigene0104994,COG0455	Unigene0104997,COG0455	Unigene0105060,COG0455	Unigene0105125,COG1196	Unigene0105126,COG1196	Unigene0105127,COG1196	Unigene0105128,COG1196	Unigene0105129,COG1196	Unigene0105130,COG1196	Unigene0105131,COG1196	Unigene0105132,COG1196	Unigene0105134,COG1196	Unigene0105135,COG1196	Unigene0105136,COG1196	Unigene0105137,COG1196	Unigene0105138,COG1196	Unigene0105139,COG1196	Unigene0105140,COG1196	Unigene0105141,COG1196	Unigene0105142,COG1196	Unigene0105143,COG1196	Unigene0105144,COG1196	Unigene0105145,COG1196	Unigene0105146,COG1196	Unigene0105147,COG1196	Unigene0105148,COG1196	Unigene0105149,COG1196	Unigene0105151,COG1196	Unigene0105153,COG1196	Unigene0105154,COG1196	Unigene0105155,COG1196	Unigene0105156,COG1196	Unigene0105166,COG0455	Unigene0105243,COG0455	Unigene0105283,COG0455	Unigene0105309,COG0455	Unigene0105310,COG0455	Unigene0105364,COG0455	Unigene0105366,COG5126	Unigene0105368,COG0455	Unigene0105617,COG0455	Unigene0105617,COG1674	Unigene0105621,COG0455	Unigene0105621,COG1674	Unigene0105626,COG0455	Unigene0105744,COG5024	Unigene0105815,COG0455	Unigene0105817,COG0455	Unigene0105820,COG0455	Unigene0105822,COG0455	Unigene0105824,COG0455	Unigene0105825,COG0455	Unigene0105827,COG0455	Unigene0105828,COG0455	Unigene0105834,COG0455	Unigene0105835,COG0455	Unigene0105836,COG0455	Unigene0105861,COG0455	Unigene0105864,COG0455	Unigene0106112,COG0455	Unigene0106113,COG0455	Unigene0106317,COG0455	Unigene0106525,COG1196	Unigene0106526,COG1196	Unigene0106529,COG1196	Unigene0106567,COG0455	Unigene0106619,COG0455	Unigene0106632,COG1196	Unigene0106632,COG0455	Unigene0106634,COG1196	Unigene0106634,COG0455	Unigene0106708,COG0455	Unigene0106709,COG0455	Unigene0106710,COG0455	Unigene0106711,COG0455	Unigene0106711,COG3115	Unigene0106718,COG0455	Unigene0106897,COG0455	Unigene0106900,COG0455	Unigene0106901,COG0455	Unigene0106904,COG0455	Unigene0106905,COG0455	Unigene0106915,COG0455	Unigene0107100,COG0455	Unigene0107101,COG0455	Unigene0107200,COG0455	Unigene0107203,COG0455	Unigene0107203,COG1674	Unigene0107204,COG0455	Unigene0107205,COG0455	Unigene0107205,COG1674	Unigene0107208,COG0455	Unigene0107310,COG0455	Unigene0107378,COG0455	Unigene0107427,COG5184	Unigene0107428,COG5184	Unigene0107429,COG5184	Unigene0107524,COG0455	Unigene0107532,COG0455	Unigene0107534,COG0455	Unigene0107548,COG1674	Unigene0107552,COG1674	Unigene0107641,COG0455	Unigene0107641,COG1674	Unigene0107651,COG0455	Unigene0107652,COG0455	Unigene0107653,COG0455	Unigene0107654,COG0455	Unigene0107655,COG0455	Unigene0107742,COG0455	Unigene0107842,COG0455	Unigene0107843,COG0455	Unigene0107844,COG0455	Unigene0107845,COG0455	Unigene0107846,COG0455	Unigene0107847,COG0455	Unigene0107848,COG0455	Unigene0107926,COG0455	Unigene0107927,COG0455	Unigene0107927,COG3087	Unigene0107937,COG5024	Unigene0107938,COG5024	Unigene0107939,COG5024	Unigene0107940,COG5024	Unigene0107982,COG0455	Unigene0107984,COG0455	Unigene0107987,COG0455	Unigene0107988,COG0455	Unigene0107989,COG0455	Unigene0108011,COG0455	Unigene0108013,COG0455	Unigene0108014,COG0455	Unigene0108015,COG0455	Unigene0108091,COG0455	Unigene0108100,COG0455	Unigene0108104,COG0455	Unigene0108112,COG0455	Unigene0108113,COG0455	Unigene0108115,COG0455	Unigene0108116,COG0455	Unigene0108159,COG0455	Unigene0108159,COG1674	Unigene0108227,COG0455	Unigene0108227,COG1674	Unigene0108261,COG0455	Unigene0108508,COG0455	Unigene0108509,COG0455	Unigene0108513,COG0455	Unigene0108535,COG0455	Unigene0108543,COG0455	Unigene0108554,COG0455	Unigene0108554,COG1674	Unigene0108570,COG0455	Unigene0108578,COG0455	Unigene0108581,COG1196	Unigene0108583,COG1196	Unigene0108584,COG1196	Unigene0108585,COG1196	Unigene0108587,COG1196	Unigene0108588,COG1196	Unigene0108590,COG1196	Unigene0108593,COG1196	Unigene0108594,COG1196	Unigene0108596,COG1196	Unigene0108600,COG1196	Unigene0108603,COG1196	Unigene0108606,COG1196	Unigene0108609,COG1196	Unigene0108645,COG0455	Unigene0108646,COG0455	Unigene0108654,COG0455	Unigene0108773,COG0455	Unigene0108793,COG0455	Unigene0108836,COG0455	Unigene0108838,COG0455	Unigene0108839,COG0455	Unigene0109891,COG5126	Unigene0110042,COG0455	Unigene0110177,COG0455	Unigene0110254,COG0455	Unigene0110303,COG0455	Unigene0110333,COG0455	Unigene0110461,COG0455	Unigene0110670,COG0455	Unigene0110746,COG0455	Unigene0110764,COG0455	Unigene0110790,COG5147	Unigene0110800,COG0455	Unigene0111037,COG0455	Unigene0111045,COG1196	Unigene0111185,COG0455	Unigene0111392,COG0455	Unigene0111569,COG0455	Unigene0111596,COG0455	Unigene0111623,COG0455	Unigene0111766,COG0455	Unigene0111880,COG0455	Unigene0111966,COG0455	Unigene0112050,COG0455	Unigene0112156,COG0455	Unigene0112214,COG0455	Unigene0112263,COG0455	Unigene0112281,COG0455	Unigene0112341,COG0455	Unigene0112347,COG0455	Unigene0112375,COG0455	Unigene0112410,COG0455	Unigene0112434,COG0455	Unigene0112452,COG0455	Unigene0112453,COG0455	Unigene0112492,COG0455	Unigene0112521,COG0455	Unigene0112567,COG0455	Unigene0112596,COG0455	Unigene0112626,COG0455	Unigene0112640,COG0455	Unigene0112743,COG0455	Unigene0112747,COG0455	Unigene0112747,COG1674	Unigene0112842,COG0455	Unigene0112886,COG0455	Unigene0113144,COG0455	Unigene0113303,COG0455	Unigene0113336,COG0455	Unigene0113359,COG0455	Unigene0113404,COG0455	Unigene0113404,COG1674	Unigene0113404,COG3115	Unigene0113405,COG0455	Unigene0113405,COG1674	Unigene0113405,COG3115	Unigene0113529,COG0455	Unigene0113707,COG0455	Unigene0113710,COG0455	Unigene0113724,COG0455	Unigene0113803,COG0455	Unigene0113839,COG0455	Unigene0113854,COG0455	Unigene0113857,COG0455	Unigene0113933,COG0455	Unigene0114155,COG0455	Unigene0114165,COG0455	Unigene0114192,COG0455	Unigene0114192,COG1674	Unigene0114302,COG0455	Unigene0114364,COG0455	Unigene0114371,COG0455	Unigene0114414,COG0455	Unigene0114419,COG0455	Unigene0114939,COG0455	Unigene0115022,COG0455	Unigene0115023,COG0455	Unigene0115024,COG0455	Unigene0115025,COG0455	Unigene0115026,COG0455	Unigene0115027,COG0455	Unigene0115028,COG0455	Unigene0115029,COG0455	Unigene0115075,COG0455	Unigene0115076,COG0455	Unigene0115077,COG0455	Unigene0115078,COG0455	Unigene0115079,COG0455	Unigene0115080,COG0455	Unigene0115105,COG5657	Unigene0115106,COG5657	Unigene0115107,COG5657	Unigene0115304,COG1196	Unigene0115305,COG1196	Unigene0115331,COG1196	Unigene0115332,COG1196	Unigene0115359,COG0455	Unigene0115359,COG1674	Unigene0115360,COG0455	Unigene0115360,COG1674	Unigene0115361,COG0455	Unigene0115361,COG1674	Unigene0115389,COG0455	Unigene0115389,COG1674	Unigene0115390,COG0455	Unigene0115390,COG1674	Unigene0115398,COG1674	Unigene0115399,COG1674	Unigene0115400,COG1674	Unigene0115401,COG1674	Unigene0115415,COG0455	Unigene0115416,COG0455	Unigene0115508,COG0455	Unigene0115509,COG0455	Unigene0115528,COG0455	Unigene0115529,COG0455	Unigene0115530,COG0455	Unigene0115547,COG0037	Unigene0115548,COG0037	Unigene0115634,COG0455	Unigene0115635,COG0455	Unigene0115660,COG1196	Unigene0115700,COG0455	Unigene0115701,COG0455	Unigene0115747,COG0455	Unigene0115747,COG1674	Unigene0115748,COG0455	Unigene0115748,COG1674	Unigene0115789,COG0455	Unigene0115831,COG1196	Unigene0115836,COG1196	Unigene0115836,COG5185	Unigene0115852,COG0455	Unigene0115880,COG1196	Unigene0115880,COG5185	Unigene0115895,COG0455	Unigene0115895,COG1674	Unigene0115903,COG1196	Unigene0115911,COG0455	Unigene0115916,COG1196	Unigene0115921,COG1196	Unigene0115922,COG1196	Unigene0115926,COG0455	Unigene0115933,COG1196	Unigene0115939,COG0455	Unigene0115949,COG0455	Unigene0115967,COG5035	Unigene0115982,COG0455	Unigene0115992,COG1674	Unigene0115992,COG0455	Unigene0116005,COG5184	Unigene0116020,COG0455	Unigene0116020,COG1674	Unigene0116039,COG0455	Unigene0116043,COG0455	Unigene0116079,COG0455	Unigene0116113,COG5147	Unigene0116143,COG0455	Unigene0116155,COG1196	Unigene0116156,COG0455	Unigene0116157,COG0455	Unigene0116164,COG0455	Unigene0116170,COG0455	Unigene0116175,COG1196	Unigene0116186,COG0455	Unigene0116186,COG1674	Unigene0116193,COG1196	Unigene0116195,COG0455	Unigene0116199,COG5049	Unigene0116213,COG0455	Unigene0116215,COG0455	Unigene0116216,COG0455	Unigene0116216,COG1674	Unigene0116231,COG0455	Unigene0116232,COG0455	Unigene0116262,COG5184	Unigene0116288,COG5126	Unigene0116292,COG5147	Unigene0116293,COG0455	Unigene0116293,COG1674	Unigene0116297,COG0455	Unigene0116302,COG0455	Unigene0116302,COG1674	Unigene0116329,COG0455	Unigene0116337,COG0455	Unigene0116347,COG0455	Unigene0116352,COG0455	Unigene0116352,COG1674	Unigene0116356,COG0455	Unigene0116360,COG0455	Unigene0116372,COG0455	Unigene0116377,COG0455	Unigene0116441,COG0455	Unigene0116441,COG3115	Unigene0116486,COG1196	Unigene0116501,COG5147	Unigene0116562,COG0455	Unigene0116598,COG5184	Unigene0116608,COG0455	Unigene0116673,COG0455	Unigene0116723,COG1196	Unigene0116760,COG0455	Unigene0116773,COG5147	Unigene0116778,COG5147	Unigene0116782,COG0455	Unigene0116826,COG0455	Unigene0116827,COG0455	Unigene0116830,COG0455	Unigene0116851,COG0455	Unigene0116853,COG0455	Unigene0116859,COG0455	Unigene0116870,COG1196	Unigene0116891,COG0455	Unigene0116904,COG0455	Unigene0116910,COG5657	Unigene0116910,COG0455	Unigene0116913,COG0455	Unigene0116931,COG0455	Unigene0116931,COG1674	Unigene0116962,COG0455	Unigene0116962,COG1674	Unigene0116973,COG0455	Unigene0117001,COG5024	Unigene0117005,COG1196	Unigene0117015,COG0455	Unigene0117031,COG0455	Unigene0117036,COG0455	Unigene0117089,COG0455	Unigene0117109,COG0455	Unigene0117109,COG1674	Unigene0117114,COG0455	Unigene0117127,COG0455	Unigene0117127,COG1674	Unigene0117139,COG0455	Unigene0117144,COG0455	Unigene0117160,COG0455	Unigene0117183,COG0489	Unigene0117203,COG0455	Unigene0117213,COG0455	Unigene0117225,COG0455	Unigene0117229,COG5126	Unigene0117251,COG0455	Unigene0117262,COG0455	Unigene0117271,COG0455	Unigene0117272,COG0455	Unigene0121561,COG0455	Unigene0121561,COG1674	Unigene0121564,COG0455	Unigene0121565,COG0455	Unigene0121624,COG1196	Unigene0121624,COG5185	Unigene0121640,COG0455	Unigene0121640,COG1674	Unigene0121641,COG0455	Unigene0121642,COG0455	Unigene0121645,COG1196	Unigene0121645,COG5185	Unigene0121654,COG1196	Unigene0121672,COG0455	Unigene0121673,COG1196	Unigene0121673,COG5185	Unigene0121676,COG1196	Unigene0121676,COG5185	Unigene0121681,COG1674	Unigene0121681,COG1196	Unigene0121696,COG1196	Unigene0121697,COG0455	Unigene0121703,COG0455	Unigene0121731,COG0455	Unigene0121742,COG0455	Unigene0121743,COG0455	Unigene0121746,COG0455	Unigene0121764,COG0455	Unigene0121775,COG0455	Unigene0121783,COG0455	Unigene0121844,COG1196	Unigene0121873,COG0455	Unigene0121880,COG0206	Unigene0121885,COG0455	Unigene0121895,COG0455	Unigene0121895,COG1674	Unigene0121927,COG5657	Unigene0121932,COG0455	Unigene0121949,COG5126	Unigene0121972,COG5024	Unigene0122018,COG1196	Unigene0122023,COG0455	Unigene0122033,COG0455	Unigene0122047,COG0455	Unigene0122049,COG0455	Unigene0122049,COG1674	Unigene0122093,COG0455	Unigene0122093,COG1674	Unigene0122106,COG5024	Unigene0122112,COG0455	Unigene0122112,COG1674	Unigene0122118,COG0455	Unigene0122140,COG5035	Unigene0122158,COG0455	Unigene0122207,COG0455	Unigene0122210,COG0455	Unigene0122232,COG0455	Unigene0122242,COG0455	Unigene0122242,COG1674	Unigene0122258,COG0455	Unigene0122287,COG1196	Unigene0122293,COG0455	Unigene0122369,COG0455	Unigene0122487,COG0455	Unigene0122504,COG0455	Unigene0122525,COG5156	Unigene0122540,COG0455	Unigene0122617,COG5147	Unigene0122617,COG0455	Unigene0122624,COG0455	Unigene0122650,COG0455	Unigene0122653,COG5126	Unigene0122672,COG0455	Unigene0122676,COG5032	Unigene0122696,COG5032	Unigene0122697,COG0455	Unigene0122740,COG1196	Unigene0122744,COG5229	Unigene0122754,COG0455	Unigene0122755,COG0455	Unigene0122760,COG0455	Unigene0122761,COG0455	Unigene0122786,COG0455	Unigene0122786,COG1674	Unigene0122790,COG0455	Unigene0122790,COG1674	Unigene0122796,COG0455	Unigene0122836,COG0455	Unigene0122875,COG5217	Unigene0122876,COG0455	Unigene0122887,COG0455	Unigene0122891,COG0455	Unigene0122891,COG1674	Unigene0122917,COG0455	Unigene0122924,COG0455	Unigene0122945,COG0455	Unigene0122946,COG1196	Unigene0122998,COG0455	Unigene0123019,COG5184	Unigene0123021,COG0455	Unigene0124563,COG0455	Unigene0124664,COG1196	Unigene0124692,COG0455	Unigene0124693,COG0455	Unigene0124694,COG0455	Unigene0124695,COG0455	Unigene0124696,COG0455	Unigene0124696,COG1674	Unigene0124697,COG0455	Unigene0124698,COG0455	Unigene0124699,COG0455	Unigene0124700,COG0455	Unigene0124701,COG0455	Unigene0124702,COG0455	Unigene0124703,COG0455	Unigene0124704,COG0455	Unigene0124705,COG0455	Unigene0124706,COG0455	Unigene0124707,COG0455	Unigene0124896,COG0455	Unigene0124909,COG5032	Unigene0124910,COG5032	Unigene0124911,COG5032	Unigene0124930,COG1196	Unigene0124933,COG1196	Unigene0124995,COG0455	Unigene0124995,COG1674	Unigene0125001,COG5124	Unigene0125002,COG5124	Unigene0125003,COG5124	Unigene0125004,COG5124	Unigene0125005,COG5124	Unigene0125006,COG5124	Unigene0125020,COG0455	Unigene0125020,COG1674	Unigene0125115,COG0455	Unigene0125116,COG0455	Unigene0125117,COG0455	Unigene0125118,COG0455	Unigene0125136,COG0455	Unigene0125306,COG0455	Unigene0125375,COG0455	Unigene0125387,COG0455	Unigene0125427,COG1196	Unigene0125428,COG1196	Unigene0125431,COG0455	Unigene0125533,COG0455	Unigene0125533,COG1674	Unigene0125534,COG1196	Unigene0125535,COG1196	Unigene0125535,COG3096	Unigene0125613,COG0455	Unigene0125664,COG1196	Unigene0125722,COG0455	Unigene0125725,COG0455	Unigene0125726,COG0455	Unigene0125733,COG0455	Unigene0125734,COG0455	Unigene0125777,COG5147	Unigene0125778,COG0489	Unigene0125819,COG0455	Unigene0125828,COG0455	Unigene0125860,COG0455	Unigene0125873,COG0455	Unigene0125877,COG0455	Unigene0125877,COG1674	Unigene0125898,COG5032	Unigene0125907,COG0455	Unigene0125919,COG1196	Unigene0125940,COG0455	Unigene0125946,COG0455	Unigene0125964,COG0455	Unigene0125983,COG0455	Unigene0125985,COG0455	Unigene0125988,COG0455	Unigene0126014,COG0455	Unigene0126080,COG0037	Unigene0126109,COG0455	Unigene0126132,COG0455	Unigene0126143,COG0455	Unigene0126173,COG0455	Unigene0126174,COG0455	Unigene0126174,COG1674	Unigene0126202,COG5184	Unigene0126212,COG5126	Unigene0126220,COG0455	Unigene0126276,COG0455	Unigene0126276,COG1674	Unigene0126301,COG0455	Unigene0126330,COG0455	Unigene0126348,COG1196	Unigene0126382,COG0455	Unigene0126408,COG0455	Unigene0126497,COG0455	Unigene0126497,COG1674	Unigene0126525,COG0455	Unigene0126526,COG0455	Unigene0126526,COG1674	Unigene0126568,COG1196	Unigene0126607,COG1674	Unigene0126607,COG0455	Unigene0126626,COG0455	Unigene0126660,COG0455	Unigene0126705,COG0455	Unigene0126711,COG1674	Unigene0126711,COG0455	Unigene0126727,COG5147	Unigene0126737,COG0455	Unigene0126802,COG0455	Unigene0126825,COG0455	Unigene0126836,COG0455	Unigene0126847,COG5126	Unigene0126870,COG0455	Unigene0126877,COG0455	Unigene0126888,COG1196	Unigene0126927,COG0455	Unigene0126974,COG0455	Unigene0126988,COG0455	Unigene0127016,COG5079	Unigene0127018,COG0455	Unigene0127028,COG0455	Unigene0127028,COG1674	Unigene0127041,COG0455	Unigene0127075,COG0455	Unigene0127079,COG0455	Unigene0127091,COG0455	Unigene0127102,COG0455	Unigene0130460,COG0455	Unigene0130463,COG0455	Unigene0130464,COG0455	Unigene0130466,COG0455	Unigene0130659,COG0455	Unigene0130660,COG0455	Unigene0130661,COG0455	Unigene0130662,COG0455	Unigene0130718,COG0455	Unigene0130719,COG0455	Unigene0130721,COG0455	Unigene0130744,COG0455	Unigene0130745,COG0455	Unigene0130756,COG5024	Unigene0130757,COG5024	Unigene0130769,COG0455	Unigene0130862,COG0455	Unigene0130863,COG0455	Unigene0130879,COG0455	Unigene0130879,COG1674	Unigene0130933,COG0455	Unigene0130934,COG0455	Unigene0130958,COG0455	Unigene0130959,COG0455	Unigene0130960,COG0455	Unigene0130964,COG0455	Unigene0130965,COG0455	Unigene0131060,COG0455	Unigene0131093,COG5184	Unigene0131094,COG1718	Unigene0131095,COG1718	Unigene0131121,COG0455	Unigene0131130,COG5103	Unigene0131131,COG5184	Unigene0131148,COG5184	Unigene0131180,COG0455	Unigene0131192,COG1196	Unigene0131192,COG5185	Unigene0131198,COG0455	Unigene0131200,COG0455	Unigene0131216,COG0455	Unigene0131217,COG0455	Unigene0131239,COG1196	Unigene0131241,COG0455	Unigene0131253,COG1196	Unigene0131294,COG5035	Unigene0131295,COG5035	Unigene0131299,COG0455	Unigene0131300,COG0455	Unigene0131315,COG0455	Unigene0131316,COG0455	Unigene0131326,COG1196	Unigene0131339,COG1196	Unigene0131357,COG0455	Unigene0131416,COG0455	Unigene0131416,COG1674	Unigene0131435,COG1196	Unigene0131463,COG0455	Unigene0131474,COG0455	Unigene0131474,COG1674	Unigene0131481,COG0455	Unigene0131490,COG5184	Unigene0131491,COG0455	Unigene0131502,COG1196	Unigene0131503,COG5657	Unigene0131504,COG0455	Unigene0131518,COG0455	Unigene0131532,COG0455	Unigene0131543,COG0455	Unigene0131545,COG1674	Unigene0131556,COG0455	Unigene0131563,COG5657	Unigene0131571,COG1674	Unigene0131571,COG0455	Unigene0131587,COG5049	Unigene0131590,COG1196	Unigene0131593,COG0455	Unigene0131618,COG5184	Unigene0131687,COG1674	Unigene0131688,COG5147	Unigene0131691,COG0455	Unigene0131695,COG1196	Unigene0131723,COG5126	Unigene0131733,COG0455	Unigene0131737,COG0455	Unigene0131782,COG0455	Unigene0131824,COG1196	Unigene0131830,COG0455	Unigene0131839,COG0455	Unigene0131874,COG0206	Unigene0131907,COG0455	Unigene0131907,COG1674	Unigene0131986,COG0455	Unigene0131986,COG1674	Unigene0132023,COG1674	Unigene0132051,COG0455	Unigene0132060,COG0455	Unigene0132070,COG0455	Unigene0132096,COG0455	Unigene0132123,COG5126	Unigene0132132,COG0455	Unigene0132163,COG0455	Unigene0132167,COG1196	Unigene0132169,COG0455	Unigene0132179,COG1196	Unigene0132224,COG5184	Unigene0132233,COG1196	Unigene0132234,COG0455	Unigene0132242,COG1196	Unigene0132259,COG1196	Unigene0132259,COG3096	Unigene0132259,COG4477	Unigene0132260,COG1196	Unigene0132270,COG0455	Unigene0132271,COG1196	Unigene0132284,COG1674	Unigene0132284,COG0455	Unigene0132287,COG1196	Unigene0132302,COG0455	Unigene0132307,COG0455	Unigene0132321,COG0455	Unigene0132328,COG1674	Unigene0132342,COG0455	Unigene0132350,COG5184	Unigene0132377,COG5184	Unigene0132390,COG0455	Unigene0132426,COG0455	Unigene0132434,COG0455	Unigene0132456,COG5024	Unigene0132463,COG0455	Unigene0132476,COG5147	Unigene0132479,COG5184	Unigene0132485,COG0455	Unigene0132586,COG0424	Unigene0132596,COG0455	Unigene0132606,COG0455	Unigene0132634,COG0455	Unigene0132639,COG0455	Unigene0135368,COG0455	Unigene0135369,COG0455	Unigene0135370,COG0455	Unigene0135372,COG0455	Unigene0135373,COG0455	Unigene0135375,COG0455	Unigene0135376,COG0455	Unigene0135377,COG0455	Unigene0135378,COG0455	Unigene0135379,COG0455	Unigene0135380,COG0455	Unigene0135381,COG0455	Unigene0135382,COG0455	Unigene0135383,COG0455	Unigene0135384,COG0455	Unigene0135385,COG0455	Unigene0135386,COG0455	Unigene0135387,COG0455	Unigene0135388,COG0455	Unigene0135389,COG0455	Unigene0135391,COG0455	Unigene0135392,COG0455	Unigene0135393,COG0455	Unigene0135397,COG1196	Unigene0135419,COG1196	Unigene0135422,COG0455	Unigene0135437,COG1196	Unigene0135446,COG5333	Unigene0135449,COG0455	Unigene0135469,COG5032	Unigene0135472,COG1196	Unigene0135472,COG3096	Unigene0135472,COG4477	Unigene0135500,COG0455	Unigene0135508,COG0455	Unigene0135512,COG0455	Unigene0135518,COG0455	Unigene0135525,COG1196	Unigene0135526,COG0455	Unigene0135527,COG0455	Unigene0135537,COG1196	Unigene0135540,COG1674	Unigene0135561,COG1674	Unigene0135561,COG0455	Unigene0135563,COG1674	Unigene0135564,COG1674	Unigene0135564,COG0455	Unigene0135571,COG0455	Unigene0135587,COG1196	Unigene0135621,COG0455	Unigene0135624,COG0455	Unigene0135625,COG0455	Unigene0135625,COG1674	Unigene0135637,COG1674	Unigene0135650,COG0455	Unigene0135653,COG0455	Unigene0135653,COG1674	Unigene0135664,COG0455	Unigene0135664,COG3115	Unigene0135668,COG0455	Unigene0135668,COG1674	Unigene0135700,COG0455	Unigene0135708,COG0455	Unigene0135719,COG0455	Unigene0135733,COG0455	Unigene0135736,COG5184	Unigene0135748,COG5024	Unigene0135761,COG0455	Unigene0135785,COG1196	Unigene0135803,COG0455	Unigene0135803,COG1674	Unigene0135825,COG0455	Unigene0135839,COG0455	Unigene0135841,COG0455	Unigene0135886,COG0455	Unigene0136616,COG0455	Unigene0136619,COG0455	Unigene0136866,COG1196	Unigene0136867,COG1196	Unigene0136871,COG1196	Unigene0136889,COG0455	Unigene0136890,COG0455	Unigene0136891,COG0455	Unigene0136892,COG0455	Unigene0136893,COG0455	Unigene0136894,COG0455	Unigene0136919,COG5657	Unigene0136920,COG5657	Unigene0136921,COG5657	Unigene0136922,COG5657	Unigene0136923,COG5657	Unigene0136950,COG0455	Unigene0136951,COG0455	Unigene0136992,COG1196	Unigene0136993,COG1196	Unigene0136994,COG1196	Unigene0136995,COG1196	Unigene0137071,COG0455	Unigene0137093,COG0455	Unigene0137094,COG0455	Unigene0137095,COG0455	Unigene0137096,COG0455	Unigene0137132,COG0455	Unigene0137133,COG0455	Unigene0137138,COG0455	Unigene0137145,COG1674	Unigene0137146,COG1674	Unigene0137182,COG1196	Unigene0137183,COG1196	Unigene0137184,COG1196	Unigene0137253,COG1196	Unigene0137254,COG1196	Unigene0137316,COG0037	Unigene0137317,COG0037	Unigene0137324,COG1196	Unigene0137355,COG0455	Unigene0137355,COG1674	Unigene0137356,COG0455	Unigene0137359,COG0455	Unigene0137373,COG0455	Unigene0137373,COG1674	Unigene0137374,COG0455	Unigene0137374,COG1674	Unigene0137387,COG0455	Unigene0137388,COG0455	Unigene0137419,COG0455	Unigene0137445,COG1196	Unigene0137452,COG0455	Unigene0137478,COG0455	Unigene0137488,COG5184	Unigene0137495,COG0455	Unigene0137495,COG1674	Unigene0137496,COG0455	Unigene0137536,COG0455	Unigene0137539,COG0455	Unigene0137550,COG0455	Unigene0137555,COG0455	Unigene0137562,COG1196	Unigene0137562,COG5185	Unigene0137572,COG0455	Unigene0137597,COG0455	Unigene0137598,COG0455	Unigene0137610,COG0455	Unigene0137632,COG0455	Unigene0000244,COG0455	Unigene0000915,COG0455	Unigene0000945,COG0455	Unigene0001007,COG5147	Unigene0001348,COG0455	Unigene0001374,COG0455	Unigene0001528,COG0455	Unigene0001604,COG0455	Unigene0001606,COG0455	Unigene0001625,COG0455	Unigene0001681,COG5147	Unigene0001879,COG0455	Unigene0001879,COG1674	Unigene0001897,COG5035	Unigene0001906,COG0455	Unigene0002001,COG1196	Unigene0002040,COG5126	Unigene0002101,COG5126	Unigene0002102,COG5126	Unigene0002114,COG0455	Unigene0002219,COG5024	Unigene0002246,COG5147	Unigene0002852,COG0455	Unigene0003101,COG1196	Unigene0003104,COG0455	Unigene0003106,COG0455	Unigene0003106,COG5126	Unigene0003124,COG0455	Unigene0003125,COG0455	Unigene0003133,COG0455	Unigene0003133,COG1674	Unigene0003139,COG0455	Unigene0003172,COG0455	Unigene0003206,COG0455	Unigene0003218,COG0455	Unigene0003219,COG0455	Unigene0003244,COG0455	Unigene0003250,COG0455	Unigene0003252,COG0455	Unigene0003267,COG0455	Unigene0003268,COG0455	Unigene0003313,COG0455	Unigene0003328,COG0455	Unigene0003328,COG1674	Unigene0003331,COG5126	Unigene0003340,COG0455	Unigene0003340,COG1674	Unigene0003396,COG0455	Unigene0003423,COG0455	Unigene0003424,COG0455	Unigene0003465,COG1196	Unigene0003470,COG0455	Unigene0003488,COG0455	Unigene0003517,COG0455	Unigene0003527,COG0455	Unigene0003554,COG0455	Unigene0003567,COG0455	Unigene0003568,COG0455	Unigene0003580,COG0455	Unigene0003583,COG0455	Unigene0003601,COG0455	Unigene0003644,COG5194	Unigene0003657,COG0455	Unigene0003667,COG0455	Unigene0003670,COG0455	Unigene0003675,COG0455	Unigene0003765,COG0455	Unigene0003770,COG0455	Unigene0003785,COG5147	Unigene0003791,COG0455	Unigene0003793,COG5126	Unigene0003796,COG0455	Unigene0003821,COG0455	Unigene0003844,COG0455	Unigene0003844,COG1674	Unigene0003867,COG5024	Unigene0003869,COG0455	Unigene0003880,COG0455	Unigene0003945,COG0455	Unigene0003961,COG0455	Unigene0003996,COG0455	Unigene0004031,COG0455	Unigene0004595,COG0455	Unigene0005009,COG0455	Unigene0005441,COG0455	Unigene0005462,COG0455	Unigene0005552,COG0455	Unigene0005689,COG0455	Unigene0006165,COG0455	Unigene0006165,COG1674	Unigene0006960,COG0455	Unigene0006980,COG0455	Unigene0006981,COG0455	Unigene0007015,COG0455	Unigene0007018,COG0455	Unigene0007020,COG0455	Unigene0007020,COG1674	Unigene0007022,COG0455	Unigene0007022,COG1674	Unigene0007024,COG0455	Unigene0007024,COG1674	Unigene0007026,COG0455	Unigene0007027,COG0455	Unigene0007027,COG1674	Unigene0007030,COG0455	Unigene0007031,COG0455	Unigene0007031,COG1674	Unigene0007158,COG0455	Unigene0007208,COG0455	Unigene0007208,COG1674	Unigene0007275,COG0455	Unigene0007284,COG0455	Unigene0007289,COG0455	Unigene0007292,COG0455	Unigene0007426,COG0455	Unigene0007429,COG0455	Unigene0007430,COG0455	Unigene0007431,COG0455	Unigene0007432,COG0455	Unigene0007436,COG0455	Unigene0007436,COG3115	Unigene0007440,COG0455	Unigene0007442,COG0455	Unigene0007557,COG1196	Unigene0007558,COG1196	Unigene0007644,COG0455	Unigene0007644,COG1674	Unigene0007718,COG0455	Unigene0007718,COG1674	Unigene0007720,COG0455	Unigene0007720,COG1674	Unigene0007722,COG0455	Unigene0007723,COG0455	Unigene0007763,COG0455	Unigene0007813,COG0455	Unigene0007837,COG0455	Unigene0007838,COG0455	Unigene0007839,COG0455	Unigene0007840,COG0455	Unigene0007841,COG0455	Unigene0007842,COG0455	Unigene0007843,COG0455	Unigene0007845,COG0455	Unigene0007893,COG0455	Unigene0007902,COG0455	Unigene0007979,COG1196	Unigene0008063,COG0455	Unigene0008134,COG0455	Unigene0008181,COG0455	Unigene0008182,COG0455	Unigene0008183,COG0455	Unigene0008184,COG0455	Unigene0008285,COG0455	Unigene0008285,COG1674	Unigene0008287,COG0455	Unigene0008324,COG0455	Unigene0008325,COG0455	Unigene0008326,COG0455	Unigene0008327,COG0455	Unigene0008328,COG0455	Unigene0008330,COG0455	Unigene0008365,COG0455	Unigene0008589,COG0455	Unigene0008598,COG0455	Unigene0008601,COG1196	Unigene0008602,COG1196	Unigene0008612,COG1674	Unigene0008612,COG0455	Unigene0008612,COG3115	Unigene0008731,COG1196	Unigene0008740,COG1196	Unigene0008741,COG1196	Unigene0008741,COG4942	Unigene0008822,COG0455	Unigene0008825,COG1674	Unigene0008862,COG0455	Unigene0008862,COG1674	Unigene0008864,COG0455	Unigene0008866,COG0455	Unigene0008866,COG1674	Unigene0008918,COG0455	Unigene0008919,COG0455	Unigene0008920,COG0455	Unigene0008925,COG0455	Unigene0008927,COG0455	Unigene0008931,COG0455	Unigene0008932,COG0455	Unigene0008933,COG0455	Unigene0008935,COG0455	Unigene0008943,COG0455	Unigene0008944,COG0455	Unigene0008945,COG0455	Unigene0008948,COG0455	Unigene0008959,COG0455	Unigene0008960,COG0455	Unigene0008961,COG0455	Unigene0009146,COG0455	Unigene0009147,COG0455	Unigene0009147,COG1674	Unigene0009156,COG0455	Unigene0009156,COG1674	Unigene0009248,COG0455	Unigene0009345,COG0455	Unigene0009345,COG1674	Unigene0009471,COG0455	Unigene0009475,COG0455	Unigene0009634,COG0455	Unigene0009666,COG0455	Unigene0009725,COG0455	Unigene0009755,COG0455	Unigene0009757,COG0455	Unigene0009761,COG0455	Unigene0009762,COG0455	Unigene0009763,COG0455	Unigene0009839,COG1674	Unigene0009839,COG1196	Unigene0137662,COG0455	Unigene0137663,COG0455	Unigene0137666,COG0455	Unigene0137703,COG5035	Unigene0137712,COG0455	Unigene0137713,COG0455	Unigene0137738,COG0455	Unigene0137738,COG3115	Unigene0137769,COG5184	Unigene0137770,COG0455	Unigene0137787,COG0455	Unigene0137802,COG0455	Unigene0137819,COG0455	Unigene0137836,COG0455	Unigene0137841,COG0455	Unigene0137853,COG0455	Unigene0137878,COG0455	Unigene0137930,COG0455	Unigene0137935,COG0455	Unigene0137996,COG0455	Unigene0138004,COG0455	Unigene0138016,COG0455	Unigene0138023,COG0455	Unigene0138038,COG0455	Unigene0138090,COG0455	Unigene0138095,COG0455	Unigene0138104,COG1196	Unigene0138107,COG0455	Unigene0138113,COG0455	Unigene0138115,COG0455	Unigene0138115,COG1674	Unigene0138132,COG1674	Unigene0138132,COG0455	Unigene0138142,COG0455	Unigene0138144,COG5147	Unigene0138161,COG0206	Unigene0138174,COG0455	Unigene0138224,COG0455	Unigene0138243,COG0455	Unigene0138246,COG0455	Unigene0138252,COG5147	Unigene0138254,COG1674	Unigene0138254,COG3115	Unigene0138254,COG0455	Unigene0138288,COG0455	Unigene0138293,COG1196	Unigene0138318,COG0455	Unigene0138321,COG0455	Unigene0138394,COG0455	Unigene0138427,COG0455	Unigene0138443,COG0455	Unigene0138464,COG0455	Unigene0138483,COG0455	Unigene0138496,COG0455	Unigene0138522,COG0455	Unigene0138558,COG0455	Unigene0138559,COG0455	Unigene0138598,COG0455	Unigene0138605,COG0455	Unigene0138626,COG0455	Unigene0138626,COG1674	Unigene0138627,COG0455	Unigene0138627,COG1674	Unigene0138638,COG1196	Unigene0138654,COG1196	Unigene0138666,COG0455	Unigene0138721,COG0455	Unigene0138728,COG0455	Unigene0138804,COG0455	Unigene0138810,COG0455	Unigene0138815,COG0455	Unigene0138820,COG0455	Unigene0138872,COG5147	Unigene0138892,COG1196	Unigene0138907,COG1196	Unigene0138943,COG0455	Unigene0138980,COG0455	Unigene0138989,COG0455	Unigene0142490,COG0455	Unigene0142491,COG0455	Unigene0142492,COG0455	Unigene0142493,COG0455	Unigene0142494,COG0455	Unigene0142495,COG0455	Unigene0142496,COG0455	Unigene0142497,COG0455	Unigene0142517,COG0455	Unigene0142518,COG0455	Unigene0142520,COG0455	Unigene0142521,COG0455	Unigene0142572,COG0455	Unigene0142709,COG0455	Unigene0142710,COG0455	Unigene0142712,COG0455	Unigene0142714,COG0455	Unigene0142727,COG0455	Unigene0142728,COG0455	Unigene0142729,COG0455	Unigene0142730,COG0455	Unigene0142731,COG0455	Unigene0142785,COG0455	Unigene0142786,COG0455	Unigene0142787,COG0455	Unigene0142788,COG0455	Unigene0142789,COG0455	Unigene0142790,COG0455	Unigene0142797,COG0455	Unigene0142798,COG0455	Unigene0142799,COG0455	Unigene0142800,COG0455	Unigene0142842,COG0455	Unigene0142843,COG0455	Unigene0142844,COG0455	Unigene0142853,COG0455	Unigene0142866,COG0455	Unigene0142868,COG0455	Unigene0142875,COG5184	Unigene0142928,COG5155	Unigene0142929,COG5155	Unigene0142930,COG5155	Unigene0142952,COG1196	Unigene0142953,COG1196	Unigene0142954,COG1196	Unigene0142968,COG0455	Unigene0142969,COG0455	Unigene0142990,COG0455	Unigene0142991,COG0455	Unigene0142992,COG0455	Unigene0143003,COG1196	Unigene0143004,COG1196	Unigene0143006,COG1196	Unigene0143015,COG0037	Unigene0143016,COG0037	Unigene0143017,COG0037	Unigene0143066,COG0455	Unigene0143067,COG0455	Unigene0143095,COG1196	Unigene0143096,COG1196	Unigene0143115,COG0455	Unigene0143116,COG0455	Unigene0143148,COG1196	Unigene0143263,COG0455	Unigene0143264,COG0455	Unigene0143283,COG0455	Unigene0143331,COG0455	Unigene0143345,COG0455	Unigene0143346,COG0206	Unigene0143359,COG0455	Unigene0143360,COG0455	Unigene0143381,COG0455	Unigene0143391,COG0455	Unigene0143392,COG0455	Unigene0143395,COG1196	Unigene0143401,COG0455	Unigene0143401,COG1674	Unigene0143425,COG0455	Unigene0143426,COG0455	Unigene0143436,COG0455	Unigene0143440,COG0455	Unigene0143440,COG1674	Unigene0143444,COG0455	Unigene0143465,COG0455	Unigene0143488,COG5126	Unigene0143498,COG1196	Unigene0143504,COG5184	Unigene0143505,COG0455	Unigene0143523,COG5024	Unigene0143527,COG5657	Unigene0143541,COG0455	Unigene0143603,COG0455	Unigene0143631,COG0455	Unigene0143641,COG5184	Unigene0143648,COG0455	Unigene0143652,COG5194	Unigene0143685,COG0455	Unigene0143710,COG0455	Unigene0143710,COG1674	Unigene0143728,COG0455	Unigene0143728,COG1674	Unigene0143742,COG5184	Unigene0143798,COG0455	Unigene0143803,COG5126	Unigene0143813,COG1674	Unigene0143820,COG0455	Unigene0143827,COG1196	Unigene0143849,COG0455	Unigene0143864,COG1196	Unigene0143864,COG5185	Unigene0143910,COG0455	Unigene0143937,COG0455	Unigene0143962,COG0455	Unigene0144002,COG0455	Unigene0144102,COG0455	Unigene0144115,COG0455	Unigene0144120,COG0455	Unigene0144124,COG0455	Unigene0144124,COG1674	Unigene0144132,COG5035	Unigene0144167,COG0455	Unigene0144189,COG0455	Unigene0144189,COG1674	Unigene0144244,COG0455	Unigene0144254,COG0455	Unigene0144255,COG0455	Unigene0144265,COG5184	Unigene0144270,COG5229	Unigene0144294,COG0455	Unigene0144322,COG5035	Unigene0144342,COG5184	Unigene0144343,COG1674	Unigene0144345,COG5184	Unigene0144356,COG0455	Unigene0144362,COG1674	Unigene0144362,COG0455	Unigene0144389,COG0455	Unigene0144393,COG1196	Unigene0144411,COG0455	Unigene0144423,COG0455	Unigene0144435,COG0455	Unigene0144515,COG0455	Unigene0144520,COG1674	Unigene0144549,COG0455	Unigene0144549,COG1674	Unigene0144553,COG0455	Unigene0144559,COG0455	Unigene0144559,COG1674	Unigene0144574,COG0455	Unigene0144578,COG0455	Unigene0144578,COG1674	Unigene0144600,COG0455	Unigene0144602,COG0455	Unigene0144640,COG0455	Unigene0144644,COG0455	Unigene0144668,COG0455	Unigene0009889,COG0455	Unigene0009913,COG0455	Unigene0009976,COG0455	Unigene0009976,COG1674	Unigene0009978,COG0455	Unigene0009978,COG1674	Unigene0009979,COG0455	Unigene0009979,COG1674	Unigene0010179,COG0455	Unigene0010181,COG0455	Unigene0010181,COG3115	Unigene0010389,COG0455	Unigene0010390,COG0455	Unigene0010395,COG0455	Unigene0010398,COG0455	Unigene0010402,COG0455	Unigene0010403,COG0455	Unigene0010404,COG0455	Unigene0010437,COG0455	Unigene0010441,COG0455	Unigene0010442,COG0455	Unigene0010443,COG0455	Unigene0010444,COG0455	Unigene0010447,COG0455	Unigene0010448,COG0455	Unigene0010449,COG0455	Unigene0010452,COG0455	Unigene0010453,COG0455	Unigene0010454,COG0455	Unigene0010457,COG0455	Unigene0010459,COG0455	Unigene0010460,COG0455	Unigene0010461,COG0455	Unigene0010464,COG0455	Unigene0010539,COG0455	Unigene0010568,COG0455	Unigene0010569,COG1674	Unigene0010580,COG0455	Unigene0010677,COG0455	Unigene0010689,COG5032	Unigene0010754,COG0455	Unigene0010754,COG1674	Unigene0010755,COG0455	Unigene0010765,COG0455	Unigene0010802,COG0455	Unigene0010821,COG0455	Unigene0010854,COG0455	Unigene0010865,COG0455	Unigene0010908,COG0455	Unigene0010911,COG0455	Unigene0010960,COG5041	Unigene0010960,COG0455	Unigene0010961,COG0455	Unigene0010962,COG5041	Unigene0010962,COG0455	Unigene0011043,COG0455	Unigene0011054,COG0455	Unigene0011149,COG0455	Unigene0011151,COG0455	Unigene0011198,COG1196	Unigene0011199,COG1196	Unigene0011200,COG1196	Unigene0011222,COG0455	Unigene0011223,COG0455	Unigene0011224,COG0455	Unigene0011225,COG0455	Unigene0011229,COG0455	Unigene0011230,COG0455	Unigene0011232,COG0455	Unigene0011237,COG0455	Unigene0011237,COG1674	Unigene0011244,COG5024	Unigene0011252,COG5024	Unigene0011302,COG0455	Unigene0011302,COG1674	Unigene0011388,COG0455	Unigene0011388,COG1674	Unigene0011462,COG0455	Unigene0011464,COG5126	Unigene0011464,COG0455	Unigene0011465,COG5218	Unigene0011466,COG5218	Unigene0011467,COG5126	Unigene0011467,COG0455	Unigene0011473,COG0455	Unigene0011478,COG0455	Unigene0011668,COG0455	Unigene0011668,COG1674	Unigene0011669,COG0455	Unigene0011761,COG0455	Unigene0011762,COG0455	Unigene0011841,COG0455	Unigene0011842,COG0455	Unigene0011843,COG0455	Unigene0011851,COG0455	Unigene0012010,COG0455	Unigene0012010,COG1674	Unigene0012011,COG0455	Unigene0012079,COG0455	Unigene0012096,COG0455	Unigene0012096,COG1674	Unigene0012389,COG0455	Unigene0012487,COG0455	Unigene0012749,COG0455	Unigene0012802,COG0455	Unigene0012816,COG0455	Unigene0012837,COG0455	Unigene0012851,COG0455	Unigene0012851,COG1674	Unigene0012878,COG0455	Unigene0012879,COG0455	Unigene0012880,COG0455	Unigene0012880,COG1674	Unigene0012891,COG0455	Unigene0012915,COG1196	Unigene0012916,COG1196	Unigene0012917,COG1196	Unigene0012920,COG1196	Unigene0012933,COG1196	Unigene0012935,COG1196	Unigene0012987,COG0455	Unigene0012997,COG0455	Unigene0012997,COG1674	Unigene0013002,COG0455	Unigene0013003,COG0455	Unigene0013005,COG0455	Unigene0013030,COG0455	Unigene0013199,COG0455	Unigene0013202,COG0455	Unigene0013204,COG0455	Unigene0013208,COG0455	Unigene0013210,COG5049	Unigene0013211,COG5049	Unigene0013212,COG5049	Unigene0013214,COG5049	Unigene0013230,COG0455	Unigene0013239,COG0455	Unigene0013419,COG5184	Unigene0013420,COG5184	Unigene0013421,COG5184	Unigene0013423,COG5184	Unigene0013424,COG5184	Unigene0013426,COG5184	Unigene0013427,COG5184	Unigene0013428,COG5184	Unigene0013431,COG5184	Unigene0013432,COG5184	Unigene0013433,COG5184	Unigene0013434,COG5184	Unigene0013436,COG5184	Unigene0013438,COG5184	Unigene0013504,COG0455	Unigene0013511,COG0455	Unigene0013519,COG0455	Unigene0013519,COG1674	Unigene0013630,COG0455	Unigene0013649,COG0455	Unigene0013650,COG0455	Unigene0013650,COG1674	Unigene0013694,COG0455	Unigene0013707,COG0455	Unigene0013707,COG1674	Unigene0013709,COG0455	Unigene0013760,COG0455	Unigene0013772,COG0455	Unigene0013772,COG1674	Unigene0013773,COG0455	Unigene0013773,COG1674	Unigene0013774,COG0455	Unigene0013774,COG1674	Unigene0013775,COG0455	Unigene0013775,COG1674	Unigene0013776,COG0455	Unigene0013776,COG1674	Unigene0013777,COG0455	Unigene0013777,COG1674	Unigene0013778,COG0455	Unigene0013778,COG1674	Unigene0013779,COG0455	Unigene0013779,COG1674	Unigene0013780,COG0455	Unigene0013780,COG1674	Unigene0013781,COG0455	Unigene0013781,COG1674	Unigene0013782,COG0455	Unigene0013782,COG1674	Unigene0013783,COG0455	Unigene0013783,COG1674	Unigene0013784,COG0455	Unigene0013784,COG1674	Unigene0013785,COG0455	Unigene0013785,COG1674	Unigene0013786,COG0455	Unigene0013786,COG1674	Unigene0013787,COG0455	Unigene0013787,COG1674	Unigene0013788,COG0455	Unigene0013788,COG1674	Unigene0013789,COG0455	Unigene0013789,COG1674	Unigene0013802,COG2884	Unigene0013804,COG2884	Unigene0013820,COG2884	Unigene0013830,COG2884	Unigene0013837,COG1196	Unigene0013858,COG0455	Unigene0013874,COG0455	Unigene0013879,COG0455	Unigene0013886,COG0455	Unigene0013901,COG0455	Unigene0013912,COG0455	Unigene0014054,COG5126	Unigene0014055,COG5126	Unigene0014093,COG0455	Unigene0014093,COG1674	Unigene0014098,COG0455	Unigene0014158,COG0455	Unigene0014163,COG0455	Unigene0014166,COG0455	Unigene0014168,COG0455	Unigene0014169,COG0455	Unigene0014193,COG0455	Unigene0014193,COG1674	Unigene0014198,COG0455	Unigene0014200,COG0455	Unigene0014200,COG1674	Unigene0014202,COG0455	Unigene0014202,COG1674	Unigene0014249,COG0455	Unigene0014251,COG5155	Unigene0014252,COG5155	Unigene0014254,COG5155	Unigene0014275,COG0455	Unigene0014325,COG0455	Unigene0014326,COG0455	Unigene0014504,COG0455	Unigene0014515,COG0455	Unigene0014575,COG0455	Unigene0014617,COG0455	Unigene0014618,COG0455	Unigene0014619,COG0455	Unigene0014620,COG0455	Unigene0014703,COG0455	Unigene0014704,COG0455	Unigene0014765,COG1196	Unigene0014767,COG1196	Unigene0014768,COG1196	Unigene0014792,COG2894	Unigene0014795,COG2894	Unigene0014798,COG0455	Unigene0014800,COG0455	Unigene0014801,COG0455	Unigene0014801,COG1674	Unigene0014802,COG0455	Unigene0014802,COG1674	Unigene0014924,COG0455	Unigene0014932,COG0455	Unigene0014934,COG0455	Unigene0014939,COG0489	Unigene0014940,COG0489	Unigene0014941,COG0489	Unigene0014942,COG0489	Unigene0014943,COG0489	Unigene0014947,COG0489	Unigene0014948,COG0489	Unigene0014949,COG0489	Unigene0014952,COG0455	Unigene0015171,COG0455	Unigene0015179,COG5126	Unigene0015180,COG5126	Unigene0015182,COG5126	Unigene0015183,COG5126	Unigene0015184,COG5126	Unigene0015185,COG5126	Unigene0015186,COG5126	Unigene0015190,COG5126	Unigene0015191,COG5126	Unigene0015270,COG0455	Unigene0015270,COG1674	Unigene0015290,COG0455	Unigene0015291,COG0455	Unigene0015293,COG0455	Unigene0015294,COG0455	Unigene0015300,COG0455	Unigene0015301,COG0455	Unigene0015305,COG0455	Unigene0015311,COG0455	Unigene0015312,COG0455	Unigene0015415,COG0455	Unigene0015428,COG0206	Unigene0015431,COG0206	Unigene0015432,COG0206	Unigene0015435,COG0206	Unigene0015444,COG0206	Unigene0015448,COG0206	Unigene0015451,COG0206	Unigene0015452,COG0206	Unigene0015456,COG0206	Unigene0015457,COG0206	Unigene0015607,COG0455	Unigene0015883,COG1196	Unigene0015884,COG1196	Unigene0015888,COG1196	Unigene0015940,COG0455	Unigene0015941,COG0455	Unigene0015943,COG0455	Unigene0016061,COG0455	Unigene0016079,COG1196	Unigene0016080,COG1196	Unigene0016081,COG1196	Unigene0016082,COG1196	Unigene0016083,COG5032	Unigene0016084,COG5032	Unigene0016085,COG5032	Unigene0016086,COG5032	Unigene0016087,COG5032	Unigene0016088,COG5032	Unigene0016089,COG5032	Unigene0016090,COG5032	Unigene0016091,COG5032	Unigene0016092,COG5032	Unigene0016093,COG5032	Unigene0016094,COG5032	Unigene0016095,COG5032	Unigene0016096,COG5032	Unigene0016097,COG5032	Unigene0016098,COG5032	Unigene0016099,COG5032	Unigene0016100,COG5032	Unigene0016101,COG5032	Unigene0016102,COG5032	Unigene0016103,COG5032	Unigene0016104,COG5032	Unigene0016105,COG5032	Unigene0016106,COG5032	Unigene0016107,COG5032	Unigene0016108,COG5032	Unigene0016109,COG5032	Unigene0016110,COG5032	Unigene0016111,COG5032	Unigene0016112,COG5032	Unigene0016114,COG5032	Unigene0016115,COG5032	Unigene0016116,COG5032	Unigene0016117,COG5032	Unigene0016118,COG5032	Unigene0016119,COG5032	Unigene0016122,COG5184	Unigene0016126,COG0455	Unigene0016132,COG0455	Unigene0016132,COG1674	Unigene0016135,COG0455	Unigene0016142,COG0455	Unigene0016222,COG0455	Unigene0016258,COG0455	Unigene0016259,COG0455	Unigene0016260,COG0455	Unigene0016261,COG0455	Unigene0016262,COG0455	Unigene0016263,COG0455	Unigene0016339,COG1674	Unigene0016435,COG0455	Unigene0016443,COG0455	Unigene0016448,COG0455	Unigene0016491,COG1196	Unigene0016492,COG1196	Unigene0016493,COG1196	Unigene0016495,COG1196	Unigene0016541,COG5147	Unigene0016542,COG5147	Unigene0016543,COG5147	Unigene0016544,COG5147	Unigene0016545,COG5147	Unigene0016600,COG0455	Unigene0016602,COG0455	Unigene0016615,COG5132	Unigene0016625,COG5132	Unigene0016628,COG5132	Unigene0016629,COG5132	Unigene0016630,COG5132	Unigene0016694,COG0455	Unigene0016720,COG0455	Unigene0016798,COG0455	Unigene0016801,COG0455	Unigene0016810,COG0455	Unigene0016846,COG0455	Unigene0016848,COG0455	Unigene0016958,COG0455	Unigene0016960,COG0455	Unigene0017048,COG0455	Unigene0017049,COG0455	Unigene0017051,COG0455	Unigene0017053,COG0455	Unigene0017054,COG0455	Unigene0017062,COG0455	Unigene0017063,COG0455	Unigene0017067,COG0455	Unigene0017068,COG0455	Unigene0017069,COG0455	Unigene0017190,COG0455	Unigene0017257,COG0455	Unigene0017258,COG0455	Unigene0017268,COG0455	Unigene0017268,COG1674	Unigene0017395,COG0455	Unigene0017395,COG1674	Unigene0017533,COG0455	Unigene0017535,COG0455	Unigene0017539,COG0455	Unigene0017541,COG0455	Unigene0017542,COG0455	Unigene0017543,COG0455	Unigene0017546,COG0455	Unigene0017547,COG0455	Unigene0017549,COG0455	Unigene0017551,COG0455	Unigene0017552,COG0455	Unigene0017554,COG0455	Unigene0017555,COG0455	Unigene0017557,COG0455	Unigene0017558,COG0455	Unigene0017559,COG0455	Unigene0017560,COG0455	Unigene0017561,COG0455	Unigene0017562,COG0455	Unigene0017563,COG0455	Unigene0017565,COG0455	Unigene0017566,COG0455	Unigene0017569,COG0455	Unigene0017571,COG0455	Unigene0017586,COG1196	Unigene0017601,COG0455	Unigene0017604,COG0455	Unigene0017605,COG0455	Unigene0017605,COG1674	Unigene0017645,COG0455	Unigene0017690,COG0455	Unigene0017694,COG0455	Unigene0017711,COG5126	Unigene0017712,COG5126	Unigene0017715,COG0455	Unigene0017716,COG0455	Unigene0017763,COG0455	Unigene0017764,COG0455	Unigene0017768,COG0455	Unigene0017769,COG0455	Unigene0017771,COG0455	Unigene0017772,COG0455	Unigene0017773,COG0455	Unigene0017773,COG1674	Unigene0017774,COG0455	Unigene0017776,COG0455	Unigene0017777,COG0455	Unigene0017780,COG0455	Unigene0017781,COG0455	Unigene0017782,COG0455	Unigene0017787,COG0455	Unigene0017787,COG1674	Unigene0017788,COG0455	Unigene0017793,COG0455	Unigene0017794,COG0455	Unigene0017803,COG0455	Unigene0017898,COG0455	Unigene0017915,COG0455	Unigene0017933,COG0455	Unigene0017936,COG1196	Unigene0017960,COG1196	Unigene0017992,COG1196	Unigene0017996,COG1196	Unigene0017998,COG1196	Unigene0017999,COG1196	Unigene0018030,COG0455	Unigene0018032,COG0455	Unigene0018034,COG0455	Unigene0018076,COG5024	Unigene0018086,COG5024	Unigene0018124,COG0455	Unigene0018125,COG0455	Unigene0018127,COG0455	Unigene0018129,COG0455	Unigene0018130,COG0455	Unigene0018139,COG0455	Unigene0018193,COG0455	Unigene0018195,COG0455	Unigene0018212,COG0455	Unigene0018225,COG0455	Unigene0018319,COG0455	Unigene0018327,COG0455	Unigene0018328,COG0455	Unigene0018330,COG0455	Unigene0018332,COG0455	Unigene0018335,COG0455	Unigene0018336,COG0455	Unigene0018442,COG0455	Unigene0018444,COG0455	Unigene0018445,COG0455	Unigene0018687,COG0455	Unigene0018691,COG0455	Unigene0018701,COG0455	Unigene0018704,COG0455	Unigene0018706,COG0455	Unigene0018741,COG0455	Unigene0018741,COG1674	Unigene0018742,COG0455	Unigene0018742,COG1674	Unigene0018744,COG0455	Unigene0018802,COG1196	Unigene0018802,COG4942	Unigene0018805,COG1196	Unigene0018805,COG4942	Unigene0018809,COG1196	Unigene0018809,COG4942	Unigene0018811,COG2894	Unigene0018826,COG1674	Unigene0018929,COG0455	Unigene0018935,COG0455	Unigene0018935,COG1674	Unigene0019017,COG0455	Unigene0019043,COG0455	Unigene0019053,COG0455	Unigene0019064,COG0455	Unigene0019093,COG0455	Unigene0019095,COG0455	Unigene0019096,COG0455	Unigene0019100,COG0455	Unigene0019102,COG0455	Unigene0019103,COG0455	Unigene0019105,COG0455	Unigene0019108,COG0455	Unigene0019111,COG0455	Unigene0019113,COG0455	Unigene0019152,COG0455	Unigene0019153,COG0455	Unigene0019263,COG0455	Unigene0019280,COG1196	Unigene0019495,COG0455	Unigene0019534,COG0455	Unigene0019535,COG0455	Unigene0019617,COG0455	Unigene0019618,COG0455	Unigene0019619,COG0455	Unigene0019620,COG0455	Unigene0019628,COG0455	Unigene0019718,COG0455	Unigene0019719,COG0455	Unigene0019723,COG0455	Unigene0019723,COG1674	Unigene0019726,COG0455	Unigene0019726,COG1674	Unigene0019729,COG0455	Unigene0019729,COG1674	Unigene0019750,COG0455	Unigene0019832,COG0455	Unigene0019833,COG0455	Unigene0019836,COG0455	Unigene0019837,COG0455	Unigene0019944,COG1196	Unigene0019945,COG1196	Unigene0020196,COG0455	Unigene0020197,COG1196	Unigene0020198,COG0455	Unigene0020199,COG0455	Unigene0020200,COG0455	Unigene0020201,COG1196	Unigene0020202,COG0455	Unigene0020204,COG1196	Unigene0020205,COG0455	Unigene0020206,COG1196	Unigene0020207,COG0455	Unigene0020208,COG1196	Unigene0020210,COG0455	Unigene0020211,COG0455	Unigene0020212,COG0455	Unigene0020213,COG0455	Unigene0020214,COG0455	Unigene0020284,COG0455	Unigene0020285,COG0455	Unigene0020286,COG0455	Unigene0020287,COG0455	Unigene0020288,COG0455	Unigene0020289,COG0455	Unigene0020291,COG0455	Unigene0020292,COG0455	Unigene0020293,COG0455	Unigene0020294,COG0455	Unigene0020319,COG0455	Unigene0020323,COG0455	Unigene0020324,COG0455	Unigene0020340,COG0455	Unigene0020341,COG0455	Unigene0020342,COG0455	Unigene0020343,COG0455	Unigene0020344,COG0455	Unigene0020439,COG0455	Unigene0020441,COG0455	Unigene0020441,COG1674	Unigene0020628,COG0455	Unigene0020633,COG0455	Unigene0020634,COG0455	Unigene0020635,COG0455	Unigene0020640,COG0455	Unigene0020650,COG0455	Unigene0020652,COG0455	Unigene0020654,COG0455	Unigene0020691,COG0455	Unigene0020692,COG0455	Unigene0020696,COG0455	Unigene0020698,COG0455	Unigene0020699,COG0455	Unigene0020819,COG0455	Unigene0020820,COG0455	Unigene0020854,COG1674	Unigene0020855,COG1674	Unigene0020855,COG0455	Unigene0020856,COG1674	Unigene0020857,COG1674	Unigene0020858,COG1674	Unigene0020861,COG1674	Unigene0020862,COG1674	Unigene0020862,COG0455	Unigene0020864,COG1674	Unigene0020864,COG0455	Unigene0020865,COG1674	Unigene0020865,COG0455	Unigene0020866,COG1674	Unigene0020866,COG0455	Unigene0020867,COG1674	Unigene0020868,COG1674	Unigene0020868,COG0455	Unigene0020870,COG1674	Unigene0020870,COG0455	Unigene0020873,COG1674	Unigene0020873,COG0455	Unigene0020874,COG1674	Unigene0020876,COG1674	Unigene0020918,COG0455	Unigene0020923,COG0455	Unigene0020926,COG0455	Unigene0020928,COG0455	Unigene0020929,COG0455	Unigene0020931,COG0455	Unigene0020932,COG0455	Unigene0020933,COG0455	Unigene0020934,COG0455	Unigene0020935,COG0455	Unigene0020938,COG0455	Unigene0020940,COG0455	Unigene0020941,COG0455	Unigene0020943,COG0455	Unigene0020944,COG0455	Unigene0020945,COG0455	Unigene0020946,COG0455	Unigene0020948,COG0455	Unigene0020949,COG0455	Unigene0020950,COG0455	Unigene0020951,COG0455	Unigene0020953,COG0455	Unigene0020956,COG0455	Unigene0020959,COG0455	Unigene0020960,COG0455	Unigene0020962,COG0455	Unigene0020963,COG0455	Unigene0020964,COG0455	Unigene0020965,COG0455	Unigene0021135,COG0455	Unigene0021135,COG1674	Unigene0021136,COG0455	Unigene0021136,COG1674	Unigene0021201,COG0455	Unigene0021266,COG0455	Unigene0021274,COG1196	Unigene0021275,COG1196	Unigene0021288,COG0455	Unigene0021304,COG0455	Unigene0021304,COG1674	Unigene0021353,COG0455	Unigene0021418,COG1196	Unigene0021419,COG1196	Unigene0021429,COG0455	Unigene0021431,COG0455	Unigene0021432,COG0455	Unigene0021453,COG0455	Unigene0021473,COG5126	Unigene0021480,COG0455	Unigene0021482,COG0455	Unigene0021486,COG0455	Unigene0021521,COG0239	Unigene0021524,COG0239	Unigene0021525,COG0239	Unigene0021526,COG0239	Unigene0021527,COG0239	Unigene0021528,COG0239	Unigene0021529,COG0239	Unigene0021591,COG0455	Unigene0021594,COG0455	Unigene0021600,COG0455	Unigene0021601,COG0455	Unigene0021603,COG0455	Unigene0021608,COG0455	Unigene0021610,COG0455	Unigene0021610,COG1674	Unigene0021611,COG1196	Unigene0021612,COG1196	Unigene0021613,COG1196	Unigene0021614,COG1196	Unigene0021617,COG1196	Unigene0021812,COG0455	Unigene0021812,COG1674	Unigene0021840,COG0455	Unigene0022063,COG0455	Unigene0022189,COG0455	Unigene0022265,COG0455	Unigene0022326,COG5657	Unigene0022326,COG0455	Unigene0022343,COG0455	Unigene0022420,COG0455	Unigene0022517,COG0455	Unigene0022565,COG0455	Unigene0022586,COG0455	Unigene0022587,COG0455	Unigene0022597,COG0455	Unigene0022620,COG0455	Unigene0022730,COG0455	Unigene0022806,COG0455	Unigene0022866,COG0455	Unigene0022876,COG0455	Unigene0022876,COG1674	Unigene0022877,COG0455	Unigene0023018,COG5147	Unigene0023024,COG0455	Unigene0023025,COG0455	Unigene0023025,COG1674	Unigene0023286,COG0455	Unigene0023313,COG1196	Unigene0023319,COG0455	Unigene0023435,COG0455	Unigene0023449,COG0455	Unigene0023523,COG0455	Unigene0023728,COG0455	Unigene0023754,COG0455	Unigene0023771,COG0455	Unigene0023771,COG1674	Unigene0023799,COG0455	Unigene0023808,COG0455	Unigene0023830,COG0455	Unigene0023873,COG0455	Unigene0023885,COG0455	Unigene0023891,COG0455	Unigene0023907,COG5126	Unigene0023909,COG5126	Unigene0023923,COG0455	Unigene0023923,COG1674	Unigene0023924,COG0455	Unigene0023924,COG1674	Unigene0023938,COG0455	Unigene0023946,COG0455	Unigene0023947,COG0455	Unigene0024178,COG0455	Unigene0024185,COG0455	Unigene0024185,COG1674	Unigene0024187,COG0455	Unigene0024187,COG1674	Unigene0024243,COG5126	Unigene0024295,COG0455	Unigene0024363,COG0455	Unigene0024444,COG0455	Unigene0024448,COG1674	Unigene0024448,COG0455	Unigene0024455,COG0455	Unigene0024455,COG2385	Unigene0024456,COG0455	Unigene0024589,COG0455	Unigene0024624,COG1196	Unigene0024996,COG5147	Unigene0025764,COG0455	Unigene0025779,COG0455	Unigene0026212,COG5147	Unigene0026235,COG0455	Unigene0026289,COG0455	Unigene0026290,COG0455	Unigene0026428,COG0455	Unigene0026431,COG0455	Unigene0026432,COG0455	Unigene0026433,COG0455	Unigene0026538,COG0455	Unigene0026539,COG0455	Unigene0026549,COG0455	Unigene0026549,COG1674	Unigene0026550,COG0455	Unigene0026550,COG1674	Unigene0026597,COG0455	Unigene0026753,COG0455	Unigene0026781,COG0455	Unigene0026782,COG0455	Unigene0026848,COG1196	Unigene0026859,COG0455	Unigene0026988,COG0455	Unigene0026989,COG0455	Unigene0026990,COG0455	Unigene0027310,COG0455	Unigene0027310,COG1674	Unigene0027329,COG0455	Unigene0027329,COG1674	Unigene0027330,COG0455	Unigene0027330,COG1674	Unigene0027387,COG0455	Unigene0027457,COG0455	Unigene0027507,COG5217	Unigene0027535,COG0455	Unigene0027545,COG0455	Unigene0027545,COG1674	Unigene0027547,COG0455	Unigene0027575,COG5103	Unigene0027576,COG5103	Unigene0027577,COG5103	Unigene0027579,COG5103	Unigene0027627,COG0455	Unigene0027629,COG0455	Unigene0027630,COG0455	Unigene0027665,COG0455	Unigene0027722,COG5147	Unigene0027744,COG5024	Unigene0027745,COG5024	Unigene0027746,COG5024	Unigene0027773,COG1196	Unigene0027774,COG1196	Unigene0027858,COG0455	Unigene0027901,COG0455	Unigene0027911,COG0455	Unigene0027917,COG1674	Unigene0027917,COG3115	Unigene0027959,COG0455	Unigene0027961,COG0455	Unigene0027963,COG0455	Unigene0027964,COG0455	Unigene0027965,COG0455	Unigene0027971,COG0455	Unigene0027972,COG0455	Unigene0028173,COG0455	Unigene0028173,COG1674	Unigene0028225,COG0455	Unigene0028277,COG0455	Unigene0028285,COG1196	Unigene0028286,COG1196	Unigene0028410,COG0455	Unigene0028417,COG0455	Unigene0028435,COG0455	Unigene0028436,COG0455	Unigene0028478,COG0455	Unigene0028565,COG0455	Unigene0028643,COG0455	Unigene0028675,COG0455	Unigene0028698,COG0455	Unigene0028699,COG0455	Unigene0028701,COG0455	Unigene0028801,COG0455	Unigene0028823,COG1196	Unigene0028839,COG0455	Unigene0028840,COG0455	Unigene0028853,COG0455	Unigene0028890,COG0455	Unigene0028891,COG0455	Unigene0028896,COG0455	Unigene0028923,COG0455	Unigene0028925,COG0455	Unigene0028925,COG1674	Unigene0028979,COG0455	Unigene0029000,COG0455	Unigene0029002,COG0455	Unigene0029173,COG0455	Unigene0029174,COG0455	Unigene0029177,COG0455	Unigene0029219,COG0455	Unigene0029220,COG0455	Unigene0029280,COG0455	Unigene0029292,COG0455	Unigene0029316,COG0455	Unigene0029316,COG3115	Unigene0029319,COG0455	Unigene0029321,COG0455	Unigene0029325,COG1196	Unigene0029393,COG0455	Unigene0029394,COG0455	Unigene0029403,COG0455	Unigene0029403,COG1674	Unigene0029404,COG0455	Unigene0029404,COG1674	Unigene0029415,COG5041	Unigene0029417,COG5041	Unigene0029419,COG5041	Unigene0029421,COG5041	Unigene0029423,COG5041	Unigene0029451,COG0455	Unigene0029534,COG0455	Unigene0029535,COG0455	Unigene0029536,COG0455	Unigene0029549,COG0455	Unigene0029561,COG0455	Unigene0029562,COG0455	Unigene0029563,COG0455	Unigene0029647,COG5147	Unigene0029650,COG5147	Unigene0029707,COG0455	Unigene0029708,COG0455	Unigene0029792,COG1196	Unigene0029799,COG0455	Unigene0029802,COG0455	Unigene0029805,COG0455	Unigene0029815,COG0455	Unigene0029816,COG0455	Unigene0029817,COG0455	Unigene0029844,COG0455	Unigene0029933,COG0455	Unigene0029954,COG0455	Unigene0029956,COG0455	Unigene0030067,COG0455	Unigene0030068,COG5126	Unigene0030070,COG5126	Unigene0030071,COG5126	Unigene0030072,COG5126	Unigene0030077,COG0455	Unigene0030077,COG1674	Unigene0030430,COG0455	Unigene0030497,COG1196	Unigene0030500,COG1196	Unigene0030504,COG1196	Unigene0030507,COG1196	Unigene0030508,COG1196	Unigene0030509,COG1196	Unigene0030511,COG1196	Unigene0030514,COG5035	Unigene0030555,COG5333	Unigene0030556,COG5333	Unigene0030557,COG5333	Unigene0030558,COG5333	Unigene0030559,COG5333	Unigene0030560,COG5333	Unigene0030562,COG5333	Unigene0030563,COG5333	Unigene0030605,COG0455	Unigene0030616,COG0455	Unigene0030626,COG0455	Unigene0030627,COG0455	Unigene0030631,COG0455	Unigene0030639,COG0455	Unigene0030640,COG0455	Unigene0030646,COG1674	Unigene0030646,COG0455	Unigene0030729,COG0455	Unigene0030735,COG5032	Unigene0030736,COG5032	Unigene0030771,COG0455	Unigene0030772,COG0455	Unigene0030773,COG0455	Unigene0030774,COG0455	Unigene0030775,COG0455	Unigene0030776,COG0455	Unigene0030793,COG0455	Unigene0030944,COG0455	Unigene0030986,COG1674	Unigene0030986,COG0455	Unigene0030988,COG1674	Unigene0030988,COG0455	Unigene0030989,COG0455	Unigene0030989,COG1674	Unigene0031019,COG0455	Unigene0031024,COG0455	Unigene0031033,COG0455	Unigene0031033,COG1674	Unigene0031082,COG0455	Unigene0031308,COG0455	Unigene0031323,COG0455	Unigene0031324,COG0455	Unigene0031366,COG0455	Unigene0031376,COG0455	Unigene0031376,COG3115	Unigene0031626,COG0455	Unigene0031627,COG0455	Unigene0031777,COG0455	Unigene0031777,COG1674	Unigene0031783,COG0455	Unigene0031891,COG0455	Unigene0031930,COG0455	Unigene0031940,COG0455	Unigene0031993,COG0455	Unigene0032013,COG0455	Unigene0032035,COG0455	Unigene0032036,COG0455	Unigene0032104,COG0455	Unigene0032136,COG0455	Unigene0032177,COG0455	Unigene0032178,COG5126	Unigene0032197,COG0455	Unigene0032207,COG0455	Unigene0032318,COG0455	Unigene0032327,COG0455	Unigene0032328,COG0455	Unigene0032335,COG0455	Unigene0032336,COG0455	Unigene0032366,COG0455	Unigene0032400,COG0455	Unigene0032415,COG0455	Unigene0032453,COG0455	Unigene0032510,COG0455	Unigene0032511,COG0455	Unigene0032522,COG0455	Unigene0032614,COG5126	Unigene0032736,COG5147	Unigene0032946,COG0455	Unigene0033150,COG0455	Unigene0033173,COG5035	Unigene0033203,COG0455	Unigene0033539,COG0455	Unigene0034103,COG0455	Unigene0034890,COG0455	Unigene0035697,COG0455	Unigene0035791,COG5147	Unigene0035923,COG0455	Unigene0035999,COG0455	Unigene0036396,COG0455	Unigene0036628,COG3115	Unigene0036628,COG0455	Unigene0036711,COG0455	Unigene0036900,COG0455	Unigene0036900,COG1674	Unigene0037244,COG0455	Unigene0037380,COG0455	Unigene0038116,COG5147	Unigene0038171,COG0455	Unigene0038179,COG0455	Unigene0038287,COG1196	Unigene0038685,COG0455	Unigene0038708,COG0455	Unigene0038856,COG5126	Unigene0038971,COG5147	Unigene0039155,COG0455	Unigene0039257,COG3115	Unigene0039523,COG0455	Unigene0039834,COG0455	Unigene0040137,COG0455	Unigene0040137,COG3115	Unigene0040138,COG0455	Unigene0040138,COG1674	Unigene0040139,COG0455	Unigene0040139,COG1674	Unigene0040142,COG0455	Unigene0040152,COG0455	Unigene0040153,COG0455	Unigene0040153,COG1674	Unigene0040154,COG0455	Unigene0040154,COG1674	Unigene0040171,COG0455	Unigene0040171,COG3115	Unigene0040179,COG1674	Unigene0040205,COG0455	Unigene0040205,COG3087	Unigene0040263,COG0455	Unigene0040269,COG0455	Unigene0040287,COG0455	Unigene0040289,COG0455	Unigene0040289,COG1674	Unigene0040294,COG0455	Unigene0040303,COG0455	Unigene0040373,COG0455	Unigene0040375,COG0455	Unigene0040391,COG0455	Unigene0040392,COG0455	Unigene0040405,COG0455	Unigene0040411,COG0455	Unigene0040411,COG1674	Unigene0040432,COG1674	Unigene0040432,COG0455	Unigene0040456,COG0455	Unigene0040502,COG0455	Unigene0040502,COG1674	Unigene0040527,COG0455	Unigene0040571,COG0455	Unigene0040571,COG1674	Unigene0040575,COG0455	Unigene0040576,COG0455	Unigene0040705,COG0455	Unigene0040755,COG0455	Unigene0040755,COG1674	Unigene0040773,COG0455	Unigene0040774,COG0455	Unigene0040831,COG0455	Unigene0040832,COG0455	Unigene0040833,COG0455	Unigene0040851,COG1196	Unigene0040853,COG0455	Unigene0040864,COG0455	Unigene0040864,COG1674	Unigene0040865,COG0455	Unigene0040865,COG1674	Unigene0040892,COG1196	Unigene0040893,COG1196	Unigene0040894,COG1196	Unigene0040895,COG1196	Unigene0040896,COG1196	Unigene0040897,COG1196	Unigene0040953,COG0455	Unigene0040953,COG1674	Unigene0040976,COG5333	Unigene0040977,COG5333	Unigene0041034,COG0455	Unigene0041045,COG0455	Unigene0041056,COG0455	Unigene0041057,COG0455	Unigene0041058,COG0455	Unigene0041086,COG5041	Unigene0041087,COG5041	Unigene0041088,COG5041	Unigene0041110,COG0455	Unigene0041138,COG0455	Unigene0041181,COG0455	Unigene0041238,COG1196	Unigene0041239,COG1196	Unigene0041245,COG0455	Unigene0041257,COG0455	Unigene0041258,COG0455	Unigene0041288,COG0455	Unigene0041289,COG0455	Unigene0041315,COG0455	Unigene0041352,COG0455	Unigene0041386,COG5147	Unigene0041404,COG0455	Unigene0041561,COG0455	Unigene0041591,COG0455	Unigene0041594,COG0455	Unigene0041608,COG1196	Unigene0041609,COG1674	Unigene0041609,COG0455	Unigene0041619,COG0455	Unigene0041714,COG0455	Unigene0041717,COG5098	Unigene0041775,COG0455	Unigene0041806,COG5333	Unigene0041815,COG5147	Unigene0041816,COG5147	Unigene0041851,COG0455	Unigene0041851,COG1674	Unigene0041912,COG5147	Unigene0041991,COG0455	Unigene0041992,COG0455	Unigene0042078,COG0455	Unigene0042079,COG0455	Unigene0042112,COG0455	Unigene0042121,COG5147	Unigene0042178,COG0455	Unigene0042179,COG0455	Unigene0042180,COG0455	Unigene0042182,COG0455	Unigene0042248,COG0455	Unigene0042423,COG0455	Unigene0042425,COG0455	Unigene0042425,COG1674	Unigene0042426,COG0455	Unigene0042426,COG1674	Unigene0042459,COG0455	Unigene0042481,COG0455	Unigene0042526,COG0455	Unigene0042527,COG0455	Unigene0042528,COG0455	Unigene0042529,COG0455	Unigene0042596,COG0455	Unigene0042624,COG0455	Unigene0042632,COG0455	Unigene0042633,COG0455	Unigene0042634,COG0455	Unigene0042635,COG0455	Unigene0042637,COG0455	Unigene0042638,COG0455	Unigene0042639,COG0455	Unigene0042648,COG0455	Unigene0042663,COG5024	Unigene0042668,COG0455	Unigene0043015,COG0455	Unigene0043249,COG0455	Unigene0043368,COG0455	Unigene0043389,COG5147	Unigene0043406,COG0455	Unigene0043666,COG1674	Unigene0043787,COG0455	Unigene0043788,COG0455	Unigene0043853,COG5147	Unigene0043854,COG5147	Unigene0043877,COG0455	Unigene0043949,COG0455	Unigene0044040,COG0455	Unigene0044075,COG0455	Unigene0044100,COG0455	Unigene0044107,COG0455	Unigene0044107,COG1674	Unigene0044130,COG5184	Unigene0044131,COG5184	Unigene0044132,COG5184	Unigene0044133,COG5184	Unigene0044134,COG0455	Unigene0044134,COG3115	Unigene0044145,COG5126	Unigene0044206,COG0455	Unigene0044208,COG0455	Unigene0044209,COG5126	Unigene0044241,COG5147	Unigene0044268,COG0455	Unigene0044269,COG0455	Unigene0044285,COG0455	Unigene0044286,COG0455	Unigene0044313,COG0455	Unigene0044329,COG0455	Unigene0044330,COG0455	Unigene0044359,COG0455	Unigene0044368,COG0455	Unigene0044368,COG1674	Unigene0044373,COG0455	Unigene0044483,COG0455	Unigene0044497,COG0455	Unigene0044498,COG0455	Unigene0044502,COG0455	Unigene0044513,COG5147	Unigene0044515,COG5147	Unigene0044528,COG0455	Unigene0044532,COG0455	Unigene0044559,COG0455	Unigene0044562,COG0455	Unigene0044588,COG0206	Unigene0044705,COG0455	Unigene0044706,COG0455	Unigene0044706,COG1674	Unigene0044707,COG0455	Unigene0044707,COG1674	Unigene0044708,COG0455	Unigene0044708,COG1674	Unigene0044770,COG0455	Unigene0044772,COG0455	Unigene0044772,COG1674	Unigene0044787,COG0455	Unigene0044849,COG0455	Unigene0044855,COG0455	Unigene0044867,COG0455	Unigene0044882,COG0455	Unigene0044983,COG0455	Unigene0045024,COG1196	Unigene0045025,COG1196	Unigene0045079,COG0455	Unigene0045080,COG0455	Unigene0045081,COG0455	Unigene0045135,COG0455	Unigene0045150,COG0455	Unigene0045152,COG0455	Unigene0045166,COG0455	Unigene0045167,COG0455	Unigene0045168,COG0455	Unigene0045169,COG0455	Unigene0045188,COG0455	Unigene0045210,COG0455	Unigene0045236,COG1196	Unigene0045243,COG1196	Unigene0045264,COG0455	Unigene0045265,COG0455	Unigene0045305,COG0455	Unigene0045348,COG0455	Unigene0045349,COG0455	Unigene0045351,COG0455	Unigene0045351,COG1674	Unigene0045353,COG0455	Unigene0045364,COG0455	Unigene0045364,COG1674	Unigene0045365,COG0455	Unigene0045365,COG1674	Unigene0045375,COG5126	Unigene0045376,COG5126	Unigene0045410,COG0455	Unigene0045435,COG0455	Unigene0045438,COG0455	Unigene0045460,COG0455	Unigene0045472,COG0455	Unigene0045479,COG0455	Unigene0045522,COG0455	Unigene0045537,COG0455	Unigene0045565,COG0455	Unigene0045611,COG5049	Unigene0045612,COG5049	Unigene0045646,COG0455	Unigene0045648,COG0455	Unigene0045715,COG0455	Unigene0045715,COG1674	Unigene0045723,COG0455	Unigene0045729,COG0455	Unigene0045754,COG0455	Unigene0045766,COG0455	Unigene0045766,COG1674	Unigene0045789,COG0455	Unigene0045790,COG0455	Unigene0045796,COG0455	Unigene0045796,COG1674	Unigene0045808,COG0455	Unigene0045808,COG1674	Unigene0045846,COG0455	Unigene0045909,COG0455	Unigene0045981,COG0455	Unigene0045993,COG0455	Unigene0046014,COG0455	Unigene0046026,COG0455	Unigene0046033,COG5147	Unigene0046034,COG5147	Unigene0046113,COG0455	Unigene0046155,COG1196	Unigene0046183,COG0455	Unigene0046235,COG0455	Unigene0046263,COG0455	Unigene0046294,COG0455	Unigene0046333,COG0455	Unigene0046339,COG0455	Unigene0046351,COG0455	Unigene0046429,COG0455	Unigene0046472,COG0455	Unigene0046479,COG0455	Unigene0046480,COG0455	Unigene0046495,COG0455	Unigene0046496,COG0455	Unigene0046496,COG1674	Unigene0046497,COG1196	Unigene0046502,COG0455	Unigene0046504,COG0455	Unigene0046516,COG0455	Unigene0046636,COG0455	Unigene0046637,COG0455	Unigene0046652,COG0455	Unigene0046678,COG0455	Unigene0046683,COG0455	Unigene0046798,COG0455	Unigene0046808,COG0455	Unigene0046880,COG1196	Unigene0046901,COG0455	Unigene0046915,COG0455	Unigene0046915,COG3087	Unigene0046964,COG0455	Unigene0046992,COG5147	Unigene0046993,COG0455	Unigene0046998,COG0455	Unigene0047025,COG0455	Unigene0047045,COG0455	Unigene0047045,COG1674	Unigene0047082,COG5185	Unigene0047095,COG0424	Unigene0047096,COG0424	Unigene0047110,COG0455	Unigene0047167,COG0455	Unigene0047169,COG0455	Unigene0047260,COG0455	Unigene0047261,COG0455	Unigene0047346,COG0455	Unigene0047389,COG1196	Unigene0047389,COG4942	Unigene0047429,COG0455	Unigene0047486,COG0455	Unigene0047500,COG0455	Unigene0047612,COG0455	Unigene0047628,COG0455	Unigene0047657,COG0455	Unigene0047658,COG0455	Unigene0047682,COG0455	Unigene0047683,COG0455	Unigene0047749,COG0455	Unigene0047762,COG0455	Unigene0047764,COG0455	Unigene0047765,COG0455	Unigene0047829,COG0455	Unigene0047839,COG0455	Unigene0047841,COG0455	Unigene0047884,COG0455	Unigene0047884,COG1674	Unigene0047943,COG0455	Unigene0047993,COG0455	Unigene0048034,COG0455	Unigene0048034,COG1674	Unigene0048062,COG0455	Unigene0048073,COG0455	Unigene0048152,COG0455	Unigene0048185,COG5024	Unigene0048217,COG1196	Unigene0048218,COG1196	Unigene0048219,COG1196	Unigene0048220,COG0455	Unigene0048220,COG3115	Unigene0048245,COG0455	Unigene0048285,COG0455	Unigene0048286,COG0455	Unigene0048288,COG0455	Unigene0048295,COG0455	Unigene0048300,COG1674	Unigene0048328,COG0455	Unigene0048356,COG0455	Unigene0048357,COG0455	Unigene0048360,COG0455	Unigene0048382,COG0455	Unigene0048496,COG0455	Unigene0048509,COG5333	Unigene0048510,COG5333	Unigene0048516,COG1674	Unigene0048529,COG0455	Unigene0048534,COG0455	Unigene0048538,COG0455	Unigene0048538,COG1674	Unigene0048543,COG0455	Unigene0048545,COG0455	Unigene0048546,COG1674	Unigene0048548,COG0455	Unigene0048557,COG0455	Unigene0048662,COG5126	Unigene0048663,COG5126	Unigene0048664,COG5126	Unigene0048665,COG5126	Unigene0048667,COG5126	Unigene0048668,COG5126	Unigene0048669,COG5126	Unigene0048670,COG5126	Unigene0048671,COG5126	Unigene0048756,COG0455	Unigene0048756,COG1674	Unigene0048757,COG0455	Unigene0048757,COG1674	Unigene0048758,COG0455	Unigene0048759,COG0455	Unigene0048892,COG0455	Unigene0048893,COG0455	Unigene0048907,COG0455	Unigene0048912,COG0455	Unigene0048966,COG0455	Unigene0048976,COG0455	Unigene0048976,COG1674	Unigene0048977,COG0455	Unigene0048978,COG0455	Unigene0048981,COG0455	Unigene0048981,COG1674	Unigene0048984,COG0455	Unigene0049032,COG0455	Unigene0049057,COG5537	Unigene0049100,COG0455	Unigene0049104,COG0455	Unigene0049105,COG0455	Unigene0049113,COG0455	Unigene0049114,COG0455	Unigene0049191,COG0455	Unigene0049228,COG0455	Unigene0049229,COG0455	Unigene0049261,COG0455	Unigene0049264,COG0455	Unigene0049265,COG0455	Unigene0049266,COG0455	Unigene0049272,COG0455	Unigene0049273,COG0455	Unigene0049280,COG0455	Unigene0049291,COG0455	Unigene0049306,COG0455	Unigene0049360,COG0455	Unigene0049361,COG0455	Unigene0049366,COG0455	Unigene0049369,COG0455	Unigene0049422,COG0455	Unigene0049423,COG0455	Unigene0049426,COG0455	Unigene0049454,COG5184	Unigene0049455,COG5184	Unigene0049523,COG5184	Unigene0049531,COG0455	Unigene0049540,COG1674	Unigene0049541,COG1674	Unigene0049542,COG1674	Unigene0049543,COG1674	Unigene0049545,COG1674	Unigene0049570,COG0455	Unigene0049570,COG1674	Unigene0049646,COG0455	Unigene0049698,COG0455	Unigene0049748,COG0455	Unigene0049748,COG1674	Unigene0049750,COG0455	Unigene0049750,COG1674	Unigene0049751,COG0455	Unigene0049752,COG0455	Unigene0049752,COG1674	Unigene0049753,COG0455	Unigene0049753,COG1674	Unigene0049754,COG0455	Unigene0049754,COG1674	Unigene0049755,COG0455	Unigene0049756,COG0455	Unigene0049759,COG0455	Unigene0049759,COG1674	Unigene0049760,COG0455	Unigene0049760,COG1674	Unigene0049765,COG0455	Unigene0049772,COG0455	Unigene0049874,COG0455	Unigene0049925,COG0455	Unigene0049925,COG1674	Unigene0049927,COG0455	Unigene0049927,COG1674	Unigene0049955,COG0455	Unigene0049956,COG0455	Unigene0049991,COG0455	Unigene0049996,COG0455	Unigene0049996,COG1674	Unigene0050024,COG0455	Unigene0050063,COG0455	Unigene0050064,COG0455	Unigene0050079,COG0455	Unigene0050090,COG0455	Unigene0050106,COG0455	Unigene0050136,COG0455	Unigene0050139,COG0455	Unigene0050151,COG0455	Unigene0050151,COG1674	Unigene0050172,COG0455	Unigene0050173,COG0455	Unigene0050233,COG0455	Unigene0050298,COG0455	Unigene0050303,COG0455	Unigene0050306,COG0455	Unigene0050308,COG0455	Unigene0050313,COG0455	Unigene0050314,COG0455	Unigene0050317,COG0455	Unigene0050318,COG0455	Unigene0050321,COG0455	Unigene0050323,COG0455	Unigene0050326,COG0455	Unigene0050329,COG0455	Unigene0050330,COG0455	Unigene0050339,COG0455	Unigene0050341,COG0455	Unigene0050344,COG0455	Unigene0050348,COG0455	Unigene0050350,COG0455	Unigene0050356,COG0455	Unigene0050358,COG0455	Unigene0050359,COG0455	Unigene0050361,COG0455	Unigene0050363,COG0455	Unigene0050364,COG0455	Unigene0050365,COG0455	Unigene0050366,COG0455	Unigene0050367,COG0455	Unigene0050368,COG0455	Unigene0050369,COG0455	Unigene0050371,COG0455	Unigene0050379,COG0455	Unigene0050391,COG0455	Unigene0050405,COG0455	Unigene0050406,COG0455	Unigene0050407,COG0455	Unigene0050408,COG0455	Unigene0050411,COG0455	Unigene0050412,COG0455	Unigene0050419,COG1196	Unigene0050420,COG1196	Unigene0050461,COG1674	Unigene0050461,COG0455	Unigene0050462,COG1674	Unigene0050462,COG0455	Unigene0050465,COG0455	Unigene0050478,COG0455	Unigene0050481,COG0455	Unigene0050530,COG0455	Unigene0050544,COG1196	Unigene0050547,COG5147	Unigene0050592,COG0455	Unigene0050667,COG0455	Unigene0050670,COG0455	Unigene0050723,COG0455	Unigene0050723,COG1674	Unigene0050726,COG0455	Unigene0050727,COG0455	Unigene0050728,COG0455	Unigene0050968,COG0455	Unigene0050990,COG0455	Unigene0050990,COG1674	Unigene0050991,COG0455	Unigene0050993,COG1674	Unigene0050993,COG0455	Unigene0050994,COG0455	Unigene0050995,COG0455	Unigene0051041,COG5126	Unigene0051042,COG5126	Unigene0051066,COG0455	Unigene0051066,COG1674	Unigene0051260,COG0455	Unigene0051261,COG0455	Unigene0051265,COG0455	Unigene0051268,COG0455	Unigene0051269,COG0455	Unigene0051270,COG0455	Unigene0051271,COG0455	Unigene0051333,COG0455	Unigene0051334,COG0455	Unigene0051336,COG0455	Unigene0051374,COG0455	Unigene0051377,COG0455	Unigene0051383,COG0455	Unigene0051385,COG0455	Unigene0051477,COG1674	Unigene0051478,COG1674	Unigene0051480,COG0455	Unigene0051481,COG0455	Unigene0051482,COG0455	Unigene0051539,COG1196	Unigene0051579,COG0455	Unigene0051579,COG1674	Unigene0051709,COG0455	Unigene0051712,COG0455	Unigene0051719,COG0455	Unigene0051722,COG0455	Unigene0051730,COG0455	Unigene0051774,COG0455	Unigene0051794,COG0455	Unigene0051798,COG0455	Unigene0051801,COG0455	Unigene0051803,COG0455	Unigene0051809,COG0455	Unigene0051815,COG0455	Unigene0051871,COG5049	Unigene0051970,COG0455	Unigene0052090,COG0455	Unigene0052108,COG0206	Unigene0052109,COG0206	Unigene0052199,COG0455	Unigene0052239,COG0455	Unigene0052239,COG1674	Unigene0052240,COG0455	Unigene0052242,COG0455	Unigene0052242,COG1674	Unigene0052243,COG0455	Unigene0052244,COG0455	Unigene0052245,COG0455	Unigene0052246,COG0455	Unigene0052247,COG0455	Unigene0052248,COG0455	Unigene0052248,COG1674	Unigene0052249,COG0455	Unigene0052250,COG0455	Unigene0052251,COG0455	Unigene0052252,COG0455	Unigene0052252,COG1674	Unigene0052253,COG0455	Unigene0052253,COG1674	Unigene0052282,COG0455	Unigene0052328,COG0455	Unigene0052425,COG0455	Unigene0052430,COG0455	Unigene0052433,COG0455	Unigene0052445,COG0455	Unigene0052483,COG0455	Unigene0052486,COG0455	Unigene0052492,COG0206	Unigene0052558,COG0455	Unigene0052576,COG0455	Unigene0052621,COG0455	Unigene0052621,COG1674	Unigene0052623,COG0455	Unigene0052625,COG0455	Unigene0052627,COG0455	Unigene0052627,COG1674	Unigene0052631,COG0455	Unigene0052631,COG1674	Unigene0052632,COG0455	Unigene0052632,COG1674	Unigene0052635,COG0455	Unigene0052635,COG1674	Unigene0052647,COG0455	Unigene0052649,COG0455	Unigene0052695,COG0455	Unigene0052702,COG5184	Unigene0052703,COG5184	Unigene0052706,COG5184	Unigene0052708,COG5184	Unigene0052849,COG1196	Unigene0052850,COG1196	Unigene0052903,COG0455	Unigene0052904,COG0455	Unigene0052904,COG1674	Unigene0052928,COG0455	Unigene0052941,COG0455	Unigene0052943,COG0455	Unigene0052956,COG1196	Unigene0052958,COG1196	Unigene0052960,COG1196	Unigene0052962,COG1196	Unigene0053000,COG0455	Unigene0053003,COG5147	Unigene0053019,COG1196	Unigene0053024,COG0455	Unigene0053024,COG1674	Unigene0053029,COG0455	Unigene0053096,COG0455	Unigene0053096,COG1674	Unigene0053135,COG0455	Unigene0053136,COG0455	Unigene0053137,COG0455	Unigene0053138,COG0455	Unigene0053139,COG0455	Unigene0053140,COG0455	Unigene0053173,COG0455	Unigene0053186,COG0455	Unigene0053204,COG0455	Unigene0053207,COG0455	Unigene0053215,COG0455	Unigene0053216,COG0455	Unigene0053220,COG5657	Unigene0053224,COG5657	Unigene0053225,COG5657	Unigene0053226,COG5657	Unigene0053255,COG5147	Unigene0053256,COG5147	Unigene0053405,COG0455	Unigene0053624,COG0455	Unigene0053696,COG0455	Unigene0053739,COG1196	Unigene0053757,COG0455	Unigene0053775,COG0455	Unigene0053795,COG0455	Unigene0053812,COG0455	Unigene0053837,COG0455	Unigene0053841,COG0455	Unigene0053844,COG0455	Unigene0053845,COG0455	Unigene0053847,COG0455	Unigene0053849,COG0455	Unigene0053850,COG0455	Unigene0053851,COG0455	Unigene0053854,COG0455	Unigene0053855,COG0455	Unigene0053858,COG0455	Unigene0053859,COG0455	Unigene0053880,COG0455	Unigene0053889,COG1674	Unigene0053902,COG0455	Unigene0053906,COG0455	Unigene0053910,COG0455	Unigene0053934,COG0455	Unigene0053936,COG1196	Unigene0054011,COG0455	Unigene0054017,COG1196	Unigene0054168,COG0455	Unigene0054169,COG0455	Unigene0054169,COG5024	Unigene0054169,COG1674	Unigene0054190,COG0455	Unigene0054193,COG0455	Unigene0054223,COG0455	Unigene0054223,COG1674	Unigene0054224,COG0455	Unigene0054224,COG1674	Unigene0054225,COG0455	Unigene0054225,COG1674	Unigene0054226,COG0455	Unigene0054240,COG5184	Unigene0054240,COG5189	Unigene0054241,COG5184	Unigene0054241,COG5189	Unigene0054277,COG0455	Unigene0054279,COG0455	Unigene0054330,COG0455	Unigene0054330,COG1674	Unigene0054331,COG0455	Unigene0054331,COG1674	Unigene0054362,COG0455	Unigene0054362,COG1674	Unigene0054398,COG0455	Unigene0054398,COG1674	Unigene0054399,COG0455	Unigene0054399,COG1674	Unigene0054416,COG0455	Unigene0054416,COG1674	Unigene0054420,COG0455	Unigene0054445,COG0455	Unigene0054713,COG0455	Unigene0054718,COG5126	Unigene0054721,COG5126	Unigene0054766,COG0455	Unigene0054779,COG0455	Unigene0054783,COG0455	Unigene0054785,COG0455	Unigene0054786,COG0455	Unigene0054882,COG0455	Unigene0055009,COG0455	Unigene0055010,COG1196	Unigene0055073,COG0455	Unigene0055078,COG0455	Unigene0055165,COG0455	Unigene0055257,COG0455	Unigene0055380,COG0455	Unigene0055381,COG0455	Unigene0055383,COG0455	Unigene0055385,COG0455	Unigene0055386,COG0455	Unigene0055387,COG0455	Unigene0055389,COG0455	Unigene0055429,COG0455	Unigene0055460,COG0455	Unigene0055461,COG0455	Unigene0055462,COG0455	Unigene0055467,COG0455	Unigene0055467,COG1674	Unigene0055563,COG0455	Unigene0055566,COG0455	Unigene0055567,COG0455	Unigene0055568,COG0455	Unigene0055569,COG0455	Unigene0055571,COG0455	Unigene0055592,COG1196	Unigene0055593,COG0455	Unigene0055703,COG0455	Unigene0055814,COG0455	Unigene0055819,COG0455	Unigene0055846,COG0455	Unigene0055854,COG0455	Unigene0055898,COG0455	Unigene0055902,COG0455	Unigene0055916,COG0455	Unigene0056010,COG1674	Unigene0056010,COG1196	Unigene0056011,COG1674	Unigene0056013,COG1196	Unigene0056015,COG5147	Unigene0056016,COG5147	Unigene0056024,COG0455	Unigene0056047,COG0455	Unigene0056048,COG0455	Unigene0056062,COG0455	Unigene0056096,COG0455	Unigene0056114,COG0455	Unigene0056115,COG0455	Unigene0056116,COG0455	Unigene0056117,COG0455	Unigene0056118,COG0455	Unigene0056119,COG0455	Unigene0056136,COG5333	Unigene0056137,COG5333	Unigene0056138,COG5333	Unigene0056139,COG0455	Unigene0056241,COG0455	Unigene0056241,COG1674	Unigene0056244,COG0455	Unigene0056262,COG0455	Unigene0056264,COG0455	Unigene0056287,COG0455	Unigene0056288,COG0455	Unigene0056306,COG1674	Unigene0056338,COG1674	Unigene0056338,COG0455	Unigene0056369,COG0455	Unigene0056438,COG1674	Unigene0056438,COG0455	Unigene0056624,COG0455	Unigene0056629,COG0455	Unigene0056647,COG0455	Unigene0056647,COG1674	Unigene0056721,COG0455	Unigene0056773,COG0455	Unigene0056777,COG0455	Unigene0056829,COG5079	Unigene0056830,COG5079	Unigene0056831,COG5079	Unigene0056832,COG5079	Unigene0056953,COG0455	Unigene0056954,COG0455	Unigene0056976,COG0455	Unigene0056984,COG5126	Unigene0056985,COG5126	Unigene0057047,COG0455	Unigene0057048,COG0455	Unigene0057049,COG0455	Unigene0057052,COG1196	Unigene0057053,COG1196	Unigene0057054,COG1196	Unigene0057055,COG1196	Unigene0057070,COG0455	Unigene0057073,COG0455	Unigene0057163,COG0455	Unigene0057199,COG0455	Unigene0057200,COG0455	Unigene0057245,COG0455	Unigene0057245,COG1674	Unigene0057258,COG1196	Unigene0057284,COG0455	Unigene0057300,COG0455	Unigene0057320,COG0455	Unigene0057322,COG0455	Unigene0057323,COG0455	Unigene0057337,COG0455	Unigene0057337,COG1674	Unigene0057344,COG0455	Unigene0057345,COG0455	Unigene0057346,COG0455	Unigene0057397,COG5220	Unigene0057401,COG5220	Unigene0057402,COG5220	Unigene0057448,COG0455	Unigene0057507,COG1196	Unigene0057545,COG0455	Unigene0057558,COG0455	Unigene0057563,COG0455	Unigene0057618,COG0455	Unigene0057678,COG0455	Unigene0057749,COG5147	Unigene0057755,COG0455	Unigene0057755,COG1674	Unigene0057756,COG0455	Unigene0057756,COG1674	Unigene0057790,COG0455	Unigene0057795,COG0455	Unigene0057797,COG0455	Unigene0057912,COG0455	Unigene0057912,COG1674	Unigene0057928,COG0455	Unigene0057929,COG0455	Unigene0057930,COG0455	Unigene0057931,COG0455	Unigene0057971,COG0455	Unigene0058043,COG0455	Unigene0058077,COG0455	Unigene0058114,COG5126	Unigene0058115,COG5126	Unigene0058120,COG0455	Unigene0058172,COG0455	Unigene0058173,COG0455	Unigene0058180,COG0455	Unigene0058183,COG0455	Unigene0058185,COG0455	Unigene0058186,COG0455	Unigene0058188,COG0455	Unigene0058189,COG0455	Unigene0058199,COG0455	Unigene0058208,COG5333	Unigene0058325,COG0455	Unigene0058393,COG0455	Unigene0058401,COG0455	Unigene0058413,COG0455	Unigene0058426,COG0455	Unigene0058429,COG0455	Unigene0058448,COG0455	Unigene0058509,COG0455	Unigene0058552,COG0455	Unigene0058567,COG0455	Unigene0058568,COG0455	Unigene0058596,COG0455	Unigene0058631,COG0455	Unigene0058631,COG1674	Unigene0058650,COG5041	Unigene0058651,COG5041	Unigene0058652,COG5041	Unigene0058653,COG5041	Unigene0058709,COG0455	Unigene0058765,COG0455	Unigene0058766,COG0455	Unigene0058781,COG0455	Unigene0058806,COG0455	Unigene0058834,COG5126	Unigene0058834,COG0455	Unigene0058835,COG5126	Unigene0058835,COG0455	Unigene0058939,COG5126	Unigene0058957,COG0455	Unigene0058958,COG0455	Unigene0058977,COG0455	Unigene0058979,COG0455	Unigene0059004,COG0455	Unigene0059033,COG0455	Unigene0059811,COG5126	Unigene0059985,COG0455	Unigene0059997,COG0455	Unigene0059998,COG0455	Unigene0060003,COG1196	Unigene0060034,COG0455	Unigene0060034,COG1674	Unigene0060036,COG0455	Unigene0060036,COG3115	Unigene0060036,COG1674	Unigene0060037,COG0455	Unigene0060037,COG3115	Unigene0060037,COG1674	Unigene0060068,COG0455	Unigene0060108,COG0455	Unigene0060108,COG1674	Unigene0060114,COG0455	Unigene0060186,COG3115	Unigene0060205,COG0455	Unigene0060232,COG0455	Unigene0060258,COG0455	Unigene0060262,COG0489	Unigene0060301,COG0455	Unigene0060313,COG0455	Unigene0060323,COG0455	Unigene0060346,COG0455	Unigene0060352,COG0455	Unigene0060352,COG1674	Unigene0060400,COG0455	Unigene0060402,COG0455	Unigene0060496,COG0455	Unigene0060534,COG0455	Unigene0060546,COG0455	Unigene0060547,COG0455	Unigene0060555,COG0455	Unigene0060583,COG0455	Unigene0060583,COG1674	Unigene0060605,COG0455	Unigene0060607,COG0455	Unigene0060608,COG0455	Unigene0060630,COG0455	Unigene0060630,COG1674	Unigene0060631,COG0455	Unigene0060717,COG0455	Unigene0060731,COG5147	Unigene0060874,COG5147	Unigene0060897,COG0455	Unigene0060907,COG0455	Unigene0060978,COG0455	Unigene0061085,COG0455	Unigene0061107,COG0455	Unigene0061116,COG0455	Unigene0061134,COG0455	Unigene0061150,COG0455	Unigene0061194,COG0455	Unigene0061238,COG0455	Unigene0061239,COG0455	Unigene0061240,COG0455	Unigene0061245,COG0455	Unigene0061245,COG1674	Unigene0061278,COG1674	Unigene0061317,COG0455	Unigene0061428,COG0455	Unigene0061645,COG0455	Unigene0061713,COG5147	Unigene0062064,COG0455	Unigene0062154,COG1196	Unigene0062155,COG1196	Unigene0062182,COG0455	Unigene0062206,COG0455	Unigene0062251,COG0455	Unigene0062251,COG3115	Unigene0062300,COG0455	Unigene0062305,COG0455	Unigene0062375,COG5147	Unigene0062425,COG5217	Unigene0062426,COG5217	Unigene0062436,COG0455	Unigene0062437,COG0455	Unigene0062647,COG5126	Unigene0062685,COG0455	Unigene0062775,COG0455	Unigene0062801,COG0455	Unigene0062808,COG0455	Unigene0062838,COG5126	Unigene0062929,COG0455	Unigene0062931,COG0455	Unigene0062931,COG1674	Unigene0062995,COG0455	Unigene0063042,COG0455	Unigene0063048,COG0455	Unigene0063093,COG0455	Unigene0063097,COG0455	Unigene0063097,COG1196	Unigene0063099,COG0455	Unigene0063163,COG0455	Unigene0063163,COG1674	Unigene0063169,COG0455	Unigene0063193,COG0455	Unigene0063225,COG0455	Unigene0063225,COG1674	Unigene0063241,COG0455	Unigene0063242,COG0455	Unigene0063243,COG0455	Unigene0063243,COG1674	Unigene0063293,COG0455	Unigene0063405,COG5184	Unigene0063406,COG5184	Unigene0063407,COG5184	Unigene0063408,COG5184	Unigene0063433,COG0455	Unigene0063546,COG0455	Unigene0063547,COG0455	Unigene0063549,COG0455	Unigene0063608,COG0455	Unigene0063678,COG0455	Unigene0063696,COG0455	Unigene0063697,COG0455	Unigene0063708,COG1674	Unigene0063719,COG5024	Unigene0063729,COG5184	Unigene0063756,COG0455	Unigene0063783,COG0455	Unigene0063796,COG5126	Unigene0063798,COG0455	Unigene0063801,COG0455	Unigene0063833,COG0455	Unigene0064307,COG0455	Unigene0064307,COG3115	Unigene0064433,COG0455	Unigene0064489,COG0455	Unigene0064671,COG0455	Unigene0065072,COG0455	Unigene0065128,COG0455	Unigene0065147,COG0455	Unigene0065181,COG0455	Unigene0065185,COG0455	Unigene0065185,COG3115	Unigene0065229,COG0455	Unigene0065246,COG0455	Unigene0065284,COG0455	Unigene0065316,COG0455	Unigene0065321,COG0455	Unigene0065339,COG0455	Unigene0065366,COG0455	Unigene0065406,COG0455	Unigene0065421,COG0455	Unigene0065441,COG0455	Unigene0065518,COG0455	Unigene0065526,COG0455	Unigene0065543,COG0455	Unigene0065544,COG0455	Unigene0065571,COG0455	Unigene0065571,COG1674	Unigene0065614,COG0455	Unigene0065616,COG0455	Unigene0065702,COG0455	Unigene0065702,COG1674	Unigene0065703,COG0455	Unigene0065704,COG0455	Unigene0065706,COG0455	Unigene0065718,COG0455	Unigene0065760,COG0455	Unigene0065785,COG0455	Unigene0065798,COG0455	Unigene0065855,COG0455	Unigene0065857,COG0455	Unigene0065886,COG0455	Unigene0065909,COG0455	Unigene0065918,COG0455	Unigene0065924,COG0455	Unigene0065973,COG0455	Unigene0065973,COG1674	Unigene0066286,COG0455	Unigene0066519,COG0455	Unigene0066567,COG0455	Unigene0066611,COG0455	Unigene0067021,COG0455	Unigene0067198,COG0455	Unigene0067206,COG0455	Unigene0067206,COG1674	Unigene0067222,COG0455	Unigene0067224,COG0455	Unigene0067225,COG0455	Unigene0067234,COG5032	Unigene0067235,COG5032	Unigene0067236,COG5032	Unigene0067237,COG5032	Unigene0067238,COG5032	Unigene0067239,COG5032	Unigene0067240,COG5032	Unigene0067241,COG5032	Unigene0067242,COG5032	Unigene0067298,COG0455	Unigene0067298,COG1674	Unigene0067300,COG0455	Unigene0067301,COG0455	Unigene0067301,COG1674	Unigene0067417,COG0455	Unigene0067417,COG1674	Unigene0067417,COG3115	Unigene0067432,COG0455	Unigene0067437,COG0455	Unigene0067526,COG5147	Unigene0067527,COG5147	Unigene0067619,COG0455	Unigene0067634,COG0455	Unigene0067690,COG1196	Unigene0067692,COG0455	Unigene0067736,COG0455	Unigene0067737,COG0455	Unigene0067745,COG5126	Unigene0067746,COG5126	Unigene0067747,COG5126	Unigene0067748,COG5126	Unigene0067749,COG5126	Unigene0067750,COG5126	Unigene0067751,COG5126	Unigene0067752,COG5126	Unigene0067753,COG5126	Unigene0067754,COG5126	Unigene0067755,COG5126	Unigene0067845,COG0455	Unigene0067849,COG0455	Unigene0067851,COG0455	Unigene0067872,COG1674	Unigene0067872,COG0455	Unigene0067873,COG0455	Unigene0067873,COG1674	Unigene0067874,COG0455	Unigene0067953,COG1196	Unigene0067954,COG1196	Unigene0067955,COG1196	Unigene0067956,COG1196	Unigene0067957,COG1196	Unigene0067958,COG1196	Unigene0067970,COG0455	Unigene0067996,COG0455	Unigene0068001,COG0455	Unigene0068002,COG0455	Unigene0068008,COG0455	Unigene0068009,COG0455	Unigene0068139,COG0455	Unigene0068151,COG0455	Unigene0068238,COG0455	Unigene0068241,COG0455	Unigene0068242,COG0455	Unigene0068243,COG0455	Unigene0068244,COG0455	Unigene0068248,COG0455	Unigene0068271,COG0455	Unigene0068331,COG0455	Unigene0068335,COG0455	Unigene0068336,COG0455	Unigene0068336,COG1674	Unigene0068377,COG0455	Unigene0068378,COG5184	Unigene0068379,COG5184	Unigene0068395,COG0455	Unigene0068396,COG0455	Unigene0068475,COG0455	Unigene0068503,COG0455	Unigene0068538,COG0455	Unigene0068622,COG0455	Unigene0068623,COG0455	Unigene0068624,COG0455	Unigene0068674,COG0455	Unigene0068675,COG1196	Unigene0068718,COG0455	Unigene0068718,COG1674	Unigene0068765,COG0455	Unigene0068871,COG0455	Unigene0068878,COG0455	Unigene0068880,COG0455	Unigene0068881,COG5126	Unigene0068884,COG5126	Unigene0068901,COG0455	Unigene0068974,COG0455	Unigene0068990,COG0455	Unigene0068990,COG3115	Unigene0069006,COG0455	Unigene0069034,COG0455	Unigene0069085,COG0455	Unigene0069085,COG1674	Unigene0069102,COG5184	Unigene0069103,COG5184	Unigene0069104,COG5184	Unigene0069105,COG5184	Unigene0069106,COG5184	Unigene0069199,COG0455	Unigene0069203,COG0455	Unigene0069204,COG0455	Unigene0069246,COG0455	Unigene0069247,COG0455	Unigene0069270,COG0455	Unigene0069282,COG5035	Unigene0069284,COG5035	Unigene0069290,COG3115	Unigene0069306,COG1674	Unigene0069345,COG0455	Unigene0069345,COG1674	Unigene0069370,COG0455	Unigene0069373,COG0455	Unigene0069373,COG1674	Unigene0069374,COG0455	Unigene0069374,COG1674	Unigene0069375,COG0455	Unigene0069375,COG1674	Unigene0069376,COG0455	Unigene0069376,COG1674	Unigene0069377,COG0455	Unigene0069377,COG1674	Unigene0069381,COG0455	Unigene0069387,COG0455	Unigene0069387,COG1674	Unigene0069422,COG0455	Unigene0069423,COG0455	Unigene0069480,COG1196	Unigene0069481,COG1196	Unigene0069567,COG0455	Unigene0069567,COG1674	Unigene0069577,COG0455	Unigene0069645,COG0455	Unigene0069648,COG0455	Unigene0069648,COG1674	Unigene0069654,COG0455	Unigene0069787,COG0455	Unigene0069789,COG0455	Unigene0069791,COG0455	Unigene0069792,COG0455	Unigene0069793,COG0455	Unigene0069793,COG1674	Unigene0069799,COG0455	Unigene0069803,COG5057	Unigene0069803,COG0455	Unigene0069812,COG0455	Unigene0069846,COG0455	Unigene0069847,COG0455	Unigene0069898,COG0455	Unigene0069907,COG0455	Unigene0069909,COG0455	Unigene0069910,COG0455	Unigene0069911,COG0455	Unigene0069944,COG0455	Unigene0069946,COG0455	Unigene0069947,COG0455	Unigene0069947,COG1674	Unigene0069948,COG0455	Unigene0069960,COG5126	Unigene0069986,COG0455	Unigene0069987,COG0455	Unigene0069989,COG0455	Unigene0070001,COG0455	Unigene0070046,COG0455	Unigene0070049,COG0455
E	Amino acid transport and metabolism 	2963	Unigene0070064,COG0241	Unigene0070065,COG0241	Unigene0070066,COG0241	Unigene0070067,COG0241	Unigene0070082,COG0065	Unigene0070083,COG0065	Unigene0070084,COG0065	Unigene0070085,COG0065	Unigene0070086,COG0065	Unigene0070217,COG3104	Unigene0070218,COG3104	Unigene0070285,COG0547	Unigene0070359,COG0174	Unigene0070360,COG0174	Unigene0070361,COG0174	Unigene0070362,COG0174	Unigene0070452,COG1362	Unigene0070453,COG1362	Unigene0070536,COG0747	Unigene0070630,COG0747	Unigene0070670,COG3104	Unigene0070671,COG3104	Unigene0070828,COG1231	Unigene0070829,COG1231	Unigene0070830,COG1231	Unigene0070981,COG0747	Unigene0070999,COG0747	Unigene0071018,COG0703	Unigene0071019,COG0703	Unigene0071198,COG0747	Unigene0071869,COG2986	Unigene0071962,COG0436	Unigene0073230,COG3104	Unigene0073511,COG2986	Unigene0073758,COG0477	Unigene0073759,COG0477	Unigene0073922,COG0747	Unigene0073961,COG0308	Unigene0073962,COG0308	Unigene0073985,COG0747	Unigene0073986,COG0747	Unigene0074191,COG0128	Unigene0074487,COG0747	Unigene0074512,COG0747	Unigene0074528,COG0329	Unigene0074961,COG0747	Unigene0074962,COG1448	Unigene0075122,COG0683	Unigene0075123,COG0683	Unigene0075128,COG0683	Unigene0075224,COG0697	Unigene0075394,COG0747	Unigene0075401,COG0747	Unigene0075402,COG0747	Unigene0075732,COG0747	Unigene0075890,COG1003	Unigene0076819,COG0747	Unigene0076819,COG2939	Unigene0077210,COG0747	Unigene0077299,COG0747	Unigene0077968,COG0509	Unigene0078146,COG0308	Unigene0078179,COG1505	Unigene0078230,COG0462	Unigene0078231,COG0462	Unigene0078232,COG0462	Unigene0078416,COG0059	Unigene0078417,COG0059	Unigene0078418,COG0059	Unigene0078419,COG0059	Unigene0078420,COG0059	Unigene0078422,COG0059	Unigene0078423,COG0059	Unigene0078485,COG0531	Unigene0078488,COG0531	Unigene0078684,COG0477	Unigene0078746,COG0436	Unigene0078747,COG0436	Unigene0078748,COG0436	Unigene0078815,COG1063	Unigene0078943,COG1045	Unigene0078944,COG1045	Unigene0078945,COG1045	Unigene0078946,COG1045	Unigene0078947,COG1045	Unigene0078948,COG1045	Unigene0078949,COG1045	Unigene0078950,COG1045	Unigene0078951,COG1045	Unigene0078952,COG1045	Unigene0078953,COG1045	Unigene0078954,COG1045	Unigene0078955,COG1045	Unigene0078956,COG1045	Unigene0078957,COG1045	Unigene0078958,COG1045	Unigene0078960,COG1045	Unigene0078961,COG1045	Unigene0078963,COG1045	Unigene0078964,COG1045	Unigene0078965,COG1045	Unigene0078966,COG1045	Unigene0078967,COG1045	Unigene0079055,COG0747	Unigene0079059,COG0747	Unigene0079062,COG0747	Unigene0079065,COG0747	Unigene0079068,COG0747	Unigene0079073,COG0747	Unigene0079075,COG0747	Unigene0079077,COG0747	Unigene0079553,COG0747	Unigene0079609,COG0145	Unigene0079609,COG0146	Unigene0079610,COG0747	Unigene0079652,COG0107	Unigene0079652,COG0118	Unigene0079653,COG0118	Unigene0079654,COG0118	Unigene0079655,COG0118	Unigene0079656,COG0118	Unigene0079657,COG0118	Unigene0079658,COG0118	Unigene0079659,COG0118	Unigene0079661,COG0118	Unigene0079663,COG0118	Unigene0079665,COG0118	Unigene0079666,COG0118	Unigene0079667,COG0118	Unigene0079668,COG0118	Unigene0079669,COG0118	Unigene0079670,COG0118	Unigene0079671,COG0118	Unigene0079672,COG0118	Unigene0079673,COG0107	Unigene0079675,COG0107	Unigene0080070,COG1770	Unigene0080071,COG1770	Unigene0080071,COG1505	Unigene0080072,COG1770	Unigene0080074,COG1770	Unigene0080075,COG1770	Unigene0080137,COG0747	Unigene0080375,COG0685	Unigene0080565,COG0436	Unigene0080566,COG0436	Unigene0080608,COG1505	Unigene0080617,COG3104	Unigene0080621,COG3104	Unigene0080623,COG3104	Unigene0081134,COG0814	Unigene0081138,COG0814	Unigene0081139,COG0814	Unigene0081157,COG0747	Unigene0081383,COG0747	Unigene0081481,COG0747	Unigene0081630,COG0747	Unigene0081828,COG2040	Unigene0081828,COG0646	Unigene0081830,COG2040	Unigene0081830,COG0646	Unigene0081831,COG2040	Unigene0081831,COG0646	Unigene0081832,COG2040	Unigene0081833,COG2040	Unigene0081833,COG0646	Unigene0081892,COG0137	Unigene0081893,COG0137	Unigene0081916,COG0077	Unigene0081920,COG0747	Unigene0082067,COG0367	Unigene0082132,COG0747	Unigene0082137,COG0747	Unigene0082258,COG0697	Unigene0082260,COG0697	Unigene0082777,COG0111	Unigene0082851,COG0547	Unigene0083197,COG0624	Unigene0083198,COG0624	Unigene0083199,COG0624	Unigene0083200,COG0624	Unigene0083202,COG0814	Unigene0083203,COG0814	Unigene0083281,COG0477	Unigene0083282,COG0477	Unigene0083283,COG0477	Unigene0083284,COG0477	Unigene0083285,COG0477	Unigene0083286,COG0477	Unigene0083287,COG0477	Unigene0083288,COG0477	Unigene0083289,COG0477	Unigene0083290,COG0477	Unigene0083291,COG0477	Unigene0083292,COG0477	Unigene0083293,COG0477	Unigene0083322,COG0175	Unigene0083397,COG0697	Unigene0083399,COG0697	Unigene0083471,COG0747	Unigene0083747,COG0079	Unigene0083748,COG0079	Unigene0083749,COG0079	Unigene0083807,COG0747	Unigene0083853,COG0747	Unigene0083904,COG0436	Unigene0083905,COG0436	Unigene0083906,COG0436	Unigene0083907,COG0436	Unigene0083908,COG0436	Unigene0083909,COG0436	Unigene0083910,COG0436	Unigene0083911,COG0436	Unigene0083912,COG0436	Unigene0083913,COG0436	Unigene0083914,COG0477	Unigene0083918,COG0477	Unigene0083919,COG0477	Unigene0083920,COG0477	Unigene0083921,COG0477	Unigene0083922,COG0477	Unigene0084032,COG2939	Unigene0084033,COG2939	Unigene0084148,COG3200	Unigene0084149,COG3200	Unigene0084150,COG3200	Unigene0084151,COG3200	Unigene0084152,COG3200	Unigene0084153,COG3200	Unigene0084154,COG3200	Unigene0084155,COG3200	Unigene0084156,COG3200	Unigene0084157,COG3200	Unigene0084158,COG3200	Unigene0084159,COG3200	Unigene0084160,COG3200	Unigene0084188,COG0174	Unigene0084189,COG0174	Unigene0084278,COG2303	Unigene0084279,COG2303	Unigene0084283,COG2303	Unigene0084284,COG2303	Unigene0084300,COG0119	Unigene0084303,COG0747	Unigene0084304,COG0747	Unigene0084305,COG0747	Unigene0084339,COG2939	Unigene0084348,COG2939	Unigene0084485,COG2939	Unigene0084557,COG0747	Unigene0084558,COG0747	Unigene0084571,COG0436	Unigene0084572,COG0436	Unigene0084683,COG3104	Unigene0084725,COG0814	Unigene0084726,COG0814	Unigene0084727,COG0814	Unigene0084728,COG0814	Unigene0084730,COG0814	Unigene0084732,COG0814	Unigene0084734,COG0814	Unigene0084735,COG0814	Unigene0084740,COG0814	Unigene0084741,COG0814	Unigene0084746,COG0814	Unigene0084750,COG0814	Unigene0084751,COG0814	Unigene0084752,COG0814	Unigene0084753,COG0814	Unigene0084758,COG0814	Unigene0084763,COG0814	Unigene0084845,COG0747	Unigene0084846,COG0747	Unigene0084856,COG0747	Unigene0084857,COG0747	Unigene0084868,COG1506	Unigene0084869,COG1506	Unigene0084871,COG0747	Unigene0085102,COG0747	Unigene0085235,COG1171	Unigene0085236,COG1171	Unigene0085237,COG1171	Unigene0085238,COG1171	Unigene0085239,COG1171	Unigene0085376,COG1166	Unigene0085384,COG0747	Unigene0085467,COG0477	Unigene0085469,COG1605	Unigene0085470,COG1605	Unigene0085571,COG0477	Unigene0085572,COG0477	Unigene0085573,COG0477	Unigene0085574,COG0477	Unigene0085575,COG0477	Unigene0085642,COG0747	Unigene0085689,COG0160	Unigene0085689,COG4992	Unigene0085690,COG0160	Unigene0085690,COG4992	Unigene0085691,COG0160	Unigene0085691,COG4992	Unigene0085836,COG0747	Unigene0085879,COG0747	Unigene0085908,COG0346	Unigene0085966,COG0747	Unigene0086055,COG0747	Unigene0086135,COG0697	Unigene0086141,COG0747	Unigene0086410,COG0697	Unigene0086411,COG0697	Unigene0086413,COG0697	Unigene0086415,COG0697	Unigene0086416,COG0697	Unigene0086434,COG0747	Unigene0086508,COG0531	Unigene0086509,COG0531	Unigene0086675,COG1231	Unigene0086676,COG1231	Unigene0086676,COG0747	Unigene0086845,COG1446	Unigene0086886,COG0747	Unigene0086887,COG0747	Unigene0087032,COG0477	Unigene0087078,COG0477	Unigene0087095,COG3104	Unigene0087096,COG3104	Unigene0087097,COG3104	Unigene0087117,COG0747	Unigene0087512,COG0747	Unigene0087520,COG0436	Unigene0087521,COG0436	Unigene0087522,COG0436	Unigene0087523,COG0436	Unigene0087524,COG0436	Unigene0087525,COG0436	Unigene0087694,COG0076	Unigene0087695,COG0076	Unigene0087745,COG0031	Unigene0087747,COG0031	Unigene0087748,COG0031	Unigene0088130,COG0747	Unigene0088159,COG1126	Unigene0088161,COG1126	Unigene0088167,COG0747	Unigene0088176,COG0747	Unigene0088177,COG0747	Unigene0088268,COG0115	Unigene0088445,COG3842	Unigene0088582,COG0747	Unigene0088624,COG0747	Unigene0088637,COG0477	Unigene0088638,COG0477	Unigene0088639,COG0477	Unigene0088701,COG0747	Unigene0088784,COG3104	Unigene0088823,COG0436	Unigene0088824,COG0436	Unigene0088825,COG0436	Unigene0088863,COG0531	Unigene0088864,COG0531	Unigene0088865,COG0531	Unigene0088876,COG0477	Unigene0088909,COG1045	Unigene0088910,COG0747	Unigene0088970,COG0747	Unigene0088973,COG0076	Unigene0088974,COG0076	Unigene0088975,COG0076	Unigene0089044,COG0747	Unigene0089064,COG0747	Unigene0089131,COG0747	Unigene0089177,COG0367	Unigene0089183,COG0477	Unigene0089240,COG0747	Unigene0089248,COG0010	Unigene0089249,COG0010	Unigene0089289,COG0747	Unigene0089339,COG1231	Unigene0089340,COG1231	Unigene0089457,COG0477	Unigene0089458,COG0477	Unigene0089496,COG2939	Unigene0089538,COG0747	Unigene0089724,COG0477	Unigene0089726,COG0477	Unigene0089768,COG0747	Unigene0089806,COG0697	Unigene0089865,COG0747	Unigene0090041,COG2303	Unigene0090063,COG0665	Unigene0090230,COG0477	Unigene0090230,COG0747	Unigene0090342,COG0477	Unigene0090388,COG3200	Unigene0090389,COG3200	Unigene0090402,COG0747	Unigene0090773,COG0747	Unigene0090776,COG0133	Unigene0090777,COG0133	Unigene0090842,COG0747	Unigene0091161,COG0169	Unigene0091162,COG0169	Unigene0091235,COG0747	Unigene0091237,COG0006	Unigene0091238,COG0006	Unigene0091239,COG0006	Unigene0091240,COG0006	Unigene0091379,COG0031	Unigene0091400,COG0520	Unigene0091401,COG0520	Unigene0091402,COG0520	Unigene0091438,COG2939	Unigene0091562,COG0747	Unigene0091743,COG0747	Unigene0091863,COG0460	Unigene0091864,COG0460	Unigene0091866,COG0460	Unigene0091883,COG2939	Unigene0091984,COG0747	Unigene0092158,COG0031	Unigene0092159,COG0031	Unigene0092160,COG0031	Unigene0092161,COG0031	Unigene0092246,COG0747	Unigene0092292,COG0160	Unigene0092303,COG0747	Unigene0092304,COG0747	Unigene0092317,COG2755	Unigene0092318,COG2755	Unigene0092397,COG0591	Unigene0092398,COG0591	Unigene0092399,COG0591	Unigene0092402,COG0591	Unigene0092425,COG0174	Unigene0092549,COG1231	Unigene0092550,COG1231	Unigene0092551,COG1231	Unigene0092552,COG1231	Unigene0092553,COG1231	Unigene0092634,COG0531	Unigene0092635,COG0531	Unigene0092636,COG0531	Unigene0092637,COG0531	Unigene0092745,COG0697	Unigene0092746,COG0697	Unigene0092747,COG0697	Unigene0092748,COG0697	Unigene0092749,COG0697	Unigene0092750,COG0697	Unigene0092904,COG0814	Unigene0092956,COG0747	Unigene0092972,COG0308	Unigene0092977,COG0308	Unigene0092978,COG0308	Unigene0092979,COG0308	Unigene0092980,COG0308	Unigene0093035,COG0119	Unigene0093036,COG0119	Unigene0093041,COG2939	Unigene0093186,COG0747	Unigene0093375,COG2939	Unigene0093376,COG2939	Unigene0093422,COG0747	Unigene0093427,COG0119	Unigene0093428,COG0119	Unigene0093880,COG1446	Unigene0093881,COG1446	Unigene0093882,COG1446	Unigene0093883,COG1446	Unigene0093884,COG1446	Unigene0093885,COG1446	Unigene0093886,COG1446	Unigene0093887,COG1446	Unigene0093888,COG1446	Unigene0093889,COG1446	Unigene0093890,COG1446	Unigene0093891,COG1446	Unigene0093975,COG0747	Unigene0093976,COG0747	Unigene0094128,COG0473	Unigene0094129,COG0473	Unigene0094162,COG1126	Unigene0094192,COG0747	Unigene0094210,COG3104	Unigene0094211,COG3104	Unigene0094218,COG0747	Unigene0094229,COG0747	Unigene0094689,COG3185	Unigene0094845,COG0531	Unigene0095011,COG0174	Unigene0095406,COG0334	Unigene0097562,COG0747	Unigene0097680,COG0506	Unigene0097681,COG0506	Unigene0097800,COG0747	Unigene0097801,COG0747	Unigene0098050,COG0747	Unigene0098051,COG0747	Unigene0098146,COG0747	Unigene0098170,COG0697	Unigene0098171,COG0697	Unigene0098172,COG0697	Unigene0098173,COG0697	Unigene0098174,COG0697	Unigene0098175,COG0697	Unigene0098176,COG0697	Unigene0098177,COG0697	Unigene0098178,COG0697	Unigene0098179,COG0697	Unigene0098180,COG0697	Unigene0098181,COG0697	Unigene0098182,COG0697	Unigene0098184,COG0697	Unigene0098185,COG0697	Unigene0098186,COG0697	Unigene0098188,COG0697	Unigene0098189,COG0697	Unigene0098190,COG0697	Unigene0098191,COG0697	Unigene0098192,COG0697	Unigene0098193,COG0697	Unigene0098194,COG0697	Unigene0098195,COG0697	Unigene0098196,COG0697	Unigene0098197,COG0697	Unigene0098198,COG0697	Unigene0098199,COG0697	Unigene0098213,COG0477	Unigene0098213,COG0747	Unigene0098214,COG0477	Unigene0098214,COG0747	Unigene0098241,COG0747	Unigene0098307,COG0747	Unigene0098536,COG0747	Unigene0098537,COG0747	Unigene0098538,COG0747	Unigene0098539,COG0747	Unigene0098611,COG0747	Unigene0098612,COG0747	Unigene0098699,COG0747	Unigene0098990,COG0531	Unigene0098991,COG0531	Unigene0099053,COG0031	Unigene0099164,COG0747	Unigene0099327,COG3104	Unigene0099328,COG3104	Unigene0099329,COG3104	Unigene0099330,COG3104	Unigene0099331,COG3104	Unigene0099332,COG3104	Unigene0099370,COG2939	Unigene0099373,COG2939	Unigene0099521,COG0697	Unigene0099521,COG0747	Unigene0099523,COG0697	Unigene0099523,COG0747	Unigene0099702,COG0477	Unigene0099967,COG0697	Unigene0099970,COG0697	Unigene0100003,COG0747	Unigene0100004,COG0747	Unigene0100005,COG0747	Unigene0100032,COG0477	Unigene0100041,COG0477	Unigene0100204,COG3842	Unigene0100291,COG2939	Unigene0100532,COG0747	Unigene0100643,COG0697	Unigene0100644,COG0697	Unigene0100645,COG0697	Unigene0100646,COG0697	Unigene0100693,COG0747	Unigene0100694,COG0747	Unigene0101210,COG0697	Unigene0101212,COG0697	Unigene0101213,COG0697	Unigene0101628,COG0436	Unigene0101707,COG0747	Unigene0101718,COG0367	Unigene0101748,COG0115	Unigene0101806,COG0624	Unigene0101809,COG0624	Unigene0101851,COG0747	Unigene0101852,COG0747	Unigene0101853,COG0747	Unigene0101854,COG0747	Unigene0101876,COG0747	Unigene0102206,COG0747	Unigene0102258,COG3104	Unigene0102623,COG0747	Unigene0102638,COG0421	Unigene0102681,COG0620	Unigene0102682,COG0620	Unigene0102683,COG0620	Unigene0102684,COG0620	Unigene0102685,COG0620	Unigene0102686,COG0620	Unigene0102688,COG0620	Unigene0102689,COG0620	Unigene0102690,COG0620	Unigene0102691,COG0620	Unigene0102692,COG0620	Unigene0102693,COG0620	Unigene0102694,COG0620	Unigene0102698,COG0620	Unigene0102699,COG0620	Unigene0102700,COG0620	Unigene0102701,COG0620	Unigene0102702,COG0620	Unigene0102705,COG0620	Unigene0102706,COG0620	Unigene0102797,COG0747	Unigene0102885,COG0076	Unigene0102886,COG0076	Unigene0102887,COG0076	Unigene0102888,COG0076	Unigene0102889,COG0076	Unigene0102890,COG0076	Unigene0102891,COG0076	Unigene0102892,COG0076	Unigene0102893,COG0076	Unigene0102894,COG0076	Unigene0102896,COG0076	Unigene0102897,COG0076	Unigene0102900,COG0076	Unigene0102901,COG0076	Unigene0102902,COG0076	Unigene0102903,COG0076	Unigene0102904,COG0076	Unigene0102905,COG0076	Unigene0102906,COG0076	Unigene0102907,COG0076	Unigene0102908,COG0076	Unigene0102909,COG0076	Unigene0102910,COG0076	Unigene0102911,COG0076	Unigene0102912,COG0076	Unigene0102913,COG0076	Unigene0102943,COG2008	Unigene0102946,COG2008	Unigene0102947,COG2008	Unigene0102948,COG2008	Unigene0102949,COG2008	Unigene0102950,COG2008	Unigene0102951,COG2008	Unigene0102952,COG2008	Unigene0103133,COG0477	Unigene0103134,COG0477	Unigene0103135,COG0477	Unigene0103136,COG0477	Unigene0103137,COG0477	Unigene0103138,COG0477	Unigene0103139,COG0477	Unigene0103140,COG0477	Unigene0103782,COG0289	Unigene0103785,COG0289	Unigene0103788,COG0289	Unigene0103790,COG0289	Unigene0103792,COG0289	Unigene0103833,COG0493	Unigene0103834,COG0493	Unigene0103835,COG0493	Unigene0103904,COG0747	Unigene0103929,COG0747	Unigene0103931,COG0287	Unigene0103931,COG0747	Unigene0104080,COG3842	Unigene0104083,COG0028	Unigene0104084,COG0626	Unigene0104086,COG0626	Unigene0104088,COG0626	Unigene0104090,COG0626	Unigene0104092,COG0626	Unigene0104093,COG0626	Unigene0104094,COG0626	Unigene0104095,COG0626	Unigene0104096,COG0626	Unigene0104098,COG0626	Unigene0104099,COG0626	Unigene0104326,COG0458	Unigene0104330,COG2986	Unigene0104331,COG2986	Unigene0104332,COG2986	Unigene0104333,COG2986	Unigene0104335,COG0111	Unigene0104336,COG0111	Unigene0104339,COG0111	Unigene0104340,COG0111	Unigene0104341,COG0111	Unigene0104342,COG0111	Unigene0104343,COG0111	Unigene0104344,COG0111	Unigene0104480,COG0747	Unigene0104484,COG0665	Unigene0104486,COG0665	Unigene0104490,COG0665	Unigene0104493,COG0665	Unigene0104496,COG0665	Unigene0104497,COG0665	Unigene0104561,COG0421	Unigene0104562,COG0421	Unigene0104563,COG0421	Unigene0104566,COG0421	Unigene0104609,COG1362	Unigene0104610,COG1362	Unigene0104611,COG1362	Unigene0104612,COG1362	Unigene0104614,COG0747	Unigene0104615,COG0747	Unigene0104616,COG0747	Unigene0104770,COG0747	Unigene0104771,COG0747	Unigene0104991,COG0747	Unigene0104992,COG0747	Unigene0104994,COG0747	Unigene0105022,COG0747	Unigene0105283,COG0747	Unigene0105286,COG0077	Unigene0105287,COG0077	Unigene0105312,COG2939	Unigene0105621,COG0747	Unigene0106112,COG0747	Unigene0106148,COG1045	Unigene0106619,COG0747	Unigene0106633,COG2939	Unigene0106826,COG0697	Unigene0106827,COG0697	Unigene0106828,COG0697	Unigene0106900,COG0747	Unigene0106901,COG0747	Unigene0106902,COG0747	Unigene0107204,COG0747	Unigene0107310,COG0747	Unigene0107332,COG1246	Unigene0107332,COG0548	Unigene0107333,COG1246	Unigene0107333,COG0548	Unigene0107336,COG0548	Unigene0107336,COG1246	Unigene0107337,COG0548	Unigene0107338,COG0548	Unigene0107338,COG1246	Unigene0107339,COG0548	Unigene0107340,COG0548	Unigene0107340,COG1246	Unigene0107341,COG0548	Unigene0107341,COG1246	Unigene0107343,COG0548	Unigene0107344,COG0548	Unigene0107344,COG1246	Unigene0107346,COG0548	Unigene0107346,COG1246	Unigene0107347,COG0548	Unigene0107347,COG1246	Unigene0107349,COG0548	Unigene0107350,COG0548	Unigene0107351,COG0548	Unigene0107352,COG0548	Unigene0107354,COG0548	Unigene0107355,COG0548	Unigene0107356,COG1246	Unigene0107356,COG0548	Unigene0107357,COG0548	Unigene0107357,COG1246	Unigene0107358,COG0548	Unigene0107358,COG1246	Unigene0107359,COG0548	Unigene0107359,COG1246	Unigene0107360,COG0548	Unigene0107360,COG1246	Unigene0107361,COG0548	Unigene0107361,COG1246	Unigene0107362,COG0548	Unigene0107363,COG0548	Unigene0107363,COG1246	Unigene0107364,COG0548	Unigene0107368,COG0548	Unigene0107368,COG1246	Unigene0107369,COG0548	Unigene0107370,COG0548	Unigene0107370,COG1246	Unigene0107454,COG0624	Unigene0107455,COG0624	Unigene0107456,COG0624	Unigene0107457,COG0624	Unigene0107458,COG0624	Unigene0107651,COG0747	Unigene0107652,COG0747	Unigene0107653,COG0747	Unigene0107655,COG0747	Unigene0107742,COG0747	Unigene0108104,COG0747	Unigene0108135,COG2939	Unigene0108215,COG0339	Unigene0108216,COG0339	Unigene0108217,COG0339	Unigene0108218,COG0339	Unigene0108219,COG0339	Unigene0108220,COG0339	Unigene0108475,COG1506	Unigene0108476,COG1506	Unigene0108477,COG1506	Unigene0108479,COG1506	Unigene0108543,COG0147	Unigene0108546,COG0147	Unigene0108773,COG0747	Unigene0108791,COG0112	Unigene0108823,COG0747	Unigene0108824,COG0747	Unigene0109016,COG3104	Unigene0109327,COG1448	Unigene0109675,COG0747	Unigene0110800,COG0747	Unigene0110835,COG1505	Unigene0111067,COG2939	Unigene0111185,COG0747	Unigene0111198,COG0697	Unigene0111298,COG3842	Unigene0112214,COG0747	Unigene0112340,COG0747	Unigene0112358,COG0112	Unigene0112360,COG0112	Unigene0112452,COG0747	Unigene0112453,COG0747	Unigene0112802,COG3104	Unigene0112803,COG3104	Unigene0112842,COG0747	Unigene0112972,COG0747	Unigene0113002,COG1605	Unigene0113003,COG1605	Unigene0113089,COG0115	Unigene0113094,COG2755	Unigene0113095,COG2755	Unigene0113096,COG2755	Unigene0113126,COG0077	Unigene0113272,COG1125	Unigene0113272,COG1126	Unigene0113303,COG0747	Unigene0113430,COG1448	Unigene0113710,COG0747	Unigene0113839,COG0747	Unigene0113913,COG0747	Unigene0114048,COG2939	Unigene0114284,COG0747	Unigene0114598,COG1126	Unigene0114599,COG1126	Unigene0114600,COG1126	Unigene0114601,COG1126	Unigene0114602,COG1126	Unigene0114603,COG1126	Unigene0114604,COG1126	Unigene0114605,COG1126	Unigene0114606,COG1126	Unigene0114607,COG1126	Unigene0114608,COG1126	Unigene0114609,COG1126	Unigene0114610,COG1126	Unigene0114611,COG1126	Unigene0114612,COG1126	Unigene0114801,COG1505	Unigene0114802,COG1505	Unigene0114808,COG1505	Unigene0114811,COG1505	Unigene0114813,COG1505	Unigene0114814,COG1505	Unigene0114815,COG1505	Unigene0114816,COG1505	Unigene0114819,COG1465	Unigene0114820,COG1465	Unigene0114821,COG1465	Unigene0114848,COG0477	Unigene0114849,COG0477	Unigene0114850,COG0477	Unigene0114851,COG0477	Unigene0114852,COG0477	Unigene0114853,COG0477	Unigene0114951,COG0308	Unigene0114953,COG0308	Unigene0114954,COG0308	Unigene0114955,COG0308	Unigene0114992,COG0260	Unigene0114993,COG0260	Unigene0114994,COG0260	Unigene0114995,COG0260	Unigene0114996,COG0260	Unigene0114997,COG0260	Unigene0114998,COG0260	Unigene0114999,COG0260	Unigene0115021,COG0747	Unigene0115064,COG0493	Unigene0115065,COG0493	Unigene0115066,COG0493	Unigene0115067,COG0493	Unigene0115068,COG0531	Unigene0115069,COG0531	Unigene0115070,COG0531	Unigene0115071,COG0531	Unigene0115072,COG0531	Unigene0115073,COG0531	Unigene0115221,COG1125	Unigene0115222,COG3842	Unigene0115402,COG0112	Unigene0115403,COG0112	Unigene0115404,COG0112	Unigene0115450,COG0111	Unigene0115451,COG0111	Unigene0115529,COG0747	Unigene0115530,COG0747	Unigene0115531,COG1448	Unigene0115532,COG1448	Unigene0115533,COG1448	Unigene0115556,COG0747	Unigene0115597,COG0112	Unigene0115598,COG0112	Unigene0115599,COG0112	Unigene0115621,COG0107	Unigene0115625,COG0112	Unigene0115626,COG0112	Unigene0115627,COG0112	Unigene0115682,COG0804	Unigene0115683,COG0804	Unigene0115700,COG0747	Unigene0115701,COG0747	Unigene0115726,COG2939	Unigene0115747,COG0747	Unigene0115748,COG0747	Unigene0115752,COG2939	Unigene0115769,COG0339	Unigene0115795,COG0339	Unigene0115816,COG0115	Unigene0115840,COG0703	Unigene0115926,COG0747	Unigene0115941,COG0697	Unigene0115982,COG0747	Unigene0115983,COG4992	Unigene0116043,COG0814	Unigene0116054,COG0697	Unigene0116069,COG1446	Unigene0116092,COG3842	Unigene0116141,COG1126	Unigene0116141,COG3842	Unigene0116171,COG1387	Unigene0116186,COG0814	Unigene0116200,COG0697	Unigene0116215,COG0747	Unigene0116250,COG0697	Unigene0116296,COG0477	Unigene0116301,COG2939	Unigene0116356,COG0747	Unigene0116391,COG3104	Unigene0116405,COG0548	Unigene0116406,COG0683	Unigene0116468,COG0339	Unigene0116488,COG0477	Unigene0116492,COG0509	Unigene0116494,COG0477	Unigene0116526,COG0520	Unigene0116579,COG0747	Unigene0116588,COG0460	Unigene0116588,COG0527	Unigene0116673,COG0747	Unigene0116701,COG3104	Unigene0116750,COG0697	Unigene0116780,COG0131	Unigene0116811,COG0458	Unigene0116812,COG1505	Unigene0116812,COG1770	Unigene0116940,COG0147	Unigene0116962,COG0747	Unigene0116975,COG0697	Unigene0117036,COG0747	Unigene0117038,COG0747	Unigene0117039,COG0115	Unigene0117060,COG0697	Unigene0117074,COG0548	Unigene0117086,COG0477	Unigene0117106,COG0814	Unigene0117119,COG0697	Unigene0117130,COG0697	Unigene0117223,COG0477	Unigene0117225,COG0747	Unigene0121559,COG0697	Unigene0121560,COG0697	Unigene0121597,COG0115	Unigene0121641,COG0747	Unigene0121642,COG0747	Unigene0121666,COG0477	Unigene0121672,COG0747	Unigene0121687,COG0548	Unigene0121736,COG1506	Unigene0121746,COG0747	Unigene0121760,COG1770	Unigene0121896,COG0006	Unigene0121909,COG0665	Unigene0122000,COG0498	Unigene0122047,COG0747	Unigene0122082,COG0703	Unigene0122087,COG0477	Unigene0122088,COG0531	Unigene0122090,COG1446	Unigene0122093,COG0747	Unigene0122359,COG0334	Unigene0122394,COG0031	Unigene0122477,COG0620	Unigene0122554,COG0747	Unigene0122584,COG0747	Unigene0122589,COG0697	Unigene0122600,COG3842	Unigene0122617,COG0747	Unigene0122650,COG0747	Unigene0122677,COG0697	Unigene0122731,COG1770	Unigene0122846,COG0477	Unigene0122938,COG0334	Unigene0122965,COG0115	Unigene0122992,COG0697	Unigene0122993,COG0135	Unigene0123006,COG0477	Unigene0124807,COG0477	Unigene0124808,COG0477	Unigene0124809,COG0477	Unigene0124810,COG0477	Unigene0124936,COG1770	Unigene0124937,COG1770	Unigene0124938,COG1770	Unigene0124939,COG1770	Unigene0124940,COG1770	Unigene0124941,COG1770	Unigene0124941,COG1505	Unigene0124942,COG1770	Unigene0124942,COG1505	Unigene0124984,COG0339	Unigene0124985,COG0339	Unigene0124986,COG0339	Unigene0124987,COG0339	Unigene0125098,COG0308	Unigene0125099,COG0308	Unigene0125100,COG0308	Unigene0125273,COG0626	Unigene0125274,COG0683	Unigene0125275,COG0683	Unigene0125276,COG0683	Unigene0125285,COG0626	Unigene0125340,COG0527	Unigene0125350,COG0626	Unigene0125351,COG0626	Unigene0125387,COG0747	Unigene0125394,COG0334	Unigene0125395,COG0334	Unigene0125407,COG0334	Unigene0125408,COG0334	Unigene0125521,COG3104	Unigene0125543,COG3842	Unigene0125560,COG0339	Unigene0125565,COG0014	Unigene0125568,COG3104	Unigene0125597,COG2755	Unigene0125598,COG2755	Unigene0125599,COG0697	Unigene0125608,COG0339	Unigene0125626,COG0339	Unigene0125725,COG0747	Unigene0125726,COG0747	Unigene0125773,COG0477	Unigene0125810,COG0069	Unigene0125877,COG0747	Unigene0125884,COG0040	Unigene0125888,COG0477	Unigene0125920,COG3104	Unigene0125921,COG0547	Unigene0125937,COG2939	Unigene0125974,COG0626	Unigene0125990,COG3104	Unigene0126000,COG3104	Unigene0126044,COG1748	Unigene0126101,COG0697	Unigene0126141,COG0747	Unigene0126180,COG0747	Unigene0126217,COG0747	Unigene0126276,COG0747	Unigene0126423,COG0289	Unigene0126450,COG0115	Unigene0126493,COG0747	Unigene0126519,COG0175	Unigene0126581,COG0531	Unigene0126581,COG0833	Unigene0126582,COG0031	Unigene0126614,COG0747	Unigene0126629,COG0002	Unigene0126681,COG3104	Unigene0126683,COG0028	Unigene0126711,COG0747	Unigene0126777,COG0814	Unigene0126816,COG0477	Unigene0126859,COG0115	Unigene0126932,COG0548	Unigene0126938,COG0473	Unigene0127018,COG0747	Unigene0127028,COG0697	Unigene0127028,COG0747	Unigene0127066,COG0477	Unigene0127079,COG0747	Unigene0130410,COG1045	Unigene0130411,COG1045	Unigene0130412,COG1045	Unigene0130413,COG1045	Unigene0130450,COG0814	Unigene0130460,COG0747	Unigene0130463,COG0747	Unigene0130464,COG0747	Unigene0130466,COG0747	Unigene0130497,COG0002	Unigene0130498,COG0002	Unigene0130499,COG0002	Unigene0130500,COG0002	Unigene0130501,COG0002	Unigene0130502,COG0002	Unigene0130503,COG0002	Unigene0130504,COG0002	Unigene0130541,COG0147	Unigene0130542,COG0147	Unigene0130543,COG0147	Unigene0130544,COG0147	Unigene0130545,COG0147	Unigene0130546,COG0147	Unigene0130547,COG0147	Unigene0130659,COG0747	Unigene0130660,COG0747	Unigene0130661,COG0747	Unigene0130662,COG0747	Unigene0130696,COG0531	Unigene0130722,COG2986	Unigene0130723,COG2986	Unigene0130724,COG2986	Unigene0130725,COG2986	Unigene0130744,COG0747	Unigene0130745,COG0747	Unigene0130832,COG0112	Unigene0130833,COG0112	Unigene0130834,COG0112	Unigene0130846,COG0747	Unigene0130847,COG0747	Unigene0130879,COG0531	Unigene0130882,COG0626	Unigene0130935,COG0697	Unigene0130948,COG0334	Unigene0130949,COG0334	Unigene0130963,COG0477	Unigene0131015,COG0107	Unigene0131015,COG0118	Unigene0131016,COG0118	Unigene0131041,COG0747	Unigene0131042,COG0747	Unigene0131099,COG0077	Unigene0131124,COG0339	Unigene0131149,COG0031	Unigene0131150,COG0031	Unigene0131159,COG0077	Unigene0131190,COG3104	Unigene0131193,COG0697	Unigene0131194,COG0697	Unigene0131217,COG0747	Unigene0131241,COG0747	Unigene0131299,COG0747	Unigene0131300,COG0747	Unigene0131353,COG0477	Unigene0131364,COG0107	Unigene0131364,COG0118	Unigene0131365,COG0118	Unigene0131391,COG0697	Unigene0131399,COG0547	Unigene0131450,COG0697	Unigene0131500,COG0531	Unigene0131506,COG0697	Unigene0131514,COG0477	Unigene0131521,COG0747	Unigene0131615,COG0477	Unigene0131680,COG0697	Unigene0131731,COG0347	Unigene0131750,COG0747	Unigene0131978,COG3104	Unigene0132050,COG3104	Unigene0132053,COG0031	Unigene0132056,COG0697	Unigene0132060,COG0477	Unigene0132163,COG0747	Unigene0132193,COG0747	Unigene0132199,COG0002	Unigene0132219,COG0115	Unigene0132270,COG0747	Unigene0132301,COG0747	Unigene0132302,COG0747	Unigene0132321,COG0747	Unigene0132326,COG1231	Unigene0132339,COG0697	Unigene0132376,COG0002	Unigene0132390,COG0747	Unigene0132463,COG0747	Unigene0132509,COG0697	Unigene0132512,COG0747	Unigene0132597,COG0040	Unigene0132598,COG0477	Unigene0132622,COG0477	Unigene0132626,COG2939	Unigene0132634,COG0747	Unigene0132639,COG0747	Unigene0135404,COG0115	Unigene0135432,COG1505	Unigene0135432,COG1770	Unigene0135465,COG0134	Unigene0135512,COG0747	Unigene0135518,COG0747	Unigene0135638,COG0747	Unigene0135653,COG0747	Unigene0135654,COG0697	Unigene0135703,COG0477	Unigene0135733,COG0747	Unigene0135770,COG0115	Unigene0135786,COG0697	Unigene0135803,COG0747	Unigene0135814,COG0477	Unigene0135820,COG0115	Unigene0135838,COG0747	Unigene0135875,COG0119	Unigene0136978,COG0747	Unigene0137045,COG3104	Unigene0137046,COG3104	Unigene0137049,COG1362	Unigene0137050,COG1362	Unigene0137051,COG1362	Unigene0137052,COG1362	Unigene0137255,COG0814	Unigene0137256,COG0814	Unigene0137282,COG0289	Unigene0137387,COG0747	Unigene0137388,COG0747	Unigene0137399,COG0139	Unigene0137457,COG0493	Unigene0137460,COG0263	Unigene0137480,COG0339	Unigene0137555,COG0747	Unigene0137576,COG0697	Unigene0137577,COG0697	Unigene0137597,COG0747	Unigene0137598,COG0747	Unigene0137608,COG0747	Unigene0137609,COG0747	Unigene0000289,COG1605	Unigene0001120,COG3104	Unigene0001540,COG1505	Unigene0001576,COG3104	Unigene0001587,COG0477	Unigene0001625,COG0747	Unigene0001743,COG0477	Unigene0002114,COG0747	Unigene0002143,COG0174	Unigene0002766,COG2939	Unigene0003328,COG0747	Unigene0003458,COG0747	Unigene0003459,COG0747	Unigene0003567,COG0076	Unigene0003568,COG0076	Unigene0003601,COG0747	Unigene0003610,COG0747	Unigene0003633,COG1446	Unigene0003688,COG0405	Unigene0003723,COG2939	Unigene0003724,COG2939	Unigene0003735,COG0175	Unigene0003857,COG1231	Unigene0003858,COG1231	Unigene0003884,COG0159	Unigene0003885,COG0159	Unigene0003942,COG0747	Unigene0003970,COG0477	Unigene0003979,COG3104	Unigene0003980,COG3104	Unigene0005009,COG0747	Unigene0005689,COG0747	Unigene0005968,COG0115	Unigene0006282,COG0160	Unigene0006282,COG4992	Unigene0006950,COG1126	Unigene0007034,COG2939	Unigene0007038,COG2939	Unigene0007039,COG2939	Unigene0007040,COG2939	Unigene0007043,COG2939	Unigene0007057,COG2939	Unigene0007058,COG2939	Unigene0007063,COG2939	Unigene0007158,COG0747	Unigene0007316,COG0747	Unigene0007444,COG1506	Unigene0007445,COG1506	Unigene0007446,COG1506	Unigene0007447,COG1506	Unigene0007448,COG1506	Unigene0007449,COG1506	Unigene0007450,COG1506	Unigene0007451,COG1506	Unigene0007452,COG1506	Unigene0007453,COG1506	Unigene0007454,COG1506	Unigene0007455,COG1506	Unigene0007456,COG1506	Unigene0007457,COG1506	Unigene0007458,COG1506	Unigene0007459,COG1506	Unigene0007460,COG1506	Unigene0007461,COG1506	Unigene0007462,COG1506	Unigene0007463,COG1506	Unigene0007464,COG1506	Unigene0007465,COG1506	Unigene0007466,COG1506	Unigene0007467,COG1506	Unigene0007468,COG1506	Unigene0007469,COG1506	Unigene0007470,COG1506	Unigene0007471,COG1506	Unigene0007472,COG1506	Unigene0007473,COG1506	Unigene0007474,COG1506	Unigene0007475,COG1506	Unigene0007476,COG1506	Unigene0007477,COG1506	Unigene0007478,COG1506	Unigene0007479,COG1506	Unigene0007480,COG1506	Unigene0007481,COG1506	Unigene0007482,COG1506	Unigene0007483,COG1506	Unigene0007484,COG1506	Unigene0007485,COG1506	Unigene0007486,COG1506	Unigene0007487,COG1506	Unigene0007488,COG1506	Unigene0007489,COG1506	Unigene0007490,COG1506	Unigene0007491,COG1506	Unigene0007492,COG1506	Unigene0007493,COG1506	Unigene0007494,COG1506	Unigene0007495,COG1506	Unigene0007496,COG1506	Unigene0007497,COG1506	Unigene0007498,COG1506	Unigene0007499,COG1506	Unigene0007500,COG1506	Unigene0007501,COG1506	Unigene0007502,COG1506	Unigene0007503,COG1506	Unigene0007504,COG1506	Unigene0007505,COG1506	Unigene0007506,COG1506	Unigene0007507,COG1506	Unigene0007508,COG1506	Unigene0007509,COG1506	Unigene0007510,COG1506	Unigene0007511,COG1506	Unigene0007512,COG1506	Unigene0007513,COG1506	Unigene0007525,COG0147	Unigene0007526,COG0147	Unigene0007527,COG0147	Unigene0007528,COG0147	Unigene0007529,COG0147	Unigene0007530,COG0147	Unigene0007531,COG0147	Unigene0007532,COG0147	Unigene0007533,COG0147	Unigene0007534,COG0147	Unigene0007535,COG0147	Unigene0007536,COG0147	Unigene0007537,COG0147	Unigene0007538,COG0147	Unigene0007539,COG0147	Unigene0007540,COG0147	Unigene0007541,COG0147	Unigene0007542,COG0147	Unigene0007544,COG0147	Unigene0007545,COG0147	Unigene0007547,COG0147	Unigene0007548,COG0147	Unigene0007549,COG0147	Unigene0007551,COG0147	Unigene0007552,COG0147	Unigene0007553,COG0147	Unigene0007554,COG0147	Unigene0007555,COG0147	Unigene0007556,COG0147	Unigene0007813,COG0747	Unigene0007837,COG0747	Unigene0007838,COG0747	Unigene0007839,COG0747	Unigene0007840,COG0747	Unigene0007841,COG0747	Unigene0007842,COG0747	Unigene0007843,COG0747	Unigene0007845,COG0747	Unigene0008287,COG0747	Unigene0008359,COG0334	Unigene0008360,COG0334	Unigene0008616,COG1126	Unigene0008617,COG1126	Unigene0008618,COG1126	Unigene0008620,COG1126	Unigene0008622,COG1126	Unigene0008623,COG1126	Unigene0008624,COG1126	Unigene0008626,COG1126	Unigene0008628,COG1126	Unigene0008629,COG1126	Unigene0008630,COG1126	Unigene0008631,COG1126	Unigene0008632,COG1126	Unigene0008633,COG1126	Unigene0008634,COG1126	Unigene0008636,COG1126	Unigene0008638,COG1126	Unigene0008639,COG1126	Unigene0008640,COG1126	Unigene0008643,COG1126	Unigene0008644,COG1126	Unigene0008645,COG1126	Unigene0008646,COG1126	Unigene0008647,COG1126	Unigene0008649,COG1126	Unigene0008650,COG1126	Unigene0008651,COG1126	Unigene0008652,COG1126	Unigene0008653,COG1126	Unigene0008655,COG1126	Unigene0008662,COG1126	Unigene0008663,COG1126	Unigene0008666,COG1126	Unigene0008670,COG1126	Unigene0008671,COG1126	Unigene0008673,COG1126	Unigene0008674,COG1126	Unigene0008675,COG1126	Unigene0008676,COG1126	Unigene0008677,COG1126	Unigene0008678,COG1126	Unigene0008679,COG1126	Unigene0008680,COG1126	Unigene0008681,COG1126	Unigene0008682,COG1126	Unigene0008684,COG1126	Unigene0008686,COG1126	Unigene0008688,COG1126	Unigene0008689,COG1126	Unigene0008691,COG1126	Unigene0008693,COG1126	Unigene0008695,COG1126	Unigene0008696,COG1126	Unigene0008699,COG1126	Unigene0008700,COG1126	Unigene0008701,COG1126	Unigene0008703,COG1126	Unigene0008706,COG1126	Unigene0008707,COG1126	Unigene0008709,COG1126	Unigene0008710,COG1126	Unigene0008712,COG1126	Unigene0008713,COG1126	Unigene0008715,COG1126	Unigene0008716,COG1126	Unigene0008718,COG1126	Unigene0008719,COG1126	Unigene0008720,COG1126	Unigene0008721,COG1126	Unigene0008723,COG1126	Unigene0008824,COG0747	Unigene0008825,COG0747	Unigene0008959,COG0747	Unigene0008961,COG0747	Unigene0009133,COG0002	Unigene0009134,COG0002	Unigene0009179,COG2986	Unigene0009180,COG2986	Unigene0009345,COG0747	Unigene0009444,COG2939	Unigene0009445,COG2939	Unigene0009447,COG2939	Unigene0009450,COG2939	Unigene0009725,COG0747	Unigene0137742,COG3842	Unigene0137742,COG1126	Unigene0137743,COG0665	Unigene0137768,COG0119	Unigene0137792,COG1126	Unigene0137792,COG0411	Unigene0137915,COG3104	Unigene0137940,COG0531	Unigene0137950,COG0527	Unigene0137967,COG0339	Unigene0137974,COG0477	Unigene0137979,COG0527	Unigene0137996,COG0747	Unigene0138054,COG0477	Unigene0138085,COG0747	Unigene0138113,COG0747	Unigene0138132,COG0747	Unigene0138137,COG0115	Unigene0138147,COG1364	Unigene0138246,COG0747	Unigene0138251,COG0683	Unigene0138280,COG0747	Unigene0138318,COG0747	Unigene0138356,COG2939	Unigene0138464,COG0747	Unigene0138475,COG0477	Unigene0138483,COG0747	Unigene0138501,COG0477	Unigene0138516,COG0477	Unigene0138516,COG3104	Unigene0138559,COG0747	Unigene0138574,COG0697	Unigene0138625,COG1605	Unigene0138627,COG0747	Unigene0138706,COG0548	Unigene0138766,COG3104	Unigene0138791,COG0747	Unigene0138792,COG1770	Unigene0138813,COG0436	Unigene0138831,COG0289	Unigene0138833,COG0747	Unigene0138859,COG0527	Unigene0138893,COG0002	Unigene0138901,COG0436	Unigene0138901,COG0079	Unigene0138931,COG0697	Unigene0138943,COG0747	Unigene0138960,COG2515	Unigene0138994,COG3104	Unigene0142381,COG0147	Unigene0142382,COG0147	Unigene0142383,COG0147	Unigene0142384,COG0147	Unigene0142385,COG0147	Unigene0142386,COG0147	Unigene0142387,COG0147	Unigene0142388,COG0147	Unigene0142389,COG0147	Unigene0142390,COG0147	Unigene0142391,COG0147	Unigene0142517,COG0747	Unigene0142518,COG0747	Unigene0142521,COG0747	Unigene0142644,COG0697	Unigene0142645,COG0697	Unigene0142646,COG0697	Unigene0142647,COG0697	Unigene0142648,COG0697	Unigene0142649,COG0697	Unigene0142650,COG0697	Unigene0142727,COG0747	Unigene0142728,COG0747	Unigene0142729,COG0747	Unigene0142730,COG0747	Unigene0142731,COG0747	Unigene0142770,COG0006	Unigene0142771,COG0006	Unigene0142772,COG0006	Unigene0142773,COG0006	Unigene0142774,COG0006	Unigene0142775,COG0006	Unigene0142844,COG0747	Unigene0142853,COG0477	Unigene0142935,COG0477	Unigene0142936,COG0477	Unigene0142936,COG0747	Unigene0142967,COG0477	Unigene0142977,COG0527	Unigene0142987,COG0747	Unigene0142988,COG0747	Unigene0142989,COG0747	Unigene0143013,COG0814	Unigene0143014,COG0814	Unigene0143066,COG0747	Unigene0143067,COG0747	Unigene0143074,COG0107	Unigene0143074,COG0118	Unigene0143075,COG0118	Unigene0143159,COG0031	Unigene0143160,COG0031	Unigene0143179,COG0339	Unigene0143274,COG0697	Unigene0143275,COG0697	Unigene0143313,COG3104	Unigene0143315,COG2755	Unigene0143345,COG0287	Unigene0143345,COG0747	Unigene0143381,COG0747	Unigene0143427,COG0308	Unigene0143433,COG3842	Unigene0143433,COG1126	Unigene0143434,COG3842	Unigene0143476,COG3842	Unigene0143479,COG0260	Unigene0143482,COG0527	Unigene0143503,COG0477	Unigene0143576,COG0477	Unigene0143578,COG0477	Unigene0143609,COG0260	Unigene0143632,COG0477	Unigene0143645,COG0520	Unigene0143653,COG1446	Unigene0143707,COG0697	Unigene0143795,COG0697	Unigene0143826,COG0547	Unigene0143962,COG0747	Unigene0143975,COG0747	Unigene0144036,COG3104	Unigene0144039,COG0147	Unigene0144102,COG0747	Unigene0144116,COG0747	Unigene0144161,COG0548	Unigene0144220,COG0477	Unigene0144240,COG0436	Unigene0144249,COG2939	Unigene0144356,COG0747	Unigene0144382,COG1770	Unigene0144452,COG0077	Unigene0144532,COG2939	Unigene0144559,COG0747	Unigene0144595,COG0115	Unigene0009977,COG0477	Unigene0010351,COG0477	Unigene0010357,COG0477	Unigene0010389,COG0477	Unigene0010390,COG0477	Unigene0010395,COG0477	Unigene0010398,COG0477	Unigene0010402,COG0477	Unigene0010403,COG0477	Unigene0010404,COG0477	Unigene0010447,COG0747	Unigene0010448,COG0747	Unigene0010449,COG0747	Unigene0010452,COG0747	Unigene0010453,COG0747	Unigene0010454,COG0747	Unigene0010457,COG0747	Unigene0010459,COG0747	Unigene0010460,COG0747	Unigene0010461,COG0747	Unigene0010464,COG0747	Unigene0010485,COG0477	Unigene0010486,COG0477	Unigene0010487,COG0477	Unigene0010490,COG0477	Unigene0010491,COG0477	Unigene0010492,COG0477	Unigene0010493,COG0477	Unigene0010494,COG0477	Unigene0010495,COG0477	Unigene0010496,COG0477	Unigene0010497,COG0477	Unigene0010498,COG0477	Unigene0010499,COG0477	Unigene0010500,COG0477	Unigene0010501,COG0477	Unigene0010504,COG0477	Unigene0010507,COG0477	Unigene0010508,COG0477	Unigene0010509,COG0477	Unigene0010510,COG0477	Unigene0010511,COG0477	Unigene0010512,COG0477	Unigene0010513,COG0477	Unigene0010514,COG0477	Unigene0010515,COG0477	Unigene0010516,COG0477	Unigene0010517,COG0477	Unigene0010518,COG0477	Unigene0010519,COG0477	Unigene0010520,COG0477	Unigene0010522,COG0477	Unigene0010523,COG0477	Unigene0010524,COG0477	Unigene0010525,COG0477	Unigene0010526,COG0477	Unigene0010527,COG0477	Unigene0010528,COG0477	Unigene0010529,COG0477	Unigene0010569,COG0747	Unigene0010612,COG0747	Unigene0010613,COG0747	Unigene0010614,COG0747	Unigene0010616,COG0747	Unigene0010618,COG0747	Unigene0010619,COG0747	Unigene0010621,COG0747	Unigene0010626,COG0747	Unigene0010807,COG0111	Unigene0010809,COG0111	Unigene0010854,COG3185	Unigene0010908,COG0747	Unigene0011029,COG0520	Unigene0011030,COG0520	Unigene0011087,COG0814	Unigene0011092,COG0814	Unigene0011097,COG0814	Unigene0011222,COG0747	Unigene0011308,COG0747	Unigene0011309,COG0747	Unigene0011462,COG0747	Unigene0011475,COG0069	Unigene0011476,COG0493	Unigene0011487,COG0697	Unigene0011493,COG0620	Unigene0011494,COG0620	Unigene0011495,COG0620	Unigene0011496,COG0620	Unigene0011620,COG0436	Unigene0011634,COG0106	Unigene0011634,COG0107	Unigene0011635,COG0106	Unigene0011636,COG0106	Unigene0011637,COG0106	Unigene0011665,COG0747	Unigene0011669,COG0747	Unigene0012727,COG0747	Unigene0012728,COG0747	Unigene0012880,COG0747	Unigene0013000,COG0747	Unigene0013002,COG0747	Unigene0013005,COG0747	Unigene0013030,COG0747	Unigene0013154,COG0531	Unigene0013155,COG0531	Unigene0013156,COG0531	Unigene0013157,COG0531	Unigene0013158,COG0531	Unigene0013159,COG0531	Unigene0013160,COG0531	Unigene0013161,COG0531	Unigene0013162,COG0531	Unigene0013163,COG0531	Unigene0013165,COG0531	Unigene0013199,COG0747	Unigene0013202,COG0747	Unigene0013204,COG0747	Unigene0013208,COG0747	Unigene0013705,COG0697	Unigene0013707,COG0747	Unigene0013800,COG3842	Unigene0013801,COG4175	Unigene0013801,COG1125	Unigene0013802,COG3842	Unigene0013804,COG3842	Unigene0013805,COG4175	Unigene0013805,COG1125	Unigene0013808,COG3842	Unigene0013809,COG3842	Unigene0013811,COG0346	Unigene0013814,COG1124	Unigene0013817,COG0346	Unigene0013819,COG3842	Unigene0013820,COG3842	Unigene0013828,COG0346	Unigene0013830,COG3842	Unigene0014093,COG0747	Unigene0014205,COG0477	Unigene0014206,COG0477	Unigene0014325,COG0747	Unigene0014326,COG0747	Unigene0014793,COG0531	Unigene0014793,COG1113	Unigene0014802,COG0747	Unigene0015270,COG0747	Unigene0015300,COG0747	Unigene0015301,COG0747	Unigene0015305,COG0747	Unigene0015311,COG0747	Unigene0015312,COG0747	Unigene0015509,COG0477	Unigene0015510,COG0477	Unigene0015870,COG0477	Unigene0015871,COG0477	Unigene0015872,COG0477	Unigene0015873,COG0477	Unigene0015874,COG0477	Unigene0015875,COG0477	Unigene0015877,COG0477	Unigene0015885,COG0260	Unigene0015886,COG0260	Unigene0015887,COG0260	Unigene0015889,COG0260	Unigene0015891,COG0260	Unigene0015893,COG0260	Unigene0015927,COG0747	Unigene0015930,COG0747	Unigene0016076,COG2939	Unigene0016077,COG2939	Unigene0016078,COG2939	Unigene0016231,COG0814	Unigene0016233,COG0814	Unigene0016339,COG0747	Unigene0016584,COG1104	Unigene0016585,COG1104	Unigene0016586,COG1104	Unigene0016587,COG1104	Unigene0016682,COG0697	Unigene0016829,COG2303	Unigene0016830,COG2303	Unigene0016906,COG0747	Unigene0016911,COG0747	Unigene0017366,COG0115	Unigene0017367,COG0115	Unigene0017368,COG0473	Unigene0017369,COG0115	Unigene0017370,COG0115	Unigene0017371,COG0115	Unigene0017372,COG0115	Unigene0017374,COG0473	Unigene0017375,COG0115	Unigene0017379,COG0473	Unigene0017380,COG0115	Unigene0017381,COG0115	Unigene0017594,COG2515	Unigene0017595,COG2515	Unigene0017606,COG1932	Unigene0017608,COG1932	Unigene0017706,COG1171	Unigene0017768,COG0747	Unigene0017769,COG0747	Unigene0017771,COG0747	Unigene0017772,COG0747	Unigene0017773,COG0747	Unigene0017774,COG0747	Unigene0017776,COG0747	Unigene0017777,COG0747	Unigene0017780,COG0747	Unigene0017781,COG0747	Unigene0017782,COG0747	Unigene0017787,COG0747	Unigene0017788,COG0747	Unigene0017793,COG0747	Unigene0017794,COG0747	Unigene0017811,COG0747	Unigene0017893,COG0129	Unigene0017894,COG0129	Unigene0017895,COG0129	Unigene0017896,COG0129	Unigene0018227,COG0076	Unigene0018228,COG0076	Unigene0018229,COG0076	Unigene0018265,COG0175	Unigene0018274,COG0175	Unigene0018501,COG1465	Unigene0018502,COG1465	Unigene0018503,COG1465	Unigene0018504,COG1465	Unigene0018506,COG1465	Unigene0018507,COG1465	Unigene0018508,COG1465	Unigene0018509,COG1465	Unigene0018510,COG1465	Unigene0018511,COG1465	Unigene0018512,COG1465	Unigene0018513,COG1465	Unigene0018514,COG1465	Unigene0018515,COG1465	Unigene0018516,COG1465	Unigene0018517,COG1465	Unigene0018518,COG1465	Unigene0018519,COG1465	Unigene0018520,COG1465	Unigene0018521,COG1465	Unigene0018522,COG1465	Unigene0018524,COG1465	Unigene0018526,COG1465	Unigene0018527,COG1465	Unigene0018528,COG1465	Unigene0018529,COG1465	Unigene0018530,COG1465	Unigene0018531,COG1465	Unigene0018532,COG1465	Unigene0018534,COG1465	Unigene0018535,COG1465	Unigene0018536,COG1465	Unigene0018537,COG1465	Unigene0018538,COG1465	Unigene0018539,COG1465	Unigene0018540,COG1465	Unigene0018541,COG1465	Unigene0018542,COG1465	Unigene0018543,COG1465	Unigene0018544,COG1465	Unigene0018545,COG1465	Unigene0018546,COG1465	Unigene0018547,COG1465	Unigene0018548,COG1465	Unigene0018549,COG1465	Unigene0018550,COG1465	Unigene0018551,COG1465	Unigene0018552,COG1465	Unigene0018598,COG0077	Unigene0018932,COG0747	Unigene0019009,COG2939	Unigene0019064,COG0747	Unigene0019143,COG0804	Unigene0019144,COG0831	Unigene0019144,COG0832	Unigene0019145,COG0804	Unigene0019146,COG0804	Unigene0019148,COG0804	Unigene0019149,COG0831	Unigene0019149,COG0832	Unigene0019151,COG0804	Unigene0019213,COG1770	Unigene0019214,COG1770	Unigene0019215,COG1770	Unigene0019215,COG1505	Unigene0019216,COG1770	Unigene0019217,COG1770	Unigene0019218,COG1770	Unigene0019219,COG1770	Unigene0019221,COG1770	Unigene0019222,COG1770	Unigene0019223,COG1770	Unigene0019224,COG1770	Unigene0019225,COG1770	Unigene0019226,COG1770	Unigene0019227,COG1770	Unigene0019229,COG1770	Unigene0019231,COG1770	Unigene0019232,COG1770	Unigene0019233,COG1770	Unigene0019234,COG1770	Unigene0019234,COG1505	Unigene0019235,COG1770	Unigene0019235,COG1505	Unigene0019237,COG1770	Unigene0019238,COG1770	Unigene0019239,COG1770	Unigene0019242,COG1770	Unigene0019243,COG1770	Unigene0019244,COG1770	Unigene0019245,COG1770	Unigene0019245,COG1505	Unigene0019246,COG1770	Unigene0019247,COG1770	Unigene0019249,COG1770	Unigene0019250,COG1770	Unigene0019252,COG1770	Unigene0019253,COG1770	Unigene0019254,COG1770	Unigene0019256,COG1770	Unigene0019257,COG1770	Unigene0019258,COG1770	Unigene0019259,COG1770	Unigene0019260,COG1770	Unigene0019261,COG1770	Unigene0019261,COG1505	Unigene0019321,COG0339	Unigene0019323,COG0339	Unigene0019324,COG0339	Unigene0019325,COG0339	Unigene0019326,COG0339	Unigene0019327,COG0339	Unigene0019328,COG0339	Unigene0019329,COG0339	Unigene0019330,COG0339	Unigene0019331,COG0339	Unigene0019332,COG0339	Unigene0019333,COG0339	Unigene0019334,COG0339	Unigene0019335,COG0339	Unigene0019336,COG0339	Unigene0019337,COG0339	Unigene0019339,COG0339	Unigene0019340,COG0339	Unigene0019341,COG0339	Unigene0019342,COG0339	Unigene0019343,COG0339	Unigene0019344,COG0339	Unigene0019345,COG0339	Unigene0019346,COG0339	Unigene0019347,COG0339	Unigene0019348,COG0339	Unigene0019349,COG0339	Unigene0019350,COG0339	Unigene0019351,COG0339	Unigene0019478,COG0477	Unigene0019479,COG0477	Unigene0019480,COG0477	Unigene0019481,COG0477	Unigene0019482,COG0477	Unigene0019483,COG0477	Unigene0019527,COG0747	Unigene0019712,COG0747	Unigene0019715,COG0747	Unigene0019719,COG0747	Unigene0019720,COG0747	Unigene0019722,COG0747	Unigene0019723,COG0747	Unigene0019725,COG0747	Unigene0019726,COG0747	Unigene0019727,COG0747	Unigene0019728,COG0747	Unigene0019729,COG0747	Unigene0019806,COG0747	Unigene0019807,COG0747	Unigene0019808,COG0747	Unigene0019809,COG0747	Unigene0019810,COG0747	Unigene0019827,COG0462	Unigene0019828,COG0462	Unigene0019829,COG0462	Unigene0019830,COG0462	Unigene0019833,COG0747	Unigene0019843,COG0477	Unigene0019844,COG0477	Unigene0019845,COG0477	Unigene0019846,COG0477	Unigene0019847,COG0477	Unigene0019849,COG0477	Unigene0019884,COG0014	Unigene0019885,COG0014	Unigene0019886,COG0014	Unigene0019887,COG0014	Unigene0019888,COG0014	Unigene0020155,COG0747	Unigene0020161,COG0747	Unigene0020324,COG0747	Unigene0020334,COG0697	Unigene0020335,COG0697	Unigene0020390,COG0697	Unigene0020391,COG0697	Unigene0020393,COG0697	Unigene0020439,COG0747	Unigene0020440,COG0747	Unigene0020442,COG0747	Unigene0020465,COG0462	Unigene0020466,COG0462	Unigene0020474,COG0462	Unigene0020475,COG0462	Unigene0020476,COG0069	Unigene0020483,COG0069	Unigene0020483,COG0067	Unigene0020484,COG0069	Unigene0020495,COG3104	Unigene0020813,COG3104	Unigene0020814,COG3104	Unigene0020815,COG3104	Unigene0020816,COG3104	Unigene0020817,COG3104	Unigene0020818,COG3104	Unigene0020821,COG3104	Unigene0020822,COG3104	Unigene0020824,COG3104	Unigene0020825,COG3104	Unigene0020826,COG3104	Unigene0020918,COG0747	Unigene0020967,COG0134	Unigene0020970,COG0134	Unigene0020971,COG0134	Unigene0020997,COG0683	Unigene0021078,COG0477	Unigene0021079,COG0477	Unigene0021080,COG0477	Unigene0021081,COG0477	Unigene0021082,COG0477	Unigene0021084,COG0477	Unigene0021085,COG0477	Unigene0021086,COG0477	Unigene0021087,COG0477	Unigene0021089,COG0477	Unigene0021090,COG0477	Unigene0021091,COG0477	Unigene0021092,COG0477	Unigene0021093,COG0477	Unigene0021095,COG0477	Unigene0021096,COG0477	Unigene0021098,COG0477	Unigene0021099,COG0477	Unigene0021100,COG0477	Unigene0021101,COG0477	Unigene0021102,COG0477	Unigene0021103,COG0477	Unigene0021104,COG0477	Unigene0021105,COG0477	Unigene0021106,COG0477	Unigene0021107,COG0477	Unigene0021109,COG0477	Unigene0021110,COG0477	Unigene0021111,COG0477	Unigene0021112,COG0477	Unigene0021200,COG0334	Unigene0021246,COG0527	Unigene0021247,COG0527	Unigene0021248,COG0527	Unigene0021249,COG0527	Unigene0021250,COG0527	Unigene0021251,COG0527	Unigene0021252,COG0527	Unigene0021253,COG0527	Unigene0021254,COG0527	Unigene0021255,COG0527	Unigene0021256,COG0527	Unigene0021257,COG0527	Unigene0021812,COG0747	Unigene0021874,COG0477	Unigene0021875,COG0477	Unigene0021876,COG0477	Unigene0021891,COG2303	Unigene0022115,COG0747	Unigene0022352,COG3842	Unigene0022358,COG0747	Unigene0022454,COG0814	Unigene0022491,COG3842	Unigene0022491,COG1126	Unigene0022492,COG3842	Unigene0022492,COG1126	Unigene0022565,COG0747	Unigene0022623,COG3104	Unigene0022681,COG0082	Unigene0022682,COG0082	Unigene0022698,COG0410	Unigene0022698,COG3842	Unigene0022754,COG0075	Unigene0022755,COG0075	Unigene0022756,COG0075	Unigene0022782,COG0477	Unigene0022792,COG0747	Unigene0022806,COG0747	Unigene0022862,COG2303	Unigene0022866,COG0747	Unigene0022868,COG0747	Unigene0022878,COG0473	Unigene0022879,COG0473	Unigene0022962,COG1231	Unigene0022963,COG1231	Unigene0022964,COG1231	Unigene0023024,COG0747	Unigene0023157,COG0028	Unigene0023182,COG0531	Unigene0023423,COG0747	Unigene0023609,COG0493	Unigene0023609,COG1231	Unigene0023633,COG3643	Unigene0023923,COG0747	Unigene0023924,COG0747	Unigene0024159,COG2986	Unigene0024375,COG0436	Unigene0024376,COG0436	Unigene0024453,COG0697	Unigene0024455,COG0747	Unigene0026211,COG2939	Unigene0026579,COG2957	Unigene0026580,COG2957	Unigene0026647,COG2939	Unigene0027325,COG0703	Unigene0027326,COG0703	Unigene0027327,COG0703	Unigene0027328,COG0703	Unigene0027333,COG0697	Unigene0027366,COG0367	Unigene0027367,COG0367	Unigene0027368,COG0367	Unigene0027369,COG0367	Unigene0027370,COG0367	Unigene0027371,COG0367	Unigene0027425,COG1448	Unigene0027433,COG0697	Unigene0027535,COG0747	Unigene0027545,COG0747	Unigene0027959,COG0747	Unigene0028162,COG0747	Unigene0028182,COG0697	Unigene0028183,COG0697	Unigene0028190,COG2986	Unigene0028192,COG2986	Unigene0028346,COG1126	Unigene0028347,COG3842	Unigene0028438,COG0031	Unigene0028439,COG0031	Unigene0028441,COG0031	Unigene0028442,COG0031	Unigene0028587,COG0115	Unigene0028588,COG0115	Unigene0028589,COG0115	Unigene0028885,COG0747	Unigene0028923,COG0747	Unigene0029045,COG1387	Unigene0029046,COG1387	Unigene0029197,COG3104	Unigene0029198,COG3104	Unigene0029201,COG3104	Unigene0029202,COG3104	Unigene0029225,COG0747	Unigene0029226,COG0747	Unigene0029317,COG0111	Unigene0029318,COG0111	Unigene0029335,COG0747	Unigene0029523,COG4992	Unigene0029525,COG4992	Unigene0029534,COG0747	Unigene0029535,COG0747	Unigene0029536,COG0747	Unigene0029549,COG0747	Unigene0029663,COG0814	Unigene0029681,COG0477	Unigene0029777,COG0747	Unigene0029778,COG0747	Unigene0029833,COG0747	Unigene0030029,COG0111	Unigene0030073,COG0683	Unigene0030077,COG0814	Unigene0030160,COG0747	Unigene0030211,COG0626	Unigene0030212,COG0626	Unigene0030214,COG0626	Unigene0030215,COG0626	Unigene0030217,COG0626	Unigene0030380,COG0493	Unigene0030383,COG0493	Unigene0030384,COG0493	Unigene0030385,COG0493	Unigene0030388,COG0493	Unigene0030389,COG0493	Unigene0030391,COG0493	Unigene0030394,COG0493	Unigene0030395,COG0493	Unigene0030438,COG3842	Unigene0030438,COG1126	Unigene0030477,COG0421	Unigene0030519,COG0133	Unigene0030520,COG0133	Unigene0030521,COG0133	Unigene0030522,COG0133	Unigene0030647,COG1506	Unigene0030650,COG1506	Unigene0030986,COG0747	Unigene0030988,COG0747	Unigene0031074,COG0031	Unigene0031108,COG0747	Unigene0031109,COG0747	Unigene0031117,COG0477	Unigene0031189,COG0531	Unigene0031191,COG0665	Unigene0031271,COG0477	Unigene0031282,COG3842	Unigene0031283,COG3842	Unigene0031339,COG0747	Unigene0031340,COG0747	Unigene0031341,COG0747	Unigene0031455,COG0174	Unigene0031456,COG0174	Unigene0031559,COG0174	Unigene0031560,COG0174	Unigene0031561,COG0174	Unigene0032077,COG0747	Unigene0032090,COG1126	Unigene0032090,COG3842	Unigene0032223,COG0477	Unigene0032281,COG0747	Unigene0032318,COG0747	Unigene0032369,COG0174	Unigene0032400,COG0747	Unigene0033150,COG0747	Unigene0033203,COG0747	Unigene0033924,COG3104	Unigene0034776,COG1448	Unigene0035031,COG0436	Unigene0035659,COG2939	Unigene0036000,COG2939	Unigene0036480,COG0477	Unigene0036693,COG0833	Unigene0036694,COG0833	Unigene0037024,COG0031	Unigene0037203,COG4598	Unigene0037203,COG1126	Unigene0038138,COG3104	Unigene0038179,COG0747	Unigene0038747,COG1505	Unigene0038747,COG1770	Unigene0038748,COG1505	Unigene0038748,COG1770	Unigene0038809,COG3842	Unigene0038809,COG1126	Unigene0038835,COG0814	Unigene0038990,COG2939	Unigene0040163,COG0436	Unigene0040289,COG0747	Unigene0040405,COG0747	Unigene0040408,COG0404	Unigene0040425,COG1982	Unigene0040426,COG1982	Unigene0040432,COG0747	Unigene0040513,COG0006	Unigene0040571,COG0747	Unigene0040748,COG0747	Unigene0040749,COG0747	Unigene0040750,COG0747	Unigene0040840,COG0477	Unigene0040864,COG0747	Unigene0040865,COG0747	Unigene0041182,COG0405	Unigene0041257,COG0747	Unigene0041382,COG0747	Unigene0041383,COG0747	Unigene0041406,COG0747	Unigene0041581,COG0477	Unigene0041582,COG0477	Unigene0041583,COG0477	Unigene0041718,COG3104	Unigene0041719,COG3104	Unigene0041791,COG0477	Unigene0041792,COG0477	Unigene0041793,COG0747	Unigene0041793,COG0477	Unigene0041849,COG0531	Unigene0041850,COG0531	Unigene0041850,COG0747	Unigene0041905,COG0531	Unigene0041906,COG0531	Unigene0041907,COG0531	Unigene0041908,COG0531	Unigene0042038,COG0006	Unigene0042039,COG0006	Unigene0042078,COG0747	Unigene0042079,COG0747	Unigene0042249,COG0747	Unigene0042255,COG1506	Unigene0042256,COG1506	Unigene0042257,COG1506	Unigene0042258,COG1506	Unigene0042259,COG1506	Unigene0042382,COG0028	Unigene0042448,COG0697	Unigene0042453,COG0076	Unigene0042454,COG0076	Unigene0042596,COG0747	Unigene0042817,COG0477	Unigene0043197,COG0444	Unigene0043249,COG0747	Unigene0043956,COG0308	Unigene0043957,COG0308	Unigene0043958,COG0308	Unigene0043959,COG0308	Unigene0043960,COG0308	Unigene0043961,COG0308	Unigene0044107,COG0747	Unigene0044172,COG0814	Unigene0044173,COG0814	Unigene0044268,COG0747	Unigene0044269,COG0747	Unigene0044310,COG0747	Unigene0044311,COG0747	Unigene0044364,COG3104	Unigene0044365,COG3104	Unigene0044523,COG0747	Unigene0044558,COG0066	Unigene0044840,COG0065	Unigene0044841,COG0065	Unigene0044842,COG0065	Unigene0044852,COG0747	Unigene0044964,COG1748	Unigene0044965,COG1748	Unigene0044987,COG1126	Unigene0044990,COG1126	Unigene0044992,COG1126	Unigene0044994,COG1126	Unigene0045046,COG2040	Unigene0045046,COG0646	Unigene0045047,COG2040	Unigene0045048,COG2040	Unigene0045048,COG0646	Unigene0045060,COG1125	Unigene0045061,COG1125	Unigene0045080,COG0520	Unigene0045080,COG1104	Unigene0045081,COG0520	Unigene0045081,COG1104	Unigene0045193,COG0477	Unigene0045410,COG0747	Unigene0045460,COG0747	Unigene0045565,COG2423	Unigene0045660,COG0505	Unigene0045661,COG0505	Unigene0045662,COG2939	Unigene0045663,COG2939	Unigene0045756,COG2939	Unigene0045763,COG0747	Unigene0045764,COG0747	Unigene0045766,COG0747	Unigene0045981,COG0747	Unigene0045991,COG0477	Unigene0046026,COG0747	Unigene0046095,COG1505	Unigene0046272,COG1446	Unigene0046312,COG4992	Unigene0046313,COG4992	Unigene0046321,COG0345	Unigene0046322,COG0345	Unigene0046353,COG0697	Unigene0046474,COG0477	Unigene0046475,COG0477	Unigene0046481,COG0747	Unigene0046504,COG0747	Unigene0046783,COG0477	Unigene0046835,COG0253	Unigene0046909,COG0367	Unigene0046910,COG0367	Unigene0046912,COG0367	Unigene0046913,COG0367	Unigene0047045,COG0747	Unigene0047110,COG0747	Unigene0047386,COG0560	Unigene0047387,COG0560	Unigene0047704,COG0747	Unigene0047841,COG0747	Unigene0047880,COG0747	Unigene0047998,COG0165	Unigene0047999,COG0165	Unigene0048000,COG0165	Unigene0048001,COG0165	Unigene0048220,COG0747	Unigene0048355,COG0115	Unigene0048384,COG1770	Unigene0048462,COG0747	Unigene0048495,COG0367	Unigene0048533,COG0747	Unigene0048534,COG0747	Unigene0048538,COG0747	Unigene0048545,COG0747	Unigene0048546,COG0747	Unigene0048548,COG0747	Unigene0048892,COG0747	Unigene0048893,COG0747	Unigene0048958,COG0337	Unigene0048977,COG0747	Unigene0048978,COG0747	Unigene0048984,COG0747	Unigene0049164,COG1506	Unigene0049191,COG0747	Unigene0049408,COG0006	Unigene0049409,COG0006	Unigene0049486,COG0477	Unigene0049512,COG0665	Unigene0049513,COG0665	Unigene0049756,COG0747	Unigene0049998,COG0687	Unigene0050000,COG0687	Unigene0050001,COG0687	Unigene0050084,COG0814	Unigene0050085,COG0814	Unigene0050086,COG0814	Unigene0050130,COG3104	Unigene0050131,COG3104	Unigene0050132,COG3104	Unigene0050151,COG0747	Unigene0050461,COG0747	Unigene0050462,COG0747	Unigene0050660,COG3643	Unigene0050723,COG0747	Unigene0050726,COG0747	Unigene0050997,COG0334	Unigene0050998,COG0334	Unigene0051009,COG0334	Unigene0051010,COG0334	Unigene0051011,COG0334	Unigene0051012,COG0334	Unigene0051013,COG0334	Unigene0051015,COG0334	Unigene0051020,COG0477	Unigene0051021,COG0477	Unigene0051022,COG0477	Unigene0051023,COG0477	Unigene0051024,COG0477	Unigene0051025,COG0477	Unigene0051026,COG0477	Unigene0051027,COG0477	Unigene0051134,COG0703	Unigene0051135,COG0703	Unigene0051136,COG0703	Unigene0051137,COG0703	Unigene0051138,COG0703	Unigene0051139,COG0703	Unigene0051140,COG0703	Unigene0051141,COG0703	Unigene0051142,COG0703	Unigene0051143,COG0703	Unigene0051144,COG0703	Unigene0051145,COG0703	Unigene0051146,COG0703	Unigene0051148,COG0703	Unigene0051149,COG0703	Unigene0051150,COG0703	Unigene0051151,COG0703	Unigene0051152,COG0703	Unigene0051153,COG0703	Unigene0051154,COG0703	Unigene0051155,COG0703	Unigene0051156,COG0703	Unigene0051157,COG0703	Unigene0051158,COG0703	Unigene0051159,COG0703	Unigene0051160,COG0703	Unigene0051161,COG0703	Unigene0051162,COG0703	Unigene0051163,COG0703	Unigene0051164,COG0703	Unigene0051165,COG0703	Unigene0051166,COG0703	Unigene0051167,COG0703	Unigene0051168,COG0703	Unigene0051169,COG0703	Unigene0051170,COG0703	Unigene0051171,COG0703	Unigene0051172,COG0703	Unigene0051173,COG0703	Unigene0051174,COG0703	Unigene0051175,COG0703	Unigene0051176,COG0703	Unigene0051177,COG0703	Unigene0051178,COG0703	Unigene0051179,COG0703	Unigene0051180,COG0703	Unigene0051181,COG0703	Unigene0051182,COG0703	Unigene0051183,COG0703	Unigene0051184,COG0703	Unigene0051185,COG0703	Unigene0051186,COG0703	Unigene0051187,COG0703	Unigene0051188,COG0703	Unigene0051189,COG0703	Unigene0051190,COG0703	Unigene0051191,COG0703	Unigene0051192,COG0703	Unigene0051193,COG0703	Unigene0051195,COG0703	Unigene0051196,COG0703	Unigene0051197,COG0703	Unigene0051198,COG0703	Unigene0051200,COG0703	Unigene0051201,COG0703	Unigene0051202,COG0703	Unigene0051203,COG0703	Unigene0051204,COG0703	Unigene0051205,COG0703	Unigene0051206,COG0703	Unigene0051207,COG0703	Unigene0051208,COG0697	Unigene0051265,COG0747	Unigene0051268,COG0747	Unigene0051270,COG0747	Unigene0051271,COG0747	Unigene0051333,COG0747	Unigene0051334,COG0747	Unigene0051336,COG0747	Unigene0051426,COG0477	Unigene0051427,COG0477	Unigene0051428,COG0477	Unigene0051429,COG0477	Unigene0051430,COG0477	Unigene0051431,COG0477	Unigene0051432,COG0477	Unigene0051434,COG0477	Unigene0051435,COG0477	Unigene0051436,COG0477	Unigene0051437,COG0477	Unigene0051438,COG0477	Unigene0051439,COG0477	Unigene0051440,COG0477	Unigene0051441,COG0477	Unigene0051442,COG0477	Unigene0051443,COG0477	Unigene0051444,COG0477	Unigene0051485,COG0747	Unigene0051528,COG0512	Unigene0051555,COG3104	Unigene0051556,COG3104	Unigene0051579,COG0747	Unigene0051690,COG0477	Unigene0051693,COG0477	Unigene0051748,COG0747	Unigene0051788,COG0747	Unigene0051800,COG0339	Unigene0051801,COG0339	Unigene0051802,COG0339	Unigene0051804,COG0339	Unigene0051805,COG0339	Unigene0051806,COG0339	Unigene0051807,COG0339	Unigene0051808,COG0339	Unigene0051811,COG0339	Unigene0051923,COG0697	Unigene0051924,COG0697	Unigene0051925,COG0697	Unigene0051926,COG0697	Unigene0051927,COG0697	Unigene0051928,COG0697	Unigene0051929,COG0697	Unigene0051930,COG0697	Unigene0051931,COG0697	Unigene0051932,COG0697	Unigene0051933,COG0697	Unigene0051934,COG0697	Unigene0051935,COG0697	Unigene0051937,COG0697	Unigene0051938,COG0697	Unigene0052242,COG0747	Unigene0052244,COG0747	Unigene0052246,COG0747	Unigene0052247,COG0747	Unigene0052250,COG0747	Unigene0052251,COG0747	Unigene0052252,COG0747	Unigene0052253,COG0747	Unigene0052272,COG0477	Unigene0052294,COG2873	Unigene0052294,COG0747	Unigene0052295,COG0626	Unigene0052296,COG0626	Unigene0052301,COG3104	Unigene0052301,COG0747	Unigene0052302,COG3104	Unigene0052302,COG0747	Unigene0052342,COG0462	Unigene0052343,COG0462	Unigene0052345,COG0462	Unigene0052357,COG0697	Unigene0052360,COG0697	Unigene0052362,COG0697	Unigene0052363,COG0697	Unigene0052364,COG0697	Unigene0052365,COG0697	Unigene0052367,COG0697	Unigene0052368,COG0697	Unigene0052558,COG0747	Unigene0052587,COG3104	Unigene0052623,COG0747	Unigene0052625,COG0747	Unigene0052867,COG0814	Unigene0052868,COG0814	Unigene0052906,COG0747	Unigene0053003,COG2939	Unigene0053013,COG0137	Unigene0053017,COG0137	Unigene0053018,COG0137	Unigene0053024,COG0747	Unigene0053025,COG0260	Unigene0053026,COG0260	Unigene0053028,COG0260	Unigene0053030,COG0260	Unigene0053031,COG0260	Unigene0053032,COG0260	Unigene0053136,COG0747	Unigene0053138,COG0747	Unigene0053139,COG0747	Unigene0053183,COG0747	Unigene0053186,COG0747	Unigene0053375,COG0477	Unigene0053378,COG0477	Unigene0053696,COG0747	Unigene0053732,COG0160	Unigene0053732,COG4992	Unigene0053733,COG0160	Unigene0053734,COG0160	Unigene0053734,COG4992	Unigene0053735,COG0160	Unigene0053735,COG4992	Unigene0053736,COG0160	Unigene0053736,COG4992	Unigene0053737,COG0160	Unigene0053737,COG4992	Unigene0054027,COG0697	Unigene0054096,COG0112	Unigene0054097,COG0112	Unigene0054098,COG0112	Unigene0054099,COG0112	Unigene0054100,COG0112	Unigene0054101,COG0112	Unigene0054102,COG0112	Unigene0054103,COG0112	Unigene0054104,COG0112	Unigene0054105,COG0112	Unigene0054106,COG0112	Unigene0054107,COG0112	Unigene0054108,COG0112	Unigene0054109,COG0112	Unigene0054110,COG0112	Unigene0054223,COG0747	Unigene0054224,COG0747	Unigene0054225,COG0747	Unigene0054228,COG0473	Unigene0054229,COG0473	Unigene0054230,COG0473	Unigene0054231,COG0473	Unigene0054232,COG0473	Unigene0054233,COG0473	Unigene0054322,COG0547	Unigene0054324,COG0547	Unigene0054325,COG0547	Unigene0054329,COG0547	Unigene0054452,COG0078	Unigene0054760,COG2939	Unigene0054761,COG2939	Unigene0054762,COG2939	Unigene0054995,COG0436	Unigene0054995,COG0079	Unigene0055455,COG0747	Unigene0055456,COG0747	Unigene0055461,COG0747	Unigene0055462,COG0747	Unigene0055566,COG0747	Unigene0055567,COG0747	Unigene0055568,COG0624	Unigene0055569,COG0624	Unigene0055570,COG0624	Unigene0055571,COG0624	Unigene0055572,COG0624	Unigene0055574,COG0624	Unigene0055590,COG0147	Unigene0055591,COG0147	Unigene0055848,COG0308	Unigene0055849,COG0308	Unigene0055850,COG0308	Unigene0055851,COG0308	Unigene0055852,COG0308	Unigene0055853,COG0308	Unigene0055854,COG0308	Unigene0055914,COG0477	Unigene0055917,COG0141	Unigene0055918,COG0141	Unigene0055919,COG0141	Unigene0055920,COG0141	Unigene0056042,COG0697	Unigene0056043,COG0697	Unigene0056044,COG0697	Unigene0056045,COG0697	Unigene0056314,COG2939	Unigene0056315,COG2939	Unigene0056316,COG2939	Unigene0056317,COG2939	Unigene0056319,COG2939	Unigene0056395,COG2939	Unigene0056437,COG0747	Unigene0056438,COG0747	Unigene0056597,COG0019	Unigene0056599,COG0019	Unigene0056647,COG0747	Unigene0056781,COG0814	Unigene0056963,COG0624	Unigene0057074,COG0175	Unigene0057075,COG0175	Unigene0057076,COG0175	Unigene0057077,COG0175	Unigene0057081,COG0175	Unigene0057082,COG0175	Unigene0057569,COG0747	Unigene0057583,COG0077	Unigene0057584,COG0077	Unigene0057585,COG0077	Unigene0057586,COG0077	Unigene0057587,COG0077	Unigene0057588,COG0077	Unigene0057589,COG0077	Unigene0057590,COG0077	Unigene0057638,COG0520	Unigene0057640,COG0520	Unigene0057641,COG0520	Unigene0057642,COG0520	Unigene0057702,COG0346	Unigene0057703,COG0346	Unigene0057725,COG1748	Unigene0057726,COG1748	Unigene0057810,COG0174	Unigene0057811,COG0174	Unigene0057842,COG0747	Unigene0057870,COG1505	Unigene0057870,COG1770	Unigene0057871,COG1505	Unigene0057871,COG1770	Unigene0057912,COG0747	Unigene0057928,COG0747	Unigene0057929,COG0747	Unigene0057930,COG0747	Unigene0057931,COG0747	Unigene0057968,COG0346	Unigene0057970,COG0346	Unigene0057973,COG0040	Unigene0057976,COG0040	Unigene0057977,COG0040	Unigene0057985,COG0006	Unigene0057986,COG0006	Unigene0057987,COG0006	Unigene0057988,COG0006	Unigene0057989,COG0006	Unigene0057990,COG0006	Unigene0057991,COG0006	Unigene0057992,COG0006	Unigene0057993,COG0006	Unigene0057994,COG0006	Unigene0057995,COG0006	Unigene0057996,COG0006	Unigene0057997,COG0006	Unigene0057998,COG0006	Unigene0057999,COG0006	Unigene0058000,COG0006	Unigene0058001,COG0006	Unigene0058002,COG0006	Unigene0058003,COG0006	Unigene0058004,COG0006	Unigene0058005,COG0006	Unigene0058006,COG0006	Unigene0058007,COG0006	Unigene0058008,COG0006	Unigene0058009,COG0006	Unigene0058010,COG0006	Unigene0058011,COG0006	Unigene0058012,COG0006	Unigene0058013,COG0006	Unigene0058014,COG0006	Unigene0058320,COG0477	Unigene0058321,COG0477	Unigene0058341,COG0134	Unigene0058342,COG0134	Unigene0058343,COG0134	Unigene0058344,COG0134	Unigene0058345,COG0134	Unigene0058346,COG0134	Unigene0058413,COG0747	Unigene0058490,COG3104	Unigene0058521,COG2939	Unigene0058522,COG0747	Unigene0058523,COG2939	Unigene0058523,COG0747	Unigene0058793,COG0747	Unigene0058849,COG2939	Unigene0058850,COG2939	Unigene0058852,COG2939	Unigene0058853,COG2939	Unigene0058854,COG2939	Unigene0058855,COG2939	Unigene0058857,COG2939	Unigene0058858,COG2939	Unigene0058859,COG2939	Unigene0058860,COG2939	Unigene0058861,COG2939	Unigene0058862,COG2939	Unigene0058957,COG0747	Unigene0058960,COG0697	Unigene0059003,COG0512	Unigene0059004,COG0747	Unigene0059518,COG0531	Unigene0059998,COG0747	Unigene0060010,COG0747	Unigene0060075,COG0747	Unigene0060352,COG0747	Unigene0060547,COG0747	Unigene0060676,COG0683	Unigene0060717,COG0747	Unigene0060816,COG0031	Unigene0060817,COG0031	Unigene0060818,COG0031	Unigene0060899,COG0440	Unigene0060900,COG0440	Unigene0061033,COG0548	Unigene0061034,COG0548	Unigene0061283,COG0747	Unigene0062387,COG0136	Unigene0062388,COG0136	Unigene0062389,COG0136	Unigene0062418,COG0747	Unigene0062421,COG0747	Unigene0062429,COG0112	Unigene0062443,COG0665	Unigene0062445,COG0665	Unigene0062460,COG0477	Unigene0062460,COG0747	Unigene0062497,COG0477	Unigene0062497,COG0747	Unigene0062498,COG0477	Unigene0062613,COG0477	Unigene0062711,COG0076	Unigene0062713,COG0076	Unigene0062931,COG0747	Unigene0063028,COG0477	Unigene0063029,COG0477	Unigene0063048,COG0747	Unigene0063080,COG0747	Unigene0063132,COG0697	Unigene0063133,COG0697	Unigene0063247,COG0747	Unigene0063267,COG0814	Unigene0063472,COG0747	Unigene0063473,COG0747	Unigene0063678,COG0747	Unigene0063725,COG0747	Unigene0063744,COG0531	Unigene0063745,COG0531	Unigene0063798,COG0747	Unigene0064062,COG3842	Unigene0065095,COG0814	Unigene0065316,COG0747	Unigene0065376,COG0747	Unigene0065662,COG0747	Unigene0066958,COG1166	Unigene0066958,COG0019	Unigene0066959,COG1166	Unigene0066959,COG0019	Unigene0066960,COG1166	Unigene0066960,COG0019	Unigene0067245,COG0747	Unigene0067346,COG0147	Unigene0067347,COG0512	Unigene0067347,COG0147	Unigene0067348,COG0512	Unigene0067348,COG0147	Unigene0067349,COG0512	Unigene0067350,COG0512	Unigene0067350,COG0147	Unigene0067432,COG0747	Unigene0067437,COG2939	Unigene0067872,COG0747	Unigene0067874,COG0747	Unigene0067988,COG0531	Unigene0068271,COG0747	Unigene0068336,COG0747	Unigene0068346,COG0473	Unigene0068347,COG0473	Unigene0068798,COG0697	Unigene0068800,COG0697	Unigene0068801,COG0697	Unigene0068858,COG0747	Unigene0068859,COG0747	Unigene0068861,COG0747	Unigene0068863,COG0747	Unigene0068864,COG0747	Unigene0068865,COG0747	Unigene0068873,COG2939	Unigene0069034,COG0747	Unigene0069146,COG0527	Unigene0069209,COG3842	Unigene0069246,COG0747	Unigene0069247,COG0747	Unigene0069248,COG0747	Unigene0069347,COG0111	Unigene0069422,COG0747	Unigene0069423,COG0747	Unigene0069426,COG0747	Unigene0069444,COG0626	Unigene0069445,COG0814	Unigene0069471,COG3842	Unigene0069472,COG3842	Unigene0069475,COG0411	Unigene0069475,COG1126	Unigene0069478,COG3842	Unigene0069478,COG4161	Unigene0069565,COG0477	Unigene0069567,COG0747	Unigene0069575,COG0703	Unigene0069675,COG3104	Unigene0069964,COG0477
F	Nucleotide transport and metabolism 	961	Unigene0070136,COG0737	Unigene0070555,COG2233	Unigene0070578,COG0737	Unigene0070777,COG0737	Unigene0070997,COG0737	Unigene0071048,COG0167	Unigene0071049,COG0167	Unigene0072041,COG0737	Unigene0074106,COG0518	Unigene0074464,COG0737	Unigene0074488,COG0737	Unigene0074663,COG0737	Unigene0074912,COG0537	Unigene0074937,COG1435	Unigene0075320,COG0518	Unigene0075323,COG0518	Unigene0075445,COG0737	Unigene0075744,COG0737	Unigene0075747,COG0737	Unigene0075877,COG0737	Unigene0076805,COG0737	Unigene0078230,COG0462	Unigene0078231,COG0462	Unigene0078232,COG0462	Unigene0078709,COG0590	Unigene0078710,COG0590	Unigene0078711,COG0590	Unigene0078712,COG0590	Unigene0078713,COG0590	Unigene0078714,COG0590	Unigene0078716,COG0590	Unigene0078717,COG0590	Unigene0078718,COG0590	Unigene0078720,COG0590	Unigene0078722,COG0590	Unigene0078997,COG0504	Unigene0078998,COG0504	Unigene0078999,COG0504	Unigene0079000,COG0504	Unigene0079001,COG0504	Unigene0079003,COG0504	Unigene0079004,COG0504	Unigene0079005,COG0504	Unigene0079006,COG0504	Unigene0079007,COG0504	Unigene0079008,COG0504	Unigene0079009,COG0504	Unigene0079010,COG0504	Unigene0079011,COG0504	Unigene0079208,COG0775	Unigene0079453,COG0590	Unigene0079454,COG0590	Unigene0079553,COG0737	Unigene0080498,COG0737	Unigene0080501,COG0737	Unigene0081282,COG0563	Unigene0081610,COG0737	Unigene0081611,COG0737	Unigene0081613,COG0737	Unigene0081617,COG0737	Unigene0081620,COG0737	Unigene0081621,COG0737	Unigene0081624,COG0737	Unigene0081626,COG0737	Unigene0081627,COG0737	Unigene0081719,COG0737	Unigene0082076,COG0737	Unigene0082083,COG0737	Unigene0082137,COG0737	Unigene0082158,COG0737	Unigene0082234,COG0737	Unigene0082534,COG0537	Unigene0082965,COG0737	Unigene0082966,COG0737	Unigene0082967,COG0737	Unigene0082968,COG0737	Unigene0083093,COG0737	Unigene0083094,COG0737	Unigene0083095,COG0737	Unigene0083096,COG0737	Unigene0083097,COG0737	Unigene0083098,COG0737	Unigene0083394,COG2233	Unigene0083405,COG0737	Unigene0083406,COG0737	Unigene0083561,COG0590	Unigene0083563,COG0590	Unigene0083564,COG0590	Unigene0083566,COG0590	Unigene0083567,COG0590	Unigene0083774,COG0737	Unigene0083887,COG0194	Unigene0084093,COG0208	Unigene0084094,COG0208	Unigene0084095,COG0208	Unigene0084096,COG0208	Unigene0084097,COG0208	Unigene0084285,COG0737	Unigene0085116,COG2233	Unigene0085117,COG2233	Unigene0085118,COG2233	Unigene0085119,COG2233	Unigene0085329,COG0737	Unigene0085330,COG0737	Unigene0085332,COG0737	Unigene0085333,COG0737	Unigene0085334,COG0737	Unigene0085748,COG0737	Unigene0085749,COG0737	Unigene0085844,COG0737	Unigene0085879,COG0737	Unigene0085887,COG0737	Unigene0087175,COG0737	Unigene0087176,COG0737	Unigene0087488,COG0775	Unigene0088087,COG0737	Unigene0088089,COG0737	Unigene0088109,COG0737	Unigene0088176,COG0737	Unigene0088464,COG0504	Unigene0088465,COG0504	Unigene0088466,COG0504	Unigene0088625,COG0737	Unigene0088835,COG0737	Unigene0088836,COG0737	Unigene0088840,COG0295	Unigene0088952,COG0209	Unigene0088953,COG0209	Unigene0088954,COG0209	Unigene0089044,COG0737	Unigene0089069,COG0737	Unigene0089240,COG0737	Unigene0089323,COG0737	Unigene0089538,COG0737	Unigene0089842,COG0150	Unigene0089862,COG0737	Unigene0089964,COG0737	Unigene0089966,COG0737	Unigene0090271,COG0737	Unigene0090443,COG0737	Unigene0090607,COG0737	Unigene0090970,COG0519	Unigene0090971,COG0519	Unigene0091044,COG0737	Unigene0091134,COG0737	Unigene0091328,COG0737	Unigene0091329,COG0737	Unigene0091719,COG0105	Unigene0091856,COG0737	Unigene0091867,COG0563	Unigene0092069,COG1816	Unigene0092070,COG1816	Unigene0092071,COG1816	Unigene0092072,COG1816	Unigene0092075,COG1816	Unigene0092077,COG1816	Unigene0092078,COG1816	Unigene0092079,COG1816	Unigene0092081,COG1816	Unigene0092082,COG1816	Unigene0092083,COG1816	Unigene0092084,COG1816	Unigene0092086,COG1816	Unigene0092087,COG1816	Unigene0092088,COG1816	Unigene0092090,COG1816	Unigene0092091,COG1816	Unigene0092606,COG0737	Unigene0092921,COG0540	Unigene0092922,COG0540	Unigene0092994,COG0737	Unigene0093046,COG0737	Unigene0093210,COG0127	Unigene0093212,COG0127	Unigene0093248,COG1051	Unigene0093249,COG1051	Unigene0093258,COG0737	Unigene0093259,COG0737	Unigene0093421,COG0737	Unigene0093544,COG0737	Unigene0093592,COG0737	Unigene0093634,COG0737	Unigene0093892,COG1051	Unigene0094290,COG0737	Unigene0097480,COG0737	Unigene0097482,COG0737	Unigene0097483,COG0737	Unigene0097484,COG0737	Unigene0097485,COG0737	Unigene0097486,COG0737	Unigene0097800,COG0737	Unigene0097801,COG0737	Unigene0098238,COG0737	Unigene0098241,COG0737	Unigene0098451,COG0041	Unigene0098451,COG0026	Unigene0098452,COG0041	Unigene0098455,COG0041	Unigene0098457,COG0041	Unigene0098457,COG0026	Unigene0098458,COG0026	Unigene0098460,COG0041	Unigene0098461,COG0026	Unigene0098462,COG0041	Unigene0098462,COG0026	Unigene0098464,COG0041	Unigene0098464,COG0026	Unigene0098465,COG0041	Unigene0098582,COG0737	Unigene0099087,COG0047	Unigene0099088,COG0047	Unigene0099089,COG0047	Unigene0099090,COG0047	Unigene0099095,COG0046	Unigene0099096,COG0047	Unigene0099096,COG0046	Unigene0099165,COG0737	Unigene0099307,COG0737	Unigene0099309,COG0737	Unigene0100372,COG0737	Unigene0100411,COG0634	Unigene0100412,COG0634	Unigene0100413,COG0634	Unigene0100631,COG0737	Unigene0100695,COG0737	Unigene0101042,COG1816	Unigene0101043,COG1816	Unigene0101044,COG1816	Unigene0101045,COG1816	Unigene0101046,COG1816	Unigene0101047,COG1816	Unigene0101048,COG1816	Unigene0101049,COG1816	Unigene0101051,COG1816	Unigene0101052,COG1816	Unigene0101054,COG1816	Unigene0101425,COG0572	Unigene0101425,COG0035	Unigene0101426,COG0572	Unigene0101427,COG0572	Unigene0101427,COG0035	Unigene0101428,COG0035	Unigene0101428,COG0572	Unigene0101429,COG0572	Unigene0101429,COG0035	Unigene0102048,COG0737	Unigene0102741,COG0104	Unigene0102742,COG0528	Unigene0102743,COG0528	Unigene0102744,COG0104	Unigene0102984,COG0737	Unigene0103073,COG0151	Unigene0103074,COG0151	Unigene0103207,COG0737	Unigene0103588,COG0044	Unigene0103589,COG0044	Unigene0103590,COG0044	Unigene0103592,COG0044	Unigene0103593,COG0044	Unigene0103594,COG0044	Unigene0103595,COG0044	Unigene0103596,COG0044	Unigene0103902,COG0737	Unigene0103923,COG0503	Unigene0103924,COG0503	Unigene0103958,COG1936	Unigene0104326,COG0458	Unigene0104536,COG0737	Unigene0104770,COG0737	Unigene0104850,COG2233	Unigene0104852,COG2233	Unigene0104853,COG2233	Unigene0104854,COG2233	Unigene0104855,COG2233	Unigene0104930,COG0737	Unigene0105413,COG0756	Unigene0106621,COG1428	Unigene0106622,COG1428	Unigene0106623,COG1428	Unigene0106626,COG1428	Unigene0107178,COG0563	Unigene0107179,COG0563	Unigene0107539,COG0152	Unigene0107540,COG0152	Unigene0107541,COG0152	Unigene0107769,COG0105	Unigene0108011,COG0737	Unigene0108013,COG0737	Unigene0108014,COG0737	Unigene0108015,COG0737	Unigene0108186,COG0737	Unigene0109156,COG0518	Unigene0110254,COG0737	Unigene0111880,COG0737	Unigene0112452,COG0737	Unigene0112453,COG0737	Unigene0112972,COG0737	Unigene0113230,COG0518	Unigene0113710,COG0737	Unigene0113857,COG0737	Unigene0114192,COG0737	Unigene0115053,COG0572	Unigene0115053,COG0035	Unigene0115054,COG0572	Unigene0115054,COG0035	Unigene0115055,COG0572	Unigene0115056,COG0035	Unigene0115056,COG0572	Unigene0115057,COG0572	Unigene0115058,COG0035	Unigene0115058,COG0572	Unigene0115059,COG0035	Unigene0115059,COG0572	Unigene0115060,COG0504	Unigene0115061,COG0504	Unigene0115062,COG0504	Unigene0115063,COG0504	Unigene0115329,COG0563	Unigene0115330,COG0563	Unigene0115700,COG0737	Unigene0115701,COG0737	Unigene0116043,COG0737	Unigene0116078,COG1428	Unigene0116109,COG0563	Unigene0116126,COG0208	Unigene0116181,COG2233	Unigene0116215,COG0737	Unigene0116673,COG0737	Unigene0116811,COG0458	Unigene0116922,COG4630	Unigene0116931,COG0737	Unigene0116949,COG1816	Unigene0116984,COG1816	Unigene0117027,COG0418	Unigene0117230,COG0563	Unigene0121618,COG0138	Unigene0121704,COG0788	Unigene0121977,COG0590	Unigene0122073,COG0563	Unigene0122093,COG0737	Unigene0122096,COG0788	Unigene0122108,COG1957	Unigene0122170,COG1957	Unigene0122182,COG1957	Unigene0122207,COG0737	Unigene0122225,COG0503	Unigene0122249,COG0105	Unigene0122263,COG0152	Unigene0122381,COG0737	Unigene0122418,COG0035	Unigene0122421,COG0737	Unigene0122712,COG0194	Unigene0122798,COG2233	Unigene0122848,COG0138	Unigene0122917,COG0737	Unigene0122924,COG0737	Unigene0124665,COG0026	Unigene0124665,COG0041	Unigene0124666,COG0026	Unigene0124666,COG0041	Unigene0124667,COG0026	Unigene0124667,COG0041	Unigene0124668,COG0026	Unigene0124668,COG0041	Unigene0124669,COG0026	Unigene0124669,COG0041	Unigene0124670,COG0041	Unigene0124670,COG0026	Unigene0124671,COG0026	Unigene0124671,COG0041	Unigene0124672,COG0026	Unigene0124672,COG0041	Unigene0124673,COG0026	Unigene0124673,COG0041	Unigene0124674,COG0026	Unigene0124674,COG0041	Unigene0124675,COG0026	Unigene0124675,COG0041	Unigene0124676,COG0041	Unigene0125164,COG0563	Unigene0125165,COG0563	Unigene0125189,COG0756	Unigene0125190,COG0756	Unigene0125191,COG0756	Unigene0125306,COG0737	Unigene0125533,COG0737	Unigene0125715,COG0563	Unigene0125795,COG0015	Unigene0125796,COG0015	Unigene0125999,COG2233	Unigene0126024,COG0035	Unigene0126060,COG4631	Unigene0126060,COG4630	Unigene0126640,COG1816	Unigene0126737,COG0737	Unigene0126738,COG0563	Unigene0126792,COG1816	Unigene0126834,COG2233	Unigene0126850,COG2131	Unigene0126936,COG2131	Unigene0130744,COG0737	Unigene0130745,COG0737	Unigene0130968,COG0590	Unigene0130994,COG0737	Unigene0131018,COG2233	Unigene0131123,COG1428	Unigene0131217,COG0208	Unigene0131234,COG0138	Unigene0131710,COG0402	Unigene0131733,COG0737	Unigene0131775,COG0035	Unigene0131779,COG0035	Unigene0131839,COG0737	Unigene0132178,COG0418	Unigene0132359,COG1816	Unigene0132388,COG1816	Unigene0132534,COG0207	Unigene0132542,COG1957	Unigene0135479,COG2233	Unigene0135494,COG2233	Unigene0135585,COG1816	Unigene0135605,COG0207	Unigene0135694,COG2131	Unigene0135764,COG0590	Unigene0136950,COG0737	Unigene0136951,COG0737	Unigene0137017,COG0572	Unigene0137111,COG0194	Unigene0137155,COG0563	Unigene0137156,COG0563	Unigene0137333,COG0590	Unigene0137342,COG0537	Unigene0137343,COG0537	Unigene0137344,COG0537	Unigene0137585,COG0015	Unigene0137586,COG0015	Unigene0137625,COG0563	Unigene0000244,COG0737	Unigene0000982,COG0788	Unigene0000983,COG0788	Unigene0003218,COG0737	Unigene0003219,COG0737	Unigene0003567,COG0737	Unigene0003710,COG2233	Unigene0003711,COG2233	Unigene0003821,COG0737	Unigene0003869,COG0737	Unigene0004032,COG1957	Unigene0004033,COG1957	Unigene0006165,COG0737	Unigene0007158,COG0737	Unigene0007429,COG0737	Unigene0007431,COG0737	Unigene0007837,COG0737	Unigene0007838,COG0737	Unigene0007839,COG0737	Unigene0007840,COG0737	Unigene0007841,COG0737	Unigene0007842,COG0737	Unigene0007843,COG0737	Unigene0007845,COG0737	Unigene0007895,COG0737	Unigene0008830,COG4630	Unigene0008831,COG4631	Unigene0008832,COG4631	Unigene0008833,COG4631	Unigene0008834,COG4631	Unigene0008835,COG4631	Unigene0008836,COG4631	Unigene0009345,COG0737	Unigene0137833,COG0563	Unigene0138107,COG0737	Unigene0138115,COG0737	Unigene0138116,COG0788	Unigene0138132,COG0737	Unigene0138160,COG0516	Unigene0138394,COG0737	Unigene0138494,COG1051	Unigene0138509,COG1957	Unigene0138538,COG1816	Unigene0138572,COG0418	Unigene0138605,COG0737	Unigene0138626,COG0737	Unigene0138866,COG2131	Unigene0142280,COG0572	Unigene0142281,COG0572	Unigene0142282,COG0572	Unigene0142490,COG0737	Unigene0142491,COG0737	Unigene0142492,COG0737	Unigene0142493,COG0737	Unigene0142494,COG0737	Unigene0142495,COG0737	Unigene0142496,COG0737	Unigene0142497,COG0737	Unigene0142708,COG0504	Unigene0142838,COG0207	Unigene0142839,COG0207	Unigene0142840,COG0207	Unigene0142844,COG0737	Unigene0142949,COG0737	Unigene0142990,COG0737	Unigene0142991,COG0737	Unigene0142992,COG0737	Unigene0143239,COG2233	Unigene0143240,COG2233	Unigene0143331,COG0737	Unigene0143486,COG0563	Unigene0144013,COG1051	Unigene0144522,COG0207	Unigene0144523,COG0207	Unigene0144578,COG0737	Unigene0144644,COG0737	Unigene0144673,COG0504	Unigene0009976,COG0737	Unigene0009978,COG0737	Unigene0009979,COG0737	Unigene0010447,COG0737	Unigene0010448,COG0737	Unigene0010449,COG0737	Unigene0010452,COG0737	Unigene0010453,COG0737	Unigene0010454,COG0737	Unigene0010457,COG0737	Unigene0010459,COG0737	Unigene0010460,COG0737	Unigene0010461,COG0737	Unigene0010464,COG0737	Unigene0010917,COG0572	Unigene0010917,COG0035	Unigene0010918,COG0035	Unigene0010918,COG0572	Unigene0010922,COG0572	Unigene0010922,COG0035	Unigene0010925,COG0572	Unigene0010925,COG0035	Unigene0010927,COG0572	Unigene0010927,COG0035	Unigene0010931,COG0572	Unigene0010931,COG0035	Unigene0010933,COG0572	Unigene0010933,COG0035	Unigene0010934,COG0572	Unigene0010934,COG0035	Unigene0010936,COG0035	Unigene0010936,COG0572	Unigene0010937,COG0572	Unigene0010943,COG0035	Unigene0010943,COG0572	Unigene0010945,COG0035	Unigene0010945,COG0572	Unigene0010947,COG0035	Unigene0010947,COG0572	Unigene0010950,COG0035	Unigene0010950,COG0572	Unigene0010951,COG0572	Unigene0010951,COG0035	Unigene0010952,COG0572	Unigene0010952,COG0035	Unigene0011132,COG0504	Unigene0011133,COG0504	Unigene0011135,COG0504	Unigene0011136,COG0504	Unigene0011137,COG0504	Unigene0011138,COG0504	Unigene0011139,COG0504	Unigene0011140,COG0504	Unigene0011141,COG0504	Unigene0011143,COG0504	Unigene0011144,COG0504	Unigene0011145,COG0504	Unigene0011146,COG0504	Unigene0011147,COG0504	Unigene0011148,COG0504	Unigene0011462,COG0737	Unigene0011761,COG0737	Unigene0011762,COG0737	Unigene0012079,COG0737	Unigene0012187,COG0207	Unigene0012188,COG0207	Unigene0012189,COG0207	Unigene0012390,COG0572	Unigene0012391,COG0572	Unigene0012392,COG0572	Unigene0012393,COG0572	Unigene0012394,COG0572	Unigene0012395,COG0572	Unigene0012396,COG0572	Unigene0012397,COG0572	Unigene0012398,COG0572	Unigene0012399,COG0572	Unigene0012400,COG0572	Unigene0012401,COG0572	Unigene0012402,COG0572	Unigene0012403,COG0572	Unigene0012404,COG0572	Unigene0012406,COG0572	Unigene0012407,COG0572	Unigene0012408,COG0572	Unigene0012409,COG0572	Unigene0012410,COG0572	Unigene0012411,COG0572	Unigene0012412,COG0572	Unigene0012413,COG0572	Unigene0012414,COG0572	Unigene0012415,COG0572	Unigene0012416,COG0572	Unigene0012417,COG0572	Unigene0012419,COG0572	Unigene0012420,COG0572	Unigene0012421,COG0572	Unigene0012422,COG0572	Unigene0012423,COG0572	Unigene0012424,COG0572	Unigene0012425,COG0572	Unigene0012426,COG0572	Unigene0012427,COG0572	Unigene0012430,COG0572	Unigene0012431,COG0572	Unigene0012880,COG0737	Unigene0013030,COG0737	Unigene0013772,COG0737	Unigene0013773,COG0737	Unigene0013774,COG0737	Unigene0013775,COG0737	Unigene0013776,COG0737	Unigene0013777,COG0737	Unigene0013778,COG0737	Unigene0013779,COG0737	Unigene0013780,COG0737	Unigene0013781,COG0737	Unigene0013782,COG0737	Unigene0013783,COG0737	Unigene0013784,COG0737	Unigene0013785,COG0737	Unigene0013786,COG0737	Unigene0013787,COG0737	Unigene0013788,COG0737	Unigene0013789,COG0737	Unigene0013858,COG0737	Unigene0013874,COG0737	Unigene0013879,COG0737	Unigene0013886,COG0737	Unigene0013901,COG0737	Unigene0013912,COG0737	Unigene0014782,COG0138	Unigene0014783,COG0138	Unigene0014784,COG0138	Unigene0014785,COG0138	Unigene0014787,COG0138	Unigene0014788,COG0138	Unigene0016778,COG0737	Unigene0016811,COG0737	Unigene0016821,COG0737	Unigene0016936,COG0044	Unigene0016937,COG0044	Unigene0016938,COG0044	Unigene0016939,COG0044	Unigene0016940,COG0044	Unigene0016941,COG0044	Unigene0016942,COG0044	Unigene0016958,COG0737	Unigene0016960,COG0737	Unigene0017048,COG0737	Unigene0017068,COG0737	Unigene0018744,COG0737	Unigene0018826,COG0737	Unigene0019827,COG0462	Unigene0019828,COG0462	Unigene0019829,COG0462	Unigene0019830,COG0462	Unigene0020324,COG0737	Unigene0020439,COG0737	Unigene0020440,COG0737	Unigene0020441,COG0737	Unigene0020465,COG0462	Unigene0020466,COG0462	Unigene0020474,COG0462	Unigene0020475,COG0462	Unigene0020494,COG0737	Unigene0020496,COG0737	Unigene0020725,COG0737	Unigene0020923,COG0737	Unigene0020926,COG0737	Unigene0020928,COG0737	Unigene0020929,COG0737	Unigene0020931,COG0737	Unigene0020932,COG0737	Unigene0020933,COG0737	Unigene0020934,COG0737	Unigene0020935,COG0737	Unigene0020938,COG0737	Unigene0020940,COG0737	Unigene0020941,COG0737	Unigene0020943,COG0737	Unigene0020944,COG0737	Unigene0020945,COG0737	Unigene0020946,COG0737	Unigene0020948,COG0737	Unigene0020949,COG0737	Unigene0020950,COG0737	Unigene0020951,COG0737	Unigene0020953,COG0737	Unigene0020956,COG0737	Unigene0020959,COG0737	Unigene0020960,COG0737	Unigene0020962,COG0737	Unigene0020963,COG0737	Unigene0020964,COG0737	Unigene0020965,COG0737	Unigene0021638,COG0194	Unigene0021639,COG0194	Unigene0021640,COG0194	Unigene0021641,COG0194	Unigene0021642,COG0194	Unigene0021643,COG0194	Unigene0021644,COG0194	Unigene0021645,COG0194	Unigene0021646,COG0194	Unigene0021647,COG0194	Unigene0021648,COG0194	Unigene0021649,COG0194	Unigene0021650,COG0194	Unigene0021651,COG0194	Unigene0021652,COG0194	Unigene0021653,COG0194	Unigene0021654,COG0194	Unigene0021655,COG0194	Unigene0021656,COG0194	Unigene0022082,COG0284	Unigene0022082,COG0461	Unigene0022343,COG0737	Unigene0022876,COG0737	Unigene0023024,COG0737	Unigene0023873,COG0737	Unigene0025779,COG0737	Unigene0026602,COG2759	Unigene0026603,COG2759	Unigene0026604,COG2759	Unigene0026605,COG2759	Unigene0026989,COG0737	Unigene0026990,COG0737	Unigene0027922,COG0125	Unigene0027923,COG0125	Unigene0029427,COG1957	Unigene0029429,COG1957	Unigene0029844,COG0737	Unigene0029897,COG0299	Unigene0029898,COG0299	Unigene0031082,COG0737	Unigene0031140,COG0503	Unigene0031187,COG0516	Unigene0031241,COG0105	Unigene0031242,COG0105	Unigene0031305,COG1051	Unigene0031307,COG1051	Unigene0034080,COG0005	Unigene0035697,COG0737	Unigene0037244,COG0737	Unigene0037380,COG0737	Unigene0037649,COG1953	Unigene0038179,COG0737	Unigene0040138,COG0737	Unigene0040139,COG0737	Unigene0040289,COG0737	Unigene0040568,COG0035	Unigene0040569,COG0035	Unigene0040755,COG0737	Unigene0040953,COG0737	Unigene0041479,COG0590	Unigene0042201,COG0563	Unigene0042202,COG0563	Unigene0042203,COG0563	Unigene0042204,COG0563	Unigene0042300,COG1953	Unigene0042423,COG0737	Unigene0042426,COG0737	Unigene0042557,COG0756	Unigene0042558,COG0756	Unigene0043420,COG0572	Unigene0043697,COG2233	Unigene0043698,COG2233	Unigene0044285,COG0737	Unigene0044286,COG0737	Unigene0044313,COG0737	Unigene0044464,COG0167	Unigene0044465,COG0167	Unigene0044466,COG0167	Unigene0044467,COG0167	Unigene0044468,COG0167	Unigene0044469,COG0167	Unigene0044550,COG0563	Unigene0044551,COG0563	Unigene0044552,COG0563	Unigene0044849,COG0737	Unigene0045166,COG0737	Unigene0045167,COG0737	Unigene0045351,COG0737	Unigene0045460,COG0737	Unigene0045479,COG0737	Unigene0045660,COG0505	Unigene0045661,COG0505	Unigene0045766,COG0737	Unigene0045767,COG0737	Unigene0046072,COG0208	Unigene0046480,COG0737	Unigene0046502,COG0737	Unigene0046678,COG0737	Unigene0047110,COG0737	Unigene0047167,COG0737	Unigene0047260,COG0737	Unigene0047706,COG0572	Unigene0047707,COG0572	Unigene0047884,COG0737	Unigene0048073,COG0737	Unigene0048300,COG0737	Unigene0048360,COG0737	Unigene0048519,COG0737	Unigene0048522,COG0737	Unigene0048527,COG0737	Unigene0048530,COG0737	Unigene0048532,COG0737	Unigene0048537,COG0737	Unigene0048540,COG0737	Unigene0048550,COG0737	Unigene0048553,COG0737	Unigene0048564,COG0563	Unigene0048565,COG0563	Unigene0048566,COG0563	Unigene0048568,COG0563	Unigene0048570,COG0563	Unigene0048571,COG0563	Unigene0048572,COG0563	Unigene0048573,COG0563	Unigene0048574,COG0563	Unigene0048575,COG0563	Unigene0048577,COG0563	Unigene0048578,COG0563	Unigene0048579,COG0563	Unigene0048580,COG0563	Unigene0048581,COG0563	Unigene0048582,COG0563	Unigene0048583,COG0563	Unigene0048584,COG0563	Unigene0048585,COG0563	Unigene0048899,COG0563	Unigene0048901,COG0563	Unigene0048902,COG0563	Unigene0048903,COG0563	Unigene0048904,COG0563	Unigene0049100,COG0737	Unigene0049104,COG0737	Unigene0049306,COG0737	Unigene0049755,COG0737	Unigene0049991,COG0737	Unigene0050070,COG0528	Unigene0050071,COG0528	Unigene0050072,COG0528	Unigene0050073,COG0528	Unigene0050074,COG0528	Unigene0050075,COG0528	Unigene0050592,COG0737	Unigene0050723,COG0737	Unigene0050726,COG0737	Unigene0050727,COG0737	Unigene0050968,COG0737	Unigene0051419,COG4631	Unigene0052090,COG0737	Unigene0052342,COG0462	Unigene0052343,COG0462	Unigene0052345,COG0462	Unigene0052558,COG0737	Unigene0052691,COG0034	Unigene0053495,COG0207	Unigene0053496,COG0207	Unigene0053497,COG0207	Unigene0054398,COG0737	Unigene0054399,COG0737	Unigene0054441,COG0015	Unigene0054767,COG0737	Unigene0055460,COG0737	Unigene0055467,COG0737	Unigene0055846,COG0737	Unigene0055898,COG0737	Unigene0056241,COG0737	Unigene0056306,COG0737	Unigene0056777,COG0737	Unigene0056823,COG0208	Unigene0056841,COG0572	Unigene0056842,COG0572	Unigene0056844,COG0572	Unigene0056845,COG0572	Unigene0056847,COG0572	Unigene0056848,COG0572	Unigene0056853,COG0572	Unigene0056855,COG0572	Unigene0056856,COG0572	Unigene0057202,COG1618	Unigene0057203,COG1618	Unigene0057204,COG1618	Unigene0057205,COG1618	Unigene0057206,COG1618	Unigene0057207,COG1618	Unigene0057228,COG0503	Unigene0057229,COG0503	Unigene0057230,COG0503	Unigene0057245,COG0737	Unigene0057284,COG0737	Unigene0057303,COG2233	Unigene0057304,COG2233	Unigene0057305,COG2233	Unigene0057654,COG0537	Unigene0057755,COG0737	Unigene0057795,COG0737	Unigene0057797,COG0737	Unigene0057830,COG0035	Unigene0057831,COG0035	Unigene0057832,COG0035	Unigene0057833,COG0035	Unigene0058172,COG0737	Unigene0058290,COG0572	Unigene0058631,COG0737	Unigene0060008,COG0537	Unigene0060009,COG0537	Unigene0060108,COG0737	Unigene0060294,COG0537	Unigene0060547,COG0737	Unigene0061116,COG0737	Unigene0061173,COG0563	Unigene0062558,COG0125	Unigene0062931,COG0737	Unigene0063093,COG0737	Unigene0063163,COG0737	Unigene0064489,COG0737	Unigene0064671,COG0737	Unigene0064953,COG0284	Unigene0065703,COG0737	Unigene0065886,COG0737	Unigene0065973,COG0737	Unigene0066004,COG0737	Unigene0067872,COG0737	Unigene0068130,COG0035	Unigene0068131,COG0035	Unigene0068132,COG0035	Unigene0068133,COG0035	Unigene0068238,COG0737	Unigene0068241,COG0737	Unigene0068242,COG0737	Unigene0068243,COG0737	Unigene0068244,COG0737	Unigene0068248,COG0737	Unigene0068258,COG4088	Unigene0068259,COG4088	Unigene0068377,COG0737	Unigene0068871,COG0737	Unigene0069813,COG0537	Unigene0069814,COG0537	Unigene0069815,COG0537	Unigene0069816,COG0537	Unigene0069818,COG0105	Unigene0069819,COG0105
G	Carbohydrate transport and metabolism 	5194	Unigene0070107,COG2730	Unigene0070108,COG2730	Unigene0070109,COG2730	Unigene0070136,COG2730	Unigene0070144,COG2730	Unigene0070207,COG2730	Unigene0070216,COG2730	Unigene0070244,COG0702	Unigene0070244,COG0451	Unigene0070277,COG5297	Unigene0070277,COG2273	Unigene0070278,COG2273	Unigene0070279,COG2273	Unigene0070291,COG5297	Unigene0070291,COG2273	Unigene0070292,COG5297	Unigene0070292,COG2273	Unigene0070357,COG2730	Unigene0070357,COG5297	Unigene0070367,COG2730	Unigene0070369,COG2730	Unigene0070372,COG2730	Unigene0070373,COG2730	Unigene0070392,COG2730	Unigene0070427,COG2730	Unigene0070536,COG5297	Unigene0070578,COG2730	Unigene0070630,COG2730	Unigene0070632,COG2730	Unigene0070698,COG2730	Unigene0070701,COG0158	Unigene0070702,COG0158	Unigene0070704,COG0451	Unigene0070725,COG2730	Unigene0070836,COG2730	Unigene0070880,COG2730	Unigene0070896,COG0033	Unigene0070897,COG0033	Unigene0070897,COG1109	Unigene0070898,COG0033	Unigene0070898,COG1109	Unigene0070899,COG0033	Unigene0070899,COG1109	Unigene0070900,COG0033	Unigene0070900,COG1109	Unigene0070901,COG0033	Unigene0070901,COG1109	Unigene0070902,COG0033	Unigene0070902,COG1109	Unigene0070903,COG0033	Unigene0070903,COG1109	Unigene0070904,COG0033	Unigene0070904,COG1109	Unigene0070905,COG0033	Unigene0070905,COG1109	Unigene0070906,COG0033	Unigene0070906,COG1109	Unigene0070907,COG0033	Unigene0070907,COG1109	Unigene0070908,COG0033	Unigene0070908,COG1109	Unigene0070909,COG0033	Unigene0070909,COG1109	Unigene0070910,COG0033	Unigene0070911,COG0033	Unigene0070911,COG1109	Unigene0070912,COG0033	Unigene0070912,COG1109	Unigene0070913,COG0033	Unigene0070913,COG1109	Unigene0070914,COG0033	Unigene0070914,COG1109	Unigene0070915,COG0033	Unigene0070915,COG1109	Unigene0070916,COG0033	Unigene0070916,COG1109	Unigene0070917,COG0033	Unigene0070917,COG1109	Unigene0070918,COG0033	Unigene0070918,COG1109	Unigene0070919,COG2730	Unigene0070954,COG0647	Unigene0070955,COG0647	Unigene0070956,COG0647	Unigene0070957,COG0647	Unigene0070958,COG0647	Unigene0070959,COG0647	Unigene0070960,COG0647	Unigene0070961,COG0647	Unigene0070968,COG5297	Unigene0070983,COG2730	Unigene0070997,COG5297	Unigene0071137,COG0524	Unigene0071138,COG0524	Unigene0071297,COG2730	Unigene0071386,COG0580	Unigene0071576,COG2730	Unigene0071987,COG2730	Unigene0072376,COG4677	Unigene0072548,COG1850	Unigene0072599,COG2730	Unigene0073024,COG2730	Unigene0073600,COG2730	Unigene0073758,COG0477	Unigene0073759,COG0477	Unigene0073922,COG2730	Unigene0073974,COG2723	Unigene0074063,COG2273	Unigene0074066,COG2273	Unigene0074067,COG2273	Unigene0074070,COG2273	Unigene0074072,COG2730	Unigene0074251,COG0451	Unigene0074254,COG0451	Unigene0074255,COG0451	Unigene0074256,COG0451	Unigene0074259,COG0451	Unigene0074262,COG0451	Unigene0074464,COG2730	Unigene0074487,COG2730	Unigene0074489,COG2730	Unigene0074512,COG5297	Unigene0074512,COG2273	Unigene0074512,COG5309	Unigene0074515,COG2140	Unigene0074516,COG2140	Unigene0074517,COG2140	Unigene0074518,COG2140	Unigene0074519,COG2140	Unigene0074521,COG2140	Unigene0074536,COG0148	Unigene0074538,COG5297	Unigene0074735,COG2730	Unigene0074789,COG5297	Unigene0074789,COG2273	Unigene0074862,COG1523	Unigene0074863,COG1523	Unigene0074864,COG1523	Unigene0074868,COG1523	Unigene0074869,COG1523	Unigene0074870,COG1523	Unigene0074871,COG1523	Unigene0074872,COG1523	Unigene0074873,COG1523	Unigene0074874,COG1523	Unigene0074875,COG1523	Unigene0074876,COG1523	Unigene0074877,COG1523	Unigene0074878,COG1523	Unigene0074879,COG1523	Unigene0074880,COG1523	Unigene0074881,COG1523	Unigene0074882,COG1523	Unigene0074883,COG1523	Unigene0074884,COG1523	Unigene0074885,COG1523	Unigene0074886,COG1523	Unigene0074887,COG1523	Unigene0074888,COG1523	Unigene0074889,COG1523	Unigene0074890,COG1523	Unigene0074891,COG1523	Unigene0074892,COG1523	Unigene0074893,COG1523	Unigene0074894,COG1523	Unigene0074895,COG1523	Unigene0074896,COG1523	Unigene0074897,COG1523	Unigene0074912,COG0537	Unigene0074980,COG0036	Unigene0074981,COG0036	Unigene0074982,COG0036	Unigene0074983,COG0036	Unigene0074984,COG0036	Unigene0074985,COG0036	Unigene0075095,COG2730	Unigene0075182,COG2730	Unigene0075221,COG2730	Unigene0075224,COG0697	Unigene0075347,COG2723	Unigene0075350,COG2723	Unigene0075353,COG2723	Unigene0075354,COG2723	Unigene0075356,COG2723	Unigene0075357,COG2723	Unigene0075359,COG2723	Unigene0075362,COG2723	Unigene0075364,COG2723	Unigene0075371,COG2723	Unigene0075372,COG2723	Unigene0075379,COG2723	Unigene0075380,COG2723	Unigene0075394,COG5297	Unigene0075395,COG2730	Unigene0075445,COG2730	Unigene0075446,COG2730	Unigene0075712,COG2730	Unigene0075713,COG2730	Unigene0075715,COG2730	Unigene0075716,COG2730	Unigene0075732,COG5297	Unigene0075732,COG2730	Unigene0075732,COG2273	Unigene0075732,COG5309	Unigene0075744,COG2730	Unigene0075756,COG0451	Unigene0075757,COG0451	Unigene0075757,COG1086	Unigene0075759,COG0451	Unigene0075760,COG0451	Unigene0075761,COG0451	Unigene0075762,COG0451	Unigene0075763,COG0451	Unigene0075764,COG0451	Unigene0075767,COG0451	Unigene0075768,COG0451	Unigene0075815,COG0406	Unigene0075822,COG2273	Unigene0075851,COG0061	Unigene0075852,COG0061	Unigene0075854,COG0061	Unigene0075855,COG0061	Unigene0075856,COG0061	Unigene0075877,COG2730	Unigene0075881,COG2730	Unigene0075986,COG2730	Unigene0075988,COG2730	Unigene0076011,COG2730	Unigene0076015,COG2730	Unigene0076018,COG2730	Unigene0076020,COG5297	Unigene0076020,COG2273	Unigene0076020,COG5309	Unigene0076021,COG0580	Unigene0076021,COG5297	Unigene0076025,COG0580	Unigene0076061,COG5297	Unigene0076061,COG2273	Unigene0076192,COG0362	Unigene0076692,COG2730	Unigene0076812,COG1874	Unigene0076813,COG1874	Unigene0076815,COG1874	Unigene0076816,COG1874	Unigene0076817,COG1874	Unigene0076818,COG1874	Unigene0077177,COG0451	Unigene0077179,COG0451	Unigene0077180,COG0451	Unigene0077182,COG0451	Unigene0077185,COG0451	Unigene0077187,COG0451	Unigene0077189,COG0451	Unigene0077190,COG0451	Unigene0077192,COG0451	Unigene0077193,COG0451	Unigene0077194,COG0451	Unigene0077299,COG2730	Unigene0077304,COG0451	Unigene0077348,COG0383	Unigene0077350,COG0383	Unigene0077353,COG0383	Unigene0077354,COG0383	Unigene0077356,COG0383	Unigene0077358,COG0383	Unigene0077360,COG0383	Unigene0077361,COG0383	Unigene0077364,COG0383	Unigene0077366,COG0383	Unigene0077367,COG0383	Unigene0077368,COG0383	Unigene0077370,COG0383	Unigene0077381,COG0149	Unigene0077382,COG0149	Unigene0077406,COG2730	Unigene0077482,COG2730	Unigene0077579,COG5297	Unigene0077579,COG5309	Unigene0077843,COG2730	Unigene0077849,COG2730	Unigene0077936,COG5297	Unigene0077936,COG2273	Unigene0077936,COG5309	Unigene0077946,COG2730	Unigene0077955,COG2730	Unigene0078120,COG2730	Unigene0078363,COG2730	Unigene0078407,COG2730	Unigene0078476,COG0448	Unigene0078608,COG5297	Unigene0078609,COG0702	Unigene0078614,COG2730	Unigene0078684,COG0477	Unigene0078827,COG2730	Unigene0078932,COG2730	Unigene0078938,COG0451	Unigene0078940,COG0451	Unigene0078941,COG0451	Unigene0079208,COG2730	Unigene0079348,COG5297	Unigene0079348,COG2730	Unigene0079349,COG5297	Unigene0079349,COG2730	Unigene0079352,COG5297	Unigene0079352,COG2730	Unigene0079416,COG2074	Unigene0079420,COG2074	Unigene0079422,COG2074	Unigene0079423,COG2074	Unigene0079424,COG2074	Unigene0079425,COG2074	Unigene0079427,COG2074	Unigene0079429,COG2074	Unigene0079432,COG0021	Unigene0079441,COG0021	Unigene0079446,COG0021	Unigene0079460,COG2730	Unigene0079553,COG2730	Unigene0079615,COG2730	Unigene0079681,COG0176	Unigene0080079,COG1874	Unigene0080080,COG1874	Unigene0080082,COG1874	Unigene0080083,COG1874	Unigene0080084,COG1874	Unigene0080087,COG1874	Unigene0080088,COG1874	Unigene0080089,COG1874	Unigene0080090,COG1874	Unigene0080098,COG1819	Unigene0080099,COG1819	Unigene0080100,COG1819	Unigene0080101,COG1819	Unigene0080103,COG1819	Unigene0080105,COG1819	Unigene0080128,COG1472	Unigene0080129,COG1472	Unigene0080130,COG1472	Unigene0080131,COG1472	Unigene0080137,COG2730	Unigene0080147,COG2730	Unigene0080166,COG3469	Unigene0080175,COG2730	Unigene0080410,COG5297	Unigene0080410,COG3669	Unigene0080412,COG0406	Unigene0080413,COG0406	Unigene0080414,COG0406	Unigene0080415,COG0406	Unigene0080416,COG0406	Unigene0080417,COG0406	Unigene0080418,COG0406	Unigene0080419,COG0406	Unigene0080420,COG0406	Unigene0080421,COG0406	Unigene0080422,COG0406	Unigene0080423,COG0406	Unigene0080424,COG0406	Unigene0080425,COG0406	Unigene0080426,COG0406	Unigene0080427,COG0406	Unigene0080428,COG0406	Unigene0080429,COG0406	Unigene0080430,COG0406	Unigene0080431,COG0406	Unigene0080432,COG0406	Unigene0080433,COG0406	Unigene0080434,COG0406	Unigene0080435,COG0406	Unigene0080436,COG0406	Unigene0080437,COG0406	Unigene0080438,COG0406	Unigene0080439,COG0406	Unigene0080440,COG0406	Unigene0080441,COG0406	Unigene0080442,COG0406	Unigene0080443,COG0406	Unigene0080444,COG0406	Unigene0080445,COG0406	Unigene0080446,COG0406	Unigene0080447,COG0406	Unigene0080448,COG0406	Unigene0080449,COG0406	Unigene0080450,COG0406	Unigene0080451,COG0406	Unigene0080452,COG0406	Unigene0080453,COG0406	Unigene0080454,COG0406	Unigene0080455,COG0406	Unigene0080456,COG0406	Unigene0080457,COG0406	Unigene0080458,COG0406	Unigene0080499,COG2730	Unigene0080499,COG5297	Unigene0080499,COG2273	Unigene0080504,COG2730	Unigene0080507,COG5297	Unigene0080507,COG2273	Unigene0080507,COG5309	Unigene0080508,COG5297	Unigene0080508,COG2273	Unigene0080508,COG5309	Unigene0080509,COG5297	Unigene0080509,COG2273	Unigene0080509,COG5309	Unigene0080510,COG5297	Unigene0080510,COG2273	Unigene0080510,COG5309	Unigene0080511,COG5297	Unigene0080511,COG2273	Unigene0080511,COG5309	Unigene0080512,COG5297	Unigene0080512,COG2273	Unigene0080512,COG5309	Unigene0080548,COG2730	Unigene0080548,COG5297	Unigene0080549,COG5297	Unigene0080597,COG2730	Unigene0080719,COG2730	Unigene0080723,COG2730	Unigene0080839,COG0058	Unigene0080866,COG0469	Unigene0081059,COG0451	Unigene0081061,COG0451	Unigene0081062,COG0451	Unigene0081063,COG0451	Unigene0081064,COG0451	Unigene0081065,COG0451	Unigene0081066,COG0451	Unigene0081067,COG0451	Unigene0081068,COG0451	Unigene0081069,COG0451	Unigene0081070,COG0451	Unigene0081071,COG0451	Unigene0081079,COG5309	Unigene0081136,COG2730	Unigene0081224,COG2273	Unigene0081227,COG2273	Unigene0081286,COG1109	Unigene0081287,COG1109	Unigene0081288,COG1109	Unigene0081290,COG1109	Unigene0081292,COG1109	Unigene0081357,COG4677	Unigene0081358,COG4677	Unigene0081362,COG2730	Unigene0081363,COG4677	Unigene0081364,COG4677	Unigene0081365,COG4677	Unigene0081366,COG4677	Unigene0081481,COG2730	Unigene0081481,COG5297	Unigene0081481,COG2273	Unigene0081610,COG2730	Unigene0081611,COG2730	Unigene0081613,COG2730	Unigene0081617,COG5297	Unigene0081617,COG2273	Unigene0081617,COG5309	Unigene0081620,COG2730	Unigene0081621,COG2730	Unigene0081624,COG2730	Unigene0081626,COG2730	Unigene0081627,COG2730	Unigene0081720,COG5297	Unigene0081737,COG2730	Unigene0081793,COG0676	Unigene0081793,COG2017	Unigene0081805,COG5309	Unigene0081805,COG5297	Unigene0082070,COG2730	Unigene0082076,COG2730	Unigene0082083,COG2730	Unigene0082114,COG2730	Unigene0082137,COG2273	Unigene0082137,COG5297	Unigene0082162,COG2730	Unigene0082178,COG5297	Unigene0082178,COG2730	Unigene0082234,COG2730	Unigene0082258,COG0697	Unigene0082260,COG0697	Unigene0082454,COG5297	Unigene0082455,COG2730	Unigene0082534,COG0537	Unigene0082666,COG0676	Unigene0082667,COG0676	Unigene0082668,COG0676	Unigene0082668,COG2017	Unigene0082819,COG2730	Unigene0082821,COG2730	Unigene0082822,COG2730	Unigene0082897,COG5297	Unigene0082897,COG2273	Unigene0082897,COG5309	Unigene0082911,COG2730	Unigene0082965,COG2730	Unigene0082966,COG2730	Unigene0082967,COG2730	Unigene0082968,COG2730	Unigene0082978,COG5297	Unigene0083024,COG0205	Unigene0083025,COG0205	Unigene0083026,COG0205	Unigene0083027,COG0205	Unigene0083028,COG0205	Unigene0083029,COG0205	Unigene0083051,COG1523	Unigene0083052,COG1523	Unigene0083054,COG2730	Unigene0083081,COG2730	Unigene0083082,COG2730	Unigene0083086,COG0451	Unigene0083087,COG0451	Unigene0083088,COG0451	Unigene0083214,COG2730	Unigene0083216,COG2730	Unigene0083219,COG2730	Unigene0083281,COG0477	Unigene0083282,COG0477	Unigene0083283,COG0477	Unigene0083284,COG0477	Unigene0083285,COG0477	Unigene0083286,COG0477	Unigene0083287,COG0477	Unigene0083288,COG0477	Unigene0083289,COG0477	Unigene0083290,COG0477	Unigene0083291,COG0477	Unigene0083292,COG0477	Unigene0083293,COG0477	Unigene0083397,COG0697	Unigene0083399,COG0697	Unigene0083404,COG2730	Unigene0083405,COG2730	Unigene0083406,COG2730	Unigene0083429,COG0148	Unigene0083430,COG0148	Unigene0083431,COG0148	Unigene0083432,COG0148	Unigene0083456,COG0205	Unigene0083470,COG2730	Unigene0083470,COG2273	Unigene0083471,COG5309	Unigene0083471,COG2273	Unigene0083472,COG2730	Unigene0083473,COG2730	Unigene0083477,COG2730	Unigene0083520,COG2730	Unigene0083545,COG2730	Unigene0083546,COG2730	Unigene0083618,COG0580	Unigene0083642,COG5297	Unigene0083643,COG2730	Unigene0083795,COG2730	Unigene0083829,COG1070	Unigene0083914,COG0477	Unigene0083915,COG5297	Unigene0083915,COG2273	Unigene0083917,COG5297	Unigene0083917,COG2273	Unigene0083918,COG0477	Unigene0083919,COG0477	Unigene0083920,COG0477	Unigene0083921,COG0477	Unigene0083922,COG0477	Unigene0083936,COG5297	Unigene0084014,COG2730	Unigene0084032,COG5297	Unigene0084032,COG2273	Unigene0084032,COG5309	Unigene0084033,COG5297	Unigene0084033,COG2273	Unigene0084033,COG5309	Unigene0084130,COG2730	Unigene0084280,COG1653	Unigene0084281,COG2730	Unigene0084282,COG1653	Unigene0084285,COG2730	Unigene0084305,COG2273	Unigene0084305,COG5297	Unigene0084305,COG5309	Unigene0084338,COG2730	Unigene0084340,COG0021	Unigene0084342,COG0021	Unigene0084343,COG0021	Unigene0084357,COG2730	Unigene0084372,COG2730	Unigene0084372,COG2273	Unigene0084372,COG5309	Unigene0084379,COG2730	Unigene0084379,COG2273	Unigene0084379,COG5309	Unigene0084386,COG5297	Unigene0084387,COG5297	Unigene0084388,COG5297	Unigene0084389,COG5297	Unigene0084390,COG5297	Unigene0084391,COG5297	Unigene0084446,COG0380	Unigene0084449,COG1877	Unigene0084449,COG0380	Unigene0084450,COG1877	Unigene0084450,COG0380	Unigene0084453,COG0380	Unigene0084455,COG5297	Unigene0084455,COG2730	Unigene0084455,COG5309	Unigene0084456,COG5297	Unigene0084456,COG2730	Unigene0084456,COG5309	Unigene0084496,COG2730	Unigene0084497,COG5297	Unigene0084596,COG0647	Unigene0084705,COG0148	Unigene0084706,COG0148	Unigene0084707,COG0148	Unigene0084708,COG0148	Unigene0084709,COG0148	Unigene0084710,COG0148	Unigene0084711,COG0148	Unigene0084712,COG0148	Unigene0084717,COG2730	Unigene0084717,COG2273	Unigene0084718,COG2730	Unigene0084718,COG2273	Unigene0084719,COG2730	Unigene0084719,COG2273	Unigene0084874,COG2730	Unigene0084952,COG5297	Unigene0084953,COG5297	Unigene0084956,COG5297	Unigene0085062,COG2730	Unigene0085114,COG2730	Unigene0085142,COG0524	Unigene0085143,COG0524	Unigene0085144,COG0524	Unigene0085145,COG0524	Unigene0085234,COG2730	Unigene0085324,COG2730	Unigene0085329,COG5297	Unigene0085330,COG5297	Unigene0085332,COG5297	Unigene0085333,COG5297	Unigene0085334,COG5297	Unigene0085384,COG5297	Unigene0085445,COG2730	Unigene0085467,COG0477	Unigene0085571,COG0477	Unigene0085572,COG0477	Unigene0085573,COG0477	Unigene0085574,COG0477	Unigene0085575,COG0477	Unigene0085625,COG2730	Unigene0085626,COG2730	Unigene0085747,COG5297	Unigene0085748,COG2730	Unigene0085749,COG2730	Unigene0085835,COG5297	Unigene0085836,COG5297	Unigene0085836,COG2273	Unigene0085836,COG5309	Unigene0085838,COG5297	Unigene0085838,COG2273	Unigene0085838,COG5309	Unigene0085841,COG5297	Unigene0085844,COG2730	Unigene0085864,COG5297	Unigene0085865,COG5297	Unigene0085879,COG2730	Unigene0085887,COG2730	Unigene0085901,COG2730	Unigene0085902,COG2730	Unigene0086055,COG5297	Unigene0086055,COG2730	Unigene0086075,COG0451	Unigene0086078,COG0363	Unigene0086104,COG0153	Unigene0086135,COG0697	Unigene0086141,COG5297	Unigene0086141,COG2273	Unigene0086157,COG2730	Unigene0086157,COG5297	Unigene0086167,COG0448	Unigene0086168,COG0448	Unigene0086169,COG0448	Unigene0086170,COG0448	Unigene0086171,COG0448	Unigene0086172,COG0448	Unigene0086195,COG2730	Unigene0086198,COG2730	Unigene0086304,COG2730	Unigene0086305,COG2730	Unigene0086306,COG2730	Unigene0086308,COG2730	Unigene0086310,COG2730	Unigene0086373,COG0696	Unigene0086374,COG0696	Unigene0086375,COG0696	Unigene0086376,COG0696	Unigene0086377,COG0696	Unigene0086378,COG0696	Unigene0086380,COG0696	Unigene0086410,COG0697	Unigene0086411,COG0697	Unigene0086413,COG0697	Unigene0086415,COG0697	Unigene0086416,COG0697	Unigene0086434,COG5297	Unigene0086437,COG2730	Unigene0086464,COG2730	Unigene0086465,COG2730	Unigene0086502,COG2730	Unigene0086559,COG5297	Unigene0086560,COG5297	Unigene0086561,COG5297	Unigene0086819,COG3934	Unigene0086821,COG3934	Unigene0086863,COG2730	Unigene0086899,COG1472	Unigene0086920,COG2730	Unigene0086922,COG2730	Unigene0086956,COG2273	Unigene0086958,COG2273	Unigene0087032,COG0477	Unigene0087078,COG0477	Unigene0087098,COG2730	Unigene0087105,COG5037	Unigene0087106,COG5037	Unigene0087114,COG5309	Unigene0087140,COG2273	Unigene0087140,COG5309	Unigene0087175,COG5297	Unigene0087176,COG5297	Unigene0087215,COG5297	Unigene0087253,COG2730	Unigene0087305,COG0120	Unigene0087358,COG0362	Unigene0087359,COG0362	Unigene0087706,COG0126	Unigene0087731,COG3635	Unigene0087733,COG3635	Unigene0087812,COG5297	Unigene0087846,COG2730	Unigene0087847,COG2730	Unigene0087848,COG5297	Unigene0087852,COG1819	Unigene0087853,COG1819	Unigene0087854,COG1819	Unigene0087856,COG1819	Unigene0087858,COG1819	Unigene0088019,COG2730	Unigene0088021,COG2730	Unigene0088023,COG2730	Unigene0088025,COG2730	Unigene0088027,COG2730	Unigene0088087,COG2730	Unigene0088088,COG2730	Unigene0088109,COG2730	Unigene0088114,COG2730	Unigene0088144,COG5297	Unigene0088150,COG0297	Unigene0088214,COG2730	Unigene0088222,COG2730	Unigene0088249,COG2730	Unigene0088284,COG0647	Unigene0088285,COG0647	Unigene0088286,COG0647	Unigene0088287,COG0647	Unigene0088288,COG2730	Unigene0088325,COG5297	Unigene0088325,COG2273	Unigene0088325,COG2730	Unigene0088338,COG5037	Unigene0088344,COG3386	Unigene0088345,COG3386	Unigene0088424,COG2730	Unigene0088425,COG2730	Unigene0088426,COG2730	Unigene0088441,COG5297	Unigene0088441,COG5309	Unigene0088442,COG5297	Unigene0088445,COG3839	Unigene0088493,COG5297	Unigene0088494,COG5297	Unigene0088539,COG0149	Unigene0088600,COG0483	Unigene0088601,COG0483	Unigene0088602,COG0483	Unigene0088603,COG0483	Unigene0088604,COG0483	Unigene0088624,COG5297	Unigene0088625,COG2730	Unigene0088637,COG0477	Unigene0088637,COG2814	Unigene0088638,COG0477	Unigene0088638,COG2814	Unigene0088638,COG2271	Unigene0088639,COG0477	Unigene0088691,COG2730	Unigene0088701,COG5297	Unigene0088788,COG0149	Unigene0088835,COG2730	Unigene0088836,COG2730	Unigene0088846,COG2730	Unigene0088856,COG2730	Unigene0088876,COG0477	Unigene0088946,COG2730	Unigene0089033,COG0483	Unigene0089036,COG0483	Unigene0089044,COG5309	Unigene0089064,COG5297	Unigene0089065,COG2730	Unigene0089163,COG2730	Unigene0089180,COG2730	Unigene0089183,COG0477	Unigene0089254,COG2723	Unigene0089293,COG2730	Unigene0089420,COG0406	Unigene0089433,COG2273	Unigene0089434,COG2273	Unigene0089442,COG2730	Unigene0089457,COG0477	Unigene0089458,COG0477	Unigene0089496,COG5297	Unigene0089496,COG2273	Unigene0089501,COG0364	Unigene0089534,COG0205	Unigene0089535,COG0205	Unigene0089538,COG2730	Unigene0089540,COG5297	Unigene0089572,COG2273	Unigene0089581,COG2730	Unigene0089581,COG5309	Unigene0089657,COG2730	Unigene0089673,COG5297	Unigene0089673,COG2730	Unigene0089673,COG2273	Unigene0089724,COG0477	Unigene0089726,COG0477	Unigene0089769,COG2730	Unigene0089806,COG0697	Unigene0089823,COG2730	Unigene0089823,COG5297	Unigene0089824,COG2730	Unigene0089824,COG5297	Unigene0089879,COG1472	Unigene0089886,COG4677	Unigene0089887,COG4677	Unigene0089894,COG5297	Unigene0089961,COG2730	Unigene0089964,COG2730	Unigene0089966,COG2730	Unigene0089978,COG5309	Unigene0089978,COG2273	Unigene0090063,COG2730	Unigene0090090,COG2730	Unigene0090166,COG2730	Unigene0090230,COG0477	Unigene0090271,COG2730	Unigene0090342,COG2273	Unigene0090342,COG0477	Unigene0090391,COG2730	Unigene0090422,COG2730	Unigene0090422,COG1653	Unigene0090443,COG2730	Unigene0090447,COG2730	Unigene0090465,COG3934	Unigene0090468,COG2730	Unigene0090607,COG5297	Unigene0090632,COG2730	Unigene0090648,COG2730	Unigene0090657,COG2730	Unigene0090657,COG1653	Unigene0090802,COG5297	Unigene0090842,COG2730	Unigene0090933,COG2730	Unigene0090972,COG2730	Unigene0090990,COG2730	Unigene0091044,COG5297	Unigene0091054,COG2730	Unigene0091068,COG2133	Unigene0091070,COG2133	Unigene0091073,COG3386	Unigene0091094,COG0061	Unigene0091095,COG0061	Unigene0091114,COG5297	Unigene0091134,COG2730	Unigene0091158,COG2730	Unigene0091208,COG0364	Unigene0091209,COG0364	Unigene0091210,COG0364	Unigene0091212,COG0364	Unigene0091213,COG0364	Unigene0091235,COG5297	Unigene0091281,COG2730	Unigene0091292,COG0580	Unigene0091303,COG0057	Unigene0091304,COG0057	Unigene0091305,COG0057	Unigene0091315,COG0676	Unigene0091315,COG2017	Unigene0091316,COG0676	Unigene0091316,COG2017	Unigene0091317,COG0676	Unigene0091317,COG2017	Unigene0091318,COG0676	Unigene0091318,COG2017	Unigene0091328,COG2730	Unigene0091329,COG2730	Unigene0091356,COG2730	Unigene0091357,COG2730	Unigene0091403,COG3734	Unigene0091409,COG2730	Unigene0091459,COG2730	Unigene0091494,COG0451	Unigene0091494,COG0702	Unigene0091495,COG0451	Unigene0091495,COG0702	Unigene0091513,COG0524	Unigene0091514,COG0524	Unigene0091515,COG0524	Unigene0091562,COG5309	Unigene0091744,COG2273	Unigene0091804,COG2730	Unigene0091806,COG2730	Unigene0091808,COG2730	Unigene0091810,COG2730	Unigene0091856,COG5297	Unigene0091907,COG2730	Unigene0091910,COG2730	Unigene0091963,COG2271	Unigene0091973,COG2730	Unigene0091974,COG2730	Unigene0091985,COG0148	Unigene0091986,COG0148	Unigene0091987,COG0148	Unigene0091994,COG0451	Unigene0091995,COG0451	Unigene0092094,COG5297	Unigene0092095,COG5297	Unigene0092101,COG2730	Unigene0092234,COG2730	Unigene0092237,COG2730	Unigene0092244,COG2730	Unigene0092300,COG2730	Unigene0092301,COG2730	Unigene0092303,COG2730	Unigene0092304,COG2730	Unigene0092491,COG2730	Unigene0092544,COG2730	Unigene0092544,COG5297	Unigene0092578,COG0158	Unigene0092745,COG0697	Unigene0092746,COG0697	Unigene0092747,COG0697	Unigene0092748,COG0697	Unigene0092749,COG0697	Unigene0092750,COG0697	Unigene0092761,COG5297	Unigene0092815,COG5037	Unigene0092956,COG2730	Unigene0093002,COG0588	Unigene0093003,COG0297	Unigene0093004,COG0297	Unigene0093005,COG0297	Unigene0093006,COG0297	Unigene0093007,COG0297	Unigene0093008,COG0297	Unigene0093009,COG0297	Unigene0093041,COG5297	Unigene0093046,COG2730	Unigene0093116,COG5297	Unigene0093190,COG0702	Unigene0093190,COG5297	Unigene0093250,COG2273	Unigene0093251,COG2273	Unigene0093252,COG2273	Unigene0093322,COG1472	Unigene0093323,COG1472	Unigene0093325,COG1472	Unigene0093327,COG1472	Unigene0093353,COG2730	Unigene0093368,COG1626	Unigene0093369,COG1626	Unigene0093370,COG1626	Unigene0093371,COG1626	Unigene0093372,COG1626	Unigene0093373,COG1626	Unigene0093385,COG5297	Unigene0093385,COG2273	Unigene0093421,COG2730	Unigene0093567,COG3934	Unigene0093568,COG3934	Unigene0093578,COG2730	Unigene0093579,COG2730	Unigene0093595,COG2730	Unigene0093634,COG2730	Unigene0093666,COG2730	Unigene0093682,COG2074	Unigene0093794,COG5297	Unigene0093795,COG5297	Unigene0093898,COG3525	Unigene0093900,COG3525	Unigene0093901,COG3525	Unigene0093902,COG3525	Unigene0093903,COG3525	Unigene0093904,COG3525	Unigene0093905,COG3525	Unigene0093907,COG3525	Unigene0093976,COG2273	Unigene0093976,COG5297	Unigene0094054,COG0176	Unigene0094055,COG0176	Unigene0094089,COG2730	Unigene0094175,COG2730	Unigene0094229,COG5297	Unigene0094292,COG2730	Unigene0094777,COG3588	Unigene0095948,COG2723	Unigene0096043,COG0580	Unigene0097261,COG0153	Unigene0097263,COG0153	Unigene0097264,COG0153	Unigene0097266,COG0153	Unigene0097267,COG0153	Unigene0097268,COG0153	Unigene0097301,COG2730	Unigene0097302,COG2730	Unigene0097352,COG2730	Unigene0097353,COG2730	Unigene0097359,COG5309	Unigene0097359,COG2273	Unigene0097368,COG2730	Unigene0097369,COG2730	Unigene0097371,COG2730	Unigene0097372,COG2730	Unigene0097373,COG2730	Unigene0097376,COG2730	Unigene0097377,COG2730	Unigene0097380,COG2730	Unigene0097488,COG2730	Unigene0097553,COG2730	Unigene0097681,COG2730	Unigene0097683,COG0380	Unigene0097694,COG0380	Unigene0097694,COG1877	Unigene0097695,COG0380	Unigene0097695,COG1877	Unigene0097696,COG0380	Unigene0097696,COG1877	Unigene0097697,COG0380	Unigene0097697,COG1877	Unigene0097740,COG0524	Unigene0097740,COG1105	Unigene0097741,COG0524	Unigene0097741,COG1105	Unigene0097742,COG0524	Unigene0097742,COG1105	Unigene0097743,COG0524	Unigene0097744,COG0524	Unigene0097744,COG1105	Unigene0097748,COG5297	Unigene0097748,COG2730	Unigene0097752,COG5297	Unigene0097752,COG2730	Unigene0097752,COG2273	Unigene0097753,COG5297	Unigene0097753,COG2730	Unigene0097800,COG2730	Unigene0097801,COG2730	Unigene0097881,COG2730	Unigene0098041,COG2730	Unigene0098073,COG5297	Unigene0098075,COG5297	Unigene0098076,COG5297	Unigene0098132,COG2730	Unigene0098170,COG0697	Unigene0098171,COG0697	Unigene0098172,COG0697	Unigene0098173,COG0697	Unigene0098174,COG0697	Unigene0098175,COG0697	Unigene0098176,COG0697	Unigene0098177,COG0697	Unigene0098178,COG0697	Unigene0098179,COG0697	Unigene0098180,COG0697	Unigene0098181,COG0697	Unigene0098182,COG0697	Unigene0098184,COG0697	Unigene0098185,COG0697	Unigene0098186,COG0697	Unigene0098188,COG0697	Unigene0098189,COG0697	Unigene0098190,COG0697	Unigene0098191,COG0697	Unigene0098192,COG0697	Unigene0098193,COG0697	Unigene0098194,COG0697	Unigene0098195,COG0697	Unigene0098196,COG0697	Unigene0098197,COG0697	Unigene0098198,COG0697	Unigene0098199,COG0697	Unigene0098200,COG0702	Unigene0098200,COG0451	Unigene0098202,COG0702	Unigene0098203,COG0702	Unigene0098204,COG0702	Unigene0098205,COG0702	Unigene0098205,COG0451	Unigene0098206,COG0702	Unigene0098207,COG0702	Unigene0098208,COG0702	Unigene0098209,COG0702	Unigene0098211,COG0702	Unigene0098213,COG0477	Unigene0098214,COG0477	Unigene0098238,COG2730	Unigene0098241,COG5297	Unigene0098241,COG2273	Unigene0098287,COG2730	Unigene0098309,COG0166	Unigene0098310,COG0166	Unigene0098311,COG0166	Unigene0098373,COG4354	Unigene0098374,COG4354	Unigene0098375,COG4354	Unigene0098376,COG4354	Unigene0098377,COG4354	Unigene0098378,COG4354	Unigene0098379,COG4354	Unigene0098380,COG4354	Unigene0098382,COG4354	Unigene0098383,COG4354	Unigene0098384,COG4354	Unigene0098386,COG4354	Unigene0098536,COG5297	Unigene0098536,COG5309	Unigene0098537,COG2273	Unigene0098537,COG5297	Unigene0098537,COG5309	Unigene0098538,COG2273	Unigene0098538,COG5297	Unigene0098538,COG5309	Unigene0098539,COG5309	Unigene0098539,COG2273	Unigene0098539,COG5297	Unigene0098611,COG5297	Unigene0098612,COG5297	Unigene0098612,COG5309	Unigene0098612,COG2273	Unigene0098699,COG2730	Unigene0098790,COG1877	Unigene0098857,COG2730	Unigene0098861,COG2730	Unigene0098889,COG0205	Unigene0098890,COG0205	Unigene0098891,COG0205	Unigene0098892,COG0205	Unigene0098893,COG0205	Unigene0098894,COG0205	Unigene0098895,COG0205	Unigene0098896,COG0205	Unigene0098897,COG0205	Unigene0098899,COG0205	Unigene0098900,COG0205	Unigene0099009,COG1819	Unigene0099010,COG1819	Unigene0099011,COG1819	Unigene0099012,COG1819	Unigene0099055,COG0297	Unigene0099066,COG5297	Unigene0099066,COG2273	Unigene0099066,COG5309	Unigene0099069,COG5297	Unigene0099069,COG2273	Unigene0099069,COG5309	Unigene0099081,COG2730	Unigene0099082,COG2730	Unigene0099083,COG2730	Unigene0099084,COG2730	Unigene0099085,COG2730	Unigene0099086,COG2730	Unigene0099236,COG2730	Unigene0099309,COG2730	Unigene0099315,COG2730	Unigene0099370,COG5297	Unigene0099370,COG5309	Unigene0099370,COG2273	Unigene0099370,COG2730	Unigene0099373,COG5297	Unigene0099373,COG5309	Unigene0099521,COG0697	Unigene0099521,COG5297	Unigene0099521,COG5037	Unigene0099521,COG2730	Unigene0099523,COG0697	Unigene0099523,COG5297	Unigene0099523,COG5037	Unigene0099702,COG0477	Unigene0099715,COG2730	Unigene0099826,COG1874	Unigene0099827,COG1874	Unigene0099828,COG1874	Unigene0099829,COG1874	Unigene0099830,COG1874	Unigene0099831,COG1874	Unigene0099832,COG1874	Unigene0099833,COG1874	Unigene0099834,COG1874	Unigene0099835,COG1874	Unigene0099836,COG1874	Unigene0099837,COG1874	Unigene0099967,COG0697	Unigene0099970,COG0697	Unigene0100007,COG3534	Unigene0100032,COG0477	Unigene0100035,COG2730	Unigene0100037,COG2730	Unigene0100038,COG2730	Unigene0100039,COG2730	Unigene0100040,COG2730	Unigene0100041,COG0477	Unigene0100109,COG2730	Unigene0100116,COG2730	Unigene0100117,COG2730	Unigene0100120,COG2730	Unigene0100121,COG2730	Unigene0100122,COG2730	Unigene0100123,COG2730	Unigene0100204,COG3839	Unigene0100215,COG2971	Unigene0100216,COG2971	Unigene0100217,COG2971	Unigene0100218,COG2971	Unigene0100220,COG2971	Unigene0100221,COG2971	Unigene0100223,COG2971	Unigene0100224,COG2971	Unigene0100225,COG2971	Unigene0100291,COG5297	Unigene0100352,COG0296	Unigene0100353,COG0296	Unigene0100354,COG0296	Unigene0100356,COG0296	Unigene0100357,COG0296	Unigene0100358,COG0296	Unigene0100359,COG0296	Unigene0100360,COG0296	Unigene0100361,COG0296	Unigene0100362,COG0296	Unigene0100405,COG2273	Unigene0100443,COG2273	Unigene0100530,COG2730	Unigene0100540,COG5297	Unigene0100567,COG2730	Unigene0100567,COG5297	Unigene0100572,COG2730	Unigene0100573,COG2730	Unigene0100574,COG2730	Unigene0100575,COG2730	Unigene0100576,COG2730	Unigene0100631,COG5297	Unigene0100643,COG0697	Unigene0100644,COG0697	Unigene0100645,COG0697	Unigene0100646,COG0697	Unigene0100823,COG2115	Unigene0100824,COG2115	Unigene0101058,COG1109	Unigene0101060,COG1109	Unigene0101061,COG1109	Unigene0101063,COG1109	Unigene0101095,COG5026	Unigene0101095,COG2730	Unigene0101096,COG5026	Unigene0101097,COG5026	Unigene0101098,COG5026	Unigene0101099,COG5026	Unigene0101100,COG5026	Unigene0101101,COG5026	Unigene0101103,COG5026	Unigene0101104,COG5026	Unigene0101105,COG5026	Unigene0101106,COG5026	Unigene0101107,COG5026	Unigene0101107,COG2730	Unigene0101108,COG5026	Unigene0101109,COG5026	Unigene0101109,COG2730	Unigene0101110,COG5026	Unigene0101111,COG5026	Unigene0101113,COG5026	Unigene0101113,COG2730	Unigene0101114,COG5026	Unigene0101115,COG5026	Unigene0101116,COG5026	Unigene0101117,COG5026	Unigene0101117,COG2730	Unigene0101118,COG5026	Unigene0101119,COG5026	Unigene0101120,COG5026	Unigene0101121,COG5026	Unigene0101121,COG2730	Unigene0101122,COG5026	Unigene0101123,COG5026	Unigene0101124,COG5026	Unigene0101125,COG5026	Unigene0101126,COG5026	Unigene0101127,COG5026	Unigene0101127,COG2730	Unigene0101128,COG5026	Unigene0101130,COG5026	Unigene0101131,COG5026	Unigene0101131,COG2730	Unigene0101132,COG5026	Unigene0101132,COG2730	Unigene0101133,COG5026	Unigene0101133,COG2730	Unigene0101134,COG5026	Unigene0101135,COG5026	Unigene0101136,COG5026	Unigene0101137,COG5026	Unigene0101138,COG5026	Unigene0101139,COG5026	Unigene0101140,COG5026	Unigene0101141,COG5026	Unigene0101141,COG2730	Unigene0101142,COG5026	Unigene0101142,COG2730	Unigene0101143,COG5026	Unigene0101144,COG5026	Unigene0101145,COG5026	Unigene0101146,COG5026	Unigene0101147,COG5026	Unigene0101147,COG2730	Unigene0101148,COG5026	Unigene0101149,COG5026	Unigene0101150,COG5026	Unigene0101151,COG5026	Unigene0101152,COG5026	Unigene0101153,COG5026	Unigene0101154,COG5026	Unigene0101156,COG5026	Unigene0101157,COG5026	Unigene0101157,COG2730	Unigene0101158,COG5026	Unigene0101158,COG2730	Unigene0101159,COG5026	Unigene0101210,COG0697	Unigene0101212,COG0697	Unigene0101213,COG0697	Unigene0101216,COG2730	Unigene0101217,COG2730	Unigene0101218,COG2730	Unigene0101247,COG2730	Unigene0101248,COG2730	Unigene0101273,COG2730	Unigene0101285,COG2730	Unigene0101312,COG2730	Unigene0101370,COG0702	Unigene0101372,COG0702	Unigene0101373,COG0702	Unigene0101376,COG0702	Unigene0101389,COG1850	Unigene0101469,COG1877	Unigene0101498,COG0483	Unigene0101499,COG0483	Unigene0101500,COG0483	Unigene0101502,COG0483	Unigene0101503,COG0483	Unigene0101504,COG0483	Unigene0101505,COG0483	Unigene0101506,COG0483	Unigene0101507,COG0483	Unigene0101508,COG0483	Unigene0101509,COG0483	Unigene0101510,COG0483	Unigene0101511,COG0483	Unigene0101512,COG0483	Unigene0101513,COG0483	Unigene0101596,COG5309	Unigene0101603,COG0702	Unigene0101723,COG0366	Unigene0101724,COG0366	Unigene0101727,COG2730	Unigene0101771,COG2730	Unigene0101852,COG5297	Unigene0101853,COG5297	Unigene0101875,COG2730	Unigene0101875,COG5297	Unigene0101876,COG2730	Unigene0101879,COG2730	Unigene0101879,COG5297	Unigene0101880,COG2730	Unigene0101911,COG2730	Unigene0102026,COG5297	Unigene0102092,COG2273	Unigene0102127,COG2730	Unigene0102128,COG2730	Unigene0102148,COG2730	Unigene0102149,COG2730	Unigene0102151,COG2730	Unigene0102152,COG2730	Unigene0102153,COG2730	Unigene0102266,COG2730	Unigene0102268,COG5297	Unigene0102317,COG2730	Unigene0102580,COG2730	Unigene0102623,COG5297	Unigene0102623,COG5309	Unigene0102623,COG2273	Unigene0102625,COG5297	Unigene0102625,COG5309	Unigene0102730,COG5297	Unigene0102730,COG2273	Unigene0102730,COG5309	Unigene0102746,COG5309	Unigene0102746,COG5297	Unigene0102915,COG2730	Unigene0103035,COG2273	Unigene0103035,COG5309	Unigene0103035,COG5297	Unigene0103036,COG2273	Unigene0103036,COG5309	Unigene0103133,COG0477	Unigene0103134,COG0477	Unigene0103135,COG0477	Unigene0103136,COG0477	Unigene0103137,COG0477	Unigene0103137,COG2814	Unigene0103138,COG0477	Unigene0103139,COG0477	Unigene0103139,COG2814	Unigene0103140,COG0477	Unigene0103207,COG2730	Unigene0103212,COG2730	Unigene0103235,COG2730	Unigene0103279,COG2730	Unigene0103280,COG2730	Unigene0103281,COG2730	Unigene0103282,COG2730	Unigene0103283,COG2730	Unigene0103284,COG2730	Unigene0103285,COG2730	Unigene0103287,COG2730	Unigene0103288,COG2730	Unigene0103289,COG2730	Unigene0103290,COG2730	Unigene0103291,COG2730	Unigene0103292,COG2730	Unigene0103293,COG2730	Unigene0103294,COG2730	Unigene0103295,COG2730	Unigene0103349,COG2730	Unigene0103350,COG2730	Unigene0103535,COG2273	Unigene0103542,COG5297	Unigene0103760,COG2730	Unigene0103761,COG2730	Unigene0103763,COG2730	Unigene0103765,COG2730	Unigene0103767,COG2730	Unigene0103847,COG2513	Unigene0103848,COG2513	Unigene0103849,COG2513	Unigene0103860,COG2730	Unigene0103861,COG2730	Unigene0103873,COG5297	Unigene0103873,COG5309	Unigene0103904,COG5297	Unigene0103904,COG2273	Unigene0103904,COG5309	Unigene0103931,COG5297	Unigene0103931,COG2273	Unigene0103933,COG2730	Unigene0103934,COG2730	Unigene0103936,COG2730	Unigene0103937,COG2730	Unigene0103939,COG2730	Unigene0103943,COG2730	Unigene0103944,COG2730	Unigene0103975,COG5297	Unigene0104080,COG3839	Unigene0104083,COG3961	Unigene0104118,COG5309	Unigene0104118,COG2273	Unigene0104270,COG2730	Unigene0104283,COG2730	Unigene0104284,COG2730	Unigene0104285,COG2730	Unigene0104286,COG2730	Unigene0104287,COG1819	Unigene0104288,COG2730	Unigene0104289,COG2730	Unigene0104291,COG2730	Unigene0104383,COG5297	Unigene0104383,COG5309	Unigene0104389,COG2730	Unigene0104390,COG2730	Unigene0104553,COG2730	Unigene0104554,COG2730	Unigene0104617,COG2730	Unigene0104798,COG5309	Unigene0104817,COG5037	Unigene0104997,COG5297	Unigene0104997,COG2730	Unigene0105058,COG5297	Unigene0105060,COG2730	Unigene0105074,COG0574	Unigene0105074,COG1080	Unigene0105076,COG0574	Unigene0105078,COG0574	Unigene0105078,COG1080	Unigene0105079,COG0574	Unigene0105080,COG0574	Unigene0105081,COG0574	Unigene0105082,COG0574	Unigene0105083,COG0574	Unigene0105175,COG0702	Unigene0105176,COG0702	Unigene0105177,COG0702	Unigene0105238,COG1874	Unigene0105244,COG1874	Unigene0105247,COG1874	Unigene0105248,COG1874	Unigene0105250,COG1874	Unigene0105255,COG1874	Unigene0105256,COG1874	Unigene0105257,COG1874	Unigene0105258,COG1874	Unigene0105259,COG1874	Unigene0105260,COG1874	Unigene0105263,COG1874	Unigene0105267,COG1874	Unigene0105283,COG2730	Unigene0105283,COG5297	Unigene0105283,COG2273	Unigene0105284,COG1501	Unigene0105285,COG1501	Unigene0105312,COG5297	Unigene0105529,COG5297	Unigene0105530,COG5297	Unigene0105533,COG5297	Unigene0105535,COG5297	Unigene0105564,COG5297	Unigene0105678,COG0524	Unigene0105679,COG0524	Unigene0105680,COG0524	Unigene0105682,COG0524	Unigene0105683,COG0524	Unigene0105684,COG0524	Unigene0105685,COG0524	Unigene0105686,COG0524	Unigene0105687,COG0524	Unigene0105688,COG0524	Unigene0105689,COG0524	Unigene0105690,COG0524	Unigene0105691,COG0524	Unigene0105692,COG0524	Unigene0105693,COG0524	Unigene0105694,COG0524	Unigene0105695,COG0524	Unigene0105696,COG0524	Unigene0105697,COG0524	Unigene0105698,COG0524	Unigene0105699,COG0524	Unigene0105700,COG0524	Unigene0105701,COG0524	Unigene0105702,COG0524	Unigene0105755,COG0580	Unigene0106095,COG2730	Unigene0106096,COG2730	Unigene0106471,COG4692	Unigene0106472,COG4692	Unigene0106473,COG4692	Unigene0106474,COG4692	Unigene0106475,COG4692	Unigene0106476,COG4692	Unigene0106477,COG4692	Unigene0106478,COG4692	Unigene0106479,COG4692	Unigene0106480,COG4692	Unigene0106481,COG4692	Unigene0106482,COG4692	Unigene0106483,COG4692	Unigene0106484,COG4692	Unigene0106485,COG4692	Unigene0106486,COG4692	Unigene0106487,COG4692	Unigene0106488,COG4692	Unigene0106489,COG4692	Unigene0106490,COG4692	Unigene0106491,COG4692	Unigene0106492,COG4692	Unigene0106553,COG2273	Unigene0106555,COG2273	Unigene0106557,COG2273	Unigene0106560,COG2273	Unigene0106561,COG2273	Unigene0106565,COG2273	Unigene0106568,COG2273	Unigene0106612,COG0380	Unigene0106613,COG0380	Unigene0106633,COG5297	Unigene0106633,COG2273	Unigene0106712,COG2730	Unigene0106713,COG2730	Unigene0106714,COG2730	Unigene0106822,COG2730	Unigene0106826,COG0697	Unigene0106827,COG0697	Unigene0106828,COG0697	Unigene0106838,COG0363	Unigene0106841,COG5297	Unigene0106841,COG2273	Unigene0106841,COG5309	Unigene0106900,COG2273	Unigene0106901,COG2273	Unigene0106916,COG0380	Unigene0106916,COG1877	Unigene0106917,COG0380	Unigene0106917,COG1877	Unigene0106919,COG0380	Unigene0106920,COG0380	Unigene0107200,COG2730	Unigene0107206,COG2730	Unigene0107208,COG2730	Unigene0107552,COG5297	Unigene0107643,COG0126	Unigene0107647,COG0126	Unigene0107648,COG0126	Unigene0107742,COG5309	Unigene0107742,COG2273	Unigene0107767,COG2730	Unigene0107827,COG0483	Unigene0107828,COG0483	Unigene0107829,COG0483	Unigene0107830,COG0483	Unigene0107832,COG0483	Unigene0107833,COG0483	Unigene0107834,COG0483	Unigene0107835,COG0483	Unigene0107837,COG0483	Unigene0107838,COG0483	Unigene0108090,COG2730	Unigene0108091,COG2730	Unigene0108112,COG2730	Unigene0108113,COG2730	Unigene0108115,COG2730	Unigene0108116,COG2730	Unigene0108135,COG5297	Unigene0108135,COG2273	Unigene0108135,COG5309	Unigene0108142,COG2273	Unigene0108227,COG2730	Unigene0108554,COG2730	Unigene0108557,COG2730	Unigene0108558,COG2730	Unigene0108559,COG2730	Unigene0108560,COG2730	Unigene0108562,COG2730	Unigene0108563,COG2730	Unigene0108564,COG2730	Unigene0108578,COG2730	Unigene0108645,COG5309	Unigene0108645,COG2273	Unigene0108646,COG5309	Unigene0108646,COG2273	Unigene0108675,COG1523	Unigene0108676,COG1523	Unigene0108677,COG1523	Unigene0108678,COG1523	Unigene0108679,COG1523	Unigene0108680,COG1523	Unigene0108681,COG1523	Unigene0108682,COG1523	Unigene0108683,COG1523	Unigene0108684,COG1523	Unigene0108685,COG1523	Unigene0108686,COG1523	Unigene0108687,COG1523	Unigene0108688,COG1523	Unigene0108689,COG1523	Unigene0108690,COG1523	Unigene0108691,COG1523	Unigene0108692,COG1523	Unigene0108693,COG1523	Unigene0108694,COG1523	Unigene0108695,COG1523	Unigene0108696,COG1523	Unigene0108697,COG1523	Unigene0108698,COG1523	Unigene0108699,COG1523	Unigene0108700,COG1523	Unigene0108701,COG1523	Unigene0108702,COG1523	Unigene0108703,COG1523	Unigene0108704,COG1523	Unigene0108705,COG1523	Unigene0108706,COG1523	Unigene0108707,COG1523	Unigene0108708,COG1523	Unigene0108709,COG1523	Unigene0108710,COG1523	Unigene0108711,COG1523	Unigene0108712,COG1523	Unigene0108713,COG1523	Unigene0108714,COG1523	Unigene0108715,COG1523	Unigene0108716,COG1523	Unigene0108717,COG1523	Unigene0108718,COG1523	Unigene0108719,COG1523	Unigene0108720,COG1523	Unigene0108721,COG1523	Unigene0108722,COG1523	Unigene0108723,COG1523	Unigene0108724,COG1523	Unigene0108725,COG1523	Unigene0108727,COG1523	Unigene0108728,COG1523	Unigene0108729,COG1523	Unigene0108730,COG1523	Unigene0108731,COG1523	Unigene0108732,COG1523	Unigene0108733,COG1523	Unigene0108734,COG1523	Unigene0108735,COG1523	Unigene0108736,COG1523	Unigene0108737,COG1523	Unigene0108738,COG1523	Unigene0108739,COG1523	Unigene0108740,COG1523	Unigene0108741,COG1523	Unigene0108742,COG1523	Unigene0108743,COG1523	Unigene0108744,COG1523	Unigene0108745,COG1523	Unigene0108746,COG1523	Unigene0108747,COG1523	Unigene0108749,COG1523	Unigene0108750,COG1523	Unigene0108751,COG1523	Unigene0108752,COG1523	Unigene0108753,COG1523	Unigene0108754,COG1523	Unigene0108755,COG1523	Unigene0108756,COG1523	Unigene0108757,COG1523	Unigene0108758,COG1523	Unigene0108759,COG1523	Unigene0108760,COG1523	Unigene0108761,COG1523	Unigene0108762,COG1523	Unigene0108793,COG2730	Unigene0108795,COG5297	Unigene0108795,COG2273	Unigene0108795,COG5309	Unigene0108796,COG2273	Unigene0108796,COG5297	Unigene0108836,COG2730	Unigene0108838,COG2730	Unigene0108839,COG2730	Unigene0108840,COG4284	Unigene0109343,COG0451	Unigene0109344,COG0702	Unigene0110274,COG3669	Unigene0110303,COG2730	Unigene0110461,COG2730	Unigene0110849,COG0057	Unigene0111037,COG2730	Unigene0111198,COG0697	Unigene0111298,COG1129	Unigene0111364,COG0580	Unigene0111392,COG2730	Unigene0111481,COG2723	Unigene0111569,COG1653	Unigene0111623,COG5297	Unigene0111766,COG2730	Unigene0111880,COG2730	Unigene0111894,COG2730	Unigene0111966,COG2730	Unigene0112050,COG2730	Unigene0112100,COG0451	Unigene0112156,COG2730	Unigene0112263,COG2730	Unigene0112340,COG5297	Unigene0112340,COG2273	Unigene0112342,COG2273	Unigene0112342,COG5309	Unigene0112344,COG2273	Unigene0112344,COG5309	Unigene0112347,COG2730	Unigene0112434,COG2730	Unigene0112452,COG5297	Unigene0112452,COG2273	Unigene0112452,COG5309	Unigene0112453,COG5297	Unigene0112453,COG2273	Unigene0112453,COG5309	Unigene0112563,COG2730	Unigene0112626,COG5297	Unigene0112743,COG2730	Unigene0112744,COG2730	Unigene0112788,COG4677	Unigene0112838,COG2730	Unigene0112842,COG5297	Unigene0112842,COG2273	Unigene0112886,COG2730	Unigene0112909,COG2273	Unigene0112909,COG5309	Unigene0112972,COG3734	Unigene0113707,COG2730	Unigene0113710,COG2730	Unigene0113724,COG2730	Unigene0113803,COG2730	Unigene0113823,COG0205	Unigene0113839,COG2730	Unigene0113854,COG2730	Unigene0113857,COG2730	Unigene0113933,COG2730	Unigene0114155,COG2730	Unigene0114165,COG2730	Unigene0114284,COG5297	Unigene0114364,COG2730	Unigene0114419,COG2730	Unigene0114707,COG0383	Unigene0114716,COG0383	Unigene0114717,COG0383	Unigene0114720,COG0383	Unigene0114740,COG5297	Unigene0114750,COG5297	Unigene0114752,COG5297	Unigene0114754,COG1874	Unigene0114755,COG1874	Unigene0114756,COG1874	Unigene0114757,COG1874	Unigene0114758,COG1874	Unigene0114759,COG1874	Unigene0114760,COG1874	Unigene0114761,COG1874	Unigene0114762,COG1874	Unigene0114763,COG1874	Unigene0114764,COG1874	Unigene0114765,COG1874	Unigene0114766,COG1874	Unigene0114767,COG1874	Unigene0114768,COG1874	Unigene0114769,COG1874	Unigene0114770,COG1874	Unigene0114771,COG1874	Unigene0114772,COG1874	Unigene0114773,COG1874	Unigene0114774,COG1874	Unigene0114775,COG1874	Unigene0114776,COG1874	Unigene0114777,COG1874	Unigene0114778,COG1874	Unigene0114779,COG1874	Unigene0114848,COG0477	Unigene0114849,COG0477	Unigene0114850,COG0477	Unigene0114851,COG0477	Unigene0114852,COG0477	Unigene0114853,COG0477	Unigene0114887,COG4284	Unigene0114888,COG4284	Unigene0114889,COG4284	Unigene0114890,COG4284	Unigene0114891,COG4284	Unigene0114892,COG4284	Unigene0114913,COG1593	Unigene0114914,COG1593	Unigene0114915,COG1593	Unigene0114916,COG1593	Unigene0114917,COG1593	Unigene0114918,COG1593	Unigene0114919,COG1593	Unigene0114921,COG5297	Unigene0114922,COG5297	Unigene0114924,COG5297	Unigene0114927,COG5297	Unigene0114927,COG5309	Unigene0114928,COG5297	Unigene0114928,COG5309	Unigene0114930,COG5297	Unigene0114940,COG2730	Unigene0114941,COG2730	Unigene0114942,COG2730	Unigene0114943,COG2730	Unigene0114944,COG2730	Unigene0114945,COG2730	Unigene0114946,COG2730	Unigene0114947,COG2730	Unigene0114948,COG2730	Unigene0115041,COG1874	Unigene0115042,COG1874	Unigene0115043,COG1874	Unigene0115044,COG1874	Unigene0115045,COG1874	Unigene0115046,COG1874	Unigene0115047,COG1874	Unigene0115095,COG2730	Unigene0115097,COG2730	Unigene0115099,COG2730	Unigene0115100,COG2730	Unigene0115240,COG1523	Unigene0115241,COG1523	Unigene0115344,COG0406	Unigene0115345,COG0406	Unigene0115359,COG2730	Unigene0115360,COG2730	Unigene0115361,COG2730	Unigene0115363,COG5297	Unigene0115363,COG2273	Unigene0115363,COG5309	Unigene0115415,COG2730	Unigene0115416,COG2730	Unigene0115501,COG1874	Unigene0115502,COG1874	Unigene0115503,COG1874	Unigene0115529,COG5297	Unigene0115530,COG5297	Unigene0115688,COG2971	Unigene0115689,COG2971	Unigene0115716,COG1877	Unigene0115717,COG1877	Unigene0115722,COG5297	Unigene0115722,COG2730	Unigene0115722,COG5309	Unigene0115722,COG2273	Unigene0115747,COG3866	Unigene0115747,COG5297	Unigene0115748,COG3866	Unigene0115748,COG5297	Unigene0115761,COG2273	Unigene0115762,COG2273	Unigene0115911,COG2730	Unigene0115911,COG1653	Unigene0115941,COG0697	Unigene0115949,COG2730	Unigene0115972,COG5297	Unigene0115973,COG5297	Unigene0115992,COG2730	Unigene0115992,COG5297	Unigene0116001,COG1501	Unigene0116019,COG0406	Unigene0116020,COG2730	Unigene0116039,COG2730	Unigene0116054,COG0697	Unigene0116055,COG1819	Unigene0116091,COG0297	Unigene0116092,COG3839	Unigene0116099,COG5297	Unigene0116133,COG1523	Unigene0116141,COG3839	Unigene0116152,COG0469	Unigene0116156,COG2730	Unigene0116157,COG5309	Unigene0116186,COG3866	Unigene0116200,COG0697	Unigene0116241,COG0126	Unigene0116250,COG0697	Unigene0116273,COG3934	Unigene0116274,COG1819	Unigene0116293,COG2730	Unigene0116296,COG0477	Unigene0116301,COG5297	Unigene0116302,COG2730	Unigene0116359,COG4677	Unigene0116372,COG2730	Unigene0116377,COG2730	Unigene0116380,COG0676	Unigene0116391,COG5297	Unigene0116488,COG0477	Unigene0116494,COG0477	Unigene0116503,COG4677	Unigene0116516,COG0153	Unigene0116570,COG0702	Unigene0116579,COG5297	Unigene0116579,COG2273	Unigene0116601,COG2273	Unigene0116607,COG0696	Unigene0116608,COG2730	Unigene0116628,COG0580	Unigene0116663,COG0483	Unigene0116668,COG0406	Unigene0116750,COG0697	Unigene0116760,COG2730	Unigene0116810,COG1874	Unigene0116815,COG3839	Unigene0116853,COG2730	Unigene0116891,COG2730	Unigene0116908,COG1472	Unigene0116910,COG2273	Unigene0116973,COG2730	Unigene0116975,COG0697	Unigene0116975,COG5070	Unigene0116979,COG4284	Unigene0116996,COG5297	Unigene0117015,COG2730	Unigene0117038,COG3866	Unigene0117060,COG0697	Unigene0117086,COG0477	Unigene0117119,COG0697	Unigene0117127,COG2730	Unigene0117130,COG0697	Unigene0117223,COG0477	Unigene0121559,COG0697	Unigene0121560,COG0697	Unigene0121561,COG2730	Unigene0121602,COG3250	Unigene0121666,COG0477	Unigene0121667,COG0364	Unigene0121681,COG2273	Unigene0121681,COG5309	Unigene0121681,COG5297	Unigene0121690,COG5371	Unigene0121691,COG5371	Unigene0121697,COG0702	Unigene0121697,COG5297	Unigene0121697,COG2273	Unigene0121775,COG2730	Unigene0121816,COG4692	Unigene0121846,COG1819	Unigene0121873,COG5297	Unigene0121873,COG2730	Unigene0121895,COG2273	Unigene0121912,COG2730	Unigene0121930,COG4692	Unigene0121945,COG2730	Unigene0121948,COG1523	Unigene0121961,COG2730	Unigene0121961,COG2273	Unigene0122013,COG0574	Unigene0122036,COG0451	Unigene0122062,COG3534	Unigene0122087,COG0477	Unigene0122112,COG2730	Unigene0122148,COG0451	Unigene0122166,COG5297	Unigene0122166,COG2273	Unigene0122183,COG2074	Unigene0122189,COG0451	Unigene0122210,COG2730	Unigene0122447,COG5297	Unigene0122504,COG5297	Unigene0122520,COG0483	Unigene0122522,COG1593	Unigene0122529,COG0580	Unigene0122544,COG0033	Unigene0122544,COG1109	Unigene0122586,COG0406	Unigene0122589,COG0697	Unigene0122591,COG5297	Unigene0122607,COG0702	Unigene0122618,COG0469	Unigene0122624,COG5297	Unigene0122624,COG2730	Unigene0122633,COG1621	Unigene0122658,COG5297	Unigene0122658,COG2273	Unigene0122658,COG5309	Unigene0122666,COG1472	Unigene0122677,COG0697	Unigene0122693,COG5297	Unigene0122693,COG2273	Unigene0122705,COG5297	Unigene0122705,COG2273	Unigene0122705,COG5309	Unigene0122754,COG2730	Unigene0122755,COG2730	Unigene0122756,COG0451	Unigene0122757,COG0364	Unigene0122764,COG1070	Unigene0122790,COG5297	Unigene0122794,COG0451	Unigene0122846,COG0477	Unigene0122886,COG2273	Unigene0122891,COG2730	Unigene0122893,COG5297	Unigene0122922,COG0451	Unigene0122924,COG2730	Unigene0122992,COG0697	Unigene0123006,COG0477	Unigene0124565,COG2723	Unigene0124566,COG2723	Unigene0124567,COG2723	Unigene0124568,COG2723	Unigene0124573,COG2723	Unigene0124574,COG2723	Unigene0124696,COG2730	Unigene0124807,COG0477	Unigene0124808,COG0477	Unigene0124809,COG0477	Unigene0124810,COG0477	Unigene0124852,COG1523	Unigene0124853,COG1523	Unigene0124854,COG1523	Unigene0124855,COG1523	Unigene0124856,COG1523	Unigene0124857,COG1523	Unigene0124858,COG1523	Unigene0124995,COG2730	Unigene0125149,COG4677	Unigene0125150,COG4677	Unigene0125151,COG4677	Unigene0125230,COG2730	Unigene0125231,COG2730	Unigene0125232,COG2730	Unigene0125233,COG2730	Unigene0125307,COG0406	Unigene0125308,COG0406	Unigene0125315,COG0406	Unigene0125387,COG5297	Unigene0125387,COG2730	Unigene0125387,COG2273	Unigene0125387,COG5309	Unigene0125459,COG1523	Unigene0125492,COG0406	Unigene0125520,COG0057	Unigene0125523,COG5297	Unigene0125525,COG5297	Unigene0125525,COG2273	Unigene0125525,COG5309	Unigene0125526,COG5297	Unigene0125526,COG2273	Unigene0125526,COG5309	Unigene0125527,COG0448	Unigene0125528,COG0448	Unigene0125561,COG5297	Unigene0125599,COG0697	Unigene0125613,COG2730	Unigene0125637,COG2140	Unigene0125638,COG2140	Unigene0125647,COG2723	Unigene0125660,COG2730	Unigene0125671,COG0364	Unigene0125672,COG0364	Unigene0125700,COG4354	Unigene0125713,COG5297	Unigene0125714,COG1129	Unigene0125736,COG4354	Unigene0125773,COG0477	Unigene0125788,COG5297	Unigene0125797,COG4677	Unigene0125819,COG2730	Unigene0125856,COG1819	Unigene0125860,COG2730	Unigene0125888,COG0477	Unigene0125895,COG4692	Unigene0125904,COG2273	Unigene0125904,COG5309	Unigene0125918,COG1472	Unigene0125935,COG1501	Unigene0125940,COG2730	Unigene0125964,COG2730	Unigene0125972,COG2730	Unigene0125983,COG2730	Unigene0125988,COG2730	Unigene0126070,COG5297	Unigene0126092,COG4677	Unigene0126101,COG0697	Unigene0126109,COG2730	Unigene0126122,COG0451	Unigene0126132,COG2730	Unigene0126144,COG5371	Unigene0126159,COG2730	Unigene0126176,COG5297	Unigene0126178,COG4677	Unigene0126220,COG2730	Unigene0126244,COG2273	Unigene0126246,COG2730	Unigene0126290,COG2730	Unigene0126301,COG2730	Unigene0126330,COG2730	Unigene0126330,COG5297	Unigene0126401,COG2730	Unigene0126515,COG5070	Unigene0126613,COG1874	Unigene0126614,COG5297	Unigene0126614,COG5037	Unigene0126620,COG0696	Unigene0126641,COG0380	Unigene0126711,COG5297	Unigene0126712,COG4284	Unigene0126737,COG2730	Unigene0126780,COG2273	Unigene0126796,COG2730	Unigene0126801,COG5297	Unigene0126801,COG2273	Unigene0126801,COG5309	Unigene0126814,COG0380	Unigene0126816,COG0477	Unigene0126827,COG0524	Unigene0126836,COG2730	Unigene0126898,COG0702	Unigene0126942,COG2074	Unigene0126953,COG3693	Unigene0126978,COG1850	Unigene0126981,COG1482	Unigene0127018,COG2273	Unigene0127028,COG0697	Unigene0127028,COG5297	Unigene0127041,COG2730	Unigene0127045,COG4284	Unigene0127061,COG0153	Unigene0127063,COG0149	Unigene0127066,COG0477	Unigene0127066,COG5309	Unigene0127091,COG2730	Unigene0127101,COG0451	Unigene0127102,COG2730	Unigene0130460,COG2730	Unigene0130464,COG2730	Unigene0130466,COG2730	Unigene0130529,COG0451	Unigene0130530,COG0451	Unigene0130531,COG0451	Unigene0130532,COG0451	Unigene0130533,COG0451	Unigene0130534,COG0451	Unigene0130556,COG5297	Unigene0130564,COG1874	Unigene0130565,COG1874	Unigene0130575,COG3934	Unigene0130576,COG3934	Unigene0130577,COG3934	Unigene0130579,COG3934	Unigene0130580,COG3934	Unigene0130650,COG0406	Unigene0130651,COG0406	Unigene0130846,COG5297	Unigene0130846,COG2273	Unigene0130847,COG5297	Unigene0130847,COG2273	Unigene0130862,COG2730	Unigene0130863,COG2730	Unigene0130901,COG0406	Unigene0130902,COG0406	Unigene0130919,COG1874	Unigene0130920,COG1874	Unigene0130921,COG1874	Unigene0130933,COG2730	Unigene0130934,COG2730	Unigene0130935,COG0697	Unigene0130958,COG2730	Unigene0130959,COG2730	Unigene0130960,COG2730	Unigene0130963,COG0477	Unigene0130964,COG2730	Unigene0130965,COG2730	Unigene0131005,COG0406	Unigene0131006,COG0406	Unigene0131030,COG1640	Unigene0131039,COG0451	Unigene0131040,COG0451	Unigene0131041,COG5297	Unigene0131041,COG2273	Unigene0131041,COG5309	Unigene0131042,COG5297	Unigene0131042,COG2273	Unigene0131042,COG5309	Unigene0131086,COG0057	Unigene0131163,COG2730	Unigene0131164,COG2730	Unigene0131180,COG2730	Unigene0131193,COG0697	Unigene0131194,COG0697	Unigene0131233,COG4692	Unigene0131241,COG5297	Unigene0131241,COG5309	Unigene0131277,COG1472	Unigene0131353,COG0477	Unigene0131357,COG2730	Unigene0131368,COG2273	Unigene0131368,COG5297	Unigene0131369,COG0057	Unigene0131391,COG0697	Unigene0131416,COG2730	Unigene0131430,COG1501	Unigene0131431,COG4724	Unigene0131450,COG0697	Unigene0131481,COG2730	Unigene0131504,COG5297	Unigene0131504,COG2730	Unigene0131506,COG0697	Unigene0131514,COG0477	Unigene0131520,COG1501	Unigene0131554,COG2723	Unigene0131556,COG2730	Unigene0131560,COG0366	Unigene0131580,COG4692	Unigene0131594,COG2730	Unigene0131615,COG0477	Unigene0131619,COG1593	Unigene0131655,COG2074	Unigene0131680,COG0697	Unigene0131687,COG2730	Unigene0131691,COG2730	Unigene0131708,COG2273	Unigene0131728,COG4677	Unigene0131733,COG2730	Unigene0131756,COG0205	Unigene0131768,COG2730	Unigene0131839,COG2730	Unigene0131907,COG2730	Unigene0131939,COG2723	Unigene0131975,COG0524	Unigene0131986,COG2730	Unigene0132056,COG0697	Unigene0132060,COG0477	Unigene0132096,COG5297	Unigene0132101,COG0451	Unigene0132163,COG2730	Unigene0132184,COG5297	Unigene0132238,COG0153	Unigene0132245,COG5297	Unigene0132254,COG5297	Unigene0132254,COG2273	Unigene0132254,COG5309	Unigene0132283,COG1472	Unigene0132324,COG1472	Unigene0132328,COG2273	Unigene0132328,COG5297	Unigene0132328,COG5309	Unigene0132338,COG5309	Unigene0132339,COG0697	Unigene0132397,COG0406	Unigene0132419,COG5297	Unigene0132421,COG3693	Unigene0132423,COG0702	Unigene0132436,COG3250	Unigene0132448,COG2273	Unigene0132463,COG2730	Unigene0132485,COG2730	Unigene0132494,COG5297	Unigene0132509,COG0697	Unigene0132514,COG2115	Unigene0132537,COG3250	Unigene0132564,COG0033	Unigene0132564,COG1109	Unigene0132568,COG0451	Unigene0132596,COG2730	Unigene0132598,COG0477	Unigene0132606,COG2730	Unigene0132621,COG0702	Unigene0132622,COG0477	Unigene0132634,COG2730	Unigene0132639,COG2730	Unigene0135359,COG0297	Unigene0135360,COG0297	Unigene0135361,COG0297	Unigene0135362,COG0297	Unigene0135363,COG0297	Unigene0135364,COG0297	Unigene0135365,COG0297	Unigene0135366,COG0297	Unigene0135367,COG0297	Unigene0135368,COG5297	Unigene0135368,COG2273	Unigene0135368,COG5309	Unigene0135371,COG5297	Unigene0135371,COG2273	Unigene0135371,COG5309	Unigene0135372,COG5297	Unigene0135372,COG2273	Unigene0135372,COG5309	Unigene0135374,COG5297	Unigene0135374,COG2273	Unigene0135374,COG5309	Unigene0135375,COG5297	Unigene0135375,COG2273	Unigene0135375,COG5309	Unigene0135376,COG5297	Unigene0135376,COG2273	Unigene0135376,COG5309	Unigene0135378,COG5297	Unigene0135378,COG2273	Unigene0135378,COG5309	Unigene0135381,COG5297	Unigene0135381,COG2273	Unigene0135381,COG5309	Unigene0135384,COG5297	Unigene0135384,COG2273	Unigene0135384,COG5309	Unigene0135387,COG5297	Unigene0135387,COG2273	Unigene0135387,COG5309	Unigene0135388,COG5297	Unigene0135388,COG2273	Unigene0135388,COG5309	Unigene0135389,COG5297	Unigene0135389,COG2273	Unigene0135389,COG5309	Unigene0135391,COG5297	Unigene0135391,COG2273	Unigene0135391,COG5309	Unigene0135403,COG0205	Unigene0135421,COG2211	Unigene0135422,COG3525	Unigene0135422,COG2730	Unigene0135461,COG0166	Unigene0135476,COG0451	Unigene0135527,COG2730	Unigene0135540,COG2273	Unigene0135540,COG5297	Unigene0135540,COG5309	Unigene0135547,COG2211	Unigene0135562,COG2273	Unigene0135562,COG5297	Unigene0135562,COG5309	Unigene0135563,COG2273	Unigene0135563,COG5297	Unigene0135563,COG5309	Unigene0135569,COG0380	Unigene0135599,COG5297	Unigene0135621,COG2730	Unigene0135637,COG2730	Unigene0135650,COG3525	Unigene0135650,COG2730	Unigene0135653,COG5297	Unigene0135653,COG2273	Unigene0135653,COG2730	Unigene0135654,COG0697	Unigene0135664,COG2730	Unigene0135668,COG5297	Unigene0135700,COG2730	Unigene0135703,COG0477	Unigene0135703,COG5297	Unigene0135721,COG0702	Unigene0135733,COG5297	Unigene0135786,COG0697	Unigene0135814,COG0477	Unigene0135861,COG0363	Unigene0135881,COG0451	Unigene0136873,COG0483	Unigene0136874,COG0483	Unigene0136875,COG0483	Unigene0136876,COG0483	Unigene0136889,COG0451	Unigene0136890,COG0451	Unigene0136891,COG0451	Unigene0136892,COG0451	Unigene0136893,COG0451	Unigene0136894,COG0451	Unigene0137006,COG1109	Unigene0137007,COG1109	Unigene0137008,COG1109	Unigene0137009,COG1109	Unigene0137010,COG3839	Unigene0137132,COG2730	Unigene0137133,COG2730	Unigene0137221,COG5297	Unigene0137221,COG2273	Unigene0137221,COG5309	Unigene0137236,COG1874	Unigene0137237,COG1874	Unigene0137238,COG1874	Unigene0137245,COG2723	Unigene0137251,COG0702	Unigene0137252,COG0702	Unigene0137299,COG1874	Unigene0137300,COG1874	Unigene0137301,COG1874	Unigene0137342,COG0537	Unigene0137343,COG0537	Unigene0137344,COG0537	Unigene0137355,COG3734	Unigene0137356,COG3734	Unigene0137373,COG2730	Unigene0137374,COG2730	Unigene0137388,COG2730	Unigene0137426,COG4284	Unigene0137431,COG0588	Unigene0137478,COG2730	Unigene0137525,COG0451	Unigene0137539,COG2730	Unigene0137550,COG2730	Unigene0137551,COG0364	Unigene0137576,COG0697	Unigene0137577,COG0697	Unigene0000582,COG3588	Unigene0000674,COG2723	Unigene0000734,COG1877	Unigene0000945,COG2730	Unigene0001035,COG2730	Unigene0001036,COG0057	Unigene0001459,COG3693	Unigene0001460,COG3693	Unigene0001528,COG2730	Unigene0001587,COG0477	Unigene0001606,COG2730	Unigene0001743,COG0477	Unigene0001879,COG2730	Unigene0001906,COG1819	Unigene0002360,COG5297	Unigene0002451,COG2273	Unigene0002451,COG5297	Unigene0002451,COG5309	Unigene0002753,COG5297	Unigene0002817,COG3588	Unigene0003051,COG0469	Unigene0003106,COG2730	Unigene0003159,COG3588	Unigene0003206,COG2730	Unigene0003218,COG2730	Unigene0003219,COG2730	Unigene0003247,COG0451	Unigene0003248,COG0451	Unigene0003250,COG2730	Unigene0003267,COG2730	Unigene0003268,COG2730	Unigene0003313,COG2730	Unigene0003334,COG0205	Unigene0003335,COG0205	Unigene0003422,COG4677	Unigene0003443,COG0058	Unigene0003456,COG0296	Unigene0003457,COG0296	Unigene0003458,COG5297	Unigene0003459,COG5297	Unigene0003470,COG5297	Unigene0003488,COG2730	Unigene0003491,COG5297	Unigene0003507,COG3386	Unigene0003508,COG3386	Unigene0003517,COG2730	Unigene0003517,COG5297	Unigene0003527,COG2730	Unigene0003554,COG2730	Unigene0003601,COG2730	Unigene0003610,COG5297	Unigene0003610,COG2273	Unigene0003610,COG5309	Unigene0003638,COG0362	Unigene0003639,COG0362	Unigene0003657,COG2730	Unigene0003657,COG5297	Unigene0003670,COG2730	Unigene0003675,COG2730	Unigene0003713,COG0469	Unigene0003727,COG0235	Unigene0003765,COG2730	Unigene0003796,COG2730	Unigene0003821,COG2730	Unigene0003844,COG2730	Unigene0003869,COG2730	Unigene0003874,COG5297	Unigene0003874,COG2273	Unigene0003942,COG5297	Unigene0003945,COG2730	Unigene0003948,COG3588	Unigene0003949,COG3588	Unigene0003961,COG2730	Unigene0003970,COG0477	Unigene0003979,COG5297	Unigene0003980,COG5297	Unigene0004031,COG5297	Unigene0004595,COG2730	Unigene0005209,COG1874	Unigene0005552,COG2730	Unigene0005575,COG2730	Unigene0006598,COG3957	Unigene0006668,COG2182	Unigene0006668,COG1653	Unigene0006980,COG2730	Unigene0006981,COG2730	Unigene0007022,COG5297	Unigene0007022,COG2730	Unigene0007024,COG5297	Unigene0007024,COG2730	Unigene0007027,COG5297	Unigene0007027,COG2730	Unigene0007111,COG4354	Unigene0007111,COG3408	Unigene0007112,COG4354	Unigene0007113,COG4354	Unigene0007113,COG3408	Unigene0007114,COG4354	Unigene0007114,COG3408	Unigene0007115,COG4354	Unigene0007137,COG0383	Unigene0007158,COG2730	Unigene0007284,COG2730	Unigene0007289,COG2730	Unigene0007292,COG2730	Unigene0007313,COG2074	Unigene0007429,COG2730	Unigene0007430,COG2730	Unigene0007431,COG2730	Unigene0007432,COG2730	Unigene0007436,COG2730	Unigene0007440,COG2730	Unigene0007442,COG2730	Unigene0007617,COG0451	Unigene0007644,COG2730	Unigene0007763,COG2730	Unigene0007813,COG2730	Unigene0007891,COG5297	Unigene0007895,COG5297	Unigene0007898,COG5297	Unigene0007900,COG5297	Unigene0007901,COG5297	Unigene0007904,COG5297	Unigene0008063,COG2730	Unigene0008108,COG5297	Unigene0008108,COG2273	Unigene0008108,COG5309	Unigene0008109,COG5297	Unigene0008109,COG2273	Unigene0008109,COG5309	Unigene0008110,COG5297	Unigene0008110,COG2273	Unigene0008110,COG5309	Unigene0008111,COG5297	Unigene0008111,COG2273	Unigene0008111,COG5309	Unigene0008112,COG5297	Unigene0008112,COG2273	Unigene0008112,COG5309	Unigene0008113,COG5297	Unigene0008113,COG2273	Unigene0008113,COG5309	Unigene0008114,COG5297	Unigene0008114,COG2273	Unigene0008114,COG5309	Unigene0008115,COG5297	Unigene0008115,COG2273	Unigene0008115,COG5309	Unigene0008116,COG5297	Unigene0008116,COG2273	Unigene0008116,COG5309	Unigene0008117,COG5297	Unigene0008117,COG2273	Unigene0008117,COG5309	Unigene0008118,COG5297	Unigene0008118,COG2273	Unigene0008118,COG5309	Unigene0008119,COG5297	Unigene0008119,COG2273	Unigene0008119,COG5309	Unigene0008120,COG5297	Unigene0008120,COG2273	Unigene0008120,COG5309	Unigene0008121,COG5297	Unigene0008121,COG2273	Unigene0008121,COG5309	Unigene0008134,COG5297	Unigene0008136,COG3325	Unigene0008181,COG5297	Unigene0008182,COG5297	Unigene0008183,COG5297	Unigene0008184,COG5297	Unigene0008406,COG4724	Unigene0008407,COG4724	Unigene0008409,COG4724	Unigene0008412,COG4724	Unigene0008415,COG4724	Unigene0008417,COG4724	Unigene0008611,COG2730	Unigene0008612,COG2730	Unigene0008824,COG5297	Unigene0009146,COG2730	Unigene0009248,COG2730	Unigene0009442,COG0574	Unigene0009444,COG5297	Unigene0009444,COG2273	Unigene0009444,COG5309	Unigene0009445,COG5297	Unigene0009445,COG2273	Unigene0009445,COG5309	Unigene0009447,COG5297	Unigene0009447,COG2273	Unigene0009447,COG5309	Unigene0009450,COG5297	Unigene0009450,COG2273	Unigene0009450,COG5309	Unigene0009471,COG2730	Unigene0009475,COG2730	Unigene0009475,COG5297	Unigene0009725,COG5297	Unigene0009725,COG2273	Unigene0009741,COG0191	Unigene0009743,COG0191	Unigene0009744,COG0191	Unigene0009745,COG0191	Unigene0009838,COG5297	Unigene0009839,COG5297	Unigene0009840,COG5297	Unigene0009841,COG5297	Unigene0009849,COG1593	Unigene0009850,COG1593	Unigene0009851,COG1593	Unigene0009852,COG1593	Unigene0009853,COG1593	Unigene0009854,COG1593	Unigene0009855,COG1593	Unigene0009856,COG1593	Unigene0009857,COG1593	Unigene0009859,COG1593	Unigene0137642,COG2273	Unigene0137643,COG2273	Unigene0137662,COG5297	Unigene0137663,COG5297	Unigene0137666,COG2730	Unigene0137732,COG2273	Unigene0137732,COG5309	Unigene0137738,COG2730	Unigene0137742,COG3839	Unigene0137764,COG1501	Unigene0137787,COG2730	Unigene0137801,COG0057	Unigene0137824,COG2273	Unigene0137824,COG5309	Unigene0137848,COG0483	Unigene0137853,COG2730	Unigene0137869,COG0057	Unigene0137880,COG0380	Unigene0137914,COG1523	Unigene0137930,COG2730	Unigene0137949,COG3734	Unigene0137974,COG0477	Unigene0138011,COG0676	Unigene0138011,COG2017	Unigene0138023,COG2730	Unigene0138046,COG5297	Unigene0138054,COG0477	Unigene0138080,COG0647	Unigene0138085,COG5297	Unigene0138090,COG2730	Unigene0138106,COG0451	Unigene0138113,COG2730	Unigene0138132,COG5297	Unigene0138266,COG0406	Unigene0138266,COG0588	Unigene0138321,COG2730	Unigene0138356,COG5297	Unigene0138356,COG2273	Unigene0138379,COG0451	Unigene0138394,COG2730	Unigene0138475,COG0477	Unigene0138496,COG2730	Unigene0138496,COG5297	Unigene0138496,COG2273	Unigene0138501,COG0477	Unigene0138516,COG0477	Unigene0138516,COG2271	Unigene0138516,COG2814	Unigene0138522,COG5297	Unigene0138534,COG0205	Unigene0138574,COG0697	Unigene0138590,COG0406	Unigene0138598,COG2730	Unigene0138605,COG2730	Unigene0138627,COG2730	Unigene0138628,COG0153	Unigene0138708,COG0297	Unigene0138729,COG3839	Unigene0138736,COG5297	Unigene0138796,COG2115	Unigene0138809,COG0205	Unigene0138828,COG1472	Unigene0138833,COG5297	Unigene0138837,COG3534	Unigene0138929,COG0205	Unigene0138931,COG0697	Unigene0138958,COG5070	Unigene0138967,COG0580	Unigene0138980,COG5297	Unigene0142315,COG5297	Unigene0142325,COG5297	Unigene0142326,COG4354	Unigene0142327,COG4354	Unigene0142328,COG4354	Unigene0142329,COG4354	Unigene0142330,COG4354	Unigene0142331,COG4354	Unigene0142332,COG4354	Unigene0142333,COG4354	Unigene0142334,COG4354	Unigene0142335,COG4354	Unigene0142336,COG4354	Unigene0142337,COG4354	Unigene0142338,COG4354	Unigene0142339,COG4354	Unigene0142340,COG4354	Unigene0142341,COG4354	Unigene0142342,COG4354	Unigene0142343,COG4354	Unigene0142344,COG4354	Unigene0142345,COG4354	Unigene0142430,COG0451	Unigene0142431,COG0451	Unigene0142432,COG0451	Unigene0142433,COG0451	Unigene0142434,COG0451	Unigene0142435,COG0451	Unigene0142436,COG0451	Unigene0142437,COG0451	Unigene0142438,COG0451	Unigene0142439,COG0451	Unigene0142458,COG0153	Unigene0142459,COG0153	Unigene0142460,COG0153	Unigene0142461,COG0153	Unigene0142462,COG0153	Unigene0142463,COG0153	Unigene0142464,COG0153	Unigene0142465,COG0153	Unigene0142466,COG0153	Unigene0142467,COG0153	Unigene0142468,COG0153	Unigene0142469,COG0153	Unigene0142470,COG0153	Unigene0142471,COG0153	Unigene0142621,COG1070	Unigene0142622,COG1070	Unigene0142623,COG1070	Unigene0142624,COG1070	Unigene0142625,COG1070	Unigene0142626,COG1070	Unigene0142644,COG0697	Unigene0142645,COG0697	Unigene0142646,COG0697	Unigene0142647,COG0697	Unigene0142648,COG0697	Unigene0142649,COG0697	Unigene0142650,COG0697	Unigene0142747,COG0451	Unigene0142749,COG0451	Unigene0142833,COG3693	Unigene0142834,COG3693	Unigene0142842,COG2730	Unigene0142843,COG2730	Unigene0142853,COG0477	Unigene0142869,COG1874	Unigene0142870,COG1874	Unigene0142871,COG1874	Unigene0142935,COG0477	Unigene0142936,COG0477	Unigene0142949,COG5297	Unigene0142967,COG0477	Unigene0142967,COG2271	Unigene0142987,COG3866	Unigene0142987,COG5297	Unigene0142987,COG2273	Unigene0142988,COG3866	Unigene0142988,COG5297	Unigene0142988,COG2273	Unigene0142988,COG5309	Unigene0142989,COG3866	Unigene0142989,COG5297	Unigene0143026,COG2723	Unigene0143027,COG2723	Unigene0143028,COG2723	Unigene0143066,COG5297	Unigene0143066,COG5309	Unigene0143066,COG2273	Unigene0143067,COG5297	Unigene0143115,COG2730	Unigene0143116,COG2730	Unigene0143122,COG1523	Unigene0143132,COG1640	Unigene0143264,COG2730	Unigene0143273,COG2730	Unigene0143274,COG0697	Unigene0143275,COG0697	Unigene0143345,COG5297	Unigene0143345,COG2273	Unigene0143359,COG2730	Unigene0143360,COG2730	Unigene0143375,COG0297	Unigene0143389,COG5297	Unigene0143390,COG5297	Unigene0143391,COG2730	Unigene0143392,COG2730	Unigene0143396,COG2730	Unigene0143401,COG5297	Unigene0143402,COG5371	Unigene0143403,COG5371	Unigene0143405,COG0364	Unigene0143433,COG3839	Unigene0143434,COG3839	Unigene0143440,COG2730	Unigene0143445,COG0406	Unigene0143465,COG2730	Unigene0143468,COG4692	Unigene0143473,COG0448	Unigene0143476,COG3839	Unigene0143503,COG0477	Unigene0143505,COG2730	Unigene0143508,COG2273	Unigene0143508,COG5309	Unigene0143521,COG2273	Unigene0143522,COG1501	Unigene0143575,COG2730	Unigene0143576,COG0477	Unigene0143576,COG2271	Unigene0143578,COG0477	Unigene0143578,COG2271	Unigene0143591,COG1877	Unigene0143632,COG0477	Unigene0143667,COG0469	Unigene0143685,COG2730	Unigene0143707,COG0697	Unigene0143744,COG0153	Unigene0143795,COG5070	Unigene0143795,COG0697	Unigene0143813,COG5297	Unigene0143816,COG5297	Unigene0143832,COG4284	Unigene0143915,COG1621	Unigene0143975,COG5297	Unigene0143996,COG5297	Unigene0144002,COG2730	Unigene0144005,COG4677	Unigene0144044,COG0647	Unigene0144106,COG0574	Unigene0144115,COG2730	Unigene0144124,COG2730	Unigene0144193,COG1621	Unigene0144220,COG0477	Unigene0144292,COG4284	Unigene0144294,COG2730	Unigene0144330,COG0469	Unigene0144334,COG1472	Unigene0144343,COG2273	Unigene0144343,COG5297	Unigene0144343,COG5309	Unigene0144347,COG1472	Unigene0144356,COG5297	Unigene0144356,COG5309	Unigene0144356,COG2273	Unigene0144384,COG0380	Unigene0144389,COG2730	Unigene0144492,COG2723	Unigene0144497,COG3250	Unigene0144520,COG2730	Unigene0144553,COG2730	Unigene0144559,COG5297	Unigene0144602,COG2730	Unigene0144639,COG5371	Unigene0144682,COG1482	Unigene0009976,COG2730	Unigene0009977,COG0477	Unigene0009977,COG2271	Unigene0009977,COG2814	Unigene0009978,COG2730	Unigene0009979,COG2730	Unigene0009983,COG5297	Unigene0010179,COG2730	Unigene0010181,COG2730	Unigene0010182,COG0297	Unigene0010183,COG0297	Unigene0010184,COG0297	Unigene0010185,COG0297	Unigene0010186,COG0297	Unigene0010187,COG0297	Unigene0010188,COG0297	Unigene0010189,COG0297	Unigene0010190,COG0297	Unigene0010191,COG0297	Unigene0010192,COG0297	Unigene0010193,COG0297	Unigene0010194,COG0297	Unigene0010195,COG0297	Unigene0010196,COG0297	Unigene0010197,COG0297	Unigene0010198,COG0297	Unigene0010199,COG0297	Unigene0010200,COG0297	Unigene0010201,COG0297	Unigene0010202,COG0297	Unigene0010203,COG0297	Unigene0010204,COG0297	Unigene0010205,COG0297	Unigene0010206,COG0297	Unigene0010207,COG0297	Unigene0010208,COG0297	Unigene0010209,COG0297	Unigene0010210,COG0297	Unigene0010211,COG0297	Unigene0010212,COG0297	Unigene0010213,COG0297	Unigene0010214,COG0297	Unigene0010215,COG0297	Unigene0010216,COG0297	Unigene0010217,COG0297	Unigene0010218,COG0297	Unigene0010219,COG0297	Unigene0010221,COG0297	Unigene0010222,COG0297	Unigene0010223,COG0297	Unigene0010224,COG0297	Unigene0010225,COG0297	Unigene0010226,COG0297	Unigene0010228,COG0297	Unigene0010229,COG0297	Unigene0010230,COG0297	Unigene0010231,COG0297	Unigene0010232,COG0297	Unigene0010233,COG0297	Unigene0010234,COG0297	Unigene0010235,COG0297	Unigene0010236,COG0297	Unigene0010237,COG0297	Unigene0010238,COG0297	Unigene0010239,COG0297	Unigene0010240,COG0297	Unigene0010241,COG0297	Unigene0010242,COG0297	Unigene0010243,COG0297	Unigene0010244,COG0297	Unigene0010245,COG0297	Unigene0010247,COG0297	Unigene0010248,COG0297	Unigene0010249,COG0297	Unigene0010250,COG0297	Unigene0010251,COG0297	Unigene0010252,COG0297	Unigene0010253,COG0297	Unigene0010254,COG0297	Unigene0010255,COG0297	Unigene0010256,COG0297	Unigene0010257,COG0297	Unigene0010258,COG0297	Unigene0010259,COG0297	Unigene0010260,COG0297	Unigene0010261,COG0297	Unigene0010262,COG0297	Unigene0010263,COG0297	Unigene0010264,COG0297	Unigene0010265,COG0297	Unigene0010266,COG0297	Unigene0010267,COG0297	Unigene0010269,COG0297	Unigene0010270,COG0297	Unigene0010271,COG0297	Unigene0010272,COG0297	Unigene0010273,COG0297	Unigene0010274,COG0297	Unigene0010275,COG0297	Unigene0010276,COG0297	Unigene0010277,COG0297	Unigene0010278,COG0297	Unigene0010279,COG0297	Unigene0010280,COG0297	Unigene0010281,COG0297	Unigene0010282,COG0297	Unigene0010283,COG0297	Unigene0010284,COG0297	Unigene0010285,COG0297	Unigene0010286,COG0297	Unigene0010287,COG0297	Unigene0010288,COG0297	Unigene0010289,COG0297	Unigene0010290,COG0297	Unigene0010291,COG0297	Unigene0010292,COG0297	Unigene0010293,COG0297	Unigene0010294,COG0297	Unigene0010295,COG0297	Unigene0010296,COG0297	Unigene0010297,COG0297	Unigene0010298,COG0297	Unigene0010299,COG0297	Unigene0010300,COG0297	Unigene0010301,COG0297	Unigene0010302,COG0297	Unigene0010303,COG0297	Unigene0010304,COG0297	Unigene0010305,COG0297	Unigene0010306,COG0297	Unigene0010307,COG0297	Unigene0010308,COG0297	Unigene0010309,COG0297	Unigene0010310,COG0297	Unigene0010311,COG0297	Unigene0010312,COG0297	Unigene0010313,COG0297	Unigene0010314,COG0297	Unigene0010315,COG0297	Unigene0010316,COG0297	Unigene0010317,COG0297	Unigene0010318,COG0297	Unigene0010319,COG0297	Unigene0010320,COG0297	Unigene0010321,COG0297	Unigene0010322,COG0297	Unigene0010323,COG0297	Unigene0010324,COG0297	Unigene0010325,COG0297	Unigene0010326,COG0297	Unigene0010327,COG0297	Unigene0010328,COG0297	Unigene0010329,COG0297	Unigene0010351,COG0477	Unigene0010357,COG0477	Unigene0010389,COG0477	Unigene0010389,COG2814	Unigene0010390,COG0477	Unigene0010390,COG2814	Unigene0010395,COG0477	Unigene0010395,COG2814	Unigene0010398,COG0477	Unigene0010398,COG2814	Unigene0010402,COG0477	Unigene0010402,COG2814	Unigene0010403,COG0477	Unigene0010403,COG2814	Unigene0010404,COG0477	Unigene0010404,COG2814	Unigene0010437,COG2730	Unigene0010441,COG2730	Unigene0010442,COG2730	Unigene0010443,COG2730	Unigene0010444,COG2730	Unigene0010485,COG0477	Unigene0010486,COG0477	Unigene0010487,COG0477	Unigene0010490,COG0477	Unigene0010491,COG0477	Unigene0010492,COG0477	Unigene0010493,COG0477	Unigene0010494,COG0477	Unigene0010495,COG0477	Unigene0010496,COG0477	Unigene0010497,COG0477	Unigene0010498,COG0477	Unigene0010499,COG0477	Unigene0010500,COG0477	Unigene0010501,COG0477	Unigene0010504,COG0477	Unigene0010507,COG0477	Unigene0010508,COG0477	Unigene0010509,COG0477	Unigene0010510,COG0477	Unigene0010511,COG0477	Unigene0010512,COG0477	Unigene0010513,COG0477	Unigene0010514,COG0477	Unigene0010515,COG0477	Unigene0010516,COG0477	Unigene0010517,COG0477	Unigene0010518,COG0477	Unigene0010519,COG0477	Unigene0010520,COG0477	Unigene0010522,COG0477	Unigene0010523,COG0477	Unigene0010524,COG0477	Unigene0010525,COG0477	Unigene0010526,COG0477	Unigene0010527,COG0477	Unigene0010528,COG0477	Unigene0010529,COG0477	Unigene0010568,COG2730	Unigene0010580,COG2273	Unigene0010607,COG0297	Unigene0010608,COG0297	Unigene0010682,COG2730	Unigene0010699,COG5297	Unigene0010700,COG5297	Unigene0010765,COG2730	Unigene0010865,COG2730	Unigene0010911,COG2730	Unigene0010960,COG2730	Unigene0010961,COG2730	Unigene0010962,COG2730	Unigene0010968,COG5297	Unigene0010968,COG2730	Unigene0010968,COG5309	Unigene0010968,COG2273	Unigene0010973,COG5297	Unigene0010973,COG2273	Unigene0010974,COG5297	Unigene0010974,COG2273	Unigene0011053,COG4677	Unigene0011054,COG4677	Unigene0011054,COG2730	Unigene0011149,COG5297	Unigene0011151,COG5297	Unigene0011223,COG3734	Unigene0011302,COG5297	Unigene0011334,COG4677	Unigene0011335,COG4677	Unigene0011336,COG4677	Unigene0011337,COG4677	Unigene0011338,COG4677	Unigene0011339,COG4677	Unigene0011340,COG4677	Unigene0011341,COG4677	Unigene0011342,COG4677	Unigene0011343,COG4677	Unigene0011344,COG4677	Unigene0011345,COG4677	Unigene0011346,COG4677	Unigene0011347,COG4677	Unigene0011348,COG4677	Unigene0011349,COG4677	Unigene0011464,COG2730	Unigene0011467,COG2730	Unigene0011487,COG0697	Unigene0011577,COG0153	Unigene0011643,COG5297	Unigene0011668,COG2273	Unigene0011668,COG5297	Unigene0011668,COG5309	Unigene0011669,COG2273	Unigene0011669,COG5297	Unigene0011669,COG5309	Unigene0012079,COG2730	Unigene0012389,COG2730	Unigene0012480,COG2730	Unigene0012485,COG2730	Unigene0012660,COG2273	Unigene0012660,COG5297	Unigene0012664,COG1501	Unigene0012665,COG1501	Unigene0012666,COG1501	Unigene0012667,COG1501	Unigene0012668,COG1501	Unigene0012669,COG1501	Unigene0012715,COG5297	Unigene0012727,COG5297	Unigene0012727,COG2273	Unigene0012727,COG5309	Unigene0012728,COG5297	Unigene0012728,COG2273	Unigene0012728,COG5309	Unigene0012803,COG2723	Unigene0012805,COG2723	Unigene0012806,COG2723	Unigene0012807,COG2723	Unigene0012810,COG2723	Unigene0012878,COG2730	Unigene0012879,COG2730	Unigene0012893,COG0524	Unigene0012894,COG0524	Unigene0012895,COG0524	Unigene0012921,COG3839	Unigene0012922,COG3839	Unigene0012925,COG3839	Unigene0012927,COG3839	Unigene0012928,COG3839	Unigene0012965,COG0580	Unigene0012966,COG0580	Unigene0012969,COG0580	Unigene0012970,COG0580	Unigene0012971,COG0580	Unigene0012972,COG0580	Unigene0012974,COG0580	Unigene0012997,COG2730	Unigene0013001,COG5297	Unigene0013001,COG2273	Unigene0013002,COG5297	Unigene0013002,COG2273	Unigene0013003,COG5297	Unigene0013003,COG2273	Unigene0013005,COG5297	Unigene0013005,COG2273	Unigene0013006,COG5297	Unigene0013006,COG2273	Unigene0013007,COG5297	Unigene0013007,COG2273	Unigene0013011,COG5297	Unigene0013199,COG2730	Unigene0013202,COG2730	Unigene0013208,COG2730	Unigene0013286,COG2211	Unigene0013290,COG2211	Unigene0013504,COG2730	Unigene0013705,COG0697	Unigene0013772,COG2730	Unigene0013773,COG2730	Unigene0013774,COG2730	Unigene0013775,COG2730	Unigene0013776,COG2730	Unigene0013777,COG2730	Unigene0013778,COG2730	Unigene0013779,COG2730	Unigene0013780,COG2730	Unigene0013781,COG2730	Unigene0013782,COG2730	Unigene0013783,COG2730	Unigene0013784,COG2730	Unigene0013785,COG2730	Unigene0013786,COG2730	Unigene0013787,COG2730	Unigene0013788,COG2730	Unigene0013789,COG2730	Unigene0013802,COG3839	Unigene0013807,COG3839	Unigene0013820,COG3839	Unigene0014098,COG2730	Unigene0014158,COG5297	Unigene0014158,COG2273	Unigene0014158,COG5309	Unigene0014193,COG2730	Unigene0014193,COG5297	Unigene0014198,COG2730	Unigene0014200,COG2730	Unigene0014200,COG5297	Unigene0014202,COG2730	Unigene0014202,COG5297	Unigene0014205,COG0477	Unigene0014206,COG0477	Unigene0014275,COG2730	Unigene0014374,COG0406	Unigene0014380,COG0406	Unigene0014703,COG2730	Unigene0014703,COG5297	Unigene0014704,COG2730	Unigene0014704,COG5297	Unigene0014801,COG2730	Unigene0014802,COG2730	Unigene0014924,COG2730	Unigene0014932,COG2730	Unigene0014934,COG2730	Unigene0014952,COG2730	Unigene0015023,COG0451	Unigene0015025,COG0451	Unigene0015026,COG0451	Unigene0015027,COG0451	Unigene0015028,COG0451	Unigene0015282,COG2730	Unigene0015283,COG2730	Unigene0015284,COG1501	Unigene0015384,COG5297	Unigene0015384,COG2273	Unigene0015509,COG0477	Unigene0015510,COG0477	Unigene0015607,COG2730	Unigene0015870,COG0477	Unigene0015870,COG2271	Unigene0015871,COG0477	Unigene0015871,COG2271	Unigene0015871,COG2814	Unigene0015872,COG0477	Unigene0015872,COG2271	Unigene0015873,COG0477	Unigene0015873,COG2271	Unigene0015873,COG2814	Unigene0015874,COG0477	Unigene0015875,COG0477	Unigene0015875,COG2271	Unigene0015875,COG2814	Unigene0015877,COG0477	Unigene0015877,COG2271	Unigene0016200,COG0153	Unigene0016201,COG0153	Unigene0016202,COG0153	Unigene0016204,COG0153	Unigene0016205,COG0153	Unigene0016206,COG0153	Unigene0016207,COG0153	Unigene0016209,COG0153	Unigene0016210,COG0153	Unigene0016215,COG0153	Unigene0016216,COG0153	Unigene0016218,COG0153	Unigene0016339,COG3469	Unigene0016443,COG2730	Unigene0016448,COG2730	Unigene0016603,COG5297	Unigene0016682,COG0697	Unigene0016685,COG2723	Unigene0016686,COG2723	Unigene0016687,COG2723	Unigene0016688,COG2723	Unigene0016689,COG2723	Unigene0016690,COG2723	Unigene0016720,COG2730	Unigene0016811,COG5297	Unigene0016811,COG2273	Unigene0016821,COG5297	Unigene0016821,COG2273	Unigene0016837,COG0580	Unigene0016839,COG0580	Unigene0016841,COG0580	Unigene0016842,COG0580	Unigene0016906,COG5297	Unigene0016906,COG2273	Unigene0016906,COG5309	Unigene0016911,COG5297	Unigene0016911,COG2273	Unigene0016958,COG2730	Unigene0016960,COG2730	Unigene0016972,COG5297	Unigene0016976,COG5297	Unigene0016979,COG5297	Unigene0016986,COG5297	Unigene0016987,COG5297	Unigene0016988,COG5297	Unigene0016991,COG5297	Unigene0016996,COG5297	Unigene0016998,COG5297	Unigene0017005,COG5297	Unigene0017010,COG5297	Unigene0017012,COG5297	Unigene0017019,COG5297	Unigene0017022,COG5297	Unigene0017032,COG5297	Unigene0017033,COG5297	Unigene0017035,COG5297	Unigene0017036,COG5297	Unigene0017041,COG5297	Unigene0017210,COG5371	Unigene0017211,COG5371	Unigene0017212,COG5371	Unigene0017213,COG5371	Unigene0017214,COG5371	Unigene0017215,COG5371	Unigene0017268,COG2730	Unigene0017268,COG5297	Unigene0017361,COG3250	Unigene0017395,COG2730	Unigene0017534,COG5297	Unigene0017534,COG2273	Unigene0017534,COG5309	Unigene0017536,COG5297	Unigene0017536,COG2273	Unigene0017536,COG5309	Unigene0017538,COG5297	Unigene0017538,COG2273	Unigene0017538,COG5309	Unigene0017539,COG5297	Unigene0017539,COG2273	Unigene0017539,COG5309	Unigene0017540,COG5297	Unigene0017540,COG2273	Unigene0017540,COG5309	Unigene0017544,COG5297	Unigene0017544,COG2273	Unigene0017544,COG5309	Unigene0017545,COG5297	Unigene0017545,COG2273	Unigene0017545,COG5309	Unigene0017546,COG5297	Unigene0017546,COG2273	Unigene0017546,COG5309	Unigene0017547,COG5297	Unigene0017547,COG2273	Unigene0017547,COG5309	Unigene0017548,COG5297	Unigene0017548,COG2273	Unigene0017548,COG5309	Unigene0017549,COG5297	Unigene0017549,COG2273	Unigene0017549,COG5309	Unigene0017550,COG5297	Unigene0017550,COG2273	Unigene0017550,COG5309	Unigene0017551,COG5297	Unigene0017551,COG2273	Unigene0017551,COG5309	Unigene0017554,COG5297	Unigene0017554,COG2273	Unigene0017554,COG5309	Unigene0017556,COG5297	Unigene0017556,COG2273	Unigene0017556,COG5309	Unigene0017559,COG5297	Unigene0017559,COG2273	Unigene0017559,COG5309	Unigene0017563,COG5297	Unigene0017563,COG2273	Unigene0017563,COG5309	Unigene0017564,COG5297	Unigene0017564,COG2273	Unigene0017564,COG5309	Unigene0017566,COG5297	Unigene0017566,COG2273	Unigene0017566,COG5309	Unigene0017567,COG5297	Unigene0017567,COG2273	Unigene0017567,COG5309	Unigene0017568,COG5297	Unigene0017568,COG2273	Unigene0017568,COG5309	Unigene0017570,COG5297	Unigene0017570,COG2273	Unigene0017570,COG5309	Unigene0017572,COG5297	Unigene0017572,COG2273	Unigene0017572,COG5309	Unigene0017615,COG1640	Unigene0017616,COG1640	Unigene0017617,COG1640	Unigene0017618,COG1640	Unigene0017619,COG1640	Unigene0017620,COG1640	Unigene0017621,COG1640	Unigene0017622,COG1640	Unigene0017623,COG1640	Unigene0017624,COG1640	Unigene0017625,COG1640	Unigene0017715,COG2730	Unigene0017763,COG5297	Unigene0017763,COG2273	Unigene0017764,COG5297	Unigene0017764,COG2273	Unigene0017768,COG2730	Unigene0017771,COG2730	Unigene0017772,COG2730	Unigene0017773,COG2730	Unigene0017776,COG2730	Unigene0017782,COG2730	Unigene0017793,COG2730	Unigene0017794,COG2730	Unigene0017803,COG2730	Unigene0017893,COG0129	Unigene0017894,COG0129	Unigene0017895,COG0129	Unigene0017896,COG0129	Unigene0017898,COG2730	Unigene0017915,COG2730	Unigene0017977,COG0451	Unigene0017979,COG0451	Unigene0017982,COG0451	Unigene0017983,COG0451	Unigene0018034,COG2730	Unigene0018071,COG2730	Unigene0018071,COG2273	Unigene0018129,COG2730	Unigene0018130,COG2730	Unigene0018139,COG2730	Unigene0018210,COG5297	Unigene0018211,COG5297	Unigene0018225,COG2730	Unigene0018225,COG5297	Unigene0018319,COG0451	Unigene0018327,COG0451	Unigene0018328,COG0451	Unigene0018329,COG0451	Unigene0018330,COG0451	Unigene0018332,COG0451	Unigene0018334,COG0451	Unigene0018335,COG0451	Unigene0018336,COG0451	Unigene0018345,COG0451	Unigene0018553,COG5297	Unigene0018554,COG5297	Unigene0018715,COG0205	Unigene0018716,COG0205	Unigene0018744,COG2730	Unigene0018823,COG5297	Unigene0018826,COG5297	Unigene0018826,COG2730	Unigene0018826,COG2273	Unigene0018932,COG5309	Unigene0018950,COG0057	Unigene0018959,COG0057	Unigene0018963,COG0057	Unigene0018973,COG0057	Unigene0018975,COG0057	Unigene0019009,COG5297	Unigene0019009,COG2273	Unigene0019048,COG5297	Unigene0019053,COG2730	Unigene0019141,COG2730	Unigene0019420,COG0702	Unigene0019421,COG0702	Unigene0019423,COG0702	Unigene0019424,COG0702	Unigene0019425,COG0702	Unigene0019426,COG0702	Unigene0019427,COG0702	Unigene0019428,COG0702	Unigene0019429,COG0702	Unigene0019478,COG0477	Unigene0019479,COG0477	Unigene0019480,COG0477	Unigene0019481,COG0477	Unigene0019482,COG0477	Unigene0019483,COG0477	Unigene0019534,COG2730	Unigene0019535,COG2730	Unigene0019611,COG0297	Unigene0019612,COG0297	Unigene0019615,COG0297	Unigene0019616,COG0297	Unigene0019712,COG3866	Unigene0019713,COG3866	Unigene0019713,COG5297	Unigene0019714,COG3866	Unigene0019715,COG3866	Unigene0019716,COG3866	Unigene0019716,COG5297	Unigene0019716,COG2273	Unigene0019717,COG3866	Unigene0019717,COG5297	Unigene0019718,COG3866	Unigene0019718,COG5297	Unigene0019719,COG3866	Unigene0019719,COG5297	Unigene0019720,COG3866	Unigene0019720,COG5297	Unigene0019721,COG3866	Unigene0019721,COG5297	Unigene0019721,COG2273	Unigene0019721,COG5309	Unigene0019722,COG3866	Unigene0019722,COG5297	Unigene0019723,COG3866	Unigene0019723,COG5297	Unigene0019724,COG3866	Unigene0019725,COG3866	Unigene0019725,COG5297	Unigene0019726,COG3866	Unigene0019726,COG5297	Unigene0019727,COG3866	Unigene0019727,COG5297	Unigene0019727,COG5309	Unigene0019728,COG3866	Unigene0019729,COG3866	Unigene0019729,COG5297	Unigene0019730,COG3866	Unigene0019730,COG5297	Unigene0019730,COG2273	Unigene0019730,COG5309	Unigene0019731,COG3866	Unigene0019731,COG5297	Unigene0019740,COG2730	Unigene0019750,COG2273	Unigene0019750,COG5309	Unigene0019833,COG2730	Unigene0019837,COG2730	Unigene0019843,COG0477	Unigene0019843,COG5309	Unigene0019844,COG0477	Unigene0019844,COG5309	Unigene0019844,COG5297	Unigene0019845,COG0477	Unigene0019846,COG0477	Unigene0019846,COG5309	Unigene0019846,COG5297	Unigene0019847,COG0477	Unigene0019849,COG0477	Unigene0019849,COG5309	Unigene0019890,COG1640	Unigene0019891,COG1640	Unigene0019892,COG1640	Unigene0019893,COG1640	Unigene0020028,COG0574	Unigene0020161,COG5297	Unigene0020161,COG5309	Unigene0020161,COG2273	Unigene0020196,COG2730	Unigene0020198,COG2730	Unigene0020199,COG2730	Unigene0020200,COG2730	Unigene0020202,COG2730	Unigene0020205,COG2730	Unigene0020207,COG2730	Unigene0020210,COG2730	Unigene0020211,COG2730	Unigene0020212,COG2730	Unigene0020213,COG2730	Unigene0020214,COG2730	Unigene0020292,COG2730	Unigene0020324,COG2730	Unigene0020334,COG0697	Unigene0020335,COG0697	Unigene0020359,COG2730	Unigene0020376,COG1472	Unigene0020377,COG1472	Unigene0020378,COG1472	Unigene0020379,COG1472	Unigene0020380,COG1472	Unigene0020381,COG1472	Unigene0020382,COG1472	Unigene0020383,COG1472	Unigene0020384,COG1472	Unigene0020385,COG1472	Unigene0020386,COG1472	Unigene0020387,COG1472	Unigene0020390,COG0697	Unigene0020391,COG0697	Unigene0020393,COG0697	Unigene0020441,COG2730	Unigene0020725,COG2730	Unigene0020733,COG5297	Unigene0020854,COG5297	Unigene0020854,COG2273	Unigene0020855,COG5297	Unigene0020855,COG2273	Unigene0020856,COG5297	Unigene0020856,COG2273	Unigene0020857,COG5297	Unigene0020857,COG2273	Unigene0020858,COG5297	Unigene0020858,COG2273	Unigene0020861,COG5297	Unigene0020861,COG2273	Unigene0020862,COG5297	Unigene0020862,COG2273	Unigene0020864,COG5297	Unigene0020864,COG2273	Unigene0020865,COG5297	Unigene0020865,COG2273	Unigene0020866,COG5297	Unigene0020866,COG2273	Unigene0020867,COG5297	Unigene0020867,COG2273	Unigene0020868,COG5297	Unigene0020868,COG2273	Unigene0020870,COG5297	Unigene0020870,COG2273	Unigene0020873,COG5297	Unigene0020873,COG2273	Unigene0020874,COG5297	Unigene0020874,COG2273	Unigene0020876,COG5297	Unigene0020876,COG2273	Unigene0020989,COG2730	Unigene0021078,COG0477	Unigene0021079,COG0477	Unigene0021080,COG0477	Unigene0021081,COG0477	Unigene0021082,COG0477	Unigene0021084,COG0477	Unigene0021085,COG0477	Unigene0021086,COG0477	Unigene0021087,COG0477	Unigene0021089,COG0477	Unigene0021090,COG0477	Unigene0021091,COG0477	Unigene0021092,COG0477	Unigene0021093,COG0477	Unigene0021095,COG0477	Unigene0021096,COG0477	Unigene0021098,COG0477	Unigene0021099,COG0477	Unigene0021100,COG0477	Unigene0021101,COG0477	Unigene0021102,COG0477	Unigene0021103,COG0477	Unigene0021104,COG0477	Unigene0021105,COG0477	Unigene0021106,COG0477	Unigene0021107,COG0477	Unigene0021109,COG0477	Unigene0021110,COG0477	Unigene0021111,COG0477	Unigene0021112,COG0477	Unigene0021135,COG2730	Unigene0021136,COG2730	Unigene0021188,COG2273	Unigene0021201,COG2730	Unigene0021266,COG3669	Unigene0021269,COG5070	Unigene0021327,COG1874	Unigene0021377,COG5297	Unigene0021429,COG2730	Unigene0021431,COG2730	Unigene0021432,COG2730	Unigene0021600,COG2730	Unigene0021601,COG2730	Unigene0021603,COG2730	Unigene0021608,COG2730	Unigene0021812,COG2730	Unigene0021840,COG2730	Unigene0021874,COG0477	Unigene0021875,COG0477	Unigene0021876,COG0477	Unigene0021884,COG4692	Unigene0021989,COG5297	Unigene0022063,COG2730	Unigene0022326,COG2273	Unigene0022343,COG2730	Unigene0022420,COG2730	Unigene0022491,COG3839	Unigene0022492,COG3839	Unigene0022565,COG5297	Unigene0022565,COG2273	Unigene0022573,COG2730	Unigene0022585,COG5297	Unigene0022597,COG2730	Unigene0022698,COG1129	Unigene0022730,COG2730	Unigene0022751,COG2730	Unigene0022782,COG0477	Unigene0022792,COG5309	Unigene0022792,COG2273	Unigene0022877,COG2730	Unigene0022880,COG2730	Unigene0022881,COG2730	Unigene0022882,COG2730	Unigene0022883,COG2730	Unigene0023024,COG2730	Unigene0023025,COG2730	Unigene0023157,COG3961	Unigene0023158,COG3961	Unigene0023208,COG2273	Unigene0023208,COG5297	Unigene0023209,COG2273	Unigene0023209,COG5297	Unigene0023286,COG2730	Unigene0023286,COG5309	Unigene0023286,COG5297	Unigene0023286,COG2273	Unigene0023381,COG5297	Unigene0023400,COG0580	Unigene0023401,COG0580	Unigene0023620,COG0702	Unigene0023728,COG5297	Unigene0023728,COG2730	Unigene0023754,COG2730	Unigene0023799,COG2730	Unigene0023808,COG2730	Unigene0023873,COG2730	Unigene0023915,COG2730	Unigene0023946,COG2730	Unigene0023947,COG2730	Unigene0023980,COG5297	Unigene0024053,COG0366	Unigene0024053,COG1523	Unigene0024054,COG0366	Unigene0024054,COG1523	Unigene0024187,COG2730	Unigene0024453,COG0697	Unigene0024456,COG2730	Unigene0024570,COG2273	Unigene0024570,COG5297	Unigene0024571,COG2273	Unigene0024571,COG5297	Unigene0024589,COG2730	Unigene0024589,COG5297	Unigene0024943,COG5070	Unigene0025183,COG3961	Unigene0025244,COG0205	Unigene0025779,COG5297	Unigene0025788,COG3386	Unigene0025911,COG5297	Unigene0025960,COG2723	Unigene0025961,COG2730	Unigene0025968,COG0448	Unigene0026089,COG1472	Unigene0026186,COG0469	Unigene0026235,COG5297	Unigene0026549,COG2730	Unigene0026549,COG2273	Unigene0026550,COG2730	Unigene0026550,COG2273	Unigene0026597,COG3525	Unigene0026597,COG2730	Unigene0026782,COG2730	Unigene0026859,COG2730	Unigene0026988,COG2730	Unigene0026989,COG5297	Unigene0026990,COG5297	Unigene0027271,COG0297	Unigene0027311,COG5297	Unigene0027311,COG2273	Unigene0027311,COG5309	Unigene0027329,COG2730	Unigene0027330,COG2730	Unigene0027333,COG0697	Unigene0027333,COG5070	Unigene0027391,COG0580	Unigene0027394,COG2017	Unigene0027396,COG5297	Unigene0027399,COG5297	Unigene0027400,COG5297	Unigene0027403,COG5297	Unigene0027404,COG5297	Unigene0027405,COG5297	Unigene0027407,COG5297	Unigene0027408,COG5297	Unigene0027409,COG5297	Unigene0027410,COG5297	Unigene0027433,COG0697	Unigene0027476,COG0469	Unigene0027665,COG2730	Unigene0027683,COG0126	Unigene0027715,COG2730	Unigene0027902,COG1472	Unigene0027903,COG1472	Unigene0027904,COG1472	Unigene0027905,COG1472	Unigene0027906,COG1472	Unigene0027971,COG2730	Unigene0027972,COG2730	Unigene0028127,COG0297	Unigene0028162,COG5297	Unigene0028162,COG5309	Unigene0028173,COG2730	Unigene0028181,COG0297	Unigene0028182,COG0697	Unigene0028183,COG0697	Unigene0028223,COG5297	Unigene0028223,COG2273	Unigene0028225,COG2730	Unigene0028347,COG3839	Unigene0028376,COG5309	Unigene0028376,COG5297	Unigene0028376,COG2273	Unigene0028436,COG2730	Unigene0028493,COG5309	Unigene0028493,COG2730	Unigene0028493,COG5297	Unigene0028642,COG2271	Unigene0028643,COG2271	Unigene0028675,COG2730	Unigene0028698,COG2730	Unigene0028705,COG4677	Unigene0028706,COG4677	Unigene0028753,COG4284	Unigene0028754,COG4284	Unigene0028755,COG4284	Unigene0028756,COG4284	Unigene0028757,COG4284	Unigene0028758,COG4284	Unigene0028759,COG4284	Unigene0028760,COG4284	Unigene0028761,COG4284	Unigene0028762,COG4284	Unigene0028763,COG4284	Unigene0028764,COG4284	Unigene0028765,COG4284	Unigene0028766,COG4284	Unigene0028767,COG4284	Unigene0028768,COG4284	Unigene0028770,COG4284	Unigene0028771,COG4284	Unigene0028773,COG4284	Unigene0028774,COG4284	Unigene0028775,COG4284	Unigene0028776,COG4284	Unigene0028777,COG4284	Unigene0028839,COG2730	Unigene0028840,COG2730	Unigene0028890,COG2730	Unigene0028891,COG2730	Unigene0028896,COG2730	Unigene0028903,COG5297	Unigene0028923,COG2730	Unigene0028925,COG2730	Unigene0028979,COG2730	Unigene0029000,COG2730	Unigene0029002,COG2730	Unigene0029062,COG0702	Unigene0029063,COG0702	Unigene0029064,COG0702	Unigene0029173,COG2730	Unigene0029174,COG2730	Unigene0029195,COG5297	Unigene0029195,COG2273	Unigene0029225,COG2273	Unigene0029226,COG2273	Unigene0029327,COG5297	Unigene0029330,COG5297	Unigene0029335,COG5297	Unigene0029335,COG2273	Unigene0029335,COG5309	Unigene0029403,COG2730	Unigene0029404,COG2730	Unigene0029451,COG2730	Unigene0029453,COG0469	Unigene0029457,COG0469	Unigene0029458,COG0469	Unigene0029459,COG0469	Unigene0029460,COG0469	Unigene0029461,COG0469	Unigene0029500,COG5026	Unigene0029501,COG5026	Unigene0029502,COG5026	Unigene0029503,COG5026	Unigene0029504,COG5026	Unigene0029505,COG5026	Unigene0029506,COG5026	Unigene0029507,COG5026	Unigene0029508,COG5026	Unigene0029509,COG5026	Unigene0029510,COG5026	Unigene0029511,COG5026	Unigene0029512,COG5026	Unigene0029513,COG5026	Unigene0029514,COG5026	Unigene0029515,COG5026	Unigene0029516,COG5026	Unigene0029517,COG5026	Unigene0029534,COG5297	Unigene0029534,COG2273	Unigene0029535,COG5297	Unigene0029536,COG5297	Unigene0029681,COG0477	Unigene0029681,COG2814	Unigene0029707,COG2730	Unigene0029799,COG2730	Unigene0029802,COG2730	Unigene0029805,COG2730	Unigene0029815,COG5297	Unigene0029816,COG5297	Unigene0029817,COG5297	Unigene0029885,COG1874	Unigene0029886,COG1874	Unigene0029887,COG1874	Unigene0029888,COG1874	Unigene0029889,COG1874	Unigene0029891,COG1874	Unigene0029892,COG1874	Unigene0029893,COG1874	Unigene0029911,COG0380	Unigene0029912,COG0380	Unigene0029913,COG1877	Unigene0029954,COG2730	Unigene0029956,COG2730	Unigene0030076,COG3866	Unigene0030077,COG3866	Unigene0030078,COG3866	Unigene0030160,COG5297	Unigene0030160,COG2273	Unigene0030209,COG0469	Unigene0030210,COG0469	Unigene0030230,COG5297	Unigene0030438,COG3839	Unigene0030445,COG5297	Unigene0030616,COG2730	Unigene0030616,COG0451	Unigene0030626,COG2730	Unigene0030627,COG2730	Unigene0030639,COG2730	Unigene0030640,COG2730	Unigene0030771,COG2730	Unigene0030772,COG2730	Unigene0030773,COG2730	Unigene0030774,COG2730	Unigene0030775,COG2730	Unigene0030776,COG2730	Unigene0030793,COG2730	Unigene0030892,COG5070	Unigene0030958,COG2730	Unigene0030963,COG2730	Unigene0030986,COG5297	Unigene0030986,COG5309	Unigene0030986,COG2273	Unigene0030988,COG5297	Unigene0030988,COG5309	Unigene0030988,COG2273	Unigene0031082,COG2730	Unigene0031082,COG5297	Unigene0031082,COG5309	Unigene0031117,COG0477	Unigene0031174,COG0451	Unigene0031175,COG0451	Unigene0031176,COG0451	Unigene0031177,COG0451	Unigene0031178,COG0451	Unigene0031179,COG0451	Unigene0031231,COG5297	Unigene0031233,COG5297	Unigene0031234,COG5297	Unigene0031237,COG5297	Unigene0031271,COG0477	Unigene0031317,COG0469	Unigene0031366,COG2730	Unigene0031376,COG2730	Unigene0031455,COG2273	Unigene0031777,COG2730	Unigene0031783,COG2730	Unigene0031891,COG2730	Unigene0031898,COG1877	Unigene0031900,COG1877	Unigene0031928,COG4677	Unigene0031930,COG4677	Unigene0032014,COG5297	Unigene0032090,COG3839	Unigene0032104,COG2730	Unigene0032186,COG2273	Unigene0032187,COG2273	Unigene0032189,COG2273	Unigene0032223,COG0477	Unigene0032281,COG5297	Unigene0032321,COG3588	Unigene0032322,COG3588	Unigene0032335,COG2730	Unigene0032336,COG2730	Unigene0032510,COG2730	Unigene0032766,COG2723	Unigene0032767,COG2723	Unigene0032776,COG2730	Unigene0033243,COG1472	Unigene0033539,COG2730	Unigene0034098,COG3386	Unigene0034380,COG3957	Unigene0034597,COG4284	Unigene0034890,COG2730	Unigene0034960,COG1877	Unigene0035010,COG1472	Unigene0035034,COG2723	Unigene0035280,COG0469	Unigene0035309,COG0469	Unigene0035397,COG0191	Unigene0035663,COG0580	Unigene0035999,COG2730	Unigene0036063,COG5297	Unigene0036148,COG2723	Unigene0036301,COG1472	Unigene0036396,COG2730	Unigene0036480,COG0477	Unigene0036711,COG2730	Unigene0036711,COG5297	Unigene0036778,COG2723	Unigene0036779,COG2723	Unigene0036832,COG5026	Unigene0036900,COG2730	Unigene0036900,COG1653	Unigene0036955,COG2723	Unigene0037176,COG2723	Unigene0037203,COG3839	Unigene0037255,COG0057	Unigene0037256,COG0057	Unigene0037402,COG0057	Unigene0037412,COG5297	Unigene0037686,COG1850	Unigene0037687,COG1850	Unigene0038664,COG0205	Unigene0038685,COG2730	Unigene0038708,COG2730	Unigene0038809,COG3839	Unigene0039257,COG5297	Unigene0039523,COG2730	Unigene0039834,COG2730	Unigene0040142,COG2730	Unigene0040142,COG5297	Unigene0040153,COG5297	Unigene0040154,COG5297	Unigene0040171,COG5297	Unigene0040171,COG2730	Unigene0040171,COG2273	Unigene0040205,COG5297	Unigene0040269,COG2730	Unigene0040294,COG2730	Unigene0040303,COG2730	Unigene0040365,COG0406	Unigene0040373,COG2730	Unigene0040375,COG2730	Unigene0040391,COG2730	Unigene0040405,COG2730	Unigene0040411,COG2730	Unigene0040432,COG5297	Unigene0040432,COG5309	Unigene0040432,COG2273	Unigene0040514,COG2273	Unigene0040537,COG0580	Unigene0040538,COG0580	Unigene0040650,COG5297	Unigene0040650,COG2273	Unigene0040650,COG5309	Unigene0040651,COG5297	Unigene0040651,COG2273	Unigene0040652,COG5297	Unigene0040652,COG2273	Unigene0040664,COG5297	Unigene0040718,COG0524	Unigene0040719,COG0524	Unigene0040755,COG2730	Unigene0040755,COG5309	Unigene0040765,COG0448	Unigene0040767,COG0448	Unigene0040768,COG0448	Unigene0040840,COG0477	Unigene0040840,COG5297	Unigene0040853,COG5297	Unigene0040853,COG5309	Unigene0040853,COG2730	Unigene0040879,COG5309	Unigene0040958,COG1874	Unigene0040960,COG1874	Unigene0041034,COG2730	Unigene0041097,COG0524	Unigene0041098,COG0524	Unigene0041099,COG0524	Unigene0041100,COG0524	Unigene0041138,COG2730	Unigene0041138,COG5297	Unigene0041157,COG2730	Unigene0041184,COG0483	Unigene0041245,COG2730	Unigene0041294,COG5297	Unigene0041295,COG5297	Unigene0041308,COG5297	Unigene0041325,COG5297	Unigene0041447,COG0702	Unigene0041447,COG0451	Unigene0041581,COG0477	Unigene0041582,COG0477	Unigene0041583,COG0477	Unigene0041591,COG2730	Unigene0041609,COG2730	Unigene0041609,COG5297	Unigene0041619,COG5297	Unigene0041619,COG5309	Unigene0041619,COG2273	Unigene0041791,COG0477	Unigene0041792,COG0477	Unigene0041793,COG0477	Unigene0041844,COG0580	Unigene0041892,COG5297	Unigene0041893,COG5297	Unigene0041991,COG2730	Unigene0041992,COG2730	Unigene0042040,COG5297	Unigene0042078,COG2730	Unigene0042079,COG2730	Unigene0042112,COG5297	Unigene0042178,COG2730	Unigene0042179,COG2730	Unigene0042180,COG2730	Unigene0042219,COG2723	Unigene0042292,COG2723	Unigene0042293,COG2723	Unigene0042368,COG5297	Unigene0042425,COG2730	Unigene0042426,COG2730	Unigene0042441,COG5297	Unigene0042441,COG2273	Unigene0042448,COG0697	Unigene0042459,COG2730	Unigene0042526,COG2730	Unigene0042528,COG2730	Unigene0042596,COG2273	Unigene0042624,COG2730	Unigene0042634,COG2730	Unigene0042817,COG0477	Unigene0043249,COG5297	Unigene0043249,COG2273	Unigene0043542,COG2723	Unigene0043716,COG4677	Unigene0043877,COG2730	Unigene0043894,COG0061	Unigene0044075,COG2730	Unigene0044089,COG0296	Unigene0044090,COG0296	Unigene0044091,COG0296	Unigene0044092,COG0296	Unigene0044093,COG0296	Unigene0044094,COG0296	Unigene0044095,COG0296	Unigene0044096,COG0296	Unigene0044097,COG0296	Unigene0044100,COG2730	Unigene0044107,COG5297	Unigene0044134,COG2730	Unigene0044165,COG5297	Unigene0044206,COG2730	Unigene0044208,COG2730	Unigene0044219,COG5297	Unigene0044285,COG2730	Unigene0044297,COG0469	Unigene0044310,COG3734	Unigene0044313,COG2730	Unigene0044329,COG2730	Unigene0044330,COG2730	Unigene0044359,COG2730	Unigene0044368,COG2730	Unigene0044395,COG2730	Unigene0044483,COG2730	Unigene0044491,COG0580	Unigene0044503,COG5297	Unigene0044609,COG5297	Unigene0044705,COG5297	Unigene0044705,COG2730	Unigene0044743,COG2273	Unigene0044744,COG2273	Unigene0044747,COG2273	Unigene0044748,COG2273	Unigene0044749,COG2273	Unigene0044750,COG2273	Unigene0044770,COG2730	Unigene0044772,COG2730	Unigene0044849,COG2730	Unigene0044855,COG2730	Unigene0044867,COG2730	Unigene0044996,COG0451	Unigene0045013,COG0126	Unigene0045015,COG0126	Unigene0045060,COG3839	Unigene0045061,COG3839	Unigene0045168,COG2730	Unigene0045193,COG0477	Unigene0045210,COG2730	Unigene0045305,COG2730	Unigene0045348,COG2730	Unigene0045349,COG2730	Unigene0045353,COG2730	Unigene0045365,COG2730	Unigene0045435,COG2730	Unigene0045438,COG2730	Unigene0045472,COG5297	Unigene0045507,COG2730	Unigene0045522,COG2730	Unigene0045524,COG2730	Unigene0045544,COG2273	Unigene0045545,COG2273	Unigene0045648,COG4677	Unigene0045723,COG5297	Unigene0045790,COG2730	Unigene0045796,COG2730	Unigene0045798,COG2730	Unigene0045846,COG2730	Unigene0045909,COG2730	Unigene0045981,COG2730	Unigene0045991,COG0477	Unigene0045993,COG3669	Unigene0046113,COG2730	Unigene0046115,COG5297	Unigene0046115,COG5309	Unigene0046115,COG2273	Unigene0046294,COG2730	Unigene0046339,COG2730	Unigene0046353,COG0697	Unigene0046363,COG0364	Unigene0046429,COG2730	Unigene0046439,COG3265	Unigene0046440,COG3265	Unigene0046474,COG0477	Unigene0046475,COG0477	Unigene0046496,COG2730	Unigene0046502,COG2730	Unigene0046504,COG5297	Unigene0046516,COG2730	Unigene0046678,COG2730	Unigene0046762,COG0166	Unigene0046783,COG0477	Unigene0046798,COG2730	Unigene0046901,COG5297	Unigene0046907,COG4677	Unigene0046915,COG2730	Unigene0046964,COG5297	Unigene0046998,COG2730	Unigene0047283,COG1877	Unigene0047360,COG0524	Unigene0047486,COG2730	Unigene0047500,COG2730	Unigene0047500,COG5297	Unigene0047612,COG2730	Unigene0047628,COG2730	Unigene0047749,COG2730	Unigene0047764,COG2730	Unigene0047841,COG5297	Unigene0047943,COG5309	Unigene0047993,COG2730	Unigene0047993,COG5297	Unigene0047993,COG3734	Unigene0048009,COG0057	Unigene0048034,COG2730	Unigene0048068,COG5297	Unigene0048068,COG2273	Unigene0048083,COG2730	Unigene0048245,COG5297	Unigene0048360,COG5297	Unigene0048360,COG2273	Unigene0048360,COG5309	Unigene0048427,COG2723	Unigene0048533,COG5297	Unigene0048534,COG2730	Unigene0048557,COG2730	Unigene0048605,COG2723	Unigene0048606,COG2723	Unigene0048608,COG0205	Unigene0048689,COG3866	Unigene0048756,COG2730	Unigene0048758,COG2730	Unigene0048776,COG0126	Unigene0048873,COG5297	Unigene0048874,COG5297	Unigene0048875,COG5297	Unigene0048892,COG5309	Unigene0048892,COG2273	Unigene0048966,COG2730	Unigene0048984,COG5297	Unigene0049100,COG2730	Unigene0049104,COG2730	Unigene0049108,COG4284	Unigene0049109,COG4284	Unigene0049110,COG4284	Unigene0049111,COG4284	Unigene0049112,COG4284	Unigene0049193,COG2273	Unigene0049194,COG2273	Unigene0049265,COG5297	Unigene0049358,COG0696	Unigene0049360,COG5297	Unigene0049360,COG2273	Unigene0049360,COG2730	Unigene0049360,COG5309	Unigene0049361,COG5297	Unigene0049361,COG2273	Unigene0049361,COG2730	Unigene0049361,COG5309	Unigene0049369,COG2730	Unigene0049422,COG5297	Unigene0049423,COG5297	Unigene0049471,COG2273	Unigene0049475,COG5297	Unigene0049475,COG2273	Unigene0049486,COG0477	Unigene0049557,COG0451	Unigene0049558,COG0451	Unigene0049559,COG0451	Unigene0049560,COG0451	Unigene0049562,COG0451	Unigene0049570,COG2730	Unigene0049651,COG2730	Unigene0049652,COG2730	Unigene0049653,COG2730	Unigene0049654,COG2730	Unigene0049750,COG2730	Unigene0049753,COG2730	Unigene0049756,COG5297	Unigene0049759,COG2730	Unigene0049760,COG2730	Unigene0049903,COG3693	Unigene0049904,COG3693	Unigene0049905,COG3693	Unigene0049925,COG2730	Unigene0049927,COG2730	Unigene0049955,COG2730	Unigene0049956,COG2730	Unigene0049991,COG2730	Unigene0049996,COG2730	Unigene0050023,COG2730	Unigene0050063,COG2730	Unigene0050064,COG2730	Unigene0050106,COG2730	Unigene0050131,COG5297	Unigene0050132,COG5297	Unigene0050388,COG5297	Unigene0050388,COG2273	Unigene0050388,COG5309	Unigene0050405,COG2730	Unigene0050406,COG2730	Unigene0050407,COG2730	Unigene0050408,COG2730	Unigene0050411,COG2730	Unigene0050412,COG2730	Unigene0050419,COG2730	Unigene0050420,COG2730	Unigene0050430,COG5371	Unigene0050481,COG5297	Unigene0050530,COG2730	Unigene0050539,COG2730	Unigene0050579,COG4677	Unigene0050727,COG2730	Unigene0050744,COG3525	Unigene0050745,COG3525	Unigene0050746,COG3525	Unigene0050747,COG3525	Unigene0050878,COG2730	Unigene0050928,COG3250	Unigene0050990,COG2730	Unigene0050991,COG2730	Unigene0050995,COG2730	Unigene0051020,COG0477	Unigene0051020,COG2814	Unigene0051021,COG0477	Unigene0051021,COG2814	Unigene0051022,COG0477	Unigene0051022,COG2814	Unigene0051023,COG0477	Unigene0051023,COG2814	Unigene0051024,COG0477	Unigene0051024,COG2814	Unigene0051025,COG0477	Unigene0051026,COG0477	Unigene0051026,COG2814	Unigene0051027,COG0477	Unigene0051027,COG2814	Unigene0051066,COG2730	Unigene0051208,COG0697	Unigene0051260,COG1653	Unigene0051260,COG2730	Unigene0051261,COG1653	Unigene0051261,COG2730	Unigene0051304,COG5070	Unigene0051306,COG5070	Unigene0051307,COG5070	Unigene0051310,COG5070	Unigene0051325,COG2273	Unigene0051326,COG2273	Unigene0051333,COG2730	Unigene0051333,COG5297	Unigene0051334,COG2730	Unigene0051336,COG3734	Unigene0051377,COG2730	Unigene0051383,COG2730	Unigene0051385,COG2730	Unigene0051426,COG0477	Unigene0051427,COG0477	Unigene0051428,COG0477	Unigene0051429,COG0477	Unigene0051430,COG0477	Unigene0051431,COG0477	Unigene0051432,COG0477	Unigene0051434,COG0477	Unigene0051435,COG0477	Unigene0051436,COG0477	Unigene0051437,COG0477	Unigene0051438,COG0477	Unigene0051439,COG0477	Unigene0051440,COG0477	Unigene0051441,COG0477	Unigene0051442,COG0477	Unigene0051443,COG0477	Unigene0051444,COG0477	Unigene0051480,COG2730	Unigene0051485,COG5297	Unigene0051652,COG3534	Unigene0051662,COG0702	Unigene0051663,COG0702	Unigene0051664,COG0702	Unigene0051665,COG0702	Unigene0051666,COG0702	Unigene0051667,COG0702	Unigene0051668,COG0702	Unigene0051669,COG0702	Unigene0051670,COG0702	Unigene0051671,COG0702	Unigene0051672,COG0702	Unigene0051676,COG0702	Unigene0051677,COG0702	Unigene0051678,COG0702	Unigene0051679,COG0702	Unigene0051680,COG0702	Unigene0051681,COG0702	Unigene0051682,COG0702	Unigene0051683,COG0702	Unigene0051690,COG0477	Unigene0051693,COG0477	Unigene0051722,COG2730	Unigene0051774,COG2730	Unigene0051774,COG5297	Unigene0051794,COG2730	Unigene0051798,COG2730	Unigene0051923,COG0697	Unigene0051924,COG0697	Unigene0051925,COG0697	Unigene0051926,COG0697	Unigene0051927,COG0697	Unigene0051928,COG0697	Unigene0051929,COG0697	Unigene0051930,COG0697	Unigene0051931,COG0697	Unigene0051932,COG0697	Unigene0051933,COG0697	Unigene0051934,COG0697	Unigene0051935,COG0697	Unigene0051937,COG0697	Unigene0051938,COG0697	Unigene0052199,COG2730	Unigene0052272,COG0477	Unigene0052301,COG5297	Unigene0052327,COG2730	Unigene0052328,COG2730	Unigene0052357,COG0697	Unigene0052360,COG0697	Unigene0052362,COG0697	Unigene0052363,COG0697	Unigene0052364,COG0697	Unigene0052365,COG0697	Unigene0052367,COG0697	Unigene0052368,COG0697	Unigene0052370,COG1472	Unigene0052371,COG1472	Unigene0052376,COG1472	Unigene0052378,COG1472	Unigene0052382,COG1472	Unigene0052390,COG1472	Unigene0052393,COG1472	Unigene0052404,COG1472	Unigene0052500,COG2730	Unigene0052501,COG2730	Unigene0052502,COG2730	Unigene0052505,COG2730	Unigene0052506,COG2730	Unigene0052507,COG2730	Unigene0052508,COG2730	Unigene0052509,COG2730	Unigene0052511,COG2730	Unigene0052512,COG2730	Unigene0052516,COG2730	Unigene0052517,COG2730	Unigene0052576,COG5297	Unigene0052588,COG1501	Unigene0052589,COG1501	Unigene0052590,COG1501	Unigene0052591,COG1501	Unigene0052592,COG1501	Unigene0052593,COG1501	Unigene0052621,COG2730	Unigene0052623,COG5309	Unigene0052623,COG3734	Unigene0052623,COG5297	Unigene0052623,COG2273	Unigene0052627,COG2730	Unigene0052631,COG5297	Unigene0052631,COG5309	Unigene0052631,COG3734	Unigene0052631,COG2730	Unigene0052632,COG5297	Unigene0052632,COG5309	Unigene0052632,COG3734	Unigene0052632,COG2730	Unigene0052632,COG2273	Unigene0052635,COG5297	Unigene0052635,COG5309	Unigene0052635,COG3734	Unigene0052635,COG2730	Unigene0052643,COG1523	Unigene0052644,COG1523	Unigene0052645,COG1523	Unigene0052647,COG2730	Unigene0052697,COG0451	Unigene0052698,COG0451	Unigene0052928,COG2730	Unigene0052969,COG0148	Unigene0052970,COG0148	Unigene0052971,COG0148	Unigene0052972,COG0148	Unigene0052973,COG0148	Unigene0053029,COG2730	Unigene0053136,COG5309	Unigene0053138,COG5309	Unigene0053139,COG5309	Unigene0053203,COG0120	Unigene0053204,COG0120	Unigene0053205,COG0120	Unigene0053207,COG0120	Unigene0053208,COG0120	Unigene0053209,COG0120	Unigene0053250,COG1877	Unigene0053251,COG0380	Unigene0053253,COG0380	Unigene0053257,COG2730	Unigene0053375,COG0477	Unigene0053378,COG0477	Unigene0053379,COG2133	Unigene0053381,COG2133	Unigene0053624,COG2730	Unigene0053726,COG5297	Unigene0053726,COG2730	Unigene0053728,COG5297	Unigene0053728,COG2730	Unigene0053741,COG0451	Unigene0053742,COG0451	Unigene0053775,COG2730	Unigene0053805,COG5297	Unigene0053902,COG2730	Unigene0053906,COG2730	Unigene0053910,COG2730	Unigene0054027,COG0697	Unigene0054168,COG2730	Unigene0054175,COG2730	Unigene0054177,COG0363	Unigene0054223,COG5309	Unigene0054223,COG5297	Unigene0054224,COG5309	Unigene0054224,COG5297	Unigene0054225,COG5309	Unigene0054225,COG5297	Unigene0054277,COG2730	Unigene0054279,COG2730	Unigene0054330,COG2730	Unigene0054331,COG2730	Unigene0054355,COG2730	Unigene0054362,COG2730	Unigene0054365,COG2376	Unigene0054366,COG2376	Unigene0054367,COG2376	Unigene0054368,COG2376	Unigene0054369,COG2376	Unigene0054370,COG2376	Unigene0054371,COG2376	Unigene0054372,COG2376	Unigene0054416,COG2730	Unigene0054581,COG0469	Unigene0054582,COG0469	Unigene0054584,COG0469	Unigene0054587,COG0469	Unigene0054588,COG0469	Unigene0054590,COG0469	Unigene0054592,COG0469	Unigene0054594,COG0469	Unigene0054596,COG0469	Unigene0054597,COG0469	Unigene0054601,COG0469	Unigene0054608,COG0469	Unigene0054613,COG0469	Unigene0054614,COG0469	Unigene0054616,COG0469	Unigene0054618,COG0469	Unigene0054620,COG0469	Unigene0054621,COG0469	Unigene0054622,COG0469	Unigene0054624,COG0469	Unigene0054627,COG0469	Unigene0054629,COG0469	Unigene0054631,COG0469	Unigene0054636,COG0469	Unigene0054639,COG0469	Unigene0054641,COG0469	Unigene0054642,COG0469	Unigene0054645,COG0469	Unigene0054646,COG0469	Unigene0054648,COG0469	Unigene0054649,COG0469	Unigene0054650,COG0469	Unigene0054651,COG0469	Unigene0054654,COG0469	Unigene0054655,COG0469	Unigene0054656,COG0469	Unigene0054657,COG0469	Unigene0054847,COG0406	Unigene0054848,COG0406	Unigene0054849,COG0406	Unigene0054850,COG0406	Unigene0054851,COG0406	Unigene0054881,COG0469	Unigene0054883,COG0469	Unigene0054885,COG0469	Unigene0054886,COG0469	Unigene0055005,COG5297	Unigene0055005,COG2273	Unigene0055005,COG5309	Unigene0055073,COG2730	Unigene0055134,COG3836	Unigene0055140,COG3836	Unigene0055171,COG3001	Unigene0055172,COG3001	Unigene0055173,COG3001	Unigene0055174,COG3001	Unigene0055175,COG3001	Unigene0055176,COG3001	Unigene0055177,COG3001	Unigene0055178,COG3001	Unigene0055179,COG3001	Unigene0055180,COG3001	Unigene0055181,COG3001	Unigene0055182,COG3001	Unigene0055183,COG3001	Unigene0055184,COG3001	Unigene0055185,COG3001	Unigene0055186,COG3001	Unigene0055187,COG3001	Unigene0055188,COG3001	Unigene0055189,COG3001	Unigene0055190,COG3001	Unigene0055191,COG3001	Unigene0055193,COG3001	Unigene0055194,COG3001	Unigene0055195,COG3001	Unigene0055196,COG3001	Unigene0055197,COG3001	Unigene0055198,COG3001	Unigene0055200,COG3001	Unigene0055201,COG3001	Unigene0055202,COG3001	Unigene0055203,COG3001	Unigene0055257,COG5297	Unigene0055258,COG5297	Unigene0055380,COG2730	Unigene0055381,COG2730	Unigene0055383,COG2730	Unigene0055385,COG2730	Unigene0055386,COG2730	Unigene0055387,COG2730	Unigene0055389,COG2730	Unigene0055455,COG5297	Unigene0055455,COG2273	Unigene0055455,COG5309	Unigene0055456,COG5297	Unigene0055456,COG2273	Unigene0055457,COG5297	Unigene0055460,COG2730	Unigene0055463,COG5297	Unigene0055464,COG5297	Unigene0055467,COG5297	Unigene0055569,COG2730	Unigene0055571,COG2730	Unigene0055588,COG0676	Unigene0055588,COG2017	Unigene0055634,COG2273	Unigene0055635,COG5297	Unigene0055640,COG0524	Unigene0055641,COG0524	Unigene0055642,COG0524	Unigene0055814,COG2730	Unigene0055846,COG2730	Unigene0055854,COG2730	Unigene0055877,COG2723	Unigene0055882,COG2723	Unigene0055898,COG0383	Unigene0055914,COG0477	Unigene0055915,COG5297	Unigene0055916,COG5297	Unigene0055916,COG5309	Unigene0055929,COG1874	Unigene0055930,COG1874	Unigene0055931,COG1874	Unigene0055933,COG1874	Unigene0056010,COG2273	Unigene0056010,COG5309	Unigene0056010,COG5297	Unigene0056011,COG2273	Unigene0056011,COG5309	Unigene0056011,COG5297	Unigene0056032,COG5297	Unigene0056032,COG2273	Unigene0056033,COG5297	Unigene0056033,COG2273	Unigene0056042,COG0697	Unigene0056043,COG0697	Unigene0056044,COG0697	Unigene0056045,COG0697	Unigene0056048,COG2730	Unigene0056048,COG5297	Unigene0056180,COG5297	Unigene0056184,COG5297	Unigene0056241,COG2730	Unigene0056244,COG2730	Unigene0056306,COG5297	Unigene0056306,COG2730	Unigene0056306,COG2273	Unigene0056314,COG5297	Unigene0056315,COG5297	Unigene0056316,COG5297	Unigene0056317,COG5297	Unigene0056319,COG5297	Unigene0056369,COG2730	Unigene0056381,COG0451	Unigene0056393,COG3866	Unigene0056406,COG5371	Unigene0056407,COG5371	Unigene0056408,COG5371	Unigene0056409,COG5371	Unigene0056411,COG5371	Unigene0056412,COG5371	Unigene0056437,COG5297	Unigene0056437,COG5309	Unigene0056437,COG2273	Unigene0056438,COG5309	Unigene0056438,COG2273	Unigene0056438,COG5297	Unigene0056647,COG5297	Unigene0056773,COG2730	Unigene0056953,COG2730	Unigene0056954,COG2730	Unigene0056977,COG5297	Unigene0057070,COG2730	Unigene0057073,COG2730	Unigene0057199,COG2730	Unigene0057200,COG2730	Unigene0057231,COG2723	Unigene0057233,COG2723	Unigene0057284,COG2730	Unigene0057434,COG0205	Unigene0057435,COG0205	Unigene0057436,COG0205	Unigene0057448,COG2730	Unigene0057545,COG2730	Unigene0057563,COG2730	Unigene0057569,COG5297	Unigene0057569,COG2273	Unigene0057594,COG1874	Unigene0057618,COG2730	Unigene0057654,COG0537	Unigene0057663,COG2730	Unigene0057664,COG2730	Unigene0057755,COG5297	Unigene0057756,COG5297	Unigene0057790,COG2730	Unigene0057793,COG3669	Unigene0057795,COG3669	Unigene0057796,COG3669	Unigene0057797,COG3669	Unigene0057800,COG2730	Unigene0057834,COG0702	Unigene0057835,COG0702	Unigene0057841,COG2273	Unigene0057842,COG2273	Unigene0057912,COG2730	Unigene0058043,COG2730	Unigene0058172,COG2730	Unigene0058295,COG2723	Unigene0058306,COG0702	Unigene0058306,COG0451	Unigene0058320,COG0477	Unigene0058320,COG2271	Unigene0058321,COG0477	Unigene0058321,COG2271	Unigene0058325,COG2730	Unigene0058333,COG4677	Unigene0058334,COG4677	Unigene0058335,COG4677	Unigene0058336,COG4677	Unigene0058338,COG4677	Unigene0058448,COG2730	Unigene0058521,COG5297	Unigene0058523,COG5297	Unigene0058551,COG2730	Unigene0058552,COG2730	Unigene0058633,COG3734	Unigene0058633,COG5297	Unigene0058663,COG0524	Unigene0058664,COG0524	Unigene0058665,COG0524	Unigene0058666,COG0524	Unigene0058667,COG0524	Unigene0058669,COG0524	Unigene0058709,COG2730	Unigene0058765,COG5297	Unigene0058766,COG5297	Unigene0058793,COG5297	Unigene0058806,COG2730	Unigene0058812,COG2730	Unigene0058814,COG2730	Unigene0058958,COG2730	Unigene0058959,COG0063	Unigene0058960,COG0697	Unigene0059494,COG0126	Unigene0059674,COG2723	Unigene0059997,COG2730	Unigene0059997,COG5297	Unigene0059997,COG2273	Unigene0059998,COG5297	Unigene0059998,COG2730	Unigene0060006,COG5070	Unigene0060008,COG0537	Unigene0060009,COG0537	Unigene0060032,COG2730	Unigene0060034,COG2730	Unigene0060036,COG2730	Unigene0060037,COG2730	Unigene0060129,COG0580	Unigene0060294,COG0537	Unigene0060301,COG2730	Unigene0060323,COG2730	Unigene0060346,COG2730	Unigene0060352,COG5297	Unigene0060352,COG2730	Unigene0060371,COG5297	Unigene0060502,COG2271	Unigene0060534,COG2730	Unigene0060543,COG2730	Unigene0060607,COG2730	Unigene0060907,COG2730	Unigene0060978,COG5297	Unigene0061107,COG2730	Unigene0061134,COG2730	Unigene0061150,COG2730	Unigene0061239,COG2730	Unigene0061240,COG2730	Unigene0061245,COG5297	Unigene0061278,COG2273	Unigene0061278,COG5309	Unigene0061283,COG5297	Unigene0061283,COG2273	Unigene0061283,COG5309	Unigene0061356,COG0580	Unigene0061645,COG2730	Unigene0062078,COG0469	Unigene0062169,COG2730	Unigene0062187,COG5297	Unigene0062190,COG5297	Unigene0062206,COG2730	Unigene0062251,COG2730	Unigene0062296,COG2730	Unigene0062305,COG2730	Unigene0062359,COG0469	Unigene0062362,COG0469	Unigene0062363,COG0469	Unigene0062365,COG0469	Unigene0062436,COG2730	Unigene0062437,COG2730	Unigene0062460,COG0477	Unigene0062497,COG0477	Unigene0062498,COG0477	Unigene0062507,COG2730	Unigene0062508,COG2730	Unigene0062554,COG2730	Unigene0062555,COG2730	Unigene0062613,COG0477	Unigene0062622,COG0158	Unigene0062623,COG0158	Unigene0062745,COG3693	Unigene0062746,COG3693	Unigene0062747,COG3693	Unigene0062748,COG3693	Unigene0062775,COG2730	Unigene0062929,COG2730	Unigene0062931,COG5297	Unigene0063003,COG3934	Unigene0063004,COG3934	Unigene0063028,COG0477	Unigene0063029,COG0477	Unigene0063042,COG2730	Unigene0063132,COG0697	Unigene0063133,COG0697	Unigene0063200,COG2273	Unigene0063242,COG2730	Unigene0063243,COG2730	Unigene0063247,COG5297	Unigene0063247,COG2273	Unigene0063247,COG5309	Unigene0063293,COG5297	Unigene0063293,COG2730	Unigene0063433,COG2730	Unigene0063465,COG2730	Unigene0063472,COG5297	Unigene0063472,COG2273	Unigene0063472,COG5309	Unigene0063473,COG5297	Unigene0063473,COG2273	Unigene0063624,COG1472	Unigene0063625,COG1472	Unigene0063626,COG1472	Unigene0063627,COG1472	Unigene0063628,COG1472	Unigene0063678,COG5297	Unigene0063678,COG2273	Unigene0063696,COG2730	Unigene0063697,COG2730	Unigene0063708,COG2730	Unigene0063725,COG5297	Unigene0063740,COG5297	Unigene0063783,COG2730	Unigene0063801,COG2730	Unigene0064307,COG2730	Unigene0064433,COG2730	Unigene0064910,COG2730	Unigene0065128,COG2730	Unigene0065147,COG2730	Unigene0065151,COG4692	Unigene0065185,COG2730	Unigene0065284,COG2730	Unigene0065316,COG2730	Unigene0065339,COG2730	Unigene0065406,COG2730	Unigene0065421,COG2730	Unigene0065473,COG5297	Unigene0065473,COG2273	Unigene0065473,COG5309	Unigene0065483,COG1472	Unigene0065487,COG2730	Unigene0065543,COG2730	Unigene0065616,COG2730	Unigene0065703,COG2730	Unigene0065704,COG2730	Unigene0065704,COG1653	Unigene0065706,COG2730	Unigene0065706,COG5297	Unigene0065798,COG2730	Unigene0065855,COG2730	Unigene0065918,COG2730	Unigene0065924,COG2730	Unigene0065973,COG2730	Unigene0066019,COG0451	Unigene0066380,COG0702	Unigene0066519,COG2730	Unigene0066545,COG3588	Unigene0067007,COG0800	Unigene0067008,COG0800	Unigene0067012,COG0800	Unigene0067021,COG2730	Unigene0067198,COG2730	Unigene0067298,COG2730	Unigene0067300,COG2730	Unigene0067300,COG5297	Unigene0067301,COG2730	Unigene0067417,COG5309	Unigene0067417,COG5297	Unigene0067417,COG2273	Unigene0067437,COG5297	Unigene0067437,COG2273	Unigene0067502,COG0580	Unigene0067581,COG3934	Unigene0067642,COG0057	Unigene0067643,COG0057	Unigene0067644,COG0057	Unigene0067809,COG2730	Unigene0067873,COG5297	Unigene0068047,COG2273	Unigene0068047,COG5309	Unigene0068048,COG2273	Unigene0068048,COG5309	Unigene0068049,COG2273	Unigene0068049,COG5309	Unigene0068050,COG2273	Unigene0068050,COG5309	Unigene0068059,COG2730	Unigene0068081,COG3588	Unigene0068139,COG2730	Unigene0068151,COG2730	Unigene0068151,COG5297	Unigene0068169,COG1501	Unigene0068170,COG1501	Unigene0068271,COG5297	Unigene0068369,COG2730	Unigene0068370,COG2730	Unigene0068372,COG2730	Unigene0068375,COG2730	Unigene0068376,COG2730	Unigene0068377,COG2730	Unigene0068395,COG2730	Unigene0068396,COG2730	Unigene0068469,COG4284	Unigene0068470,COG4284	Unigene0068471,COG4284	Unigene0068503,COG5297	Unigene0068718,COG5297	Unigene0068798,COG0697	Unigene0068800,COG0697	Unigene0068801,COG0697	Unigene0068819,COG2017	Unigene0068901,COG2730	Unigene0068990,COG2730	Unigene0069034,COG5297	Unigene0069034,COG2273	Unigene0069034,COG5309	Unigene0069198,COG5297	Unigene0069199,COG2730	Unigene0069209,COG1129	Unigene0069250,COG0036	Unigene0069251,COG0036	Unigene0069253,COG0036	Unigene0069332,COG2730	Unigene0069336,COG1819	Unigene0069339,COG1819	Unigene0069341,COG1819	Unigene0069344,COG1819	Unigene0069345,COG2730	Unigene0069373,COG2730	Unigene0069374,COG2730	Unigene0069375,COG2730	Unigene0069376,COG2730	Unigene0069377,COG2730	Unigene0069419,COG0364	Unigene0069422,COG0524	Unigene0069422,COG2730	Unigene0069423,COG0524	Unigene0069423,COG2730	Unigene0069470,COG3839	Unigene0069471,COG3839	Unigene0069472,COG3839	Unigene0069474,COG3839	Unigene0069475,COG1129	Unigene0069476,COG3839	Unigene0069477,COG3839	Unigene0069565,COG0477	Unigene0069645,COG2730	Unigene0069648,COG2730	Unigene0069654,COG2730	Unigene0069660,COG0524	Unigene0069661,COG0524	Unigene0069662,COG0297	Unigene0069663,COG0297	Unigene0069725,COG0205	Unigene0069726,COG0205	Unigene0069727,COG0205	Unigene0069769,COG0580	Unigene0069770,COG0580	Unigene0069771,COG0580	Unigene0069793,COG2730	Unigene0069799,COG2730	Unigene0069803,COG5309	Unigene0069812,COG2730	Unigene0069813,COG0537	Unigene0069814,COG0537	Unigene0069815,COG0537	Unigene0069816,COG0537	Unigene0069825,COG0647	Unigene0069826,COG0647	Unigene0069827,COG0647	Unigene0069846,COG2730	Unigene0069847,COG2730	Unigene0069872,COG5297	Unigene0069873,COG5297	Unigene0069878,COG5297	Unigene0069898,COG2730	Unigene0069907,COG5309	Unigene0069909,COG5309	Unigene0069910,COG5309	Unigene0069911,COG5309	Unigene0069947,COG2730	Unigene0069948,COG2730	Unigene0069964,COG0477	Unigene0069989,COG2730	Unigene0070046,COG2730
[truncated: 1,734,018 more chars]
