# Supplementary material for: De novo Transcriptome Assembly of Floral Buds of Pineapple and Identification of Differentially Expressed Genes in Response to Ethephon Induction
Source: Front Plant Sci. 2016 Feb 26;7:203. doi: 10.3389/fpls.2016.00203 (PMC4767906; doi:10.3389/fpls.2016.00203)
Supplement: Additional File 3 — KEGG pathway assignments of unigenes. [file DataSheet3.xls]

## Sheet: Sheet1
	1. ananas-Unigene.fa
	#	Pathway	All genes with pathway annotation (24775)	Pathway ID
	1	Metabolic pathways	6081 (24.54%)	ko01100
	2	Biosynthesis of secondary metabolites	2857 (11.53%)	ko01110
	3	Purine metabolism	697 (2.81%)	ko00230
	4	Protein processing in endoplasmic reticulum	583 (2.35%)	ko04141
	5	RNA transport	578 (2.33%)	ko03013
	6	Ribosome	574 (2.32%)	ko03010
	7	Spliceosome	549 (2.22%)	ko03040
	8	Pyrimidine metabolism	534 (2.16%)	ko00240
	9	Ubiquitin mediated proteolysis	530 (2.14%)	ko04120
	10	mRNA surveillance pathway	526 (2.12%)	ko03015
	11	Glycolysis / Gluconeogenesis	499 (2.01%)	ko00010
	12	Starch and sucrose metabolism	490 (1.98%)	ko00500
	13	RNA degradation	483 (1.95%)	ko03018
	14	Amino sugar and nucleotide sugar metabolism	475 (1.92%)	ko00520
	15	Glycerophospholipid metabolism	439 (1.77%)	ko00564
	16	Endocytosis	397 (1.6%)	ko04144
	17	Ribosome biogenesis in eukaryotes	395 (1.59%)	ko03008
	18	Plant hormone signal transduction	393 (1.59%)	ko04075
	19	Oxidative phosphorylation	383 (1.55%)	ko00190
	20	Aminoacyl-tRNA biosynthesis	371 (1.5%)	ko00970
	21	DNA replication	363 (1.47%)	ko03030
	22	Nucleotide excision repair	361 (1.46%)	ko03420
	23	Pyruvate metabolism	349 (1.41%)	ko00620
	24	Basal transcription factors	321 (1.3%)	ko03022
	25	Plant-pathogen interaction	307 (1.24%)	ko04626
	26	Protein export	293 (1.18%)	ko03060
	27	Carbon fixation in photosynthetic organisms	285 (1.15%)	ko00710
	28	Base excision repair	281 (1.13%)	ko03410
	29	Homologous recombination	278 (1.12%)	ko03440
	30	Galactose metabolism	268 (1.08%)	ko00052
	31	Arginine and proline metabolism	266 (1.07%)	ko00330
	32	Citrate cycle (TCA cycle)	259 (1.05%)	ko00020
	33	Fructose and mannose metabolism	259 (1.05%)	ko00051
	34	Phagosome	253 (1.02%)	ko04145
	35	Cysteine and methionine metabolism	247 (1%)	ko00270
	36	Mismatch repair	240 (0.97%)	ko03430
	37	Folate biosynthesis	237 (0.96%)	ko00790
	38	Glycerolipid metabolism	236 (0.95%)	ko00561
	39	Peroxisome	231 (0.93%)	ko04146
	40	Ubiquinone and other terpenoid-quinone biosynthesis	215 (0.87%)	ko00130
	41	Phenylpropanoid biosynthesis	210 (0.85%)	ko00940
	42	Phosphatidylinositol signaling system	207 (0.84%)	ko04070
	43	Glutathione metabolism	206 (0.83%)	ko00480
	44	Terpenoid backbone biosynthesis	203 (0.82%)	ko00900
	45	Inositol phosphate metabolism	201 (0.81%)	ko00562
	46	Non-homologous end-joining	196 (0.79%)	ko03450
	47	Phenylalanine, tyrosine and tryptophan biosynthesis	192 (0.77%)	ko00400
	48	Ether lipid metabolism	182 (0.73%)	ko00565
	49	Phenylalanine metabolism	176 (0.71%)	ko00360
	50	Valine, leucine and isoleucine degradation	169 (0.68%)	ko00280
	51	RNA polymerase	168 (0.68%)	ko03020
	52	N-Glycan biosynthesis	166 (0.67%)	ko00510
	53	Porphyrin and chlorophyll metabolism	164 (0.66%)	ko00860
	54	Glycine, serine and threonine metabolism	164 (0.66%)	ko00260
	55	Alanine, aspartate and glutamate metabolism	161 (0.65%)	ko00250
	56	Regulation of autophagy	149 (0.6%)	ko04140
	57	Glyoxylate and dicarboxylate metabolism	143 (0.58%)	ko00630
	58	Pentose phosphate pathway	142 (0.57%)	ko00030
	59	Glycosaminoglycan degradation	133 (0.54%)	ko00531
	60	Glycosylphosphatidylinositol(GPI)-anchor biosynthesis	124 (0.5%)	ko00563
	61	Carotenoid biosynthesis	121 (0.49%)	ko00906
	62	SNARE interactions in vesicular transport	121 (0.49%)	ko04130
	63	Pentose and glucuronate interconversions	120 (0.48%)	ko00040
	64	Tyrosine metabolism	120 (0.48%)	ko00350
	65	Fatty acid metabolism	119 (0.48%)	ko00071
	66	Other glycan degradation	118 (0.48%)	ko00511
	67	Propanoate metabolism	118 (0.48%)	ko00640
	68	beta-Alanine metabolism	115 (0.46%)	ko00410
	69	Photosynthesis	114 (0.46%)	ko00195
	70	Proteasome	113 (0.46%)	ko03050
	71	Circadian rhythm - plant	109 (0.44%)	ko04712
	72	Ascorbate and aldarate metabolism	106 (0.43%)	ko00053
	73	Fatty acid biosynthesis	102 (0.41%)	ko00061
	74	alpha-Linolenic acid metabolism	99 (0.4%)	ko00592
	75	One carbon pool by folate	98 (0.4%)	ko00670
	76	Sulfur metabolism	97 (0.39%)	ko00920
	77	Pantothenate and CoA biosynthesis	95 (0.38%)	ko00770
	78	Nitrogen metabolism	94 (0.38%)	ko00910
	79	Cyanoamino acid metabolism	92 (0.37%)	ko00460
	80	Sphingolipid metabolism	91 (0.37%)	ko00600
	81	Steroid biosynthesis	85 (0.34%)	ko00100
	82	Biosynthesis of unsaturated fatty acids	84 (0.34%)	ko01040
	83	Sulfur relay system	76 (0.31%)	ko04122
	84	Valine, leucine and isoleucine biosynthesis	68 (0.27%)	ko00290
	85	Isoquinoline alkaloid biosynthesis	67 (0.27%)	ko00950
	86	Natural killer cell mediated cytotoxicity	66 (0.27%)	ko04650
	87	Selenocompound metabolism	66 (0.27%)	ko00450
	88	Histidine metabolism	66 (0.27%)	ko00340
	89	Tryptophan metabolism	58 (0.23%)	ko00380
	90	Tropane, piperidine and pyridine alkaloid biosynthesis	57 (0.23%)	ko00960
	91	Glycosphingolipid biosynthesis - ganglio series	51 (0.21%)	ko00604
	92	Nicotinate and nicotinamide metabolism	51 (0.21%)	ko00760
	93	Photosynthesis - antenna proteins	42 (0.17%)	ko00196
	94	Butanoate metabolism	42 (0.17%)	ko00650
	95	Lysine biosynthesis	42 (0.17%)	ko00300
	96	Lysine degradation	40 (0.16%)	ko00310
	97	Glycosphingolipid biosynthesis - globo series	39 (0.16%)	ko00603
	98	Flavonoid biosynthesis	38 (0.15%)	ko00941
	99	Stilbenoid, diarylheptanoid and gingerol biosynthesis	38 (0.15%)	ko00945
	100	Limonene and pinene degradation	36 (0.15%)	ko00903
	101	Riboflavin metabolism	33 (0.13%)	ko00740
	102	Diterpenoid biosynthesis	33 (0.13%)	ko00904
	103	Circadian rhythm - mammal	32 (0.13%)	ko04710
	104	Linoleic acid metabolism	31 (0.13%)	ko00591
	105	ABC transporters	29 (0.12%)	ko02010
	106	Taurine and hypotaurine metabolism	26 (0.1%)	ko00430
	107	Brassinosteroid biosynthesis	25 (0.1%)	ko00905
	108	Vitamin B6 metabolism	25 (0.1%)	ko00750
	109	Zeatin biosynthesis	24 (0.1%)	ko00908
	110	Thiamine metabolism	24 (0.1%)	ko00730
	111	Arachidonic acid metabolism	22 (0.09%)	ko00590
	112	Biotin metabolism	22 (0.09%)	ko00780
	113	Glucosinolate biosynthesis	21 (0.08%)	ko00966
	114	Fatty acid elongation in mitochondria	15 (0.06%)	ko00062
	115	Other types of O-glycan biosynthesis	15 (0.06%)	ko00514
	116	C5-Branched dibasic acid metabolism	15 (0.06%)	ko00660
	117	Lipoic acid metabolism	13 (0.05%)	ko00785
	118	Synthesis and degradation of ketone bodies	11 (0.04%)	ko00072
	119	Caffeine metabolism	10 (0.04%)	ko00232
	120	Monoterpenoid biosynthesis	8 (0.03%)	ko00902
	121	Flavone and flavonol biosynthesis	7 (0.03%)	ko00944
	122	Sesquiterpenoid biosynthesis	4 (0.02%)	ko00909
