# Supplementary material for: De novo Transcriptome Assembly of Floral Buds of Pineapple and Identification of Differentially Expressed Genes in Response to Ethephon Induction
Source: Front Plant Sci. 2016 Feb 26;7:203. doi: 10.3389/fpls.2016.00203 (PMC4767906; doi:10.3389/fpls.2016.00203)
Supplement: Additional File 4 — Differentially expressed genes (DEGs) in the comparison of T1 with Ct. [file DataSheet4.xls]

GeneID	Gene_length	Ct-Expression	T1-Expression	Ct-RPKM	T1-RPKM	log2 Ratio(T1/CK)	Up-Down-Regulation(T1/CK)	P-value	FDR	Description	Pathway	GO Component	GO Function	GO Process
Unigene0081232	1223	0	1970	0.001	137.1358819	17.06524658	Up	2.22E-16	1.42E-14	dNA binding-like protein [Theobroma cacao]	-	-	-	-
Unigene0081236	4770	0	3652	0.001	65.18140602	15.99217285	Up	2.22E-16	1.42E-14	--	-	-	-	-
Unigene0077614	239	0	148	0.001	52.71996934	15.68606191	Up	2.22E-16	1.42E-14	MADS-box transcription factor 18 [Triticum urartu]	-	GO:0043231//intracellular membrane-bounded organelle	GO:0003676//nucleic acid binding;GO:0001071//nucleic acid binding transcription factor activity;GO:0005515//protein binding	GO:0006351//transcription, DNA-dependent
Unigene0057432	262	0	103	0.001	33.46934922	15.03055288	Up	2.22E-16	1.42E-14	--	-	-	-	-
Unigene0074743	275	0	74	0.001	22.90922304	14.48364091	Up	2.22E-16	1.42E-14	--	-	-	-	-
Unigene0057433	219	0	44	0.001	17.10487466	14.06211991	Up	1.16E-12	4.86E-11	--	-	-	-	-
Unigene0101188	501	0	91	0.001	15.46375645	13.9166032	Up	2.22E-16	1.42E-14	--	-	-	-	-
Unigene0045793	346	0	54	0.001	13.28706304	13.69773463	Up	2.22E-15	1.34E-13	--	-	-	-	-
Unigene0080145	4195	0	626	0.001	12.70438665	13.6330391	Up	2.22E-16	1.42E-14	--	-	-	-	-
Unigene0122509	965	0	122	0.001	10.76326051	13.39382756	Up	2.22E-16	1.42E-14	--	-	-	-	-
Unigene0099210	1390	0	143	0.001	8.758557224	13.09647752	Up	2.22E-16	1.42E-14	Ycf2 [Glycine max]	-	GO:0009532//plastid stroma	GO:0016462//pyrophosphatase activity;GO:0032550	-
Unigene0087627	342	0	34	0.001	8.4637757	13.04708568	Up	6.07E-10	1.83E-08	--	-	-	-	-
Unigene0110485	308	0	27	0.001	7.463188008	12.86557631	Up	4.86E-08	1.17E-06	--	-	-	-	-
Unigene0048350	342	0	29	0.001	7.219102803	12.81760383	Up	1.39E-08	3.59E-07	--	-	-	-	-
Unigene0023548	321	0	27	0.001	7.160940518	12.80593337	Up	4.86E-08	1.18E-06	preproMP73 [Cucurbita maxima]	-	-	GO:0005488//binding	-
Unigene0041275	229	0	19	0.001	7.063654572	12.78619908	Up	7.28E-06	0.00012362	--	-	-	-	-
Unigene0132216	2078	0	168	0.001	6.882957264	12.74881284	Up	2.22E-16	1.43E-14	PREDICTED: probable WRKY transcription factor 11-like [Glycine max]	-	-	-	-
Unigene0089653	311	0	25	0.001	6.843699852	12.74056077	Up	1.70E-07	3.82E-06	PREDICTED: low-temperature-induced 65 kDa protein-like [Vitis vinifera]	-	-	-	-
Unigene0113634	262	0	21	0.001	6.823847898	12.73636977	Up	2.08E-06	3.92E-05	--	-	-	-	-
Unigene0076691	496	0	39	0.001	6.694131896	12.70868126	Up	2.65E-11	9.16E-10	NADH dehydrogenase ND2 [Arabidopsis lyrata subsp. lyrata]	-	-	GO:0050136//NADH dehydrogenase (quinone) activity	GO:0044710
Unigene0046390	246	0	19	0.001	6.575515842	12.68288836	Up	7.28E-06	0.000123664	--	-	-	-	-
Unigene0116267	3031	0	215	0.001	6.03898371	12.56009007	Up	2.22E-16	1.42E-14	gag-pol polyprotein [Glycine max]	-	-	GO:0046914//transition metal ion binding;GO:0097159	GO:0006259//DNA metabolic process
Unigene0126583	714	0	50	0.001	5.961878583	12.54155128	Up	2.71E-14	1.49E-12	ferritin Fer10;1 [Glycine max]	-	-	-	-
Unigene0102105	460	0	32	0.001	5.922478342	12.5319853	Up	2.12E-09	6.05E-08	sulphate transporter [Triticum aestivum]	-	-	-	-
Unigene0024206	653	0	45	0.001	5.866926765	12.51838927	Up	6.20E-13	2.72E-11	PREDICTED: B-box zinc finger protein 20-like isoform X2 [Setaria italica]	-	-	-	-
Unigene0023105	364	0	25	0.001	5.847227071	12.5135369	Up	1.70E-07	3.82E-06	--	-	-	-	-
Unigene0044550	312	0	21	0.001	5.73028253	12.48439056	Up	2.08E-06	3.92E-05	PREDICTED: UMP/CMP kinase-like [Solanum lycopersicum]	ko00240//Pyrimidine metabolism	GO:0044444//cytoplasmic part;GO:0005576//extracellular region	GO:0019201//nucleotide kinase activity;GO:0032550;GO:0019206//nucleoside kinase activity;GO:0016776//phosphotransferase activity, phosphate group as acceptor	GO:0009117//nucleotide metabolic process;GO:0009174
Unigene0088559	327	0	22	0.001	5.72777913	12.48376015	Up	1.11E-06	2.19E-05	--	-	-	-	-
Unigene0037686	315	0	21	0.001	5.675708411	12.47058476	Up	2.08E-06	3.92E-05	ribulose-1,5-bisphosphate carboxylase/oxygenase large subunit (chloroplast) [Glycine stenophita]	ko00710//Carbon fixation in photosynthetic organisms;ko00630//Glyoxylate and dicarboxylate metabolism	-	-	-
Unigene0113793	344	0	22	0.001	5.444720278	12.41064222	Up	1.11E-06	2.19E-05	--	-	-	-	-
Unigene0086160	492	0	31	0.001	5.364236608	12.38915716	Up	3.97E-09	1.10E-07	PREDICTED: nudix hydrolase 2-like isoform X3 [Setaria italica]	-	GO:0044444//cytoplasmic part;GO:0043231//intracellular membrane-bounded organelle	GO:0000166//nucleotide binding;GO:0004551//nucleotide diphosphatase activity	-
Unigene0112671	543	0	33	0.001	5.17398833	12.33706108	Up	1.14E-09	3.33E-08	NADH dehydrogenase subunit 1 [Glycine max]	ko00190//Oxidative phosphorylation	GO:0031224//intrinsic to membrane;GO:0009534//chloroplast thylakoid	GO:0043169//cation binding;GO:0051536//iron-sulfur cluster binding;GO:0048037//cofactor binding;GO:0050136//NADH dehydrogenase (quinone) activity;GO:0000166//nucleotide binding	GO:0044710;GO:0006091//generation of precursor metabolites and energy
Unigene0075572	428	0	26	0.001	5.171790374	12.33644808	Up	9.10E-08	2.12E-06	RNA polymerase beta'' subunit [Glycine max]	ko00230//Purine metabolism;ko00240//Pyrimidine metabolism;ko03020//RNA polymerase	GO:0009536//plastid	GO:0034062//RNA polymerase activity;GO:0003676//nucleic acid binding	GO:0010467//gene expression
Unigene0110822	341	0	20	0.001	4.993291857	12.28577552	Up	3.89E-06	6.98E-05	--	-	-	-	-
Unigene0103249	555	0	32	0.001	4.908720788	12.26113139	Up	2.12E-09	6.05E-08	--	-	-	-	-
Unigene0062382	788	0	45	0.001	4.861806062	12.24727663	Up	6.20E-13	2.71E-11	retroelement pol polyprotein-like [Arabidopsis thaliana]	-	-	GO:0003676//nucleic acid binding	GO:0006259//DNA metabolic process
Unigene0114147	370	0	21	0.001	4.832022025	12.23841132	Up	2.08E-06	3.92E-05	unknown [Glycine max]	-	-	-	-
Unigene0056709	410	0	23	0.001	4.77590098	12.22155721	Up	5.95E-07	1.23E-05	photosystem I P700 apoprotein A2 (chloroplast) [Glycine falcata]	ko00195//Photosynthesis	GO:0009521;GO:0031224//intrinsic to membrane;GO:0009534//chloroplast thylakoid	GO:0046906//tetrapyrrole binding;GO:0046872//metal ion binding;GO:0051536//iron-sulfur cluster binding;GO:0003824//catalytic activity	GO:0006464//protein modification process;GO:0044710
Unigene0028119	2518	0	141	0.001	4.767324578	12.21896414	Up	2.22E-16	1.43E-14	F15O4.13 [Arabidopsis thaliana]	-	-	-	-
Unigene0065242	288	0	16	0.001	4.729757009	12.20755035	Up	4.77E-05	0.000669059	--	-	-	-	-
Unigene0061725	668	0	37	0.001	4.71559606	12.20322443	Up	9.28E-11	3.04E-09	plasma membrane associated protein [Zea mays]	-	GO:0043231//intracellular membrane-bounded organelle	-	-
Unigene0031752	437	0	24	0.001	4.675640796	12.19094838	Up	3.18E-07	6.85E-06	PREDICTED: protein NYNRIN-like, partial [Cicer arietinum]	-	-	-	-
Unigene0022852	370	0	20	0.001	4.601925738	12.16802199	Up	3.89E-06	6.99E-05	unnamed protein product [Vitis vinifera]	-	-	-	-
Unigene0111380	586	0	31	0.001	4.503761793	12.13691481	Up	3.97E-09	1.10E-07	ATP synthase CF0 subunit I (chloroplast) [Glycine cyrtoloba]	ko00190//Oxidative phosphorylation;ko00195//Photosynthesis	GO:0031224//intrinsic to membrane;GO:0033177//proton-transporting two-sector ATPase complex, proton-transporting domain;GO:0009534//chloroplast thylakoid	GO:0032550;GO:0019829//cation-transporting ATPase activity;GO:0015077//monovalent inorganic cation transmembrane transporter activity	GO:0015986//ATP synthesis coupled proton transport
Unigene0062430	866	0	45	0.001	4.423906671	12.11110523	Up	6.20E-13	2.71E-11	--	-	-	-	-
Unigene0075587	521	0	27	0.001	4.412019014	12.10722329	Up	4.86E-08	1.17E-06	ATP synthase CF0 subunit IV (chloroplast) [Glycine stenophita]	ko00190//Oxidative phosphorylation;ko00195//Photosynthesis	GO:0031224//intrinsic to membrane;GO:0033177//proton-transporting two-sector ATPase complex, proton-transporting domain;GO:0009534//chloroplast thylakoid	GO:0019829//cation-transporting ATPase activity;GO:0015077//monovalent inorganic cation transmembrane transporter activity	GO:0015986//ATP synthesis coupled proton transport
Unigene0032649	560	0	29	0.001	4.408809212	12.10617333	Up	1.39E-08	3.58E-07	NAD(P)H-quinone oxidoreductase subunit [Medicago truncatula]	ko00190//Oxidative phosphorylation	GO:0031224//intrinsic to membrane;GO:0009534//chloroplast thylakoid	GO:0016655//oxidoreductase activity, acting on NADH or NADPH, quinone or similar compound as acceptor;GO:0051536//iron-sulfur cluster binding;GO:0048037//cofactor binding	GO:0044710;GO:0006091//generation of precursor metabolites and energy
Unigene0113971	928	0	48	0.001	4.40356687	12.10445686	Up	9.46E-14	4.88E-12	--	-	-	-	-
Unigene0001954	870	0	45	0.001	4.40356687	12.10445686	Up	6.20E-13	2.71E-11	PREDICTED: uncharacterized protein LOC100813459 [Glycine max]	-	-	-	-
Unigene0060266	1092	0	56	0.001	4.365929547	12.09207313	Up	6.66E-16	4.15E-14	--	-	-	-	-
Unigene0112444	664	0	34	0.001	4.359354352	12.08989876	Up	6.07E-10	1.83E-08	hypothetical chloroplast RF1 [Glycine max]	-	GO:0016020//membrane;GO:0009507//chloroplast	-	-
Unigene0109224	698	0	35	0.001	4.268978389	12.05967514	Up	3.25E-10	1.00E-08	--	-	-	-	-
Unigene0058745	673	0	33	0.001	4.17455522	12.02740678	Up	1.14E-09	3.33E-08	mutant gag-pol polyprotein [Pisum sativum]	-	-	GO:0005488//binding	-
Unigene0031758	409	0	20	0.001	4.163111304	12.02344642	Up	3.89E-06	6.97E-05	--	-	-	-	-
Unigene0087628	400	0	19	0.001	4.043942243	11.98154668	Up	7.28E-06	0.000123403	--	-	-	-	-
Unigene0022198	533	0	25	0.001	3.993228244	11.96333982	Up	1.70E-07	3.82E-06	RNA polymerase beta (chloroplast) [Glycine soja]	ko00230//Purine metabolism;ko00240//Pyrimidine metabolism;ko03020//RNA polymerase	GO:0009536//plastid	GO:0034062//RNA polymerase activity;GO:0003676//nucleic acid binding	GO:0010467//gene expression
Unigene0137939	2421	0	110	0.001	3.868202758	11.9174477	Up	2.22E-16	1.43E-14	gag-protease polyprotein [Glycine max]	-	-	-	-
Unigene0086803	530	0	24	0.001	3.855198166	11.9125893	Up	3.18E-07	6.84E-06	--	-	-	-	-
Unigene0089783	508	0	23	0.001	3.854565751	11.91235262	Up	5.95E-07	1.23E-05	Photosystem II reaction center protein M [Medicago truncatula]	-	GO:0009536//plastid	-	-
Unigene0033522	490	0	22	0.001	3.822415868	11.90026903	Up	1.11E-06	2.19E-05	Photosystem I assembly protein ycf3 [Medicago truncatula]	-	-	-	-
Unigene0053413	380	0	17	0.001	3.808699065	11.89508259	Up	2.55E-05	0.000382305	--	-	-	-	-
Unigene0094197	1446	0	64	0.001	3.768105169	11.87962352	Up	2.22E-16	1.43E-14	retropepsin-like protein [Phaseolus vulgaris]	-	-	-	-
Unigene0022200	452	0	20	0.001	3.767063104	11.87922449	Up	3.89E-06	6.98E-05	NADH dehydrogenase subunit 4 [Glycine max]	ko00190//Oxidative phosphorylation	GO:0009521;GO:0031224//intrinsic to membrane;GO:0009534//chloroplast thylakoid	GO:0051536//iron-sulfur cluster binding;GO:0048037//cofactor binding;GO:0050136//NADH dehydrogenase (quinone) activity	GO:0009767//photosynthetic electron transport chain;GO:0022904//respiratory electron transport chain
Unigene0109693	1154	0	51	0.001	3.762493011	11.87747319	Up	1.44E-14	8.14E-13	maturase K (chloroplast) [Glycine soja]	-	GO:0009536//plastid	GO:0003676//nucleic acid binding	GO:0006399//tRNA metabolic process;GO:0006396//RNA processing
Unigene0026105	430	0	19	0.001	3.761806737	11.87721002	Up	7.28E-06	0.000123577	--	-	-	-	-
Unigene0031942	456	0	20	0.001	3.734018691	11.86651343	Up	3.89E-06	6.98E-05	Ycf4 [Bituminaria bituminosa]	-	GO:0009521;GO:0031224//intrinsic to membrane;GO:0009534//chloroplast thylakoid	-	GO:0044237//cellular metabolic process
Unigene0032651	621	0	27	0.001	3.701548964	11.8539134	Up	4.86E-08	1.17E-06	expressed protein [Arabidopsis lyrata subsp. lyrata]	-	-	-	-
Unigene0032020	638	0	27	0.001	3.602918348	11.81495024	Up	4.86E-08	1.17E-06	Ribulose bisphosphate carboxylase small chain 3A [Medicago truncatula]	-	-	-	-
Unigene0075589	665	0	28	0.001	3.584657944	11.80761974	Up	2.60E-08	6.50E-07	RNA polymerase beta'' subunit [Glycine max]	ko00230//Purine metabolism;ko00240//Pyrimidine metabolism;ko03020//RNA polymerase	GO:0009536//plastid	GO:0034062//RNA polymerase activity;GO:0003676//nucleic acid binding	GO:0010467//gene expression
Unigene0109467	964	0	40	0.001	3.532598596	11.78651411	Up	1.42E-11	5.08E-10	RNA-directed DNA polymerase (Reverse transcriptase), Ribonuclease H-like protein [Theobroma cacao]	-	-	-	-
Unigene0005345	531	0	22	0.001	3.527276413	11.78433892	Up	1.11E-06	2.19E-05	hypothetical chloroplast RF1 [Glycine max]	-	GO:0031224//intrinsic to membrane;GO:0009941//chloroplast envelope	-	-
Unigene0022414	678	0	28	0.001	3.515925564	11.77968881	Up	2.60E-08	6.49E-07	photosystem II protein H [Glycine max]	ko00195//Photosynthesis	GO:0009521;GO:0031224//intrinsic to membrane;GO:0009534//chloroplast thylakoid	GO:0043168	GO:0044237//cellular metabolic process;GO:0031647//regulation of protein stability
Unigene0061184	461	0	19	0.001	3.508843594	11.77677993	Up	7.28E-06	0.000123555	--	-	-	-	-
Unigene0073672	656	0	27	0.001	3.504057784	11.77481085	Up	4.86E-08	1.18E-06	30S ribosomal protein S14 [Medicago truncatula]	ko03010//Ribosome	GO:0030529//ribonucleoprotein complex;GO:0009536//plastid	GO:0003723//RNA binding;GO:0005198//structural molecule activity	GO:0010467//gene expression
Unigene0091903	512	0	21	0.001	3.491890917	11.76979278	Up	2.08E-06	3.92E-05	--	-	-	-	-
Unigene0072565	592	0	24	0.001	3.451444304	11.75298449	Up	3.18E-07	6.85E-06	NADH dehydrogenase subunit 5 [Glycine max]	ko00190//Oxidative phosphorylation	GO:0031224//intrinsic to membrane;GO:0009534//chloroplast thylakoid	GO:0048037//cofactor binding;GO:0050136//NADH dehydrogenase (quinone) activity	GO:0051234//establishment of localization;GO:0022904//respiratory electron transport chain
Unigene0032247	496	0	20	0.001	3.432888152	11.74520714	Up	3.89E-06	6.98E-05	ATP synthase beta subunit, partial (chloroplast) [Acronychia laevis]	ko00190//Oxidative phosphorylation;ko00195//Photosynthesis	-	-	-
Unigene0032706	571	0	23	0.001	3.429280914	11.74369037	Up	5.95E-07	1.23E-05	envelope-like protein [Glycine max]	-	GO:0036338	-	-
Unigene0031945	454	0	18	0.001	3.375421302	11.72085187	Up	1.36E-05	0.000217739	Ycf4 [Teramnus uncinatus]	-	GO:0009521;GO:0031224//intrinsic to membrane;GO:0009534//chloroplast thylakoid	-	GO:0044237//cellular metabolic process
Unigene0062589	834	0	33	0.001	3.368675855	11.7179659	Up	1.14E-09	3.33E-08	NADH dehydrogenase subunit J [Glycine max]	ko00190//Oxidative phosphorylation	GO:0009534//chloroplast thylakoid	GO:0048037//cofactor binding;GO:0050136//NADH dehydrogenase (quinone) activity	GO:0051234//establishment of localization;GO:0044710;GO:0006091//generation of precursor metabolites and energy
Unigene0024506	609	0	24	0.001	3.355098568	11.71213944	Up	3.18E-07	6.84E-06	--	-	-	-	-
Unigene0058744	1348	0	53	0.001	3.347320613	11.70879103	Up	4.22E-15	2.48E-13	OSJNBa0024J22.19 [Oryza sativa Japonica Group]	-	-	GO:0005488//binding	-
Unigene0043963	1071	0	42	0.001	3.338652006	11.70505001	Up	4.05E-12	1.56E-10	copia-type pol polyprotein [Zea mays]	-	-	-	-
Unigene0072533	514	0	20	0.001	3.312670279	11.6937789	Up	3.89E-06	6.97E-05	ATP synthase CF0 C chain (chloroplast) [Welwitschia mirabilis]	ko00190//Oxidative phosphorylation;ko00195//Photosynthesis	GO:0031224//intrinsic to membrane;GO:0033177//proton-transporting two-sector ATPase complex, proton-transporting domain;GO:0009534//chloroplast thylakoid;GO:0044391	GO:0005198//structural molecule activity;GO:0015077//monovalent inorganic cation transmembrane transporter activity;GO:0005488//binding	GO:0019684//photosynthesis, light reaction;GO:0006351//transcription, DNA-dependent;GO:0015988//energy coupled proton transport, against electrochemical gradient;GO:0006754//ATP biosynthetic process
Unigene0039158	694	0	27	0.001	3.312192949	11.693571	Up	4.86E-08	1.17E-06	PREDICTED: uncharacterized protein LOC101497522 [Cicer arietinum]	-	-	-	-
Unigene0056827	463	0	18	0.001	3.30980836	11.69253197	Up	1.36E-05	0.000217956	DNA binding-like protein [Theobroma cacao]	-	GO:0043231//intracellular membrane-bounded organelle	-	-
Unigene0109249	573	0	22	0.001	3.268732593	11.67451564	Up	1.11E-06	2.19E-05	--	-	-	-	-
Unigene0024546	427	0	16	0.001	3.19009372	11.63938309	Up	4.77E-05	0.000668961	ribosomal protein L14 [Glycine max]	ko03010//Ribosome	GO:0009536//plastid;GO:0044391	GO:0003723//RNA binding;GO:0005198//structural molecule activity	GO:0010467//gene expression
Unigene0001942	454	0	17	0.001	3.187897896	11.63838971	Up	2.55E-05	0.000382066	Anthocyanidin 3-O-glucosyltransferase [Aegilops tauschii]	-	GO:0043231//intracellular membrane-bounded organelle	GO:0016758//transferase activity, transferring hexosyl groups	-
Unigene0057945	539	0	20	0.001	3.159021379	11.62526199	Up	3.89E-06	6.98E-05	Os03g0298300 [Oryza sativa Japonica Group]	-	-	-	-
Unigene0031584	782	0	29	0.001	3.157203528	11.62443155	Up	1.39E-08	3.59E-07	hypothetical chloroplast RF1 [Glycine max]	-	GO:0016020//membrane;GO:0009507//chloroplast	-	-
Unigene0057490	702	0	26	0.001	3.153171339	11.62258785	Up	9.10E-08	2.12E-06	ATP synthase subunit beta [Medicago truncatula]	ko00190//Oxidative phosphorylation;ko00195//Photosynthesis	-	-	-
Unigene0122442	683	0	25	0.001	3.116238146	11.60558977	Up	1.70E-07	3.82E-06	--	-	-	-	-
Unigene0031583	468	0	17	0.001	3.092533429	11.59457347	Up	2.55E-05	0.000382185	hypothetical chloroplast RF1 [Glycine max]	-	GO:0031224//intrinsic to membrane;GO:0009941//chloroplast envelope	-	-
Unigene0109036	441	0	16	0.001	3.088820904	11.59284051	Up	4.77E-05	0.000670624	Pol [Zea mays]	-	-	GO:0097159	GO:0006259//DNA metabolic process
Unigene0001955	637	0	23	0.001	3.073970803	11.58588775	Up	5.95E-07	1.23E-05	PREDICTED: uncharacterized protein LOC100788489 [Glycine max]	-	-	-	-
Unigene0086783	1012	0	36	0.001	3.028540061	11.56440678	Up	1.74E-10	5.51E-09	ribosomal protein S16 [Glycine max]	ko03010//Ribosome	GO:0030529//ribonucleoprotein complex;GO:0009536//plastid	GO:0005198//structural molecule activity	GO:0010467//gene expression
Unigene0037943	506	0	18	0.001	3.028540061	11.56440678	Up	1.36E-05	0.00021792	--	-	-	-	-
Unigene0045576	659	0	23	0.001	2.971349623	11.53690265	Up	5.95E-07	1.23E-05	phytoalexin-deficient 4-2 protein [Phaseolus vulgaris]	-	-	-	-
Unigene0031941	804	0	28	0.001	2.964922304	11.53377858	Up	2.60E-08	6.49E-07	cytochrome f [Glycine max]	ko00195//Photosynthesis	-	-	-
Unigene0025912	552	0	19	0.001	2.930392929	11.51687841	Up	7.28E-06	0.000123533	PREDICTED: protein NYNRIN-like, partial [Cicer arietinum]	-	-	-	-
Unigene0033086	1023	0	35	0.001	2.912753583	11.50816794	Up	3.25E-10	1.00E-08	PREDICTED: photosystem II CP47 chlorophyll apoprotein-like [Solanum lycopersicum]	ko00195//Photosynthesis	-	-	-
Unigene0022140	559	0	19	0.001	2.89369749	11.49869839	Up	7.28E-06	0.00012349	--	-	-	-	-
Unigene0050155	678	0	23	0.001	2.888081713	11.49589585	Up	5.95E-07	1.23E-05	phytoene synthase [Lilium lancifolium]	-	-	-	-
Unigene0031578	1181	0	40	0.001	2.883509777	11.4936102	Up	1.42E-11	5.07E-10	PREDICTED: trichohyalin-like [Cicer arietinum]	-	-	-	-
Unigene0031943	774	0	26	0.001	2.859853075	11.48172532	Up	9.10E-08	2.12E-06	envelope membrane protein [Glycine max]	-	GO:0036338;GO:0016021//integral to membrane;GO:0034357;GO:0009528//plastid inner membrane	GO:0046906//tetrapyrrole binding;GO:0046914//transition metal ion binding;GO:0015077//monovalent inorganic cation transmembrane transporter activity	GO:0006818//hydrogen transport;GO:0044237//cellular metabolic process
Unigene0025704	691	0	23	0.001	2.833747325	11.46849541	Up	5.95E-07	1.23E-05	PREDICTED: uncharacterized protein LOC100810204 [Glycine max]	-	-	-	-
Unigene0033027	635	0	21	0.001	2.815508897	11.45917999	Up	2.08E-06	3.92E-05	Os09g0491900 [Oryza sativa Japonica Group]	-	-	-	-
Unigene0024151	607	0	20	0.001	2.805127715	11.45385074	Up	3.89E-06	6.98E-05	--	-	-	-	-
Unigene0023104	638	0	21	0.001	2.802269827	11.45238016	Up	2.08E-06	3.92E-05	PREDICTED: DNA-directed RNA polymerase subunit alpha-like [Cucumis sativus]	ko03010//Ribosome	GO:0030529//ribonucleoprotein complex;GO:0009536//plastid	GO:0034062//RNA polymerase activity;GO:0003723//RNA binding;GO:0005515//protein binding;GO:0005198//structural molecule activity	GO:0010467//gene expression
Unigene0112634	1132	0	37	0.001	2.782701562	11.44227048	Up	9.28E-11	3.04E-09	--	-	-	-	-
Unigene0032899	582	0	19	0.001	2.779341748	11.44052752	Up	7.28E-06	0.000123424	PREDICTED: ankyrin repeat-containing protein At2g01680-like [Brachypodium distachyon]	-	-	-	-
Unigene0031967	499	0	16	0.001	2.729799636	11.41457935	Up	4.77E-05	0.000669645	reverse transcriptase family member [Glycine max]	-	GO:0015629//actin cytoskeleton;GO:0044429//mitochondrial part	GO:0004175//endopeptidase activity;GO:0046914//transition metal ion binding;GO:0032550;GO:0008092//cytoskeletal protein binding;GO:0003677//DNA binding;GO:0034061;GO:0042623//ATPase activity, coupled	GO:0090329//regulation of DNA-dependent DNA replication;GO:0043623//cellular protein complex assembly;GO:0009154;GO:0019941//modification-dependent protein catabolic process;GO:0006979//response to oxidative stress
Unigene0060433	499	0	16	0.001	2.729799636	11.41457935	Up	4.77E-05	0.000669547	--	-	-	-	-
Unigene0032168	688	0	22	0.001	2.722360139	11.41064222	Up	1.11E-06	2.19E-05	NADH dehydrogenase subunit 6 [Glycine max]	ko00190//Oxidative phosphorylation	GO:0031224//intrinsic to membrane;GO:0009534//chloroplast thylakoid	GO:0048037//cofactor binding;GO:0050136//NADH dehydrogenase (quinone) activity	GO:0051234//establishment of localization;GO:0022904//respiratory electron transport chain
Unigene0132144	1693	0	54	0.001	2.715489553	11.4069966	Up	2.22E-15	1.34E-13	MADS box transcription factor [Elaeis guineensis]	-	-	GO:0005488//binding	GO:0006351//transcription, DNA-dependent
Unigene0062759	674	0	21	0.001	2.652593693	11.37318799	Up	2.08E-06	3.91E-05	PREDICTED: proline-rich receptor-like protein kinase PERK15-like isoform 2 [Glycine max]	-	GO:0043231//intracellular membrane-bounded organelle	GO:0004672//protein kinase activity;GO:0032550	GO:0006796//phosphate-containing compound metabolic process;GO:0006464//protein modification process
Unigene0111483	546	0	17	0.001	2.650742939	11.37218105	Up	2.55E-05	0.000382245	--	-	-	-	-
Unigene0064727	656	0	20	0.001	2.595598359	11.34185144	Up	3.89E-06	6.98E-05	--	-	-	-	-
Unigene0086369	789	0	24	0.001	2.589676841	11.33855636	Up	3.18E-07	6.84E-06	--	-	-	-	-
Unigene0072941	797	0	24	0.001	2.563682595	11.32400194	Up	3.18E-07	6.84E-06	hypothetical chloroplast RF1 [Glycine max]	-	GO:0016020//membrane;GO:0009507//chloroplast	-	-
Unigene0107059	610	0	18	0.001	2.512198805	11.29473492	Up	1.36E-05	0.000217848	Regulator of nonsense transcripts 3A [Aegilops tauschii]	ko03013//RNA transport;ko03015//mRNA surveillance pathway	GO:0031981//nuclear lumen	GO:0036094	GO:0006952//defense response;GO:0000956//nuclear-transcribed mRNA catabolic process
Unigene0029924	580	0	17	0.001	2.49535456	11.2850291	Up	2.55E-05	0.000382364	(Protein-PII) uridylyltransferase [Aegilops tauschii]	-	-	-	-
Unigene0043824	552	0	16	0.001	2.467699309	11.2689509	Up	4.77E-05	0.000670232	--	-	-	-	-
Unigene0087635	626	0	18	0.001	2.447989251	11.25738151	Up	1.36E-05	0.000218029	--	-	-	-	-
Unigene0073638	630	0	18	0.001	2.432446462	11.24819234	Up	1.36E-05	0.000217775	PREDICTED: protein FAR1-RELATED SEQUENCE 5-like [Glycine max]	ko00562//Inositol phosphate metabolism;ko00280//Valine, leucine and isoleucine degradation;ko00640//Propanoate metabolism	-	GO:0016740//transferase activity	-
Unigene0032762	668	0	19	0.001	2.421522301	11.24169857	Up	7.28E-06	0.000123598	TIR-NBS-LRR type disease resistance protein [Arachis hypogaea]	-	-	GO:0003676//nucleic acid binding;GO:0004518//nuclease activity;GO:0034061	GO:0006260//DNA replication
Unigene0025130	566	0	16	0.001	2.40666081	11.23281711	Up	4.77E-05	0.00067033	photosystem II protein D2 [Parthenium argentatum]	ko00195//Photosynthesis	-	-	-
Unigene0045903	782	0	22	0.001	2.395119918	11.22588217	Up	1.11E-06	2.19E-05	--	-	-	-	-
Unigene0037842	1280	0	36	0.001	2.394439486	11.22547226	Up	1.74E-10	5.52E-09	Integrase, catalytic region; Zinc finger, CCHC-type; Peptidase aspartic, catalytic [Medicago truncatula]	-	-	-	-
Unigene0061094	581	0	16	0.001	2.34452671	11.195081	Up	4.77E-05	0.000670036	--	-	-	-	-
Unigene0043997	692	0	19	0.001	2.337538869	11.19077464	Up	7.28E-06	0.000123381	--	-	-	-	-
Unigene0045573	842	0	23	0.001	2.325557484	11.18336089	Up	5.95E-07	1.23E-05	--	-	-	-	-
Unigene0112510	662	0	18	0.001	2.314865968	11.17671295	Up	1.36E-05	0.000217884	mutant gag-pol polyprotein [Pisum sativum]	-	GO:0043231//intracellular membrane-bounded organelle	GO:0046872//metal ion binding;GO:0003676//nucleic acid binding;GO:0034061	GO:0006260//DNA replication
Unigene0083238	782	0	21	0.001	2.28625083	11.15876798	Up	2.08E-06	3.92E-05	Beta-glucosidase [Medicago truncatula]	-	-	GO:0016798//hydrolase activity, acting on glycosyl bonds	GO:0044238//primary metabolic process
Unigene0087634	641	0	17	0.001	2.257887121	11.14075765	Up	2.55E-05	0.000382483	--	-	-	-	-
Unigene0047672	606	0	16	0.001	2.247805311	11.13430137	Up	4.77E-05	0.000670428	PREDICTED: microtubule-associated protein futsch-like [Setaria italica]	-	-	-	-
Unigene0057092	992	0	26	0.001	2.231377299	11.12371876	Up	9.10E-08	2.12E-06	--	-	-	-	-
Unigene0001818	695	0	18	0.001	2.204951469	11.10653119	Up	1.36E-05	0.000217812	--	-	-	-	-
Unigene0111759	709	0	18	0.001	2.16141223	11.07775854	Up	1.36E-05	0.000217703	gag-pol polyprotein [Glycine max]	-	-	GO:0005488//binding	-
Unigene0114415	1152	0	29	0.001	2.143171145	11.06553135	Up	1.39E-08	3.59E-07	PREDICTED: bidirectional sugar transporter SWEET16-like [Setaria italica]	-	-	-	-
Unigene0137709	1634	0	40	0.001	2.084103456	11.02521118	Up	1.42E-11	5.07E-10	Os03g0334200 [Oryza sativa Japonica Group]	-	-	-	-
Unigene0062249	733	0	17	0.001	1.974496105	10.94726881	Up	2.55E-05	0.000382424	--	-	-	-	-
Unigene0012780	1260	0	29	0.001	1.959470761	10.93624833	Up	1.39E-08	3.59E-07	Gag protease polyprotein-like protein [Theobroma cacao]	-	-	-	-
Unigene0086769	961	0	22	0.001	1.948994564	10.92851435	Up	1.11E-06	2.19E-05	NADH dehydrogenase subunit 5 [Glycine max]	ko00190//Oxidative phosphorylation	-	-	-
Unigene0016755	892	0	19	0.001	1.813427015	10.82450297	Up	7.28E-06	0.000123468	PREDICTED: UDP-glucose:glycoprotein glucosyltransferase-like [Vitis vinifera]	ko04141//Protein processing in endoplasmic reticulum	-	-	-
Unigene0055648	785	0	16	0.001	1.735248431	10.76092651	Up	4.77E-05	0.000669841	PREDICTED: 1-aminocyclopropane-1-carboxylate oxidase [Vitis vinifera]	-	-	-	-
Unigene0073309	788	0	16	0.001	1.728642156	10.75542353	Up	4.77E-05	0.000669743	PREDICTED: uncharacterized protein LOC100813750 [Glycine max]	-	-	-	-
Unigene0044217	939	0	19	0.001	1.722659102	10.75042152	Up	7.28E-06	0.000123511	Gag-pro-like protein [Theobroma cacao]	-	-	-	-
Unigene0126348	940	0	19	0.001	1.720826486	10.74888592	Up	7.28E-06	0.000123446	PREDICTED: protein WEAK CHLOROPLAST MOVEMENT UNDER BLUE LIGHT 1-like [Fragaria vesca subsp. vesca]	-	-	-	-
Unigene0031283	859	0	16	0.001	1.585762536	10.63096103	Up	4.77E-05	0.000669939	Os01g0770500 [Oryza sativa Japonica Group]	-	-	-	-
Unigene0087630	1181	0	19	0.001	1.369667144	10.41960962	Up	7.28E-06	0.000123642	--	-	-	-	-
Unigene0052301	1700	0	27	0.001	1.352154063	10.40104382	Up	4.86E-08	1.17E-06	PREDICTED: nitrate transporter 1.3-like [Setaria italica]	-	-	-	-
Unigene0031178	1103	0	16	0.001	1.234968285	10.27025828	Up	4.77E-05	0.000669352	PREDICTED: UDP-glucuronic acid decarboxylase 2-like [Setaria italica]	-	-	-	-
Unigene0003370	1330	0	17	0.001	1.088199733	10.08772766	Up	2.55E-05	0.000382126	ACT domain repeat 1 isoform 2 [Theobroma cacao]	-	-	-	-
Unigene0057313	1269	0	16	0.001	1.07342003	10.067999	Up	4.77E-05	0.000670134	PREDICTED: origin recognition complex subunit 2-like [Setaria italica]	ko04110//Cell cycle;ko04113//Meiosis - yeast;ko04111//Cell cycle - yeast	-	-	-
Unigene0058818	1397	0	16	0.001	0.975068016	9.929359048	Up	4.77E-05	0.000668864	TPA: FAR1-domain family sequence [Zea mays]	-	-	-	-
Unigene0116344	1579	0	18	0.001	0.970513788	9.922604899	Up	1.36E-05	0.000217993	PREDICTED: DNA helicase MCM8-like [Cucumis sativus]	-	GO:0043231//intracellular membrane-bounded organelle	GO:0032550;GO:0003676//nucleic acid binding;GO:0042623//ATPase activity, coupled	GO:0007126//meiosis;GO:0048229//gametophyte development;GO:0006260//DNA replication;GO:0000725//recombinational repair
Unigene0045487	1489	0	16	0.001	0.914822041	9.837347315	Up	4.77E-05	0.00066945	Nuclear encoded CLP protease 5 isoform 3 [Theobroma cacao]	ko04112//Cell cycle - Caulobacter	-	-	-
Unigene0087619	2381	0	21	0.001	0.750881205	9.552440871	Up	2.08E-06	3.91E-05	PREDICTED: scarecrow-like protein 1-like [Brachypodium distachyon]	-	-	-	-
Unigene0132214	1876	0	16	0.001	0.726103421	9.504031241	Up	4.77E-05	0.000670526	PREDICTED: LOW QUALITY PROTEIN: tubulin beta-4 chain-like [Setaria italica]	ko04145//Phagosome;ko04540//Gap junction;ko05130//Pathogenic Escherichia coli infection	GO:0032991//macromolecular complex;GO:0015630//microtubule cytoskeleton;GO:0016020//membrane	GO:0005198//structural molecule activity;GO:0017111//nucleoside-triphosphatase activity;GO:0032550	GO:0043623//cellular protein complex assembly;GO:0007017//microtubule-based process;GO:0042044//fluid transport;GO:0003006//developmental process involved in reproduction;GO:0006996//organelle organization;GO:0016129;GO:0006970//response to osmotic stress;GO:0010476//gibberellin mediated signaling pathway;GO:0009154;GO:0051603//proteolysis involved in cellular protein catabolic process;GO:0043479…
Unigene0048425	1920	0	16	0.001	0.709463551	9.470584758	Up	4.77E-05	0.000669254	PREDICTED: NAD-dependent malic enzyme 62 kDa isoform, mitochondrial [Vitis vinifera]	ko00620//Pyruvate metabolism;ko00710//Carbon fixation in photosynthetic organisms	GO:0009536//plastid	GO:0032550;GO:0046914//transition metal ion binding;GO:0004470//malic enzyme activity;GO:0046983//protein dimerization activity;GO:0000166//nucleotide binding;GO:0016651//oxidoreductase activity, acting on NADH or NADPH	GO:0006007//glucose catabolic process;GO:0006996//organelle organization;GO:0010038//response to metal ion;GO:0043648//dicarboxylic acid metabolic process;GO:0006970//response to osmotic stress;GO:0042044//fluid transport
Unigene0130970	5613	0	40	0.001	0.606703197	9.244847104	Up	1.42E-11	5.07E-10	RNA polymerase beta subunit, partial [Neoregelia carolinae]	ko00230//Purine metabolism;ko00240//Pyrimidine metabolism;ko03020//RNA polymerase	-	-	-
Unigene0130486	3061	0	16	0.001	0.445008173	8.797688024	Up	4.77E-05	0.000669157	Ycf2 [Glycine max]	ko00190//Oxidative phosphorylation	-	-	-
Unigene0068670	812	4	610	0.481836539	63.95656645	7.052404878	Up	3.44E-05	0.000503286	Os04g0554600 [Oryza sativa Japonica Group]	-	GO:0043231//intracellular membrane-bounded organelle	GO:0005488//binding	GO:0010876
Unigene0068672	826	4	429	0.473669818	44.21692933	6.544573283	Up	3.44E-05	0.000503516	Os04g0554600 [Oryza sativa Japonica Group]	-	GO:0043231//intracellular membrane-bounded organelle	GO:0005488//binding	GO:0010876
Unigene0030707	1439	4	274	0.271891084	16.21067517	5.897771529	Up	3.44E-05	0.000503669	PREDICTED: ninja-family protein AFP3-like [Cucumis sativus]	-	-	-	-
Unigene0097300	889	13	729	1.430333662	69.81312876	5.609074732	Up	1.02E-07	2.36E-06	Os03g0198600 [Oryza sativa Japonica Group]	-	-	-	-
Unigene0042105	646	11	567	1.66554333	74.72430346	5.487512752	Up	4.01E-07	8.49E-06	Os05g0442400 [Oryza sativa Japonica Group]	-	-	GO:0005488//binding	-
Unigene0046384	777	3	113	0.377655666	12.38137163	5.034955907	Up	5.92E-05	0.000815294	--	-	-	-	-
Unigene0101183	1352	8	244	0.578774067	15.3647136	4.730476783	Up	2.94E-06	5.40E-05	Os07g0596300 [Oryza sativa Japonica Group]	-	-	GO:0003824//catalytic activity	-
Unigene0051245	806	9	234	1.092202675	24.71679469	4.500179164	Up	1.53E-06	2.94E-05	--	-	-	-	-
Unigene0085027	1088	9	219	0.809113379	17.13667475	4.404601504	Up	1.53E-06	2.94E-05	PREDICTED: UPF0481 protein At3g47200-like [Brachypodium distachyon]	-	-	-	-
Unigene0054726	341	4	94	1.147364427	23.46847173	4.354328297	Up	3.44E-05	0.000503362	--	-	-	-	-
Unigene0003455	1364	6	135	0.43026166	8.426180009	4.291592542	Up	1.05E-05	0.000172186	PREDICTED: annexin D3-like [Brachypodium distachyon]	-	-	GO:0043167//ion binding	-
Unigene0030708	1762	7	150	0.388586675	7.247641274	4.221203214	Up	5.60E-06	9.75E-05	nuclear transport factor 2 and RNA recognition motif domain-containing protein [Arabidopsis thaliana]	-	-	-	-
Unigene0044390	507	3	60	0.578774067	10.07522203	4.12166754	Up	5.92E-05	0.000815411	Os01g0284900 [Oryza sativa Japonica Group]	-	-	-	-
Unigene0102261	802	12	217	1.463533427	23.03544997	3.976328177	Up	2.03E-07	4.51E-06	PREDICTED: U-box domain-containing protein 4-like [Brachypodium distachyon]	-	-	-	-
Unigene0032509	494	6	108	1.188009928	18.61264701	3.969664447	Up	1.05E-05	0.000172156	--	-	-	-	-
Unigene0048355	894	4	67	0.437641241	6.380410462	3.865828636	Up	3.44E-05	0.000503746	Os03g0231600 [Oryza sativa Japonica Group]	ko00280//Valine, leucine and isoleucine degradation;ko00290//Valine, leucine and isoleucine biosynthesis;ko00770//Pantothenate and CoA biosynthesis	-	-	-
Unigene0063083	934	3	49	0.314173932	4.466430066	3.829486789	Up	5.92E-05	0.00081518	PREDICTED: glucose and ribitol dehydrogenase homolog 1-like [Cucumis sativus]	-	-	-	-
Unigene0089652	1505	11	178	0.714910958	10.06919698	3.816041258	Up	4.01E-07	8.50E-06	PREDICTED: retinitis pigmentosa 1-like 1 protein-like [Setaria italica]	-	-	-	GO:0050896//response to stimulus
Unigene0065672	1260	5	79	0.388146101	5.337868624	3.781592099	Up	1.92E-05	0.00029923	abscisic acid-responsive protein bHLH2 [Populus koreana]	-	-	-	-
Unigene0065117	699	3	47	0.419797499	5.724426938	3.769365797	Up	5.92E-05	0.000815066	--	-	-	-	-
Unigene0085690	1098	3	47	0.267248135	3.644239007	3.769365797	Up	5.92E-05	0.00081495	Alanine--glyoxylate aminotransferase-2-like protein, mitochondrial [Aegilops tauschii]	ko00250//Alanine, aspartate and glutamate metabolism;ko00260//Glycine, serine and threonine metabolism	-	-	-
Unigene0103781	2618	5	77	0.186808284	2.503989005	3.744597891	Up	1.92E-05	0.000299182	Ycf2 [Glycine max]	-	GO:0009532//plastid stroma	GO:0016462//pyrophosphatase activity;GO:0032550	-
Unigene0092764	878	3	46	0.33421236	4.46040866	3.738338901	Up	5.92E-05	0.000814839	PREDICTED: nudix hydrolase 17, mitochondrial-like [Glycine max]	-	GO:0043231//intracellular membrane-bounded organelle	GO:0052842//inositol diphosphate pentakisphosphate diphosphatase activity;GO:0052841//inositol bisdiphosphate tetrakisphosphate diphosphatase activity	-
Unigene0058090	1052	3	44	0.27893389	3.560805657	3.674208564	Up	5.92E-05	0.000814741	PREDICTED: dihydrofolate reductase-like [Setaria italica]	-	GO:0009536//plastid	GO:0016638//oxidoreductase activity, acting on the CH-NH2 group of donors	GO:0051707//response to other organism;GO:0044249//cellular biosynthetic process;GO:0009694//jasmonic acid metabolic process;GO:0009725//response to hormone stimulus;GO:0009692;GO:0006812//cation transport;GO:0006950//response to stress
Unigene0050158	1878	49	699	2.552091614	31.68786086	3.634178247	Up	1.60E-14	8.96E-13	phytoene synthase [Lilium lancifolium]	ko00906//Carotenoid biosynthesis	-	-	-
Unigene0106932	977	4	57	0.400461893	4.966971025	3.63262946	Up	3.44E-05	0.000503592	--	-	-	-	-
Unigene0082835	1014	3	42	0.289387034	3.526327711	3.607094368	Up	5.92E-05	0.000814688	Os10g0113000 [Oryza sativa Japonica Group]	-	-	-	-
Unigene0105754	237	11	154	4.539835405	55.3201959	3.607094368	Up	4.01E-07	8.49E-06	Os04g0521100 [Oryza sativa Japonica Group]	-	-	-	-
Unigene0085030	762	9	124	1.155269497	13.8540914	3.584010755	Up	1.53E-06	2.94E-05	PREDICTED: UPF0481 protein At3g47200-like [Brachypodium distachyon]	-	-	-	-
Unigene0003172	465	64	870	13.46240927	159.2860102	3.564611036	Up	0	0	TPA: beta-amylase [Zea mays]	-	GO:0043231//intracellular membrane-bounded organelle	GO:0016160//amylase activity	GO:0005976//polysaccharide metabolic process
Unigene0101722	969	3	40	0.30282606	3.514370533	3.53670504	Up	5.92E-05	0.000814762	alpha-amylase-like 3 [Arabidopsis thaliana]	-	GO:0009532//plastid stroma	GO:0016160//amylase activity;GO:0046872//metal ion binding	GO:0005982//starch metabolic process;GO:0048511//rhythmic process
Unigene0047455	632	3	40	0.464301348	5.38833077	3.53670504	Up	5.92E-05	0.000814645	--	-	-	-	-
Unigene0077607	654	7	92	1.04692618	11.97626545	3.51594648	Up	5.60E-06	9.75E-05	PREDICTED: agamous-like MADS-box protein AGL8-like [Cucumis sativus]	-	-	-	-
Unigene0088561	513	8	105	1.52534608	17.42542056	3.513984963	Up	2.94E-06	5.40E-05	--	-	-	-	-
Unigene0023107	690	4	52	0.567030825	6.416018203	3.500179164	Up	3.44E-05	0.000503439	--	-	-	-	-
Unigene0046496	1836	36	466	1.91789838	21.60849771	3.494000589	Up	9.21E-14	4.77E-12	WD-40 repeat family protein [Musa acuminata]	-	-	-	-
Unigene0104228	966	4	51	0.405022018	4.494738027	3.472164788	Up	3.44E-05	0.000503212	PREDICTED: probable RNA-dependent RNA polymerase 5-like [Cicer arietinum]	-	-	-	GO:0009987//cellular process;GO:0050896//response to stimulus;GO:0050789//regulation of biological process;GO:0048507//meristem development;GO:0044767;GO:0009791//post-embryonic development;GO:0048608//reproductive structure development
Unigene0023824	931	4	50	0.42024841	4.572267785	3.443595635	Up	3.44E-05	0.000503138	Cell wall-associated hydrolase, partial [Medicago truncatula]	-	-	-	-
Unigene0100791	619	46	562	7.268803876	77.29599661	3.41060381	Up	5.64E-14	3.01E-12	--	-	-	-	-
Unigene0060871	831	4	48	0.470819819	4.917581294	3.384701946	Up	3.44E-05	0.000503076	Os10g0519300 [Oryza sativa Japonica Group]	-	GO:0043231//intracellular membrane-bounded organelle	-	-
Unigene0087910	423	3	36	0.693707925	7.245585205	3.384701946	Up	5.94E-05	0.000816737	MYB1 [Fargesia fungosa]	-	-	-	-
Unigene0061003	497	25	295	4.92016184	50.53321875	3.3604544	Up	2.25E-11	7.86E-10	plasma membrane intrinsic protein [Tulipa gesneriana]	-	GO:0005911//cell-cell junction;GO:0031225//anchored to membrane;GO:0043231//intracellular membrane-bounded organelle	GO:0005488//binding;GO:0005372//water transmembrane transporter activity	GO:0051234//establishment of localization;GO:0009725//response to hormone stimulus
Unigene0003487	600	14	164	2.282299072	23.27040448	3.349936528	Up	5.14E-08	1.23E-06	--	-	-	-	-
Unigene0127006	1014	7	82	0.675236412	6.884735054	3.349936528	Up	5.60E-06	9.75E-05	PREDICTED: peroxidase 65 [Vitis vinifera]	ko00680//Methane metabolism;ko00940//Phenylpropanoid biosynthesis;ko00360//Phenylalanine metabolism	-	-	-
Unigene0003540	294	3	35	0.998089973	10.13519359	3.344059962	Up	5.95E-05	0.000818181	--	-	-	-	-
Unigene0056828	633	3	35	0.463567855	4.707341099	3.344059962	Up	5.95E-05	0.000817948	minus agglutinin [Chlamydomonas reinhardtii]	-	GO:0016020//membrane	GO:0016301//kinase activity	GO:0009987//cellular process;GO:0008152//metabolic process
Unigene0057472	334	3	35	0.87855824	8.921397951	3.344059962	Up	5.95E-05	0.000818064	--	-	-	-	-
Unigene0065717	1035	5	58	0.472525688	4.770885331	3.335792346	Up	1.92E-05	0.000299134	PREDICTED: chlorophyllase-1-like [Setaria italica]	ko00860//Porphyrin and chlorophyll metabolism	-	-	-
Unigene0003353	216	4	46	1.81134847	18.1307352	3.323301402	Up	3.44E-05	0.000503041	--	-	-	-	-
Unigene0114319	600	3	34	0.489064087	4.824352149	3.302239786	Up	5.97E-05	0.000821132	dehydrin [Triticum durum]	-	-	-	-
Unigene0040315	736	7	79	0.930284948	9.138199004	3.296165272	Up	5.60E-06	9.74E-05	--	-	-	-	-
Unigene0113173	288	4	45	1.358511352	13.30244159	3.291592542	Up	3.44E-05	0.000503011	Os08g0547600 [Oryza sativa Japonica Group]	-	-	-	-
Unigene0074072	286	20	222	6.840057159	66.08429723	3.272227217	Up	7.65E-10	2.28E-08	PREDICTED: formin-like protein 14-like [Cucumis sativus]	-	-	GO:0016787//hydrolase activity	GO:0044763
Unigene0044528	667	20	220	2.932918062	28.08071627	3.259171064	Up	7.65E-10	2.28E-08	PREDICTED: cysteine proteinase inhibitor 5-like [Cucumis sativus]	-	-	-	-
Unigene0137350	2079	4	44	0.188192049	1.801812194	3.259171064	Up	3.44E-05	0.000503011	Proline-rich receptor-like protein kinase PERK13 [Triticum urartu]	-	-	-	-
Unigene0063832	1453	8	87	0.538542697	5.09759083	3.242682941	Up	2.94E-06	5.40E-05	PREDICTED: gibberellin 2-beta-dioxygenase-like [Setaria italica]	ko00904//Diterpenoid biosynthesis	-	-	-
Unigene0031839	812	5	54	0.602295673	5.661728833	3.232698853	Up	1.92E-05	0.00029909	--	-	-	-	-
Unigene0065191	358	4	43	1.092880641	10.2257875	3.2260042	Up	3.44E-05	0.000503069	cysteine peptidase [Ananas comosus]	ko04142//Lysosome;ko04145//Phagosome;ko04612//Antigen processing and presentation;ko05323//Rheumatoid arthritis	GO:0043231//intracellular membrane-bounded organelle	GO:0008233//peptidase activity	-
Unigene0022633	808	3	32	0.363166401	3.371707967	3.214776945	Up	6.09E-05	0.000834688	PREDICTED: beta-carotene isomerase D27, chloroplastic-like [Cicer arietinum]	-	GO:0043231//intracellular membrane-bounded organelle	-	-
Unigene0058163	833	3	32	0.352267049	3.270516251	3.214776945	Up	6.09E-05	0.000834569	--	-	-	-	-
Unigene0003272	522	15	158	2.810713143	25.76902095	3.196629598	Up	2.56E-08	6.42E-07	OSIGBa0148P16.6 [Oryza sativa Indica Group]	-	-	-	-
Unigene0056211	702	5	52	0.696672488	6.306342679	3.178251069	Up	1.92E-05	0.000299051	ribulose bisphosphate carboxylase small chain 3B [Arabidopsis thaliana]	ko00710//Carbon fixation in photosynthetic organisms;ko00630//Glyoxylate and dicarboxylate metabolism	GO:0005840//ribosome;GO:0009526//plastid envelope;GO:0009534//chloroplast thylakoid;GO:0009570//chloroplast stroma;GO:0005576//extracellular region;GO:0044436	GO:0046914//transition metal ion binding;GO:0016491//oxidoreductase activity;GO:0016831//carboxy-lyase activity	GO:0044710;GO:0070271;GO:0043094;GO:0009639//response to red or far red light;GO:0006950//response to stress
Unigene0100790	1729	10	104	0.565719013	5.120939919	3.178251069	Up	7.86E-07	1.59E-05	Heat shock cognate protein 70-1 [Theobroma cacao]	ko04141//Protein processing in endoplasmic reticulum;ko03040//Spliceosome;ko04144//Endocytosis;ko05162//Measles;ko04612//Antigen processing and presentation;ko04010//MAPK signaling pathway;ko05145//Toxoplasmosis	-	GO:0032550	GO:0050896//response to stimulus
Unigene0052302	1918	6	62	0.305983787	2.752037968	3.168973255	Up	1.05E-05	0.000172127	PREDICTED: nitrate transporter 1.3-like [Setaria italica]	-	GO:0031224//intrinsic to membrane	-	GO:0015833//peptide transport
Unigene0090414	727	3	31	0.403629233	3.630267415	3.168973255	Up	6.21E-05	0.00085032	--	-	-	-	-
Unigene0011064	525	3	31	0.558930385	5.027056021	3.168973255	Up	6.21E-05	0.000850441	--	-	-	-	-
Unigene0056859	2231	6	62	0.263055538	2.365938513	3.168973255	Up	1.05E-05	0.000172098	PREDICTED: glucan endo-1,3-beta-glucosidase 8 [Vitis vinifera]	-	GO:0043231//intracellular membrane-bounded organelle	GO:0008422//beta-glucosidase activity	GO:0044238//primary metabolic process
Unigene0102982	1659	4	41	0.235835605	2.104014872	3.15729145	Up	3.44E-05	0.000503465	PREDICTED: anthocyanin 5-aromatic acyltransferase-like [Brachypodium distachyon]	-	-	-	-
Unigene0065103	841	4	41	0.465221486	4.150488315	3.15729145	Up	3.44E-05	0.000503542	--	-	-	-	-
Unigene0081600	374	10	101	2.615315973	22.99117177	3.136022833	Up	7.86E-07	1.59E-05	PREDICTED: monothiol glutaredoxin-S9-like [Setaria italica]	-	-	-	-
Unigene0046518	257	5	50	1.902973101	16.56335139	3.12166754	Up	1.92E-05	0.000299028	--	-	-	-	-
Unigene0122524	1639	6	60	0.358070106	3.116618407	3.12166754	Up	1.05E-05	0.000172069	--	-	-	-	-
Unigene0058629	525	4	40	0.745240513	6.486523898	3.12166754	Up	3.45E-05	0.000503911	--	-	-	-	-
Unigene0065134	386	3	30	0.760203244	6.61675851	3.12166754	Up	6.42E-05	0.000875392	--	-	-	-	-
Unigene0003171	687	228	2244	32.46189572	278.0849274	3.098706392	Up	1.62E-13	7.96E-12	beta-amylase 1 [Nicotiana langsdorffii x Nicotiana sanderae]	-	-	-	-
Unigene0107660	2460	19	187	0.75546485	6.471691907	3.098706392	Up	1.55E-09	4.47E-08	OSJNBa0035M09.1 [Oryza sativa Japonica Group]	-	-	GO:0005488//binding	-
Unigene0049468	1042	5	49	0.469351331	4.003498735	3.092521195	Up	1.92E-05	0.000299007	expressed protein [Oryza sativa Japonica Group]	-	GO:0031224//intrinsic to membrane;GO:0043231//intracellular membrane-bounded organelle	-	-
Unigene0102100	1145	4	39	0.341704165	2.899816088	3.085141664	Up	3.46E-05	0.000504984	Sulfate transporter 3,1 [Theobroma cacao]	-	-	-	-
Unigene0009126	303	4	39	1.291258315	10.95805089	3.085141664	Up	3.46E-05	0.000504907	--	-	-	-	-
Unigene0070592	1368	3	29	0.214501792	1.804775701	3.07275794	Up	6.77E-05	0.000918438	Os03g0321000 [Oryza sativa Japonica Group]	-	-	GO:0046906//tetrapyrrole binding	-
Unigene0065708	435	3	29	0.674571154	5.675708411	3.07275794	Up	6.77E-05	0.000918568	--	-	-	-	-
Unigene0065614	679	7	66	1.008379561	8.275333323	3.036778643	Up	5.60E-06	9.74E-05	PREDICTED: serine/threonine-protein kinase-like protein CCR4-like [Brachypodium distachyon]	-	-	-	-
Unigene0044471	421	3	28	0.697003449	5.662226918	3.022131867	Up	7.38E-05	0.000991635	--	-	-	-	-
Unigene0086163	425	3	28	0.690443417	5.608935371	3.022131867	Up	7.38E-05	0.00099122	Nudix hydrolase [Theobroma cacao]	-	GO:0043231//intracellular membrane-bounded organelle	GO:0003824//catalytic activity	-
Unigene0053406	320	3	28	0.916995163	7.449367289	3.022131867	Up	7.38E-05	0.000991496	--	-	-	-	-
Unigene0088902	609	3	28	0.481836539	3.914281663	3.022131867	Up	7.38E-05	0.000991358	--	-	-	-	-
Unigene0111203	723	3	28	0.405862313	3.297092023	3.022131867	Up	7.38E-05	0.000991081	--	-	-	-	-
Unigene0089774	1846	4	37	0.211945433	1.706402041	3.009192811	Up	3.49E-05	0.000509938	sucrose phosphate synthase [Musa acuminata AAA Group]	ko00500//Starch and sucrose metabolism	GO:0043231//intracellular membrane-bounded organelle	GO:0035251//UDP-glucosyltransferase activity	GO:0009247//glycolipid biosynthetic process;GO:0006950//response to stress;GO:0005984//disaccharide metabolic process
Unigene0100768	1799	113	1044	6.143884582	49.40611101	3.00746648	Up	1.95E-13	9.43E-12	Heat shock cognate protein 70-1 [Theobroma cacao]	ko04141//Protein processing in endoplasmic reticulum;ko03040//Spliceosome;ko04144//Endocytosis;ko05162//Measles;ko04612//Antigen processing and presentation;ko04010//MAPK signaling pathway;ko05145//Toxoplasmosis	-	GO:0016628//oxidoreductase activity, acting on the CH-CH group of donors, NAD or NADP as acceptor;GO:0032550	GO:0044710;GO:0050896//response to stimulus
Unigene0091902	1172	46	424	3.839069624	30.79991936	3.004097944	Up	5.64E-14	3.00E-12	AP2 domain class transcription factor [Theobroma cacao]	-	-	GO:0003676//nucleic acid binding	GO:0010035//response to inorganic substance;GO:0010243//response to organic nitrogen;GO:0015698//inorganic anion transport;GO:0006351//transcription, DNA-dependent
Unigene0027685	713	5	46	0.685924385	5.492621043	3.001373307	Up	1.93E-05	0.000299223	class 1 knox protein [Kalanchoe x houghtonii]	-	GO:0043231//intracellular membrane-bounded organelle	GO:0003677//DNA binding;GO:0001071//nucleic acid binding transcription factor activity	GO:0006351//transcription, DNA-dependent
Unigene0044742	518	36	327	6.79780198	53.74391845	2.98296127	Up	9.21E-14	4.77E-12	--	-	-	-	-
Unigene0085165	634	4	36	0.617115567	4.834199593	2.969664447	Up	3.53E-05	0.000514841	--	-	-	-	-
Unigene0047692	791	5	45	0.618285824	4.843366849	2.969664447	Up	1.93E-05	0.000299404	--	-	-	-	-
Unigene0138159	423	6	54	1.387415849	10.86837781	2.969664447	Up	1.05E-05	0.000172062	PREDICTED: homeobox-leucine zipper protein HOX6-like [Brachypodium distachyon]	-	-	-	-
Unigene0100778	1729	157	1409	8.881788506	69.37888795	2.965574593	Up	0	0	Os11g0703900 [Oryza sativa Japonica Group]	ko04141//Protein processing in endoplasmic reticulum;ko03040//Spliceosome;ko04144//Endocytosis;ko05162//Measles;ko04612//Antigen processing and presentation;ko04010//MAPK signaling pathway;ko05145//Toxoplasmosis	-	GO:0016628//oxidoreductase activity, acting on the CH-CH group of donors, NAD or NADP as acceptor;GO:0032550	GO:0044710;GO:0050896//response to stimulus
Unigene0041058	574	7	62	1.192839236	9.195834185	2.946580834	Up	5.60E-06	9.74E-05	GRAS family transcription factor containing protein [Oryza sativa Japonica Group]	-	-	-	GO:0006351//transcription, DNA-dependent
Unigene0020193	245	10	88	3.992359893	30.57932695	2.937242969	Up	7.86E-07	1.59E-05	--	-	-	-	-
Unigene0055634	896	5	44	0.545830454	4.180767356	2.937242969	Up	1.93E-05	0.000299694	5-inositol-phosphate phosphatase [Arabidopsis thaliana]	-	-	-	-
Unigene0003488	271	44	387	15.88104784	121.577444	2.936497583	Up	6.26E-14	3.31E-12	beta-amylase 1 [Arabidopsis thaliana]	-	GO:0009536//plastid;GO:0016020//membrane	GO:0016772//transferase activity, transferring phosphorus-containing groups;GO:0005102//receptor binding;GO:0032550;GO:0016160//amylase activity	GO:0000226//microtubule cytoskeleton organization;GO:0043479;GO:0065008;GO:0045229//external encapsulating structure organization;GO:0003006//developmental process involved in reproduction;GO:0009826//unidimensional cell growth;GO:0007167//enzyme linked receptor protein signaling pathway;GO:0005982//starch metabolic process;GO:0009933//meristem structural organization;GO:0006464//protein modifica…
Unigene0041018	529	17	149	3.143323054	23.97959981	2.931445125	Up	6.33E-09	1.71E-07	rop-interactive crib motif-containing protein 4 [Arabidopsis lyrata subsp. lyrata]	-	-	-	GO:0044763;GO:0016043//cellular component organization
Unigene0098646	1009	4	35	0.387761417	2.9531684	2.929022463	Up	3.59E-05	0.0005227	cellulase [Colocasia esculenta]	-	-	GO:0004553//hydrolase activity, hydrolyzing O-glycosyl compounds	GO:0044238//primary metabolic process
Unigene0017685	1345	4	35	0.290893137	2.215425216	2.929022463	Up	3.59E-05	0.000522621	F3H9.11 protein isoform 5 [Theobroma cacao]	-	-	-	-
Unigene0050541	503	4	35	0.777835526	5.92395013	2.929022463	Up	3.59E-05	0.000522779	PREDICTED: uncharacterized mitochondrial protein ymf11-like [Setaria italica]	-	GO:0043231//intracellular membrane-bounded organelle	GO:0003676//nucleic acid binding;GO:0034061	GO:0006396//RNA processing;GO:0006260//DNA replication
Unigene0126006	1413	4	35	0.276894034	2.108808857	2.929022463	Up	3.59E-05	0.000522542	Os03g0701200 [Oryza sativa Japonica Group]	-	-	-	-
Unigene0003685	222	6	52	2.643589659	19.9416782	2.915216663	Up	1.05E-05	0.000172076	--	-	-	-	-
Unigene0046031	357	5	43	1.369927414	10.25443116	2.904076105	Up	1.93E-05	0.000300201	--	-	-	-	-
Unigene0075895	764	257	2207	32.9030027	245.9349829	2.901985811	Up	5.46E-13	2.42E-11	Os01g0121600 [Oryza sativa Japonica Group]	-	-	-	-
Unigene0080408	992	28	239	2.760845652	20.51150671	2.893251332	Up	2.91E-12	1.16E-10	Os07g0680600 [Oryza sativa Japonica Group]	-	-	-	-
Unigene0048606	1829	4	34	0.213915402	1.582619622	2.887202287	Up	3.70E-05	0.000537495	OSIGBa0135C13.7 [Oryza sativa Indica Group]	ko00500//Starch and sucrose metabolism;ko00940//Phenylpropanoid biosynthesis;ko00460//Cyanoamino acid metabolism	-	-	-
Unigene0068623	1351	10	85	0.724003089	5.356423556	2.887202287	Up	7.86E-07	1.59E-05	flavonol synthase [Allium cepa]	ko00941//Flavonoid biosynthesis	-	-	-
Unigene0003805	429	6	51	1.368011432	10.12101849	2.887202287	Up	1.05E-05	0.000172092	--	-	-	-	-
Unigene0086767	1821	17	141	0.913134484	6.592050131	2.851827957	Up	6.33E-09	1.71E-07	LOC100286064 [Zea mays]	ko00564//Glycerophospholipid metabolism	-	GO:0003676//nucleic acid binding;GO:0001071//nucleic acid binding transcription factor activity;GO:0016772//transferase activity, transferring phosphorus-containing groups	GO:0006351//transcription, DNA-dependent;GO:0006796//phosphate-containing compound metabolic process
Unigene0126120	2400	36	297	1.467192261	10.53553374	2.844133565	Up	9.21E-14	4.76E-12	OSJNBa0060D06.5 [Oryza sativa Japonica Group]	-	-	-	-
Unigene0090939	562	4	33	0.696176636	4.999067017	2.844133565	Up	3.89E-05	0.000560754	--	-	-	-	-
Unigene0049398	657	4	33	0.595511826	4.276218666	2.844133565	Up	3.89E-05	0.00056067	PREDICTED: laccase-14 [Vitis vinifera]	-	-	-	-
Unigene0023709	573	4	33	0.682811989	4.903098889	2.844133565	Up	3.89E-05	0.000560586	PREDICTED: protein HVA22-like [Setaria italica]	-	-	-	-
Unigene0090342	1997	37	305	1.812255505	13.00268702	2.842951512	Up	7.93E-14	4.14E-12	Major facilitator superfamily protein isoform 1 [Theobroma cacao]	-	-	-	-
Unigene0049070	285	5	41	1.71601434	12.24758131	2.835363355	Up	1.95E-05	0.00030264	--	-	-	-	-
Unigene0069604	904	20	164	2.164000384	15.44495873	2.835363355	Up	7.65E-10	2.28E-08	--	-	-	-	-
Unigene0082824	1136	16	130	1.377645315	9.742633275	2.822107259	Up	1.28E-08	3.32E-07	--	-	-	-	-
Unigene0116284	1064	94	762	8.641357926	60.97119092	2.818797781	Up	0	0	PREDICTED: transcription factor bHLH35-like [Brachypodium distachyon]	-	-	-	-
Unigene0029926	1053	114	917	10.58942182	74.13995175	2.807627355	Up	1.05E-13	5.35E-12	ACT domain repeat 3 isoform 1 [Theobroma cacao]	-	-	-	-
Unigene0009579	2246	4	32	0.17419914	1.212974193	2.799739446	Up	4.19E-05	0.000600521	ascorbate oxidase [Fragaria x ananassa]	ko00053//Ascorbate and aldarate metabolism	-	-	-
Unigene0100784	475	1021	8168	210.2460769	1463.974304	2.799739446	Up	1.86E-12	7.53E-11	Os03g0276500 [Oryza sativa Japonica Group]	ko04141//Protein processing in endoplasmic reticulum;ko03040//Spliceosome;ko04144//Endocytosis;ko05162//Measles;ko04612//Antigen processing and presentation;ko04010//MAPK signaling pathway;ko05145//Toxoplasmosis	GO:0043231//intracellular membrane-bounded organelle;GO:0030312//external encapsulating structure;GO:0044444//cytoplasmic part;GO:0031090//organelle membrane;GO:0005576//extracellular region	GO:0032550;GO:0044389	GO:0009642//response to light intensity;GO:0051707//response to other organism;GO:0010038//response to metal ion;GO:0000302//response to reactive oxygen species;GO:0032446//protein modification by small protein conjugation;GO:0033554//cellular response to stress
Unigene0039007	1226	4	32	0.319128279	2.222137061	2.799739446	Up	4.19E-05	0.000600342	--	-	-	-	-
Unigene0046909	1018	6	48	0.576499906	4.014253493	2.799739446	Up	1.05E-05	0.000172391	asparagine synthetase [glutamine-hydrolyzing]-like [Vitis vinifera]	ko00250//Alanine, aspartate and glutamate metabolism;ko00910//Nitrogen metabolism	GO:0044424//intracellular part	GO:0032550;GO:0016884//carbon-nitrogen ligase activity, with glutamine as amido-N-donor	GO:0009642//response to light intensity;GO:0009746;GO:0009267//cellular response to starvation;GO:0034285;GO:0006529//asparagine biosynthetic process
Unigene0100438	1031	6	48	0.569230751	3.963637299	2.799739446	Up	1.05E-05	0.00017242	--	-	-	-	-
Unigene0060338	753	4	32	0.519589999	3.617981457	2.799739446	Up	4.19E-05	0.000600611	--	-	-	-	-
Unigene0088107	630	4	32	0.621033761	4.324349265	2.799739446	Up	4.19E-05	0.000600432	--	-	-	-	-
Unigene0015426	884	49	390	5.421751189	37.55983507	2.792359915	Up	1.60E-14	8.97E-13	PREDICTED: transcription factor bHLH92-like [Brachypodium distachyon]	-	-	-	-
Unigene0009475	1109	122	965	10.7602919	74.08104531	2.78338724	Up	9.90E-14	5.09E-12	pherophorin-dz1 protein [Volvox carteri f. nagariensis]	-	-	-	-
Unigene0144145	765	7	55	0.895019244	6.120862012	2.773744237	Up	5.60E-06	9.74E-05	heat shock transcription factor [Lilium longiflorum]	-	GO:0043231//intracellular membrane-bounded organelle	GO:0001071//nucleic acid binding transcription factor activity;GO:0003677//DNA binding	GO:0009404//toxin metabolic process;GO:0006351//transcription, DNA-dependent;GO:0006950//response to stress
Unigene0062647	1202	7	55	0.569625392	3.895556937	2.773744237	Up	5.60E-06	9.74E-05	calmodulin-like protein [Elaeis guineensis]	ko04626//Plant-pathogen interaction	GO:0016020//membrane;GO:0044464//cell part	GO:0046872//metal ion binding	GO:0051707//response to other organism;GO:0009755//hormone-mediated signaling pathway;GO:0032787//monocarboxylic acid metabolic process;GO:0031347//regulation of defense response;GO:0033554//cellular response to stress;GO:0045087//innate immune response;GO:0035556//intracellular signal transduction
Unigene0011786	2763	6	47	0.212405684	1.448199214	2.769365797	Up	1.05E-05	0.000172686	PREDICTED: probable galactinol--sucrose galactosyltransferase 2-like [Setaria italica]	-	GO:0005911//cell-cell junction;GO:0044424//intracellular part	GO:0004557//alpha-galactosidase activity	GO:0009313//oligosaccharide catabolic process;GO:0009628//response to abiotic stimulus;GO:0006950//response to stress
Unigene0127076	1864	16	125	0.839594999	5.709202398	2.76552373	Up	1.28E-08	3.32E-07	--	-	-	-	-
Unigene0054967	355	5	39	1.377645315	9.352927944	2.76321357	Up	2.01E-05	0.00031015	PREDICTED: leucine-rich repeat extensin-like protein 3-like [Cicer arietinum]	-	-	-	-
Unigene0125647	1736	71	551	4.000409005	27.02173388	2.755900835	Up	0	0	OSIGBa0135C13.7 [Oryza sativa Indica Group]	ko00500//Starch and sucrose metabolism;ko00940//Phenylpropanoid biosynthesis;ko00460//Cyanoamino acid metabolism	-	-	-
Unigene0030174	865	4	31	0.452313606	3.051103365	2.753935756	Up	4.70E-05	0.000661962	PREDICTED: inositol-tetrakisphosphate 1-kinase 2-like [Brachypodium distachyon]	ko04070//Phosphatidylinositol signaling system;ko00562//Inositol phosphate metabolism	-	-	-
Unigene0084217	415	4	31	0.942774143	6.359528701	2.753935756	Up	4.70E-05	0.000662059	--	-	-	-	-
Unigene0048461	424	4	31	0.922762428	6.224538705	2.753935756	Up	4.70E-05	0.000662253	Os03g0729800 [Oryza sativa Japonica Group]	-	GO:0043231//intracellular membrane-bounded organelle	GO:0031406//carboxylic acid binding	-
Unigene0057281	1081	4	31	0.361934569	2.441447189	2.753935756	Up	4.70E-05	0.000662156	Monoglyceride lipase [Medicago truncatula]	-	-	-	-
Unigene0137046	2014	6	46	0.291398661	1.944507847	2.738338901	Up	1.06E-05	0.000173069	PREDICTED: probable peptide/nitrate transporter At1g22540-like isoform 1 [Brachypodium distachyon]	-	-	-	-
Unigene0028604	1347	6	46	0.435691837	2.907378473	2.738338901	Up	1.06E-05	0.00017301	PREDICTED: PPPDE peptidase domain-containing protein 2-like isoform 2 [Vitis vinifera]	-	-	-	-
Unigene0032657	366	6	46	1.603488809	10.70010602	2.738338901	Up	1.06E-05	0.00017304	PREDICTED: transcription factor UPBEAT1-like [Setaria italica]	-	-	-	-
Unigene0011032	885	11	84	1.215752532	8.080669602	2.73262525	Up	4.01E-07	8.49E-06	PREDICTED: bifunctional epoxide hydrolase 2-like [Cicer arietinum]	-	-	-	-
Unigene0022312	476	5	38	1.027445561	6.796541584	2.725738864	Up	2.06E-05	0.000317946	PREDICTED: nuclear transcription factor Y subunit B-3-like [Setaria italica]	-	-	-	-
Unigene0063155	858	5	38	0.570004763	3.770575518	2.725738864	Up	2.06E-05	0.000317895	--	-	-	-	-
Unigene0047739	302	5	38	1.619417506	10.71242978	2.725738864	Up	2.06E-05	0.000317997	--	-	-	-	-
Unigene0003825	256	13	98	4.967057132	32.59098189	2.714009572	Up	1.02E-07	2.36E-06	--	-	-	-	-
Unigene0030090	1739	4	30	0.224986354	1.468699704	2.706630041	Up	5.55E-05	0.000768669	Avr9/Cf-9 rapidly elicited protein-like [Oryza sativa Japonica Group]	-	-	-	-
Unigene0010979	1737	4	30	0.225245406	1.47039078	2.706630041	Up	5.55E-05	0.000768559	PREDICTED: protein PIR-like isoform 2 [Brachypodium distachyon]	ko04810//Regulation of actin cytoskeleton	-	-	-
Unigene0114268	881	6	45	0.666148586	4.348584764	2.706630041	Up	1.06E-05	0.000173838	--	-	-	-	-
Unigene0110884	1056	4	30	0.370503096	2.418625743	2.706630041	Up	5.55E-05	0.000768448	--	-	-	-	-
Unigene0098297	652	4	30	0.600078634	3.917283412	2.706630041	Up	5.55E-05	0.00076878	maturase K [Canistrum superbum]	-	GO:0009536//plastid	GO:0003676//nucleic acid binding	GO:0006399//tRNA metabolic process;GO:0006396//RNA processing
Unigene0093824	774	15	111	1.895597236	12.20937274	2.687264716	Up	2.56E-08	6.42E-07	Os04g0603400 [Oryza sativa Japonica Group]	-	GO:0043231//intracellular membrane-bounded organelle	-	-
Unigene0003294	1467	21	155	1.40018348	8.995243391	2.683546428	Up	3.77E-10	1.16E-08	Trichome birefringence-like 25 isoform 2 [Theobroma cacao]	-	-	-	-
Unigene0032511	559	16	118	2.799651302	17.97138441	2.682382495	Up	1.28E-08	3.32E-07	Os02g0713700 [Oryza sativa Japonica Group]	-	GO:0043231//intracellular membrane-bounded organelle	GO:0003676//nucleic acid binding;GO:0001071//nucleic acid binding transcription factor activity	GO:0006351//transcription, DNA-dependent;GO:0009740//gibberellic acid mediated signaling pathway
Unigene0091476	926	6	44	0.633776354	4.045321329	2.674208564	Up	1.07E-05	0.000175331	Os05g0466700 [Oryza sativa Japonica Group]	-	-	-	-
Unigene0112552	2388	6	44	0.245760848	1.568663129	2.674208564	Up	1.07E-05	0.000175301	PREDICTED: DNA repair helicase XPB2-like [Brachypodium distachyon]	ko03420//Nucleotide excision repair;ko03022//Basal transcription factors	GO:0043231//intracellular membrane-bounded organelle	GO:0003678//DNA helicase activity;GO:0032550;GO:0003676//nucleic acid binding;GO:0042623//ATPase activity, coupled	GO:0006281//DNA repair;GO:0009416//response to light stimulus;GO:0042221//response to chemical stimulus
Unigene0054565	656	18	131	2.683888282	17.00116925	2.663237446	Up	3.14E-09	8.73E-08	Os02g0141500 [Oryza sativa Japonica Group]	-	-	-	-
Unigene0065135	391	4	29	1.000642633	6.314407055	2.657720441	Up	6.96E-05	0.000941884	--	-	-	-	-
Unigene0104249	2183	8	58	0.358452835	2.261963499	2.657720441	Up	2.95E-06	5.40E-05	PREDICTED: probable RNA-dependent RNA polymerase 5-like [Vitis vinifera]	-	-	GO:0034062//RNA polymerase activity	-
Unigene0046200	537	4	29	0.728587094	4.597640891	2.657720441	Up	6.96E-05	0.000942016	--	-	-	-	-
Unigene0063217	414	4	29	0.945051376	5.963606663	2.657720441	Up	6.96E-05	0.000941752	PREDICTED: ocs element-binding factor 1-like [Setaria italica]	-	-	-	-
Unigene0088420	339	30	217	8.656001537	54.49684624	2.654400082	Up	8.46E-13	3.63E-11	Os02g0174800 [Oryza sativa Japonica Group]	-	-	-	-
Unigene0063377	430	5	36	1.137358342	7.127633818	2.647736352	Up	2.30E-05	0.000348431	extensin [Volvox carteri]	-	-	-	-
Unigene0014512	4414	6	43	0.132958066	0.829368356	2.6410417	Up	1.09E-05	0.000177568	PREDICTED: LOW QUALITY PROTEIN: dnaJ homolog subfamily C member 13-like [Brachypodium distachyon]	-	GO:0005768//endosome;GO:0031090//organelle membrane	-	GO:0016192//vesicle-mediated transport;GO:0044267//cellular protein metabolic process;GO:0006605//protein targeting;GO:0009657//plastid organization;GO:0009630//gravitropism;GO:0003006//developmental process involved in reproduction;GO:0006950//response to stress
Unigene0138851	535	6	43	1.096966176	6.842676495	2.6410417	Up	1.09E-05	0.000177538	CRT/DRE binding factor 16 [Hordeum vulgare]	-	-	-	-
Unigene0049586	550	6	43	1.067048917	6.656058045	2.6410417	Up	1.09E-05	0.000177598	bromelain [Ananas comosus]	-	-	GO:0016491//oxidoreductase activity;GO:0070011	GO:0019538//protein metabolic process
Unigene0103984	538	6	43	1.090849264	6.804520307	2.6410417	Up	1.09E-05	0.000177628	--	-	-	-	-
Unigene0053024	2042	912	6501	43.68525438	271.0414817	2.63329537	Up	0	0	PREDICTED: allene oxide synthase 2-like [Setaria italica]	ko00592//alpha-Linolenic acid metabolism	-	GO:0046906//tetrapyrrole binding;GO:0046914//transition metal ion binding;GO:0016491//oxidoreductase activity;GO:0016836//hydro-lyase activity	GO:0006633//fatty acid biosynthetic process
Unigene0044851	889	16	114	1.760410661	10.9172794	2.63262946	Up	1.28E-08	3.32E-07	Os05g0443400 [Oryza sativa Japonica Group]	-	GO:0043231//intracellular membrane-bounded organelle	GO:0016798//hydrolase activity, acting on glycosyl bonds	GO:0044238//primary metabolic process
Unigene0138835	2455	251	1766	10.00041432	61.2421653	2.614465519	Up	1.89E-13	9.17E-12	PREDICTED: tonoplast dicarboxylate transporter-like [Fragaria vesca subsp. vesca]	-	GO:0043231//intracellular membrane-bounded organelle	GO:0015556//C4-dicarboxylate transmembrane transporter activity	GO:0006814//sodium ion transport;GO:0015743//malate transport;GO:0030641//regulation of cellular pH
Unigene0068622	1334	63	443	4.619345948	28.2721757	2.613622411	Up	0	0	flavonol synthase [Allium cepa]	ko00941//Flavonoid biosynthesis	-	-	-
Unigene0101043	2147	10	70	0.455579028	2.775730709	2.607094368	Up	7.86E-07	1.59E-05	PREDICTED: AMP deaminase-like [Solanum lycopersicum]	ko00230//Purine metabolism	GO:0031306//intrinsic to mitochondrial outer membrane	GO:0019901//protein kinase binding;GO:0047623	GO:0009908//flower development;GO:0009639//response to red or far red light;GO:0009793//embryo development ending in seed dormancy;GO:0009756//carbohydrate mediated signaling;GO:0009152//purine ribonucleotide biosynthetic process;GO:0048827//phyllome development;GO:0044702;GO:0048507//meristem development;GO:0051726//regulation of cell cycle;GO:0007059//chromosome segregation;GO:0030154//cell dif…
Unigene0046912	649	9	63	1.356418115	8.264321184	2.607094368	Up	1.53E-06	2.94E-05	asparagine synthetase [Asparagus officinalis]	ko00250//Alanine, aspartate and glutamate metabolism;ko00910//Nitrogen metabolism	GO:0044424//intracellular part	GO:0032550;GO:0016884//carbon-nitrogen ligase activity, with glutamine as amido-N-donor	GO:0009642//response to light intensity;GO:0009746;GO:0009267//cellular response to starvation;GO:0034285;GO:0006529//asparagine biosynthetic process
Unigene0091904	354	6	42	1.657844362	10.100837	2.607094368	Up	1.12E-05	0.00018132	--	-	-	-	-
Unigene0092763	788	44	306	5.461629396	33.06028122	2.59769567	Up	6.26E-14	3.32E-12	PREDICTED: nudix hydrolase 17, mitochondrial-like [Glycine max]	-	GO:0043231//intracellular membrane-bounded organelle	GO:0052842//inositol diphosphate pentakisphosphate diphosphatase activity;GO:0052841//inositol bisdiphosphate tetrakisphosphate diphosphatase activity	-
Unigene0085691	1667	34	236	1.994982478	12.05279411	2.594919654	Up	1.37E-13	6.82E-12	PREDICTED: alanine--glyoxylate aminotransferase 2 homolog 3, mitochondrial-like [Setaria italica]	ko00250//Alanine, aspartate and glutamate metabolism;ko00260//Glycine, serine and threonine metabolism	GO:0043231//intracellular membrane-bounded organelle	GO:0043168;GO:0008483//transaminase activity	-
Unigene0054667	227	16	110	6.894295498	41.25514924	2.581099159	Up	1.28E-08	3.31E-07	--	-	-	-	-
Unigene0022072	2022	6	41	0.290245749	1.726291134	2.572328949	Up	1.16E-05	0.000188049	ninja-family protein 8 [Zea mays]	-	-	-	-
Unigene0046088	533	5	34	0.917568643	5.430790412	2.565274192	Up	2.95E-05	0.000438784	--	-	-	-	-
Unigene0075876	205	9	61	4.29422125	25.33303998	2.560551782	Up	1.53E-06	2.94E-05	--	-	-	-	-
Unigene0083319	582	15	101	2.520948901	14.77439561	2.551060333	Up	2.56E-08	6.42E-07	Beta-amylase 7 [Theobroma cacao]	-	-	GO:0016787//hydrolase activity	GO:0008152//metabolic process
Unigene0062206	761	10	67	1.285319545	7.49551505	2.543900541	Up	7.87E-07	1.59E-05	Os07g0556300 [Oryza sativa Japonica Group]	-	-	-	-
Unigene0003798	475	6	40	1.235530325	7.169315887	2.53670504	Up	1.23E-05	0.000198942	--	-	-	-	-
Unigene0074698	809	6	40	0.725434987	4.209425274	2.53670504	Up	1.23E-05	0.000198909	PREDICTED: peroxidase 16-like [Setaria italica]	-	GO:0043231//intracellular membrane-bounded organelle	GO:0003824//catalytic activity;GO:0016209//antioxidant activity;GO:0043169//cation binding;GO:0046906//tetrapyrrole binding	GO:0044710;GO:0006950//response to stress
Unigene0020156	1503	32	213	2.08250842	12.06512866	2.534449066	Up	3.18E-13	1.48E-11	--	-	-	-	-
Unigene0069416	2310	10	66	0.42343211	2.432446462	2.52220547	Up	7.87E-07	1.59E-05	Vacuolar cation/proton exchanger 3 [Triticum urartu]	-	-	-	-
Unigene0093640	705	5	33	0.693707925	3.985071863	2.52220547	Up	3.62E-05	0.000525578	Os03g0806600 [Oryza sativa Japonica Group]	-	-	-	-
Unigene0086763	1231	26	171	2.065908409	11.82631363	2.517152242	Up	1.13E-11	4.10E-10	PREDICTED: choline/ethanolamine kinase-like [Brachypodium distachyon]	ko00564//Glycerophospholipid metabolism	-	-	-
Unigene0062122	664	7	46	1.031159219	5.897950005	2.51594648	Up	5.93E-06	0.000102747	PREDICTED: late embryogenesis abundant protein, group 3-like [Brachypodium distachyon]	-	-	-	-
Unigene0131755	1694	32	210	1.847703752	10.55400324	2.513984963	Up	3.18E-13	1.48E-11	Os12g0615700 [Oryza sativa Japonica Group]	-	-	-	-
Unigene0081578	223	20	131	8.772449989	50.01240819	2.511234352	Up	7.65E-10	2.29E-08	TPA: grx_I1-glutaredoxin subgroup III [Zea mays]	-	-	-	-
Unigene0027772	1774	88	575	4.852045056	27.59469281	2.507725973	Up	3.26E-14	1.78E-12	PREDICTED: ninja-family protein 3-like [Brachypodium distachyon]	-	-	GO:0005488//binding	GO:0009987//cellular process
Unigene0091485	540	6	39	1.086809082	6.148684112	2.500179164	Up	1.35E-05	0.000216086	--	-	-	-	-
Unigene0084150	661	84	544	12.43007059	70.06623394	2.494884864	Up	0	0	phospho-2-dehydro-3-deoxyheptonate aldolase 1 [Zea mays]	ko00400//Phenylalanine, tyrosine and tryptophan biosynthesis	-	-	-
Unigene0014222	317	9	58	2.777020052	15.57686535	2.487795439	Up	1.54E-06	2.96E-05	PREDICTED: autophagy-related protein 13-like isoform X1 [Setaria italica]	-	-	-	-
Unigene0070773	661	9	58	1.331793277	7.470297	2.487795439	Up	1.54E-06	2.96E-05	PREDICTED: probable receptor-like protein kinase At1g67000-like [Brachypodium distachyon]	ko03013//RNA transport;ko03015//mRNA surveillance pathway	-	-	-
Unigene0046151	1422	7	45	0.481497695	2.694165385	2.48423762	Up	6.14E-06	0.000105967	PREDICTED: benzoate--CoA ligase, peroxisomal-like [Setaria italica]	-	-	GO:0003824//catalytic activity	-
Unigene0029209	230	7	45	2.976911833	16.65697034	2.48423762	Up	6.14E-06	0.000105986	--	-	-	-	-
Unigene0023521	424	5	32	1.153453035	6.425330276	2.477811351	Up	4.70E-05	0.000662373	PREDICTED: E3 ubiquitin-protein ligase ATL23 [Vitis vinifera]	-	-	GO:0019787//small conjugating protein ligase activity	GO:0032446//protein modification by small protein conjugation
Unigene0091714	720	5	32	0.679255676	3.783805607	2.477811351	Up	4.70E-05	0.000662082	--	-	-	-	-
Unigene0065845	554	5	32	0.88278716	4.917581294	2.477811351	Up	4.70E-05	0.000662276	--	-	-	-	-
Unigene0076861	1459	5	32	0.335204994	1.867265276	2.477811351	Up	4.70E-05	0.000662179	Zinc finger CCCH domain-containing protein 44 [Aegilops tauschii]	-	-	-	-
Unigene0044494	877	23	146	2.565216419	14.1730917	2.466002048	Up	9.18E-11	3.01E-09	UFG2 [Triticum aestivum]	-	GO:0043231//intracellular membrane-bounded organelle;GO:0044444//cytoplasmic part	-	-
Unigene0060918	386	27	171	6.841829194	37.71552351	2.462704458	Up	5.68E-12	2.14E-10	--	-	-	-	-
Unigene0058429	875	22	139	2.459293694	13.52440233	2.4592489	Up	1.86E-10	5.89E-09	Os01g0728700 [Oryza sativa Japonica Group]	-	GO:0043231//intracellular membrane-bounded organelle	-	-
Unigene0067302	713	31	195	4.25273119	23.28393703	2.452873449	Up	4.95E-13	2.21E-11	Os05g0516700 [Oryza sativa Japonica Group]	-	-	-	-
Unigene0028129	2002	18	113	0.87943592	4.805357521	2.449993407	Up	3.14E-09	8.73E-08	Os10g0576600 [Oryza sativa Japonica Group]	-	GO:0043231//intracellular membrane-bounded organelle	-	-
Unigene0057522	750	5	31	0.652085449	3.518939215	2.432007661	Up	6.46E-05	0.000880665	Photosystem I P700 chlorophyll a apoprotein [Medicago truncatula]	ko00195//Photosynthesis	-	-	-
Unigene0107325	545	5	31	0.897365297	4.842576901	2.432007661	Up	6.46E-05	0.000880915	--	-	-	-	-
Unigene0012385	1109	5	31	0.44099557	2.379805601	2.432007661	Up	6.46E-05	0.000880541	Os10g0477800 [Oryza sativa Japonica Group]	-	GO:0043231//intracellular membrane-bounded organelle	GO:0017016//Ras GTPase binding	GO:0008380//RNA splicing;GO:0006886//intracellular protein transport
Unigene0027687	1275	5	31	0.383579676	2.069964244	2.432007661	Up	6.46E-05	0.00088079	PREDICTED: homeobox protein knotted-1-like 3-like [Cucumis sativus]	-	-	-	-
Unigene0102102	1461	39	241	2.611019766	14.04359063	2.427226563	Up	8.62E-14	4.47E-12	PREDICTED: sulfate transporter 3.1-like [Brachypodium distachyon]	-	-	-	-
Unigene0041739	674	7	43	1.015860121	5.431501372	2.418649278	Up	7.03E-06	0.000119743	--	-	-	-	-
Unigene0070776	267	7	43	2.56438098	13.71098099	2.418649278	Up	7.03E-06	0.000119764	--	-	-	-	-
Unigene0083470	842	463	2838	53.78543283	286.9535713	2.415529936	Up	7.92E-13	3.42E-11	Os09g0484200 [Oryza sativa Japonica Group]	ko00564//Glycerophospholipid metabolism;ko04144//Endocytosis;ko04666//Fc gamma R-mediated phagocytosis;ko04724//Glutamatergic synapse;ko00565//Ether lipid metabolism;ko04912//GnRH signaling pathway	-	-	-
Unigene0026584	384	8	49	2.037767029	10.86366063	2.41444929	Up	3.20E-06	5.83E-05	--	-	-	-	-
Unigene0143825	971	8	49	0.805872852	4.296236542	2.41444929	Up	3.20E-06	5.83E-05	PREDICTED: myocyte-specific enhancer factor 2A homolog [Vitis vinifera]	-	-	-	GO:0010208//pollen wall assembly;GO:0008152//metabolic process
Unigene0104242	931	11	67	1.155683127	6.126838832	2.406397017	Up	4.03E-07	8.52E-06	PREDICTED: probable RNA-dependent RNA polymerase 3-like [Solanum lycopersicum]	-	-	GO:0003824//catalytic activity	-
Unigene0126322	975	150	909	15.04812575	79.37259916	2.399057239	Up	2.38E-14	1.31E-12	PREDICTED: chaperone protein dnaJ 8, chloroplastic isoform 1 [Vitis vinifera]	-	GO:0009536//plastid	-	GO:0050896//response to stimulus
Unigene0051816	204	7	42	3.356322165	17.52792303	2.384701946	Up	7.92E-06	0.000133349	--	-	-	-	-
Unigene0114395	832	6	36	0.705380895	3.683753055	2.384701946	Up	2.35E-05	0.000355024	PREDICTED: heparan-alpha-glucosaminide N-acetyltransferase-like [Setaria italica]	ko04142//Lysosome;ko00531//Glycosaminoglycan degradation	-	-	-
Unigene0090128	663	8	48	1.180245157	6.163665242	2.384701946	Up	3.36E-06	6.08E-05	--	-	-	-	-
Unigene0100770	1730	90	540	5.088528071	26.57412608	2.384701946	Up	0	0	Heat shock cognate protein 70-1 [Theobroma cacao]	ko04141//Protein processing in endoplasmic reticulum;ko03040//Spliceosome;ko04144//Endocytosis;ko05162//Measles;ko04612//Antigen processing and presentation;ko04010//MAPK signaling pathway;ko05145//Toxoplasmosis	-	GO:0032550	GO:0050896//response to stimulus
Unigene0106848	398	7	42	1.720325934	8.984161555	2.384701946	Up	7.92E-06	0.000133325	PREDICTED: protein SPA1-RELATED 3-like isoform X1 [Cicer arietinum]	ko04120//Ubiquitin mediated proteolysis;ko04115//p53 signaling pathway	GO:0044424//intracellular part	GO:0005515//protein binding;GO:0003824//catalytic activity	GO:0050896//response to stimulus;GO:0044238//primary metabolic process;GO:0044260;GO:0007275//multicellular organismal development
Unigene0079550	917	25	150	2.6666526	13.9262202	2.384701946	Up	2.25E-11	7.86E-10	PREDICTED: probable cellulose synthase A catalytic subunit 6 [UDP-forming]-like [Setaria italica]	-	-	GO:0016740//transferase activity	-
Unigene0138816	1433	73	436	4.982788324	25.90309351	2.378099211	Up	0	0	--	-	-	-	-
Unigene0143258	1525	512	3052	32.83945082	170.3829056	2.375278692	Up	3.05E-13	1.42E-11	chitinase C [Ananas comosus]	ko00520//Amino sugar and nucleotide sugar metabolism	-	-	-
Unigene0102104	830	144	854	16.96993458	87.59737921	2.367906704	Up	1.18E-13	5.99E-12	Os03g0161200 [Oryza sativa Japonica Group]	-	-	-	-
Unigene0044493	862	14	83	1.588607243	8.197513888	2.367423955	Up	5.14E-08	1.23E-06	UFG2 [Triticum aestivum]	-	GO:0043231//intracellular membrane-bounded organelle;GO:0044444//cytoplasmic part	-	-
Unigene0052757	951	36	213	3.702693402	19.06823173	2.364524064	Up	9.21E-14	4.77E-12	--	-	-	-	-
Unigene0088425	3545	10	59	0.275917679	1.416925795	2.3604544	Up	8.09E-07	1.63E-05	PREDICTED: glycine-rich RNA-binding protein 3, mitochondrial-like isoform X1 [Cicer arietinum]	-	GO:0044424//intracellular part	GO:0003676//nucleic acid binding	-
Unigene0022073	424	10	59	2.30690607	11.8467027	2.3604544	Up	8.09E-07	1.63E-05	--	-	-	-	-
Unigene0088986	307	9	53	2.867476731	14.69768139	2.357734899	Up	1.65E-06	3.16E-05	PREDICTED: heat shock protein 83-like isoform 1 [Vitis vinifera]	ko04141//Protein processing in endoplasmic reticulum;ko04626//Plant-pathogen interaction;ko04914//Progesterone-mediated oocyte maturation;ko05200//Pathways in cancer;ko04612//Antigen processing and presentation;ko05215//Prostate cancer;ko04621//NOD-like receptor signaling pathway	-	-	-
Unigene0102265	630	82	482	12.7311921	65.13551081	2.355076777	Up	0	0	atcambp25-binding protein OF 25 KDA [Arabidopsis lyrata subsp. lyrata]	-	-	-	-
Unigene0058094	2252	30	176	1.303012665	6.653583572	2.352280469	Up	8.46E-13	3.63E-11	PREDICTED: dihydrofolate reductase-like [Setaria italica]	-	GO:0009536//plastid	GO:0003824//catalytic activity	GO:0051707//response to other organism;GO:0009694//jasmonic acid metabolic process;GO:0009725//response to hormone stimulus;GO:0009692;GO:0006812//cation transport;GO:0006950//response to stress
Unigene0024236	975	22	129	2.207058443	11.26409823	2.351535082	Up	1.86E-10	5.89E-09	PREDICTED: SEC14 cytosolic factor-like [Vitis vinifera]	-	GO:0043231//intracellular membrane-bounded organelle	-	GO:0051234//establishment of localization
Unigene0009147	1380	7	41	0.496151972	2.529391792	2.349936528	Up	9.36E-06	0.000155204	PREDICTED: nucleolin-like isoform 1 [Solanum lycopersicum]	-	-	GO:0097159	-
Unigene0078105	219	10	58	4.466338693	22.54733478	2.335792346	Up	8.22E-07	1.66E-05	hydroxyproline-rich glycoprotein DZ-HRGP [Volvox carteri f. nagariensis]	-	-	-	-
Unigene0090422	297	14	81	4.610705196	23.21880713	2.332234526	Up	5.14E-08	1.23E-06	Os12g0242100 [Oryza sativa Japonica Group]	-	-	-	-
Unigene0116317	1688	13	75	0.753297764	3.782684812	2.328118418	Up	1.03E-07	2.37E-06	PREDICTED: E3 ubiquitin-protein ligase XBAT33-like [Cucumis sativus]	-	-	-	-
Unigene0093799	611	69	398	11.04596465	55.45659445	2.327839609	Up	0	0	DNA-binding WRKY domain-containing protein [Musa acuminata]	-	-	GO:0003677//DNA binding	-
Unigene0046721	620	8	46	1.262100869	6.316514199	2.323301402	Up	4.03E-06	7.21E-05	--	-	-	-	-
Unigene0045330	420	8	46	1.863101283	9.324378103	2.323301402	Up	4.03E-06	7.22E-05	PREDICTED: auxin-induced protein 6B-like [Vitis vinifera]	ko04075//Plant hormone signal transduction	-	-	-
Unigene0093160	1313	19	109	1.415417769	7.067618623	2.319996257	Up	1.55E-09	4.47E-08	PLATZ transcription factor family protein isoform 3, partial [Theobroma cacao]	-	-	-	GO:0009408//response to heat
Unigene0086141	1532	1053	6016	67.23035032	334.3184902	2.314038576	Up	2.73E-12	1.09E-10	phosphoinositide-specific phospholipase C [Populus tomentosa]	-	-	-	-
Unigene0091396	919	10	57	1.064339688	5.280446889	2.310701365	Up	8.44E-07	1.70E-05	--	-	-	-	-
Unigene0089806	1261	16	91	1.241082536	6.143808073	2.307534086	Up	1.28E-08	3.32E-07	PREDICTED: WAT1-related protein At4g01440-like [Setaria italica]	-	-	-	-
Unigene0054564	536	68	386	12.40908877	61.31035765	2.304733642	Up	0	0	Os02g0141500 [Oryza sativa Japonica Group]	-	-	-	GO:0009642//response to light intensity;GO:0044267//cellular protein metabolic process;GO:0000302//response to reactive oxygen species
Unigene0045374	526	6	34	1.115735559	5.503063288	2.302239786	Up	4.45E-05	0.000633697	--	-	-	-	-
Unigene0046126	615	9	51	1.431407083	7.060027535	2.302239786	Up	1.85E-06	3.51E-05	--	-	-	-	-
Unigene0103031	629	9	51	1.399547466	6.902888608	2.302239786	Up	1.85E-06	3.51E-05	PREDICTED: target of Myb protein 1-like [Cucumis sativus]	-	GO:0044431//Golgi apparatus part;GO:0016020//membrane	GO:0022892	GO:0048193//Golgi vesicle transport;GO:0015031//protein transport
Unigene0027625	795	11	62	1.353384894	6.639507952	2.294504137	Up	4.18E-07	8.83E-06	--	-	-	-	-
Unigene0102101	1347	16	90	1.161844898	5.688349187	2.291592542	Up	1.28E-08	3.32E-07	PREDICTED: sulfate transporter 3.1-like [Brachypodium distachyon]	-	-	-	-
Unigene0089997	1289	10	56	0.758827132	3.69867732	2.285166273	Up	8.79E-07	1.76E-05	--	-	-	-	-
Unigene0088437	2121	10	56	0.461163684	2.247805311	2.285166273	Up	8.79E-07	1.76E-05	coronatine-insensitive protein 1, mRNA [Zea mays]	ko04075//Plant hormone signal transduction;ko04626//Plant-pathogen interaction	-	-	-
Unigene0055752	438	40	224	8.932677386	43.53968096	2.285166273	Up	8.50E-14	4.42E-12	Os07g0678300 [Oryza sativa Japonica Group]	-	-	GO:0004672//protein kinase activity;GO:0032550	GO:0006796//phosphate-containing compound metabolic process;GO:0006464//protein modification process;GO:0007154//cell communication
Unigene0003350	336	7	39	2.037767029	9.881813751	2.277786742	Up	1.53E-05	0.000242422	--	-	-	-	-
Unigene0048239	495	11	61	2.173618164	10.491461	2.271045165	Up	4.28E-07	9.03E-06	Os03g0206400 [Oryza sativa Japonica Group]	-	GO:0043231//intracellular membrane-bounded organelle	-	GO:0006787
Unigene0008331	835	15	83	1.75711648	8.462583199	2.267888281	Up	2.57E-08	6.43E-07	Os07g0564200 [Oryza sativa Japonica Group]	-	-	-	-
Unigene0047583	516	6	33	1.137358342	5.444720278	2.259171064	Up	6.51E-05	0.000885654	--	-	-	-	-
Unigene0077653	266	18	99	6.618912454	31.68581575	2.259171064	Up	3.14E-09	8.73E-08	myo-inositol 1-phosphate synthase [Arthrocnemum glaucum]	ko00562//Inositol phosphate metabolism;ko00521//Streptomycin biosynthesis	GO:0044424//intracellular part	GO:0016872//intramolecular lyase activity;GO:0005488//binding	GO:0006020//inositol metabolic process;GO:0006658//phosphatidylserine metabolic process;GO:0007275//multicellular organismal development;GO:0009642//response to light intensity;GO:0003006//developmental process involved in reproduction;GO:0000302//response to reactive oxygen species;GO:0019758;GO:0002252;GO:0032958//inositol phosphate biosynthetic process;GO:0009725//response to hormone stimulus;…
Unigene0108034	447	6	33	1.312923723	6.285180455	2.259171064	Up	6.51E-05	0.000885529	--	-	-	-	-
Unigene0042072	214	6	33	2.74241544	13.12839095	2.259171064	Up	6.51E-05	0.000885404	--	-	-	-	-
Unigene0092597	1334	43	236	3.152886917	15.06147509	2.25611774	Up	1.07E-13	5.48E-12	hydrolase, alpha/beta fold family protein, expressed [Oryza sativa Japonica Group]	-	-	-	-
Unigene0044331	1388	15	82	1.057054943	5.029626329	2.250400855	Up	2.58E-08	6.44E-07	CSLA9-like protein [Eucalyptus cladocalyx]	-	-	-	-
Unigene0031449	1856	29	158	1.528325271	7.247537141	2.245539199	Up	1.56E-12	6.42E-11	Os03g0141800 [Oryza sativa Japonica Group]	-	-	-	-
Unigene0113172	293	7	38	2.336824988	11.04148053	2.240312037	Up	2.12E-05	0.000323912	Os09g0531600 [Oryza sativa Japonica Group]	-	-	-	GO:0007275//multicellular organismal development;GO:0065007//biological regulation
Unigene0043867	338	7	38	2.025709236	9.571460929	2.240312037	Up	2.12E-05	0.00032386	--	-	-	-	-
Unigene0093271	751	7	38	0.911704023	4.307794666	2.240312037	Up	2.12E-05	0.000323809	PREDICTED: metal tolerance protein 1-like isoform X1 [Setaria italica]	-	GO:0031090//organelle membrane;GO:0043231//intracellular membrane-bounded organelle;GO:0031224//intrinsic to membrane	GO:0015075//ion transmembrane transporter activity;GO:0016628//oxidoreductase activity, acting on the CH-CH group of donors, NAD or NADP as acceptor	GO:0044763;GO:0044710;GO:0000041//transition metal ion transport
Unigene0020626	768	35	189	4.457615375	20.9513455	2.232698853	Up	1.07E-13	5.48E-12	--	-	-	-	-
Unigene0085689	2573	345	1855	13.11520482	61.37838575	2.226490365	Up	9.45E-13	4.02E-11	PREDICTED: alanine--glyoxylate aminotransferase 2 homolog 3, mitochondrial-like [Setaria italica]	ko00250//Alanine, aspartate and glutamate metabolism;ko00260//Glycine, serine and threonine metabolism	GO:0043231//intracellular membrane-bounded organelle	GO:0043168;GO:0008483//transaminase activity	-
Unigene0011935	991	8	43	0.78960902	3.694078633	2.2260042	Up	7.41E-06	0.000125393	PREDICTED: thioredoxin-like 1-2, chloroplastic-like [Brachypodium distachyon]	-	GO:0043231//intracellular membrane-bounded organelle	GO:0015036//disulfide oxidoreductase activity	GO:0019725//cellular homeostasis;GO:0018904
Unigene0018557	608	8	43	1.287010755	6.02110514	2.2260042	Up	7.41E-06	0.000125415	PREDICTED: probable receptor-like protein kinase At5g18500-like [Setaria italica]	-	-	-	-
Unigene0122070	1320	22	118	1.630213623	7.610609005	2.222950876	Up	1.86E-10	5.89E-09	PREDICTED: auxin-responsive protein IAA27-like [Setaria italica]	-	-	-	-
Unigene0080459	249	24	128	9.427741433	43.76449859	2.214776945	Up	4.54E-11	1.53E-09	--	-	-	-	-
Unigene0057111	1258	9	48	0.699773733	3.248418168	2.214776945	Up	2.82E-06	5.19E-05	--	-	-	-	-
Unigene0082291	2116	42	223	1.941464239	8.972232814	2.208321923	Up	9.81E-14	5.05E-12	PREDICTED: UDP-glucose 6-dehydrogenase 5-like [Setaria italica]	ko00500//Starch and sucrose metabolism;ko00520//Amino sugar and nucleotide sugar metabolism;ko00040//Pentose and glucuronate interconversions;ko00053//Ascorbate and aldarate metabolism	GO:0043231//intracellular membrane-bounded organelle	GO:0016616//oxidoreductase activity, acting on the CH-OH group of donors, NAD or NADP as acceptor;GO:0000166//nucleotide binding	GO:0009226//nucleotide-sugar biosynthetic process
Unigene0042390	434	13	69	2.929877018	13.53538757	2.207824184	Up	1.08E-07	2.49E-06	PREDICTED: serine/threonine-protein kinase STN8, chloroplastic [Vitis vinifera]	-	-	GO:0004672//protein kinase activity;GO:0097159;GO:1901363;GO:0036094	GO:0044237//cellular metabolic process
Unigene0112395	1774	23	122	1.26814814	5.854873952	2.206914827	Up	9.18E-11	3.01E-09	PREDICTED: LOW QUALITY PROTEIN: BTB/POZ domain-containing protein At5g03250-like [Cucumis sativus]	-	GO:0016020//membrane	-	-
Unigene0058957	834	24	127	2.814757334	12.96429799	2.203461632	Up	4.54E-11	1.53E-09	Os03g0804900 [Oryza sativa Japonica Group]	-	-	GO:0016740//transferase activity	-
Unigene0137511	1206	7	37	0.567736088	2.611955363	2.201837889	Up	3.04E-05	0.000451109	PREDICTED: coiled-coil domain-containing protein 25-like [Setaria italica]	-	-	-	-
Unigene0030918	1494	25	132	1.636760666	7.522023195	2.200277375	Up	2.25E-11	7.86E-10	galactinol synthase [Xerophyta viscosa]	-	-	-	-
Unigene0085572	2102	11	58	0.511865362	2.349127649	2.198288822	Up	5.10E-07	1.06E-05	sugar transporter protein [Ananas comosus]	-	GO:0000325//plant-type vacuole;GO:0031224//intrinsic to membrane	GO:0005402;GO:0005365//myo-inositol transmembrane transporter activity	GO:0044763;GO:0015791//polyol transport;GO:0008643//carbohydrate transport
Unigene0044588	742	46	242	6.063867384	27.76660584	2.195040727	Up	5.64E-14	3.01E-12	PREDICTED: tubulin beta-1 chain [Vitis vinifera]	ko04145//Phagosome;ko04540//Gap junction;ko05130//Pathogenic Escherichia coli infection	-	-	-
Unigene0041369	286	8	42	2.736022864	12.50243461	2.192056868	Up	1.01E-05	0.000165713	--	-	-	-	-
Unigene0104789	337	16	84	4.643931982	21.22074955	2.192056868	Up	1.29E-08	3.35E-07	--	-	-	-	-
Unigene0011056	444	8	42	1.762393106	8.053370042	2.192056868	Up	1.01E-05	0.000165741	--	-	-	-	-
Unigene0023401	366	16	84	4.275970158	19.53932404	2.192056868	Up	1.29E-08	3.35E-07	plasma membrane intrinsic protein PIP2;7 [Hordeum vulgare]	-	GO:0031224//intrinsic to membrane	-	GO:0051234//establishment of localization
Unigene0107983	2519	210	1098	8.154303949	37.10953455	2.186156267	Up	0	0	P450 [Elaeis guineensis]	-	-	-	-
Unigene0089771	1605	60	312	3.65655392	16.5497292	2.178251069	Up	0	0	sucrose phosphate synthase [Musa acuminata AAA Group]	ko00500//Starch and sucrose metabolism	-	GO:0035251//UDP-glucosyltransferase activity	GO:0005984//disaccharide metabolic process
Unigene0049588	529	41	213	7.5809556	34.27956214	2.176897061	Up	1.21E-13	6.10E-12	bromelain [Ananas comosus]	-	GO:0043231//intracellular membrane-bounded organelle	GO:0016491//oxidoreductase activity;GO:0070011	GO:0019538//protein metabolic process
Unigene0058835	1551	23	119	1.450480206	6.532004844	2.170995253	Up	9.18E-11	3.01E-09	PREDICTED: probable calcium-binding protein CML10-like [Setaria italica]	ko04626//Plant-pathogen interaction	GO:0043231//intracellular membrane-bounded organelle	GO:0046872//metal ion binding	-
Unigene0058478	1072	134	693	12.22660217	55.03637027	2.170361797	Up	0	0	PREDICTED: fatty acid oxidation complex subunit alpha-like [Cucumis sativus]	-	-	GO:0003824//catalytic activity	GO:0008152//metabolic process
Unigene0142723	2114	7	36	0.323883501	1.449802527	2.162309525	Up	4.51E-05	0.000639154	gag-pol polyprotein [Phaseolus vulgaris]	-	GO:0043231//intracellular membrane-bounded organelle	GO:0046872//metal ion binding;GO:0003676//nucleic acid binding	GO:0006259//DNA metabolic process
Unigene0029796	420	7	36	1.630213623	7.297339385	2.162309525	Up	4.51E-05	0.000639248	--	-	-	-	-
Unigene0057663	1769	224	1150	12.38556873	55.34537597	2.159802669	Up	2.45E-13	1.17E-11	glycine-rich protein A3 [Zea mays]	-	-	-	-
Unigene0044472	556	8	41	1.407378667	6.277986821	2.15729145	Up	1.42E-05	0.000226352	--	-	-	-	-
Unigene0031021	523	8	41	1.496180763	6.674112185	2.15729145	Up	1.42E-05	0.000226315	PREDICTED: probable carboxylesterase 12-like [Fragaria vesca subsp. vesca]	-	-	-	-
Unigene0017904	1167	150	768	12.57234156	56.0275586	2.155883256	Up	2.38E-14	1.31E-12	PREDICTED: pollen-specific leucine-rich repeat extensin-like protein 2-like [Setaria italica]	-	-	-	-
Unigene0122017	1844	25	128	1.32609568	5.909631317	2.155883256	Up	2.25E-11	7.86E-10	Nudix hydrolase 8 [Aegilops tauschii]	-	-	-	-
Unigene0084164	279	77	394	26.99493526	120.2273717	2.155004724	Up	0	0	3-deoxy-D-arabino-heptulosonate-7-phosphate synthase [Vitis vinifera]	-	-	-	-
Unigene0009462	273	9	46	3.224598375	14.34519708	2.1533764	Up	4.77E-06	8.41E-05	conserved hypothetical protein [Ricinus communis]	-	-	-	-
Unigene0048960	413	11	56	2.605183998	11.54381372	2.147662749	Up	6.74E-07	1.38E-05	Os03g0300900 [Oryza sativa Japonica Group]	-	GO:0043231//intracellular membrane-bounded organelle	-	-
Unigene0056303	840	11	56	1.280882132	5.675708411	2.147662749	Up	6.74E-07	1.38E-05	GAST-like protein [Populus euphratica]	-	-	-	-
Unigene0057742	866	11	56	1.242426087	5.50530608	2.147662749	Up	6.74E-07	1.38E-05	RAV1 [Castanea sativa]	-	-	-	-
Unigene0056864	1171	12	61	1.002351672	4.434904522	2.145514282	Up	2.83E-07	6.13E-06	CYCLOIDEA-like protein [Maurandya antirrhiniflora]	-	-	-	-
Unigene0138813	1594	131	665	8.038569056	35.51768595	2.143526974	Up	1.50E-13	7.44E-12	Os01g0871300 [Oryza sativa Japonica Group]	-	GO:0009532//plastid stroma	GO:0043168;GO:0008483//transaminase activity	GO:0003006//developmental process involved in reproduction;GO:0009073//aromatic amino acid family biosynthetic process
Unigene0144193	1874	41	208	2.139981597	9.449418485	2.142627159	Up	1.21E-13	6.10E-12	PREDICTED: LOW QUALITY PROTEIN: sucrose:sucrose 1-fructosyltransferase-like [Setaria italica]	ko00500//Starch and sucrose metabolism;ko00052//Galactose metabolism	-	GO:0004558//alpha-glucosidase activity	GO:0044238//primary metabolic process
Unigene0027859	899	15	76	1.632026986	7.197227573	2.140776363	Up	2.76E-08	6.88E-07	PREDICTED: auxin-induced in root cultures protein 12-like [Setaria italica]	-	GO:0031224//intrinsic to membrane	GO:0016491//oxidoreductase activity	-
Unigene0100347	349	17	86	4.76452119	20.97897951	2.138541359	Up	6.51E-09	1.75E-07	Os06g0711900 [Oryza sativa Japonica Group]	-	-	-	-
Unigene0049585	399	20	101	4.902898114	21.55062216	2.136022833	Up	7.69E-10	2.29E-08	fastuosain precursor [Bromelia fastuosa]	ko04142//Lysosome;ko04145//Phagosome;ko04612//Antigen processing and presentation;ko05323//Rheumatoid arthritis	-	GO:0070011	GO:0019538//protein metabolic process
Unigene0050086	1854	27	136	1.424458505	6.245116051	2.132314785	Up	5.68E-12	2.14E-10	PREDICTED: amino acid permease 1-like [Brachypodium distachyon]	-	GO:0031224//intrinsic to membrane	-	-
Unigene0003273	296	8	40	2.643589659	11.50481435	2.12166754	Up	2.08E-05	0.000320212	OSIGBa0148P16.6 [Oryza sativa Indica Group]	-	-	-	-
Unigene0078099	1391	9	45	0.632865102	2.754207892	2.12166754	Up	6.65E-06	0.000113801	Os01g0928100 [Oryza sativa Japonica Group]	-	GO:0043231//intracellular membrane-bounded organelle	-	-
Unigene0053269	618	9	45	1.424458505	6.19919608	2.12166754	Up	6.65E-06	0.000113761	--	-	-	-	-
Unigene0001153	1708	9	45	0.515407117	2.243034647	2.12166754	Up	6.65E-06	0.000113781	--	-	-	-	-
Unigene0041635	1181	7	35	0.57975421	2.523071055	2.12166754	Up	6.81E-05	0.000922715	--	-	-	-	-
Unigene0122662	3601	7	35	0.190138773	0.827477622	2.12166754	Up	6.81E-05	0.000922585	PREDICTED: topless-related protein 2-like [Setaria italica]	-	-	-	-
Unigene0125882	1114	10	50	0.878032472	3.82116814	2.12166754	Up	2.27E-06	4.22E-05	--	-	-	-	-
Unigene0008333	387	21	105	5.30767226	23.0988133	2.12166754	Up	3.79E-10	1.16E-08	cysteine peptidase [Ananas comosus]	-	-	GO:0008233//peptidase activity	-
Unigene0046670	700	7	35	0.978128174	4.256781308	2.12166754	Up	6.81E-05	0.000922455	--	-	-	-	-
Unigene0091577	630	8	40	1.242067522	5.405436582	2.12166754	Up	2.08E-05	0.000320263	--	-	-	-	-
Unigene0031742	1100	218	1085	19.38472199	83.9746858	2.115034448	Up	0	0	Os01g0187900 [Oryza sativa Japonica Group]	-	-	GO:0005488//binding	GO:0009725//response to hormone stimulus
Unigene0079188	971	90	447	9.066069581	39.19219865	2.11201737	Up	0	0	--	-	-	-	-
Unigene0068327	1078	178	879	16.15091048	69.4194948	2.10372537	Up	1.37E-13	6.83E-12	phenylalanine ammonia lyase [Musa acuminata AAA Group]	ko00940//Phenylpropanoid biosynthesis;ko00360//Phenylalanine metabolism;ko00910//Nitrogen metabolism	-	-	-
Unigene0085257	203	13	64	6.263875004	26.84078854	2.099299727	Up	1.60E-07	3.60E-06	hypothetical protein ZEAMMB73_428483, partial [Zea mays]	-	-	-	-
Unigene0070727	521	11	54	2.065145856	8.824038028	2.095195329	Up	1.08E-06	2.12E-05	--	-	-	-	-
Unigene0093037	595	30	147	4.931738691	21.03350764	2.092521195	Up	8.46E-13	3.63E-11	PREDICTED: NAC domain-containing protein 21/22-like [Setaria italica]	-	-	GO:0003676//nucleic acid binding	GO:0006351//transcription, DNA-dependent
Unigene0084160	1079	83	405	7.524062875	31.95544819	2.086478112	Up	1.45E-13	7.17E-12	2-dehydro-3-deoxyphosphoheptonate aldolase/ 3-deoxy-d-arabino-heptulosonate 7-phosphate synthetase [Populus trichocarpa]	ko00400//Phenylalanine, tyrosine and tryptophan biosynthesis	-	-	-
Unigene0028779	326	8	39	2.400314537	10.18493687	2.085141664	Up	3.10E-05	0.000459046	PREDICTED: WAT1-related protein At1g25270-like [Setaria italica]	-	-	-	-
Unigene0047031	1010	8	39	0.774754989	3.287415268	2.085141664	Up	3.10E-05	0.000458905	--	-	-	-	-
Unigene0048666	337	8	39	2.321965991	9.852490861	2.085141664	Up	3.10E-05	0.000458976	PREDICTED: calcium-dependent protein kinase 4-like [Brachypodium distachyon]	ko04626//Plant-pathogen interaction;ko05145//Toxoplasmosis	GO:0043231//intracellular membrane-bounded organelle	GO:0046872//metal ion binding;GO:0004672//protein kinase activity;GO:0032550	GO:0006796//phosphate-containing compound metabolic process;GO:0006464//protein modification process
Unigene0138234	998	8	39	0.78407068	3.326943307	2.085141664	Up	3.10E-05	0.000458835	--	-	-	-	-
Unigene0058709	511	15	73	2.871217731	12.16223231	2.082673409	Up	3.34E-08	8.21E-07	pherophorin-dz1 protein [Volvox carteri f. nagariensis]	-	-	-	-
Unigene0081994	1829	22	107	1.176534709	4.980597047	2.081774813	Up	1.88E-10	5.95E-09	--	-	-	-	-
Unigene0107204	2783	176	855	6.185790822	26.15557325	2.080088437	Up	0	0	Os01g0582600 [Oryza sativa Japonica Group]	-	GO:0009536//plastid;GO:0031090//organelle membrane	-	GO:0009719;GO:0006812//cation transport;GO:0010033//response to organic substance
Unigene0065702	504	14	68	2.717022705	11.48655274	2.079847365	Up	7.76E-08	1.82E-06	PREDICTED: galactose oxidase-like [Setaria italica]	-	GO:0043231//intracellular membrane-bounded organelle	-	-
Unigene0047522	414	20	97	4.725256878	19.94723608	2.077724193	Up	7.92E-10	2.36E-08	pectinesterase inhibitor [Populus tremula]	-	-	-	-
Unigene0060258	738	1101	5332	145.9239999	615.099131	2.075601757	Up	3.77E-12	1.46E-10	farnesylated protein 1 [Zea mays]	-	GO:0016020//membrane;GO:0044424//intracellular part	GO:0043169//cation binding	GO:0006812//cation transport
Unigene0052709	232	31	150	13.06981611	55.04458588	2.074361826	Up	4.95E-13	2.21E-11	PREDICTED: probable E3 ubiquitin-protein ligase HERC2-like isoform 2 [Brachypodium distachyon]	-	GO:0044424//intracellular part	GO:0005488//binding	-
Unigene0083640	670	59	285	8.6133675	36.21440814	2.071914505	Up	7.11E-15	4.12E-13	Os05g0390000 [Oryza sativa Japonica Group]	-	-	-	-
Unigene0070143	256	17	82	6.495382404	27.27000525	2.069828609	Up	7.38E-09	1.97E-07	peptidase [Galdieria sulphuraria]	-	-	-	-
Unigene0045349	537	20	96	3.64293547	15.21977674	2.062773851	Up	8.07E-10	2.40E-08	expressed protein [Oryza sativa Japonica Group]	-	-	-	-
Unigene0078822	663	1367	6551	201.6743912	841.2118959	2.060441351	Up	1.51E-12	6.23E-11	late-embryogenesis abundant protein-like protein [Ananas comosus]	-	-	-	-
Unigene0048381	316	14	67	4.333479251	18.05090808	2.058473714	Up	9.24E-08	2.15E-06	Os04g0520700 [Oryza sativa Japonica Group]	-	-	-	-
Unigene0117181	2547	41	196	1.574529059	6.551465539	2.056897285	Up	1.21E-13	6.10E-12	OSJNBa0035M09.1 [Oryza sativa Japonica Group]	-	-	-	-
Unigene0132175	1037	9	43	0.84890584	3.530214007	2.056079199	Up	1.42E-05	0.000225515	--	-	-	-	-
Unigene0026766	2135	9	43	0.412325694	1.714675375	2.056079199	Up	1.42E-05	0.000225552	KH domain containing protein, expressed [Oryza sativa Japonica Group]	-	-	-	-
Unigene0003824	1818	1649	7872	88.72020674	368.640071	2.054878267	Up	6.11E-12	2.28E-10	AMP-binding protein [Zea mays]	-	GO:0042579//microbody	GO:0016405//CoA-ligase activity;GO:0016878//acid-thiol ligase activity;GO:0032550	GO:0046459//short-chain fatty acid metabolic process;GO:0044262//cellular carbohydrate metabolic process
Unigene0105865	639	13	62	1.989932122	8.260420692	2.053496038	Up	2.42E-07	5.32E-06	--	-	-	-	-
Unigene0052369	1179	25	119	2.074063133	8.59299365	2.050701019	Up	2.28E-11	7.93E-10	Os06g0725500 [Oryza sativa Japonica Group]	-	GO:0043231//intracellular membrane-bounded organelle	-	-
Unigene0055826	1077	8	38	0.726557604	3.003856819	2.047666959	Up	4.70E-05	0.000662102	PREDICTED: fimbrin-like protein 2 [Vitis vinifera]	-	-	GO:0046872//metal ion binding;GO:0008092//cytoskeletal protein binding	-
Unigene0029172	876	12	57	1.339901608	5.539646908	2.047666959	Up	6.83E-07	1.40E-05	--	-	-	-	-
Unigene0075384	286	8	38	2.736022864	11.31172655	2.047666959	Up	4.70E-05	0.000662199	putative lateral root primordia (LRP1) [Oryza sativa Japonica Group]	-	-	-	-
Unigene0018818	277	8	38	2.824918913	11.67925557	2.047666959	Up	4.70E-05	0.000662005	--	-	-	-	-
Unigene0013799	3357	79	373	2.301820844	9.459514018	2.038990518	Up	0	0	PREDICTED: 1-deoxy-D-xylulose 5-phosphate reductoisomerase, chloroplastic-like isoform X2 [Setaria italica]	ko00900//Terpenoid backbone biosynthesis	-	-	-
Unigene0126362	1405	3110	14662	216.5109338	888.4402497	2.036834871	Up	0	0	allene oxide cyclase [Gladiolus hybrid cultivar]	ko00592//alpha-Linolenic acid metabolism	GO:0009536//plastid	GO:0009975//cyclase activity	GO:0009694//jasmonic acid metabolic process
Unigene0115401	4687	10	47	0.208689604	0.853717608	2.032400202	Up	6.48E-06	0.000111239	PREDICTED: protein MODIFIER OF SNC1 1-like isoform X1 [Setaria italica]	-	-	-	-
Unigene0131852	910	10	47	1.074866125	4.397114758	2.032400202	Up	6.48E-06	0.000111219	--	-	-	-	-
Unigene0027768	475	93	437	19.15072003	78.32477607	2.032070104	Up	6.82E-14	3.59E-12	--	-	-	-	-
Unigene0090361	295	15	70	4.973533087	20.201674	2.022131867	Up	5.48E-08	1.31E-06	PREDICTED: zinc finger CCCH domain-containing protein 20 [Vitis vinifera]	-	-	-	-
Unigene0011532	636	12	56	1.845524856	7.496218656	2.022131867	Up	9.51E-07	1.90E-05	--	-	-	-	-
Unigene0068469	1241	9	42	0.709359675	2.881302416	2.022131867	Up	2.13E-05	0.000325297	PREDICTED: UTP--glucose-1-phosphate uridylyltransferase-like [Glycine max]	ko00500//Starch and sucrose metabolism;ko00520//Amino sugar and nucleotide sugar metabolism;ko00052//Galactose metabolism;ko00040//Pentose and glucuronate interconversions	GO:0042995//cell projection;GO:0044444//cytoplasmic part;GO:0016020//membrane	GO:0051748//UTP-monosaccharide-1-phosphate uridylyltransferase activity	GO:0005984//disaccharide metabolic process;GO:0010038//response to metal ion;GO:0005982//starch metabolic process;GO:0009267//cellular response to starvation;GO:0048229//gametophyte development;GO:0052386//cell wall thickening;GO:0044093;GO:0006970//response to osmotic stress;GO:0032958//inositol phosphate biosynthetic process
Unigene0063188	311	17	79	5.346681335	21.62609153	2.016057353	Up	1.03E-08	2.69E-07	PREDICTED: dynein 8 kDa light chain, flagellar outer arm-like [Setaria italica]	ko04962//Vasopressin-regulated water reabsorption	GO:0044424//intracellular part	-	GO:0009987//cellular process
Unigene0098053	425	14	65	3.222069278	13.02074282	2.014752337	Up	1.51E-07	3.40E-06	--	-	-	-	-
Unigene0042406	390	8	37	2.006416767	8.076969661	2.009192811	Up	7.18E-05	0.000967446	PREDICTED: scarecrow-like protein 8-like [Brachypodium distachyon]	-	-	-	-
Unigene0065116	320	8	37	2.445320434	9.843806775	2.009192811	Up	7.18E-05	0.000967717	Os10g0481200 [Oryza sativa Japonica Group]	-	-	-	-
Unigene0003302	314	8	37	2.492046302	10.03190499	2.009192811	Up	7.18E-05	0.000967582	--	-	-	-	-
Unigene0099980	2227	90	416	3.952920325	15.90319734	2.008326067	Up	0	0	Os01g0884300 [Oryza sativa Japonica Group]	-	-	GO:0003676//nucleic acid binding	GO:0006351//transcription, DNA-dependent
Unigene0008541	416	13	60	3.056650543	12.27917685	2.006190323	Up	4.41E-07	9.28E-06	Os01g0928100 [Oryza sativa Japonica Group]	-	GO:0044424//intracellular part	-	-
Unigene0075518	902	18	83	1.95191875	7.833987773	2.004853875	Up	4.93E-09	1.34E-07	--	-	-	-	-
Unigene0122529	658	131	603	19.47337246	78.01942641	2.002330636	Up	1.50E-13	7.44E-12	plasma membrane intrinsic protein [Tulipa gesneriana]	-	-	-	-
Unigene0104904	431	10	46	2.269438918	9.086400936	2.001373307	Up	9.65E-06	0.000159748	AT3G11230 [Arabidopsis thaliana]	-	GO:0043231//intracellular membrane-bounded organelle	-	-
Unigene0085761	1290	10	46	0.758238894	3.035844034	2.001373307	Up	9.65E-06	0.000159831	Chaperone protein dnaJ [Aegilops tauschii]	-	GO:0044424//intracellular part	-	GO:0044267//cellular protein metabolic process;GO:0000302//response to reactive oxygen species;GO:0009642//response to light intensity
Unigene0050063	473	35	161	7.237734901	28.97851123	2.001373307	Up	1.07E-13	5.48E-12	cyclic nucleotide gated channel 2 [Phragmites australis]	-	GO:0016020//membrane	GO:0005488//binding;GO:0046873//metal ion transmembrane transporter activity;GO:0005221//intracellular cyclic nucleotide activated cation channel activity	GO:0006811//ion transport;GO:0051716//cellular response to stimulus;GO:0006950//response to stress
Unigene0029527	404	10	46	2.421109341	9.693660404	2.001373307	Up	9.65E-06	0.000159776	--	-	-	-	-
Unigene0045511	479	10	46	2.042021239	8.17586389	2.001373307	Up	9.65E-06	0.000159803	--	-	-	-	-
Unigene0106095	3164	12	55	0.370971494	1.479917648	1.996136658	Up	1.36E-06	2.64E-05	PREDICTED: lipoxygenase 6, choloroplastic [Vitis vinifera]	ko00592//alpha-Linolenic acid metabolism;ko00591//Linoleic acid metabolism	GO:0016020//membrane;GO:0009536//plastid	GO:0046914//transition metal ion binding;GO:0016702//oxidoreductase activity, acting on single donors with incorporation of molecular oxygen, incorporation of two atoms of oxygen	GO:0006633//fatty acid biosynthetic process;GO:0006950//response to stress;GO:0009694//jasmonic acid metabolic process;GO:0055114//oxidation-reduction process
Unigene0091294	659	14	64	2.077965771	8.268103299	1.992384524	Up	2.05E-07	4.55E-06	--	-	-	-	-
Unigene0091292	310	150	685	47.3287826	188.1222707	1.990880933	Up	2.38E-14	1.31E-12	plasma membrane intrinsic protein 1 [Lilium hybrid cultivar]	-	-	-	-
Unigene0049190	260	9	41	3.385828294	13.42523336	1.987366449	Up	3.23E-05	0.000475394	--	-	-	-	-
Unigene0028607	1061	11	50	1.01408199	4.012046473	1.984164017	Up	4.39E-06	7.81E-05	thioredoxin [Zea mays]	-	-	-	-
Unigene0074110	1340	942	4281	68.76095072	271.9892654	1.983888316	Up	4.73E-13	2.13E-11	PREDICTED: F-box protein At2g16365-like [Vitis vinifera]	-	-	-	-
Unigene0050542	865	221	1004	24.99032675	98.81637996	1.98338044	Up	3.60E-14	1.95E-12	Bifunctional monodehydroascorbate reductase and carbonic anhydrase nectarin-3 [Aegilops tauschii]	ko00910//Nitrogen metabolism	GO:0043231//intracellular membrane-bounded organelle	GO:0046914//transition metal ion binding;GO:0016836//hydro-lyase activity	GO:0044237//cellular metabolic process
Unigene0062584	2632	13	59	0.483118019	1.908435389	1.981942777	Up	6.27E-07	1.29E-05	PREDICTED: dentin sialophosphoprotein-like isoform X4 [Setaria italica]	-	-	-	-
Unigene0051318	1470	32588	147099	2168.383736	8519.29624	1.974114166	Up	1.81E-10	5.75E-09	cysteine peptidase [Ananas comosus]	ko04142//Lysosome;ko04145//Phagosome;ko04612//Antigen processing and presentation;ko05323//Rheumatoid arthritis	-	GO:0016787//hydrolase activity	-
Unigene0097800	1275	14	63	1.074023093	4.206701528	1.969664447	Up	2.89E-07	6.26E-06	PREDICTED: U-box domain-containing protein 8-like [Setaria italica]	-	-	-	-
Unigene0006940	726	10	45	1.347283986	5.277001622	1.969664447	Up	1.45E-05	0.000230889	--	-	-	-	-
Unigene0105666	2277	328	1474	14.08985687	55.11195123	1.96770825	Up	1.83E-13	8.96E-12	laccase precursor [Solanum lycopersicum]	-	-	-	-
Unigene0084769	2869	42	188	1.431906005	5.578772296	1.962010874	Up	9.81E-14	5.05E-12	PREDICTED: vacuolar-sorting receptor 1-like [Vitis vinifera]	-	-	-	-
Unigene0078818	344	17	76	4.833772952	18.80903369	1.960204118	Up	2.08E-08	5.28E-07	--	-	-	-	-
Unigene0018657	1851	2043	9133	107.9587174	420.0668145	1.960139075	Up	0	0	S-adenosyl-L-methionine synthase [Musa acuminata AAA Group]	ko00270//Cysteine and methionine metabolism	-	-	-
Unigene0104260	1044	41	183	3.841307962	14.92319884	1.957887279	Up	1.21E-13	6.10E-12	PREDICTED: probable RNA-dependent RNA polymerase 5-like [Vitis vinifera]	-	-	-	-
Unigene0138243	499	11	49	2.156194371	8.360011387	1.955017671	Up	6.57E-06	0.000112579	Target of rapamycin [Theobroma cacao]	ko03015//mRNA surveillance pathway	-	GO:0016772//transferase activity, transferring phosphorus-containing groups	GO:0009987//cellular process
Unigene0067771	1092	11	49	0.985293948	3.820188353	1.955017671	Up	6.57E-06	0.000112599	--	-	-	-	-
Unigene0041415	443	11	49	2.428760702	9.416807408	1.955017671	Up	6.57E-06	0.000112619	--	-	-	-	-
Unigene0031073	1210	9	40	0.727533352	2.814400865	1.951742539	Up	4.92E-05	0.000688674	--	-	-	-	-
Unigene0069844	485	9	40	1.815083209	7.021494941	1.951742539	Up	4.92E-05	0.000688574	--	-	-	-	-
Unigene0137031	1861	9	40	0.473033507	1.829889869	1.951742539	Up	4.92E-05	0.000688473	PREDICTED: dynamin-2B [Vitis vinifera]	-	-	GO:0017111//nucleoside-triphosphatase activity;GO:0032550;GO:0008289//lipid binding	GO:0009154
Unigene0029754	838	16	71	1.867547826	7.213161644	1.949486565	Up	6.17E-08	1.46E-06	--	-	-	-	-
Unigene0065650	711	14	62	1.925990778	7.423922394	1.946580834	Up	4.18E-07	8.83E-06	Os04g0379600 [Oryza sativa Japonica Group]	ko04626//Plant-pathogen interaction	-	-	-
Unigene0057509	904	14	62	1.514800269	5.838947812	1.946580834	Up	4.18E-07	8.83E-06	--	-	-	-	-
Unigene0085314	2400	12	53	0.489064087	1.880078411	1.942697399	Up	2.98E-06	5.45E-05	Os08g0457600 [Oryza sativa Japonica Group]	-	-	-	-
Unigene0052974	581	12	53	2.020230307	7.766244727	1.942697399	Up	2.98E-06	5.45E-05	protein kinase family protein [Musa acuminata]	-	GO:0005737//cytoplasm	GO:0032550;GO:0004672//protein kinase activity	GO:0009755//hormone-mediated signaling pathway;GO:0006796//phosphate-containing compound metabolic process;GO:0009628//response to abiotic stimulus;GO:0006464//protein modification process;GO:0006950//response to stress
Unigene0075003	2001	189	833	9.238691896	35.44126766	1.939669707	Up	2.66E-13	1.26E-11	chloroplast beta-amylase [Musa acuminata AAA Group]	-	-	GO:0016798//hydrolase activity, acting on glycosyl bonds	GO:0005975//carbohydrate metabolic process
Unigene0011960	1664	10	44	0.587817412	2.251182423	1.937242969	Up	2.21E-05	0.000335679	Os08g0135400 [Oryza sativa Japonica Group]	-	-	-	-
Unigene0031671	989	10	44	0.989007254	3.787631498	1.937242969	Up	2.21E-05	0.000335785	--	-	-	-	-
Unigene0093792	1039	10	44	0.941413064	3.605358567	1.937242969	Up	2.21E-05	0.000335732	P-loop containing nucleoside triphosphate hydrolases superfamily protein [Theobroma cacao]	-	GO:0016020//membrane	GO:0032550;GO:0042623//ATPase activity, coupled	GO:0009154;GO:0003006//developmental process involved in reproduction
Unigene0083845	1537	10	44	0.636387881	2.437194243	1.937242969	Up	2.21E-05	0.000335838	--	-	-	-	-
Unigene0056095	1099	13	57	1.157021498	4.415587526	1.932189742	Up	1.35E-06	2.63E-05	--	-	-	-	-
Unigene0046183	844	13	57	1.506595528	5.749680914	1.932189742	Up	1.35E-06	2.63E-05	Os03g0824600 [Oryza sativa Japonica Group]	-	-	-	-
Unigene0102621	439	13	57	2.89650712	11.05405624	1.932189742	Up	1.35E-06	2.63E-05	protein binding protein [Zea mays]	-	-	-	-
Unigene0062123	558	11	48	1.928209661	7.323494723	1.925270328	Up	9.92E-06	0.00016365	PREDICTED: late embryogenesis abundant protein, group 3-like isoform 1 [Brachypodium distachyon]	-	-	-	-
Unigene0011933	333	11	48	3.231054027	12.27180197	1.925270328	Up	9.92E-06	0.000163678	--	-	-	-	-
Unigene0122689	957	3465	15120	354.149856	1345.089517	1.925270328	Up	4.96E-12	1.89E-10	seed specific protein Bn15D1B [Zea mays]	-	-	-	-
Unigene0062973	1829	17	74	0.909140457	3.444525061	1.92172997	Up	4.05E-08	9.88E-07	PREDICTED: CBL-interacting protein kinase 1-like [Solanum lycopersicum]	-	-	-	-
Unigene0063831	1560	17	74	1.065908907	4.038484831	1.92172997	Up	4.05E-08	9.88E-07	Os01g0757200 [Oryza sativa Japonica Group]	ko00904//Diterpenoid biosynthesis	-	-	-
Unigene0068382	206	20	87	9.496390036	35.95533726	1.920754847	Up	2.86E-09	8.00E-08	PREDICTED: coiled-coil domain-containing protein 25-like [Brachypodium distachyon]	-	-	-	-
Unigene0077650	1297	52	226	3.921562454	14.83473517	1.91947869	Up	1.55E-14	8.73E-13	L-myo-inositol-1-phosphate synthase [Actinidia deliciosa]	ko00562//Inositol phosphate metabolism;ko00521//Streptomycin biosynthesis	-	-	-
Unigene0084495	262	110	478	41.06645004	155.323776	1.91924654	Up	0	0	HPRG1m [Volvox carteri f. nagariensis]	-	-	-	-
Unigene0143744	1776	25	108	1.376869614	5.177166456	1.910770758	Up	4.96E-11	1.67E-09	PREDICTED: galactokinase [Vitis vinifera]	ko00520//Amino sugar and nucleotide sugar metabolism;ko00052//Galactose metabolism	GO:0044444//cytoplasmic part	GO:0016773//phosphotransferase activity, alcohol group as acceptor;GO:0032550	GO:0016310//phosphorylation;GO:0019318//hexose metabolic process
Unigene0027460	1440	187	807	12.70208114	47.71142383	1.909269849	Up	3.26E-13	1.51E-11	PREDICTED: uncharacterized LOC101208882 [Cucumis sativus]	-	-	-	-
Unigene0091295	291	337	1450	113.2746373	424.2153194	1.904971849	Up	0	0	aquaporin PIP2-2 [Zea mays]	-	-	-	-
Unigene0101721	704	10	43	1.38938661	5.200045348	1.904076105	Up	3.35E-05	0.000492985	--	-	-	-	-
Unigene0104334	284	10	43	3.444113288	12.89025326	1.904076105	Up	3.35E-05	0.00049291	phenylalanine ammonia-lyase [Eucalyptus robusta]	ko00940//Phenylpropanoid biosynthesis;ko00360//Phenylalanine metabolism;ko00910//Nitrogen metabolism	-	GO:0016829//lyase activity	GO:0006725//cellular aromatic compound metabolic process;GO:0044710;GO:1901360
Unigene0050478	1092	281	1206	25.16978176	94.02341131	1.901327317	Up	0	0	expressed protein [Oryza sativa Japonica Group]	-	-	-	-
Unigene0028780	1058	32	137	2.958421697	11.02417843	1.897771529	Up	3.93E-13	1.79E-11	PREDICTED: WAT1-related protein At1g25270-like [Setaria italica]	-	-	-	-
Unigene0112316	1449	11	47	0.742540367	2.761473036	1.894896679	Up	1.50E-05	0.000238119	--	-	-	-	-
Unigene0003921	1063	38	162	3.496601185	12.97457332	1.891661935	Up	7.64E-14	4.00E-12	--	-	-	-	-
Unigene0058833	310	38	162	11.98995826	44.49023045	1.891661935	Up	7.64E-14	4.00E-12	--	-	-	-	-
Unigene0044437	468	191	812	39.91933359	147.7139497	1.887646535	Up	1.31E-13	6.55E-12	PREDICTED: probable xyloglucan glycosyltransferase 12 [Vitis vinifera]	-	-	GO:0016759//cellulose synthase activity	-
Unigene0047983	313	20	85	6.250020279	23.11989848	1.887202287	Up	5.65E-09	1.53E-07	Os10g0368400 [Oryza sativa Japonica Group]	ko04142//Lysosome	GO:0043231//intracellular membrane-bounded organelle;GO:0030118//clathrin coat	GO:0022892	GO:0006281//DNA repair;GO:0015031//protein transport
Unigene0044733	849	350	1484	40.32330516	148.8118601	1.88380371	Up	2.16E-13	1.04E-11	expressed protein [Oryza sativa Japonica Group]	-	GO:0043231//intracellular membrane-bounded organelle	-	-
Unigene0085868	2284	2266	9601	97.04196329	357.8752832	1.882776263	Up	0	0	PREDICTED: eukaryotic peptide chain release factor subunit 1-3-like [Cucumis sativus]	ko03015//mRNA surveillance pathway	GO:0044424//intracellular part	GO:0003747//translation release factor activity	GO:0006412//translation
Unigene0049193	1220	38	161	3.046628738	11.23511132	1.88272881	Up	7.66E-14	4.01E-12	Os02g0696500 [Oryza sativa Japonica Group]	-	-	-	-
Unigene0125617	399	17	72	4.167463397	15.36281976	1.882201606	Up	8.62E-08	2.02E-06	--	-	-	-	-
Unigene0116040	1460	60	254	4.019704824	14.81126647	1.881533537	Up	0	0	PREDICTED: CAS1 domain-containing protein 1-like [Vitis vinifera]	-	-	-	-
Unigene0092898	2053	26	110	1.238740015	4.561577632	1.880659441	Up	4.01E-11	1.36E-09	retrotransposon like protein [Arabidopsis thaliana]	-	-	-	-
Unigene0116651	1363	35	148	2.511701106	9.244367331	1.879909794	Up	1.18E-13	5.99E-12	--	-	-	-	-
Unigene0132557	1886	44	186	2.281953322	8.396196429	1.879466638	Up	6.26E-14	3.31E-12	MATE efflux family protein isoform 1 [Theobroma cacao]	-	-	-	-
Unigene0030168	2864	44	186	1.502710881	5.52905952	1.879466638	Up	6.26E-14	3.31E-12	PREDICTED: E3 ubiquitin-protein ligase RNF14-like isoform 1 [Solanum lycopersicum]	-	-	GO:0046872//metal ion binding	GO:0034645//cellular macromolecule biosynthetic process;GO:0006464//protein modification process
Unigene0143535	1479	32	135	2.116301661	7.771000359	1.876555043	Up	4.92E-13	2.20E-11	PREDICTED: peroxidase 73-like [Setaria italica]	ko00680//Methane metabolism;ko00940//Phenylpropanoid biosynthesis;ko00360//Phenylalanine metabolism	-	-	-
Unigene0028305	2646	19	80	0.702359611	2.57401742	1.873740027	Up	1.80E-08	4.58E-07	Os03g0419100 [Oryza sativa Japonica Group]	-	GO:0005622//intracellular	GO:0097159;GO:1901363	GO:0009755//hormone-mediated signaling pathway;GO:0006351//transcription, DNA-dependent
Unigene0083674	828	62	261	7.324148161	26.83622999	1.873449132	Up	0	0	Low affinity sulfate transporter 3 [Triticum urartu]	-	-	-	-
Unigene0085867	586	135	567	22.53366953	82.37525603	1.870128773	Up	2.12E-13	1.02E-11	--	-	-	-	-
Unigene0062805	2359	45	189	1.865865529	6.820955212	1.870128773	Up	0	0	gag-pol polyprotein [Silene latifolia]	-	-	GO:0003676//nucleic acid binding	GO:0006259//DNA metabolic process
Unigene0135620	2885	26	109	0.881501994	3.216562652	1.867484052	Up	5.50E-11	1.84E-09	PREDICTED: formin-like protein 5-like [Setaria italica]	-	-	-	-
Unigene0013725	1031	11	46	1.04358971	3.798485745	1.863869783	Up	2.28E-05	0.000345488	--	-	-	-	-
Unigene0041875	843	11	46	1.276323833	4.645597632	1.863869783	Up	2.28E-05	0.000345542	--	-	-	-	-
Unigene0027770	809	17	71	2.055399129	7.471729861	1.862023724	Up	1.28E-07	2.92E-06	--	-	-	-	-
Unigene0018131	3572	12	50	0.328598491	1.191708093	1.858633135	Up	1.02E-05	0.000168238	protein binding protein [Zea mays]	-	-	-	-
Unigene0056275	439	12	50	2.67369888	9.696540565	1.858633135	Up	1.02E-05	0.00016821	--	-	-	-	-
Unigene0029925	538	18	75	3.272547793	11.86834937	1.858633135	Up	5.82E-08	1.39E-06	(Protein-PII) uridylyltransferase [Aegilops tauschii]	-	-	-	-
Unigene0068833	1215	19	79	1.529583152	5.535567462	1.85559268	Up	2.65E-08	6.61E-07	Os01g0144000 [Oryza sativa Japonica Group]	-	-	-	-
Unigene0090548	847	45	187	5.196666803	18.7961772	1.854780809	Up	0	0	Os01g0532300 [Oryza sativa Japonica Group]	-	-	-	-
Unigene0132241	1337	33	137	2.414228103	8.723695426	1.853377409	Up	4.04E-13	1.84E-11	PREDICTED: S-norcoclaurine synthase 1-like isoform X2 [Setaria italica]	-	-	-	-
Unigene0065273	1459	14	58	0.938573984	3.384418312	1.850365519	Up	2.07E-06	3.90E-05	--	-	-	-	-
Unigene0009315	728	47	194	6.314838484	22.68724104	1.845063436	Up	0	0	TPA: glycine/proline-rich family protein [Zea mays]	-	-	-	-
Unigene0116686	561	32	132	5.579340741	20.03191204	1.844133565	Up	9.23E-13	3.93E-11	FB22 precursor [Ananas comosus]	ko04142//Lysosome;ko04145//Phagosome;ko04612//Antigen processing and presentation;ko05323//Rheumatoid arthritis	-	GO:0070011	GO:0019538//protein metabolic process
Unigene0003637	494	19	78	3.762031437	13.44246729	1.837214151	Up	3.94E-08	9.64E-07	--	-	-	-	-
Unigene0058204	627	21	86	3.276027376	11.67729482	1.833686778	Up	8.18E-09	2.17E-07	--	-	-	-	-
Unigene0091532	688	24	98	3.412075025	12.12687698	1.829486789	Up	7.79E-10	2.32E-08	expressed protein [Aureococcus anophagefferens]	-	-	-	-
Unigene0029648	1034	12	49	1.135158422	4.03447358	1.829486789	Up	1.55E-05	0.000244551	PREDICTED: trichome differentiation protein GL1-like [Fragaria vesca subsp. vesca]	-	-	-	-
Unigene0093791	969	74	302	7.469709479	26.53349752	1.828690819	Up	1.35E-14	7.66E-13	P-loop containing nucleoside triphosphate hydrolases superfamily protein [Theobroma cacao]	-	GO:0016020//membrane	GO:0032550;GO:0042623//ATPase activity, coupled	GO:0009154;GO:0003006//developmental process involved in reproduction
Unigene0131340	3310	13	53	0.384159101	1.363198848	1.827220182	Up	6.94E-06	0.00011835	PREDICTED: topless-related protein 2-like [Setaria italica]	-	-	-	-
Unigene0026797	1735	362	1475	20.40820743	72.37754962	1.826392798	Up	1.06E-12	4.45E-11	Os05g0134200 [Oryza sativa Japonica Group]	-	-	-	-
Unigene0067440	1679	27	110	1.572927974	5.57767652	1.826211657	Up	7.51E-11	2.49E-09	Ankyrin repeat family protein isoform 1 [Theobroma cacao]	-	-	-	-
Unigene0055751	735	82	334	10.91245037	38.68748182	1.825891733	Up	0	0	PREDICTED: CBL-interacting protein kinase 29-like [Setaria italica]	-	-	GO:0016772//transferase activity, transferring phosphorus-containing groups	-
Unigene0048040	1239	14	57	1.105229575	3.916651082	1.825274538	Up	3.12E-06	5.69E-05	PREDICTED: WD repeat-containing protein 44-like [Setaria italica]	-	-	-	-
Unigene0044669	1068	28	114	2.56438098	9.087510658	1.825274538	Up	3.46E-11	1.18E-09	PREDICTED: chaperone protein DnaJ-like [Brachypodium distachyon]	-	GO:0043231//intracellular membrane-bounded organelle	-	GO:0009642//response to light intensity;GO:0044267//cellular protein metabolic process;GO:0000302//response to reactive oxygen species
Unigene0049874	772	383	1558	48.52630706	171.8151626	1.824018382	Up	0	0	Os03g0299600 [Oryza sativa Japonica Group]	-	-	-	-
Unigene0098052	661	15	61	2.219655462	7.856691673	1.823586188	Up	1.40E-06	2.72E-05	--	-	-	-	-
Unigene0004012	321	18	73	5.484830881	19.3610614	1.819639003	Up	1.30E-07	2.96E-06	--	-	-	-	-
Unigene0132483	1357	42	170	3.027367966	10.66548006	1.816812959	Up	9.86E-14	5.07E-12	Os09g0439800 [Oryza sativa Japonica Group]	-	-	-	-
Unigene0131830	715	44	177	6.0192503	21.07553263	1.807913377	Up	6.26E-14	3.31E-12	PREDICTED: dof zinc finger protein DOF5.4-like [Vitis vinifera]	-	-	-	-
Unigene0027792	2160	299	1202	13.53982981	47.37639937	1.806958952	Up	5.60E-13	2.47E-11	Os02g0786500 [Oryza sativa Japonica Group]	-	GO:0043231//intracellular membrane-bounded organelle	-	-
Unigene0049657	577	124	497	21.02043216	73.33172652	1.802645177	Up	1.93E-13	9.31E-12	--	-	-	-	-
Unigene0075002	2068	258	1033	12.20295304	42.52664498	1.801136729	Up	2.93E-13	1.37E-11	chloroplast beta-amylase [Musa acuminata AAA Group]	-	-	GO:0016798//hydrolase activity, acting on glycosyl bonds	GO:0005975//carbohydrate metabolic process
Unigene0092772	561	11	44	1.91789838	6.677304013	1.799739446	Up	5.24E-05	0.000728926	--	-	-	-	-
Unigene0075416	1201	12	48	0.977313746	3.402589555	1.799739446	Up	2.34E-05	0.000353282	PREDICTED: ubiquitin carboxyl-terminal hydrolase 20-like [Cicer arietinum]	-	-	-	-
Unigene0043751	227	14	56	6.03250856	21.00262143	1.799739446	Up	4.70E-06	8.30E-05	--	-	-	-	-
Unigene0068870	1091	15	60	1.344814171	4.682069266	1.799739446	Up	2.11E-06	3.96E-05	hypothetical protein SORBIDRAFT_01g043980 [Sorghum bicolor]	-	-	-	-
Unigene0122413	1399	14	56	0.978827336	3.407859232	1.799739446	Up	4.70E-06	8.30E-05	Polyprotein, putative [Solanum demissum]	-	-	-	-
Unigene0078797	690	17	68	2.409881008	8.390177651	1.799739446	Up	4.31E-07	9.08E-06	--	-	-	-	-
Unigene0046481	1546	31	124	1.961317813	6.828471956	1.799739446	Up	7.35E-12	2.72E-10	gibberellin 20-oxidase family protein [Musa acuminata]	-	-	-	-
Unigene0144448	2165	18	72	0.813224348	2.83130027	1.799739446	Up	1.95E-07	4.33E-06	--	-	-	-	-
Unigene0135757	1268	14	56	1.079952242	3.759933017	1.799739446	Up	4.70E-06	8.30E-05	DNA/RNA polymerases superfamily protein [Theobroma cacao]	-	-	-	-
Unigene0116971	989	17	68	1.681312331	5.853612314	1.799739446	Up	4.31E-07	9.07E-06	RING-H2 finger protein ATL3F [Aegilops tauschii]	-	GO:0043231//intracellular membrane-bounded organelle	GO:0046914//transition metal ion binding	-
Unigene0144338	2044	20	79	0.957072577	3.29046696	1.781592099	Up	5.99E-08	1.42E-06	--	-	-	-	-
Unigene0058958	699	17	67	2.378852497	8.160353294	1.778365795	Up	6.46E-07	1.33E-05	Os01g0865400 [Oryza sativa Japonica Group]	-	-	GO:0016758//transferase activity, transferring hexosyl groups	-
Unigene0057662	593	17	67	2.804077395	9.619033647	1.778365795	Up	6.46E-07	1.33E-05	PREDICTED: uncharacterized protein LOC101307233 [Fragaria vesca subsp. vesca]	-	-	-	-
Unigene0029665	2002	31	122	1.514584085	5.188085111	1.776280473	Up	1.60E-11	5.67E-10	PREDICTED: transcription factor bHLH96-like [Vitis vinifera]	-	-	-	-
Unigene0058291	681	15	59	2.154467343	7.375920622	1.775491899	Up	3.18E-06	5.79E-05	Os02g0279800 [Oryza sativa Japonica Group]	-	GO:0043231//intracellular membrane-bounded organelle	-	-
Unigene0018659	895	84	330	9.180197385	31.39078953	1.773744237	Up	0	0	--	-	-	-	-
Unigene0091477	840	14	55	1.630213623	5.574356475	1.773744237	Up	7.07E-06	0.00012039	Os05g0466700 [Oryza sativa Japonica Group]	-	-	-	-
Unigene0122976	1698	13	51	0.748861382	2.557077111	1.771725069	Up	1.58E-05	0.000249053	--	-	-	-	-
Unigene0016286	1543	25	98	1.584783172	5.407188181	1.7705931	Up	1.74E-09	5.00E-08	PREDICTED: acyl-CoA-binding domain-containing protein 4-like isoform X1 [Setaria italica]	-	-	GO:0043168	-
Unigene0122029	1113	25	98	2.1970534	7.496218656	1.7705931	Up	1.74E-09	5.00E-08	Os09g0520500 [Oryza sativa Japonica Group]	-	-	-	-
Unigene0074277	450	12	47	2.608341797	8.891943177	1.769365797	Up	3.53E-05	0.000514706	--	-	-	-	-
Unigene0099979	1812	176	688	9.500582703	32.32522671	1.766572582	Up	0	0	PREDICTED: NAC domain-containing protein 48-like [Setaria italica]	-	-	-	-
Unigene0052759	790	31	121	3.838224479	13.03976046	1.764406372	Up	2.37E-11	8.24E-10	--	-	-	-	-
Unigene0065314	1569	20	78	1.246817302	4.232363824	1.76321357	Up	8.97E-08	2.09E-06	--	-	-	-	-
Unigene0049194	1328	17	66	1.252121909	4.231138047	1.756670724	Up	9.69E-07	1.93E-05	Os02g0696500 [Oryza sativa Japonica Group]	-	-	-	-
Unigene0083850	679	37	143	5.330006249	17.92988887	1.750157417	Up	5.54E-13	2.45E-11	PREDICTED: CAS1 domain-containing protein 1-like [Glycine max]	-	-	-	-
Unigene0022636	656	20	77	2.982098091	9.99305368	1.744597891	Up	1.34E-07	3.04E-06	Os08g0414500 [Oryza sativa Japonica Group]	-	-	-	-
Unigene0070340	626	13	50	2.031256591	6.799970141	1.743155917	Up	2.37E-05	0.000358026	PREDICTED: chloride channel protein CLC-c-like isoform X4 [Setaria italica]	-	GO:0000325//plant-type vacuole;GO:0031090//organelle membrane;GO:0031224//intrinsic to membrane	GO:0005254//chloride channel activity;GO:0017076//purine nucleotide binding	GO:0015698//inorganic anion transport;GO:0044763
Unigene0045047	814	13	50	1.562121162	5.229461066	1.743155917	Up	2.37E-05	0.000357857	Os10g0422200 [Oryza sativa Japonica Group]	ko00270//Cysteine and methionine metabolism	-	-	-
Unigene0093000	447	13	50	2.844668067	9.523000689	1.743155917	Up	2.37E-05	0.000357969	PREDICTED: LOW QUALITY PROTEIN: zinc finger AN1 domain-containing stress-associated protein 12-like [Glycine max]	-	-	GO:0046914//transition metal ion binding	GO:0009626//plant-type hypersensitive response;GO:0009408//response to heat;GO:0006605//protein targeting;GO:0010243//response to organic nitrogen;GO:0014070//response to organic cyclic compound;GO:0009755//hormone-mediated signaling pathway;GO:0006972//hyperosmotic response;GO:0009404//toxin metabolic process
Unigene0058580	206	13	50	6.172653523	20.66398693	1.743155917	Up	2.37E-05	0.000357913	--	-	-	-	-
Unigene0063420	320	31	119	9.475616683	31.65981098	1.740360899	Up	5.23E-11	1.75E-09	Os01g0875700 [Oryza sativa Japonica Group]	-	-	GO:0005515//protein binding	GO:0044267//cellular protein metabolic process;GO:0050896//response to stimulus
Unigene0070541	811	12	46	1.447291996	4.828901114	1.738338901	Up	5.31E-05	0.000737253	PREDICTED: probable LRR receptor-like serine/threonine-protein kinase At4g26540-like [Setaria italica]	-	-	-	-
Unigene0044852	438	17	65	3.796387889	12.63428242	1.734644417	Up	1.45E-06	2.80E-05	PREDICTED: glucan endo-1,3-beta-glucosidase 14-like [Setaria italica]	-	GO:0043231//intracellular membrane-bounded organelle;GO:0031225//anchored to membrane	GO:0016798//hydrolase activity, acting on glycosyl bonds	GO:0044238//primary metabolic process;GO:0009626//plant-type hypersensitive response;GO:0006605//protein targeting;GO:0009755//hormone-mediated signaling pathway
Unigene0062202	509	50	191	9.608331765	31.94676738	1.733312084	Up	1.07E-14	6.08E-13	luminal binding protein [Gossypium hirsutum]	ko04141//Protein processing in endoplasmic reticulum;ko03060//Protein export;ko05020//Prion diseases	GO:0044432//endoplasmic reticulum part	GO:0016628//oxidoreductase activity, acting on the CH-CH group of donors, NAD or NADP as acceptor;GO:0032550	GO:0050896//response to stimulus;GO:0044710
Unigene0028128	1920	261	996	13.29642986	44.16410607	1.731835381	Up	1.99E-13	9.59E-12	Os10g0576600 [Oryza sativa Japonica Group]	-	GO:0043231//intracellular membrane-bounded organelle	-	-
Unigene0138968	1322	21	80	1.553758824	5.151928966	1.729350118	Up	9.08E-08	2.12E-06	PREDICTED: dentin sialophosphoprotein-like [Setaria italica]	-	-	-	-
Unigene0092412	389	63	240	15.84115037	52.52583619	1.729350118	Up	0	0	expressed protein [Aureococcus anophagefferens]	ko03013//RNA transport;ko03015//mRNA surveillance pathway	-	-	-
Unigene0054823	308	26	99	8.256926142	27.36502269	1.728656348	Up	2.63E-09	7.40E-08	--	-	-	-	-
Unigene0116435	761	135	514	17.35181386	57.5029065	1.728548398	Up	2.12E-13	1.02E-11	H0303A11-B0406H05.7 [Oryza sativa Indica Group]	-	-	-	-
Unigene0009725	1025	31	118	2.958241306	9.800979402	1.728186185	Up	7.77E-11	2.57E-09	Os07g0240400 [Oryza sativa Japonica Group]	-	-	-	GO:0046474//glycerophospholipid biosynthetic process;GO:0003006//developmental process involved in reproduction
Unigene0069382	1028	15	57	1.427229825	4.720555147	1.725738864	Up	7.15E-06	0.000121587	PREDICTED: 3'-N-debenzoyl-2'-deoxytaxol N-benzoyltransferase-like [Setaria italica]	-	-	-	-
Unigene0091531	805	15	57	1.822599081	6.028236883	1.725738864	Up	7.15E-06	0.000121565	expressed protein [Aureococcus anophagefferens]	-	-	-	-
Unigene0026606	1585	1363	5174	84.11285178	277.9127633	1.724233937	Up	3.91E-12	1.51E-10	TPA: estradiol 17-beta-dehydrogenase 8 [Zea mays]	ko00061//Fatty acid biosynthesis;ko01040//Biosynthesis of unsaturated fatty acids	-	GO:0003824//catalytic activity	GO:0044710
Unigene0138334	745	34	129	4.463940659	14.74160507	1.72350386	Up	1.11E-11	4.05E-10	--	-	-	-	-
Unigene0014961	792	23	87	2.840523737	9.35201954	1.719120985	Up	2.79E-08	6.94E-07	--	-	-	-	-
Unigene0010521	2043	27	102	1.292680406	4.250530528	1.717277285	Up	1.79E-09	5.12E-08	--	-	-	-	-
Unigene0077567	1146	76	287	6.486713892	21.32105123	1.716718859	Up	0	0	PREDICTED: heat stress transcription factor A-2b-like [Setaria italica]	-	GO:0043231//intracellular membrane-bounded organelle	GO:0001071//nucleic acid binding transcription factor activity;GO:0003677//DNA binding	GO:0006351//transcription, DNA-dependent;GO:0006950//response to stress
Unigene0086883	705	13	49	1.803640604	5.917227918	1.714009572	Up	3.56E-05	0.000517532	--	-	-	-	-
Unigene0092632	362	13	49	3.512614988	11.5238831	1.714009572	Up	3.56E-05	0.000517454	--	-	-	-	-
Unigene0067775	1146	13	49	1.109569482	3.640179478	1.714009572	Up	3.56E-05	0.000517376	Os05g0516400 [Oryza sativa Japonica Group]	-	-	-	-
Unigene0085205	1401	93	350	6.49292792	21.2687146	1.711791746	Up	6.82E-14	3.59E-12	auxin-repressed protein [Zea mays]	-	-	-	-
Unigene0093613	2123	21	79	0.967531401	3.168023771	1.711202771	Up	1.35E-07	3.07E-06	--	-	-	-	-
Unigene0023915	551	37	139	6.568192818	21.47704544	1.709227153	Up	2.41E-12	9.69E-11	glyoxal or galactose oxidase [Chlamydomonas reinhardtii]	-	-	GO:0016787//hydrolase activity	-
Unigene0087365	3069	16	60	0.509939745	1.664430619	1.706630041	Up	4.81E-06	8.47E-05	RING/U-box superfamily protein [Theobroma cacao]	-	-	-	-
Unigene0080020	278	20	75	7.036893336	22.96824447	1.706630041	Up	2.99E-07	6.46E-06	--	-	-	-	-
Unigene0029795	1457	98	367	6.579036446	21.44459492	1.704665854	Up	1.40E-14	7.91E-13	Os01g0761100 [Oryza sativa Japonica Group]	-	-	-	-
Unigene0137045	2313	31	116	1.310937025	4.269663915	1.70352413	Up	1.71E-10	5.45E-09	PREDICTED: probable peptide/nitrate transporter At1g22540-like isoform 1 [Brachypodium distachyon]	-	-	-	-
Unigene0030089	1750	23	86	1.285539885	4.183807914	1.702442244	Up	4.15E-08	1.01E-06	Avr9/Cf-9 rapidly elicited protein-like [Oryza sativa Japonica Group]	-	-	-	-
Unigene0042621	375	19	71	4.955849414	16.11901189	1.701559052	Up	6.59E-07	1.35E-05	CBL-interacting protein kinase 16 [Vitis vinifera]	-	GO:0044444//cytoplasmic part	GO:0032550;GO:0004672//protein kinase activity	GO:0009725//response to hormone stimulus;GO:0006464//protein modification process;GO:0006796//phosphate-containing compound metabolic process;GO:0007154//cell communication
Unigene0088341	1203	34	127	2.764452029	8.987717807	1.700961291	Up	2.44E-11	8.49E-10	peroxidase ATP17a-like protein [Allium sativum]	ko00680//Methane metabolism;ko00940//Phenylpropanoid biosynthesis;ko00360//Phenylalanine metabolism	-	-	-
Unigene0056496	635	60	224	9.242155972	30.0320949	1.700203772	Up	0	0	Os09g0370000 [Oryza sativa Japonica Group]	-	GO:0016020//membrane	-	-
Unigene0085255	399	72	268	17.65043321	57.1838291	1.695903635	Up	0	0	--	-	-	-	-
Unigene0028130	205	64	238	30.53668445	98.84038549	1.694557209	Up	0	0	--	-	-	-	-
Unigene0030319	1160	39	145	3.288534377	10.64195327	1.694246317	Up	1.17E-12	4.88E-11	ferritin1 [Zea mays]	ko00860//Porphyrin and chlorophyll metabolism;ko04978//Mineral absorption	-	-	-
Unigene0063537	1023	14	52	1.338591831	4.327519609	1.692824242	Up	2.38E-05	0.000358909	Os08g0249100 [Oryza sativa Japonica Group]	-	-	-	-
Unigene0024259	1110	14	52	1.233675174	3.98833564	1.692824242	Up	2.38E-05	0.000358853	--	-	-	-	-
Unigene0143505	1209	49	182	3.964291192	12.81611577	1.692824242	Up	1.71E-14	9.57E-13	Pollen Ole e 1 allergen and extensin family protein [Theobroma cacao]	-	-	-	-
Unigene0132458	1580	128	475	7.924076344	25.59457116	1.691523149	Up	6.91E-14	3.63E-12	Os10g0203000 [Oryza sativa Japonica Group]	-	-	-	-
Unigene0081987	451	17	63	3.686957639	11.89255975	1.689556528	Up	3.23E-06	5.87E-05	LOC100286064 [Zea mays]	ko00564//Glycerophospholipid metabolism	-	-	-
Unigene0143081	1559	5898	21842	370.0448986	1192.772512	1.688546683	Up	7.21E-12	2.67E-10	cysteine peptidase [Ananas comosus]	ko04142//Lysosome;ko04145//Phagosome;ko04612//Antigen processing and presentation;ko05323//Rheumatoid arthritis	-	-	-
Unigene0083645	1674	201	744	11.74454976	37.83805607	1.687846566	Up	2.89E-15	1.72E-13	PREDICTED: phospholipase A1-Igamma1, chloroplastic-like [Brachypodium distachyon]	-	-	-	-
Unigene0138991	2373	30	111	1.236571648	3.982323853	1.687264716	Up	5.56E-10	1.68E-08	PREDICTED: MADS-box transcription factor 27-like [Brachypodium distachyon]	-	-	-	GO:0044260;GO:0007275//multicellular organismal development;GO:0048856//anatomical structure development;GO:0071554;GO:0016043//cellular component organization;GO:0044767
Unigene0017192	2606	187	691	7.018801554	22.57433526	1.685386886	Up	3.26E-13	1.51E-11	PREDICTED: subtilisin-like protease SDD1-like [Vitis vinifera]	-	-	GO:0008233//peptidase activity	-
Unigene0097789	842	13	48	1.51017414	4.853337358	1.684262228	Up	5.31E-05	0.00073769	DIN3/LTA1 [Arabidopsis lyrata subsp. lyrata]	ko00280//Valine, leucine and isoleucine degradation	GO:0043231//intracellular membrane-bounded organelle	GO:0046914//transition metal ion binding;GO:0016491//oxidoreductase activity;GO:0030523	GO:0009642//response to light intensity;GO:0009746;GO:0009267//cellular response to starvation;GO:0035337;GO:0034285
Unigene0062140	1108	13	48	1.147623309	3.688185971	1.684262228	Up	5.31E-05	0.000737796	--	-	-	-	-
Unigene0087488	1382	245	904	17.34018832	55.68929526	1.683280469	Up	4.33E-13	1.96E-11	Phosphorylase superfamily protein [Theobroma cacao]	-	-	-	-
Unigene0048170	748	16	59	2.092252778	6.71524324	1.682382495	Up	7.16E-06	0.000121728	ROP-interactive CRIB motif-containing protein 10 [Theobroma cacao]	-	-	-	-
Unigene0135839	1978	262	966	12.95599502	41.57786394	1.682195823	Up	8.48E-14	4.41E-12	E3 ubiquitin-protein ligase RNF25 [Theobroma cacao]	-	-	-	-
Unigene0086768	467	19	70	3.979536467	12.76122876	1.681094949	Up	9.81E-07	1.95E-05	--	-	-	-	-
Unigene0046420	1100	44	162	3.912512695	12.53815585	1.68015783	Up	1.34E-13	6.70E-12	PREDICTED: GEM-like protein 5-like [Setaria italica]	-	-	-	-
Unigene0068697	701	61	224	8.511529044	27.20453675	1.67635703	Up	2.44E-14	1.35E-12	Os12g0152100 [Oryza sativa Japonica Group]	-	GO:0043231//intracellular membrane-bounded organelle	GO:0003824//catalytic activity	-
Unigene0104776	567	21	77	3.62269694	11.56162824	1.674208564	Up	2.99E-07	6.46E-06	--	-	-	-	-
Unigene0086069	1519	18	66	1.159072227	3.699112131	1.674208564	Up	2.17E-06	4.05E-05	amelogenin precursor like protein [Zea mays]	-	-	-	-
Unigene0121922	1252	15	55	1.171878802	3.739983577	1.674208564	Up	1.59E-05	0.000251111	H0215A08.3 [Oryza sativa Indica Group]	-	-	-	-
Unigene0028852	2754	38	139	1.349632193	4.296968786	1.670753005	Up	5.22E-12	1.97E-10	PREDICTED: heat shock protein hsp98-like [Setaria italica]	-	-	-	-
Unigene0088450	943	40	146	4.149006039	13.18112558	1.66763591	Up	1.69E-12	6.90E-11	--	-	-	-	-
Unigene0144550	1061	17	62	1.56721762	4.974937627	1.666472915	Up	4.80E-06	8.46E-05	GMFP5, partial [Glycine max]	-	-	-	-
Unigene0138625	1509	31	113	2.009408442	6.375298712	1.665722098	Up	5.56E-10	1.68E-08	Os01g0764400 [Oryza sativa Japonica Group]	ko00400//Phenylalanine, tyrosine and tryptophan biosynthesis	-	GO:0016866//intramolecular transferase activity	GO:0008652//cellular amino acid biosynthetic process;GO:0043648//dicarboxylic acid metabolic process
Unigene0003961	591	115	419	19.03295093	60.35842193	1.665055828	Up	2.49E-14	1.37E-12	pherophorin-C2 protein precursor [Chlamydomonas reinhardtii]	-	-	GO:0016740//transferase activity	-
Unigene0052467	723	14	51	1.894024126	6.005417613	1.664809866	Up	3.54E-05	0.000516156	NBS-type resistance protein RGC5 [Musa acuminata subsp. malaccensis]	-	-	-	-
Unigene0100693	809	14	51	1.692681636	5.367017224	1.664809866	Up	3.54E-05	0.000516	PREDICTED: scarecrow-like protein 15 [Vitis vinifera]	-	-	-	-
Unigene0050021	4403	14	51	0.311010548	0.986126944	1.664809866	Up	3.54E-05	0.000516312	PREDICTED: coatomer subunit alpha-3-like [Brachypodium distachyon]	ko04080//Neuroactive ligand-receptor interaction	GO:0012505//endomembrane system;GO:0030137//COPI-coated vesicle;GO:0030120//vesicle coat	GO:0004683//calmodulin-dependent protein kinase activity	GO:0015031//protein transport
Unigene0084574	262	14	51	5.226639096	16.57220204	1.664809866	Up	3.54E-05	0.000516078	--	-	-	-	-
Unigene0022460	297	14	51	4.610705196	14.61924894	1.664809866	Up	3.54E-05	0.000516234	vegetative cell wall protein gp1 [Chlamydomonas reinhardtii]	ko00564//Glycerophospholipid metabolism;ko04144//Endocytosis;ko04666//Fc gamma R-mediated phagocytosis;ko04724//Glutamatergic synapse;ko00565//Ether lipid metabolism;ko04912//GnRH signaling pathway	-	-	-
Unigene0100449	1065	390	1414	35.81877819	113.0345309	1.657975537	Up	5.70E-13	2.51E-11	PREDICTED: heat stress transcription factor C-2a-like [Brachypodium distachyon]	-	-	-	-
Unigene0131812	1515	16	58	1.033006652	3.259317701	1.657720441	Up	1.06E-05	0.000173888	--	-	-	-	-
Unigene0074918	680	72	261	10.35665125	32.67705651	1.657720441	Up	0	0	H0823A09.7 [Oryza sativa Indica Group]	-	-	-	-
Unigene0063412	263	69	250	25.66191787	80.92740129	1.656999273	Up	0	0	--	-	-	-	-
Unigene0024189	553	37	134	6.544438052	20.62960923	1.65637527	Up	1.66E-11	5.89E-10	--	-	-	-	-
Unigene0089575	566	23	83	3.974725794	12.48455295	1.651216921	Up	1.35E-07	3.07E-06	--	-	-	-	-
Unigene0089513	416	51	183	11.99147521	37.45148939	1.643013942	Up	0	0	--	-	-	-	-
Unigene0053684	482	34	122	6.899659317	21.54885143	1.643013942	Up	1.71E-10	5.45E-09	--	-	-	-	-
Unigene0028145	1343	1393	4998	101.4543966	316.8338493	1.642895089	Up	5.09E-12	1.93E-10	PREDICTED: protein TIFY 10B-like [Setaria italica]	ko04075//Plant hormone signal transduction;ko04626//Plant-pathogen interaction	-	-	-
Unigene0056781	1570	108	387	6.728525017	20.98566072	1.6410417	Up	0	0	Os12g0194900 [Oryza sativa Japonica Group]	-	GO:0031224//intrinsic to membrane	-	-
Unigene0056279	461	19	68	4.031330868	12.55796655	1.639274773	Up	2.15E-06	4.02E-05	--	-	-	-	-
Unigene0009523	374	26	93	6.799821529	21.17008886	1.638458539	Up	2.79E-08	6.93E-07	predicted protein [Hordeum vulgare subsp. vulgare]	-	-	-	-
Unigene0007057	969	14	50	1.41318828	4.392963166	1.636240713	Up	5.26E-05	0.000731405	Os02g0796300 [Oryza sativa Japonica Group]	ko03018//RNA degradation	-	GO:0004180//carboxypeptidase activity	GO:0019538//protein metabolic process
Unigene0077562	964	21	75	2.130777142	6.623622367	1.636240713	Up	6.54E-07	1.34E-05	--	-	-	-	-
Unigene0024219	943	23	82	2.385678472	7.403097927	1.633729494	Up	1.99E-07	4.43E-06	--	-	-	-	-
Unigene0013230	3324	16	57	0.470819819	1.459906947	1.63262946	Up	1.58E-05	0.000248763	dual positional specificity lipoxygenase [Oryza sativa Japonica Group]	ko00592//alpha-Linolenic acid metabolism;ko00591//Linoleic acid metabolism	-	GO:0046914//transition metal ion binding;GO:0016702//oxidoreductase activity, acting on single donors with incorporation of molecular oxygen, incorporation of two atoms of oxygen	GO:0006633//fatty acid biosynthetic process
Unigene0044751	565	18	64	3.116160553	9.643681547	1.629814444	Up	4.75E-06	8.38E-05	--	-	-	-	-
Unigene0047791	308	22	78	6.986629812	21.56032091	1.625710046	Up	4.38E-07	9.23E-06	--	-	-	-	-
Unigene0068472	2080	55	195	2.586396613	7.981464953	1.625710046	Up	0	0	Os01g0723800 [Oryza sativa Japonica Group]	-	GO:0043231//intracellular membrane-bounded organelle;GO:0031224//intrinsic to membrane	GO:0032550;GO:0015405;GO:0016887//ATPase activity	GO:0006810//transport;GO:0044763;GO:0009154
Unigene0065473	1327	22	78	1.621614154	5.0042041	1.625710046	Up	4.38E-07	9.22E-06	PREDICTED: probable peptide/nitrate transporter At2g40460 [Vitis vinifera]	-	-	-	-
Unigene0044587	228	37	131	15.87313264	48.91564486	1.623709081	Up	5.27E-11	1.77E-09	tubulin, beta chain [Populus trichocarpa]	ko04145//Phagosome;ko04540//Gap junction;ko05130//Pathogenic Escherichia coli infection	GO:0032991//macromolecular complex;GO:0015630//microtubule cytoskeleton	GO:0017111//nucleoside-triphosphatase activity;GO:0032550;GO:0005198//structural molecule activity	GO:0009154;GO:0044763;GO:0043623//cellular protein complex assembly
Unigene0045404	650	41	145	6.169731557	18.99179353	1.622096531	Up	5.19E-12	1.97E-10	--	-	-	-	-
Unigene0030166	1464	15	53	1.002180506	3.082095756	1.620769305	Up	3.50E-05	0.00051062	mevalonate kinase [Asparagus officinalis]	-	-	-	-
Unigene0022620	401	15	53	3.658833568	11.25233962	1.620769305	Up	3.50E-05	0.000510698	PREDICTED: aspartic proteinase PCS1-like [Setaria italica]	-	-	GO:0004175//endopeptidase activity	GO:0019538//protein metabolic process
Unigene0015470	337	34	120	9.868355462	30.3153565	1.6191672	Up	3.70E-10	1.13E-08	--	-	-	-	-
Unigene0065328	449	17	60	3.703380613	11.37669837	1.6191672	Up	1.05E-05	0.000172222	PREDICTED: ferredoxin-1, chloroplastic-like [Glycine max]	ko00195//Photosynthesis	GO:0009532//plastid stroma	GO:0043169//cation binding;GO:0051536//iron-sulfur cluster binding	GO:0006007//glucose catabolic process;GO:0009687//abscisic acid metabolic process;GO:0009628//response to abiotic stimulus;GO:0006091//generation of precursor metabolites and energy
Unigene0031174	1094	176	621	15.73588287	48.32653002	1.618757285	Up	0	0	PREDICTED: UDP-glucuronic acid decarboxylase 1-like [Vitis vinifera]	-	-	-	-
Unigene0011934	1119	19	67	1.660807444	5.097486106	1.617901123	Up	3.17E-06	5.79E-05	PREDICTED: thioredoxin-like 1-2, chloroplastic-like [Setaria italica]	-	GO:0043231//intracellular membrane-bounded organelle	GO:0015036//disulfide oxidoreductase activity	GO:0019725//cellular homeostasis;GO:0018904
Unigene0031343	1058	19	67	1.756562883	5.391386534	1.617901123	Up	3.17E-06	5.78E-05	--	-	-	-	-
Unigene0019754	615	60	211	9.54271389	29.20913353	1.613948039	Up	0	0	holocarboxylase synthetase [Elaeis guineensis]	-	GO:0043231//intracellular membrane-bounded organelle	-	-
Unigene0099409	1157	99	348	8.369463198	25.60691262	1.613326321	Up	0	0	Os11g0128300 [Oryza sativa Japonica Group]	-	-	GO:0003676//nucleic acid binding	-
Unigene0088975	2156	94	330	4.264566249	13.03096319	1.611472808	Up	0	0	PREDICTED: histidine decarboxylase-like [Setaria italica]	ko00340//Histidine metabolism	GO:0044444//cytoplasmic part;GO:0016020//membrane	GO:0016830//carbon-carbon lyase activity;GO:0043168	GO:0042439//ethanolamine-containing compound metabolic process;GO:0003006//developmental process involved in reproduction;GO:0019752//carboxylic acid metabolic process
Unigene0044590	280	30	105	10.47994472	31.92585981	1.607094368	Up	5.69E-09	1.54E-07	tubulin, beta chain, partial [Genlisea aurea]	ko04145//Phagosome;ko04540//Gap junction;ko05130//Pathogenic Escherichia coli infection	-	-	-
Unigene0023605	449	38	133	8.2781449	25.21834806	1.607094368	Up	5.20E-11	1.74E-09	--	-	-	-	-
Unigene0058585	910	174	609	18.70267057	56.97538058	1.607094368	Up	1.89E-13	9.18E-12	peroxidase [Ananas comosus]	ko00680//Methane metabolism;ko00940//Phenylpropanoid biosynthesis;ko00360//Phenylalanine metabolism	-	-	-
Unigene0138276	829	16	56	1.887822772	5.751019379	1.607094368	Up	2.33E-05	0.000351447	--	-	-	-	-
Unigene0125616	360	18	63	4.890640869	14.89873458	1.607094368	Up	7.00E-06	0.000119277	--	-	-	-	-
Unigene0003511	552	18	63	3.189548393	9.716566029	1.607094368	Up	7.00E-06	0.000119256	Os01g0686000 [Oryza sativa Japonica Group]	-	-	-	-
Unigene0098243	860	20	70	2.274716683	6.92964399	1.607094368	Up	2.12E-06	3.97E-05	--	-	-	-	-
Unigene0008256	897	16	56	1.744710232	5.315044666	1.607094368	Up	2.33E-05	0.000351392	--	-	-	-	-
Unigene0020296	724	18	63	2.431810377	7.408210564	1.607094368	Up	7.00E-06	0.000119298	Os06g0354500 [Oryza sativa Japonica Group]	ko04146//Peroxisome;ko00071//Fatty acid metabolism;ko03320//PPAR signaling pathway;ko00592//alpha-Linolenic acid metabolism;ko01040//Biosynthesis of unsaturated fatty acids	GO:0042579//microbody	GO:0016634;GO:0000166//nucleotide binding	GO:0009062//fatty acid catabolic process
Unigene0065325	406	16	56	3.85469231	11.74284499	1.607094368	Up	2.33E-05	0.000351502	--	-	-	-	-
Unigene0024185	562	48	167	8.354119633	25.29830884	1.598481237	Up	3.07E-13	1.43E-11	Os01g0948200 [Oryza sativa Japonica Group]	-	-	-	GO:0006351//transcription, DNA-dependent
Unigene0122288	687	19	66	2.705157977	8.178968452	1.596206052	Up	4.67E-06	8.25E-05	--	-	-	-	-
Unigene0138769	1441	19	66	1.289690167	3.899341656	1.596206052	Up	4.67E-06	8.25E-05	Os09g0475400 [Oryza sativa Japonica Group]	-	-	-	-
Unigene0091741	705	17	59	2.358606944	7.124825452	1.594919654	Up	1.55E-05	0.000244566	--	-	-	-	-
Unigene0042284	662	15	52	2.216302508	6.687390575	1.593288568	Up	5.16E-05	0.000719588	Polyketide cyclase/dehydrase and lipid transport superfamily protein [Theobroma cacao]	-	-	-	-
Unigene0050547	960	99	343	10.08694679	30.41824976	1.592447592	Up	0	0	PREDICTED: myb-related protein P-like [Setaria italica]	-	GO:0043231//intracellular membrane-bounded organelle	GO:0003676//nucleic acid binding	-
Unigene0060306	832	42	145	4.937666262	14.83733869	1.587331113	Up	1.08E-11	3.92E-10	Os02g0753400 [Oryza sativa Japonica Group]	-	-	-	-
Unigene0060067	217	20	69	9.015006209	27.07077514	1.586335807	Up	3.11E-06	5.68E-05	--	-	-	-	-
Unigene0143832	1084	109	376	9.835421673	29.53043859	1.586143972	Up	0	0	UDP-glucose pyrophosphorylase [Bambusa oldhamii]	ko00500//Starch and sucrose metabolism;ko00520//Amino sugar and nucleotide sugar metabolism;ko00052//Galactose metabolism;ko00040//Pentose and glucuronate interconversions	-	-	-
Unigene0116664	1037	27	93	2.546717521	7.635114014	1.584010755	Up	5.91E-08	1.41E-06	--	-	-	-	-
Unigene0063822	1562	43	148	2.692670389	8.066627831	1.582928057	Up	7.29E-12	2.70E-10	Os10g0560000 [Oryza sativa Japonica Group]	-	-	-	-
Unigene0084496	2584	1711	5884	64.76692358	193.8614645	1.581696932	Up	0	0	uncharacterized LOC100383535 precursor [Zea mays]	-	-	-	-
Unigene0114252	1665	16	55	0.93994299	2.812287951	1.581099159	Up	3.42E-05	0.000502082	--	-	-	-	-
Unigene0051870	1176	217	745	18.04879368	53.93370875	1.579284828	Up	1.90E-13	9.23E-12	FB1035 precursor [Ananas comosus]	ko04142//Lysosome;ko04145//Phagosome;ko04612//Antigen processing and presentation;ko05323//Rheumatoid arthritis	-	-	-
Unigene0080271	986	241	827	23.90759532	71.40685886	1.578593629	Up	2.80E-13	1.31E-11	Os01g0656200 [Oryza sativa Japonica Group]	ko04075//Plant hormone signal transduction	-	GO:0004721//phosphoprotein phosphatase activity;GO:0043169//cation binding	GO:0006464//protein modification process
Unigene0058834	1599	107	367	6.545322989	19.54019687	1.577908712	Up	0	0	PREDICTED: probable calcium-binding protein CML10-like [Setaria italica]	ko04626//Plant-pathogen interaction	GO:0043231//intracellular membrane-bounded organelle	GO:0046872//metal ion binding	-
Unigene0065518	1078	26	89	2.359121755	7.028822568	1.575033158	Up	1.29E-07	2.94E-06	Os06g0131500 [Oryza sativa Japonica Group]	-	GO:0043231//intracellular membrane-bounded organelle	GO:0016798//hydrolase activity, acting on glycosyl bonds	GO:0008152//metabolic process
Unigene0007910	1365	19	65	1.361497092	4.054077436	1.574179745	Up	6.85E-06	0.000116872	PREDICTED: clathrin light chain 1-like [Vitis vinifera]	-	GO:0043231//intracellular membrane-bounded organelle;GO:0031410//cytoplasmic vesicle;GO:0044425//membrane part;GO:0012505//endomembrane system	-	GO:0006810//transport;GO:0044763
Unigene0103233	711	24	82	3.301698477	9.818736069	1.572328949	Up	4.22E-07	8.90E-06	--	-	-	-	-
Unigene0074741	1104	699	2385	61.93039796	183.9207141	1.570364351	Up	0	0	PREDICTED: glutathione S-transferase F11-like [Setaria italica]	ko00480//Glutathione metabolism;ko00980//Metabolism of xenobiotics by cytochrome P450;ko00982//Drug metabolism - cytochrome P450	-	-	-
Unigene0003695	269	17	58	6.181479165	18.35638036	1.570257599	Up	2.27E-05	0.000343975	--	-	-	-	-
Unigene0049766	291	17	58	5.714150843	16.96861277	1.570257599	Up	2.27E-05	0.000344029	--	-	-	-	-
Unigene0074789	1408	3094	10541	214.9381086	637.368349	1.568206082	Up	0	0	senescence-associated protein DH [Zea mays]	-	-	-	-
Unigene0105359	3483	37	126	1.039068114	3.079841773	1.567566003	Up	3.50E-10	1.08E-08	PREDICTED: squamosa promoter-binding-like protein 12-like isoform 1 [Vitis vinifera]	-	-	-	-
Unigene0015155	435	20	68	4.497141029	13.30855765	1.565274192	Up	4.56E-06	8.05E-05	--	-	-	-	-
Unigene0018669	831	28	95	3.295738732	9.732712979	1.562240132	Up	5.77E-08	1.38E-06	--	-	-	-	-
Unigene0047220	560	507	1720	88.55553287	261.4879946	1.562090358	Up	9.10E-13	3.88E-11	hypothetical protein PRUPE_ppa014141mg [Prunus persica]	-	-	-	-
Unigene0084148	678	102	346	14.71520261	43.44679447	1.561942331	Up	0	0	phospho-2-dehydro-3-deoxyheptonate aldolase 1 [Zea mays]	ko00400//Phenylalanine, tyrosine and tryptophan biosynthesis	-	-	-
Unigene0070223	1808	1503	5088	81.31231444	239.5852134	1.558993107	Up	3.59E-12	1.40E-10	PREDICTED: trans-cinnamate 4-monooxygenase-like [Setaria italica]	ko00940//Phenylpropanoid biosynthesis;ko00360//Phenylalanine metabolism;ko00941//Flavonoid biosynthesis;ko00945//Stilbenoid, diarylheptanoid and gingerol biosynthesis	-	GO:0016709//oxidoreductase activity, acting on paired donors, with incorporation or reduction of molecular oxygen, NADH or NADPH as one donor, and incorporation of one atom of oxygen;GO:0046914//transition metal ion binding;GO:0046906//tetrapyrrole binding	GO:0044710
Unigene0092101	828	143	484	16.89279334	49.7652694	1.558731346	Up	0	0	Os03g0113900 [Oryza sativa Japonica Group]	-	-	-	-
Unigene0138210	607	78	264	12.5690276	37.02768584	1.558731346	Up	0	0	--	-	-	-	-
Unigene0105334	1329	21	71	1.545574992	4.548253918	1.557169142	Up	3.03E-06	5.55E-05	Os11g0661300 [Oryza sativa Japonica Group]	ko05016//Huntington's disease;ko05012//Parkinson's disease;ko04020//Calcium signaling pathway	-	-	-
Unigene0087636	644	42	142	6.379096785	18.77214117	1.557169142	Up	3.30E-11	1.13E-09	cysteine proteinase [Elaeis guineensis]	-	-	GO:0016491//oxidoreductase activity;GO:0070011	GO:0019538//protein metabolic process
Unigene0021454	515	147	497	27.91938671	82.16001204	1.557169142	Up	1.09E-13	5.56E-12	--	-	-	-	-
Unigene0088689	1506	53	179	3.442283745	10.11904189	1.555634768	Up	1.04E-13	5.32E-12	UDP-Glycosyltransferase superfamily protein [Theobroma cacao]	-	GO:0043231//intracellular membrane-bounded organelle	GO:0016740//transferase activity	GO:0009058//biosynthetic process
Unigene0063709	586	16	54	2.67065713	7.845262479	1.554626948	Up	5.01E-05	0.000701302	Os07g0165100 [Oryza sativa Japonica Group]	-	GO:0005911//cell-cell junction;GO:0043231//intracellular membrane-bounded organelle;GO:0016020//membrane	-	GO:0009943//adaxial/abaxial axis specification;GO:0009799//specification of symmetry;GO:0009933//meristem structural organization;GO:0010073//meristem maintenance
Unigene0041609	840	183	617	21.30922093	62.53414445	1.553166286	Up	3.25E-13	1.50E-11	ORF [Lilium longiflorum]	-	-	-	-
Unigene0048351	1253	57	192	4.449585467	13.04552292	1.551811932	Up	3.64E-14	1.97E-12	--	-	-	-	-
Unigene0065286	671	19	64	2.769662489	8.120238561	1.551811932	Up	1.00E-05	0.000165009	Os03g0858200 [Oryza sativa Japonica Group]	-	-	-	-
Unigene0047817	1598	22	74	1.346609501	3.942450773	1.549761193	Up	2.02E-06	3.81E-05	PREDICTED: probable mediator of RNA polymerase II transcription subunit 26c-like [Solanum lycopersicum]	-	GO:0043231//intracellular membrane-bounded organelle	GO:0008135//translation factor activity, nucleic acid binding	GO:0006412//translation
Unigene0040363	1024	33	111	3.152170872	9.228568851	1.549761193	Up	5.33E-09	1.44E-07	PREDICTED: thiamin pyrophosphokinase 1 isoform 1 [Vitis vinifera]	ko00730//Thiamine metabolism	GO:0043231//intracellular membrane-bounded organelle;GO:0044444//cytoplasmic part	GO:0016778;GO:0032550;GO:0003690//double-stranded DNA binding;GO:0034061;GO:0016462//pyrophosphatase activity	GO:0006281//DNA repair;GO:0042723//thiamine-containing compound metabolic process;GO:0009108//coenzyme biosynthetic process;GO:0006260//DNA replication;GO:0006796//phosphate-containing compound metabolic process
Unigene0098713	935	94	316	9.833588057	28.77311002	1.548931342	Up	0	0	--	-	-	-	-
Unigene0011058	829	191	642	22.53588434	65.93132931	1.548740105	Up	1.31E-13	6.55E-12	Choline monooxygenase, chloroplastic [Aegilops tauschii]	-	-	-	-
Unigene0051388	2011	25	84	1.215972369	3.556137542	1.548200679	Up	4.10E-07	8.67E-06	Os03g0726500 [Oryza sativa Japonica Group]	-	GO:0043231//intracellular membrane-bounded organelle;GO:0031224//intrinsic to membrane	-	-
Unigene0044162	588	161	540	26.78208095	78.18577913	1.545638165	Up	0	0	metallothionein type 2a-FL [Elaeis guineensis]	-	-	GO:0043167//ion binding	-
Unigene0009591	394	29	97	7.199420568	20.95978614	1.541671293	Up	5.61E-08	1.34E-06	PREDICTED: plasma membrane ATPase 1-like [Setaria italica]	ko00190//Oxidative phosphorylation	GO:0031224//intrinsic to membrane	GO:0032550;GO:0043169//cation binding;GO:0015662//ATPase activity, coupled to transmembrane movement of ions, phosphorylative mechanism;GO:0008324//cation transmembrane transporter activity	GO:0009152//purine ribonucleotide biosynthetic process;GO:0009154;GO:0006811//ion transport
Unigene0052708	1225	48	160	3.832665497	11.11975525	1.53670504	Up	3.10E-12	1.22E-10	Regulator of chromosome condensation repeat-containing protein isoform 4 [Theobroma cacao]	-	-	-	-
Unigene0044586	398	30	100	7.37282543	21.39086084	1.53670504	Up	3.75E-08	9.18E-07	PREDICTED: tubulin beta-1 chain-like [Cucumis sativus]	ko04145//Phagosome;ko04540//Gap junction;ko05130//Pathogenic Escherichia coli infection	GO:0032991//macromolecular complex;GO:0015630//microtubule cytoskeleton	GO:0017111//nucleoside-triphosphatase activity;GO:0032550;GO:0005198//structural molecule activity	GO:0009154;GO:0044763;GO:0043623//cellular protein complex assembly
Unigene0003960	406	74	246	17.82795193	51.58464048	1.532800585	Up	1.35E-14	7.67E-13	--	-	-	-	-
Unigene0093447	375	28	93	7.30335703	21.11363529	1.531543335	Up	1.22E-07	2.78E-06	PREDICTED: formin-like protein 14-like [Solanum lycopersicum]	-	GO:0043229//intracellular organelle	-	GO:0009987//cellular process
Unigene0126828	1404	25	83	1.741681221	5.032946561	1.530922687	Up	5.96E-07	1.23E-05	--	-	-	-	-
Unigene0080170	3250	191	634	5.748384036	16.607996	1.530649648	Up	1.31E-13	6.55E-12	potassium transporter [Phragmites australis]	-	GO:0031224//intrinsic to membrane;GO:0009536//plastid	GO:0046873//metal ion transmembrane transporter activity	GO:0034220//ion transmembrane transport;GO:0030001//metal ion transport
Unigene0126739	1386	19	63	1.340868348	3.869801189	1.529091856	Up	1.46E-05	0.00023151	--	-	-	-	-
Unigene0085573	1006	16	53	1.555671052	4.485276527	1.5276599	Up	7.32E-05	0.000985947	sugar transporter protein [Ananas comosus]	-	GO:0000325//plant-type vacuole;GO:0031224//intrinsic to membrane	GO:0005402;GO:0005365//myo-inositol transmembrane transporter activity	GO:0044763;GO:0015791//polyol transport;GO:0008643//carbohydrate transport
Unigene0058831	242	42	139	16.97577822	48.90021503	1.526363096	Up	1.00E-10	3.27E-09	--	-	-	-	-
Unigene0122560	2901	26	86	0.876640211	2.523841382	1.525564482	Up	3.97E-07	8.42E-06	PREDICTED: cinnamoyl-CoA reductase 1-like [Setaria italica]	-	-	-	-
Unigene0015414	1236	153	506	12.1078973	34.85325796	1.525345178	Up	0	0	BZIP transcription factor ATB2 [Medicago truncatula]	-	-	-	-
Unigene0069577	430	127	420	28.88890187	83.15572788	1.525300276	Up	1.88E-13	9.16E-12	PREDICTED: pentatricopeptide repeat-containing protein At2g15690-like [Setaria italica]	-	-	-	-
Unigene0041468	1528	942	3115	60.30083375	173.5585573	1.525172644	Up	4.73E-13	2.12E-11	homeobox protein [Oryza sativa Japonica Group]	-	-	-	-
Unigene0092100	237	59	195	24.35002627	70.04830001	1.52442671	Up	2.49E-14	1.37E-12	--	-	-	-	-
Unigene0074991	2933	66	218	2.201038509	6.327844017	1.523529651	Up	0	0	OSJNBa0035M09.1 [Oryza sativa Japonica Group]	-	-	-	-
Unigene0009585	420	130	429	30.27539585	86.95996101	1.52220547	Up	0	0	PREDICTED: L-ascorbate oxidase-like [Brachypodium distachyon]	ko00053//Ascorbate and aldarate metabolism	GO:0043231//intracellular membrane-bounded organelle	GO:0046914//transition metal ion binding;GO:0003824//catalytic activity	GO:1901576;GO:0044710
Unigene0076128	244	27	89	10.82354946	31.05356856	1.520585374	Up	2.65E-07	5.78E-06	--	-	-	-	-
Unigene0132437	782	17	56	2.126365595	6.096668881	1.519631526	Up	4.84E-05	0.000678344	cyclophilin [Solanum tuberosum]	-	-	-	-
Unigene0137876	5130	512	1685	9.762214911	27.96365109	1.518272322	Up	3.05E-13	1.42E-11	polyprotein [Citrus sinensis]	-	-	-	-
Unigene0032094	468	21	69	4.389036677	12.55204745	1.51594648	Up	6.42E-06	0.000110311	PHD finger transcription factor-like protein [Oryza sativa Japonica Group]	-	-	GO:0005488//binding	GO:0048731;GO:0044763;GO:0044260;GO:0044238//primary metabolic process;GO:0016043//cellular component organization
Unigene0116320	1120	220	722	19.21323198	54.88207329	1.514234759	Up	4.89E-13	2.19E-11	PREDICTED: tropinone reductase homolog At1g07440-like [Cucumis sativus]	ko00960//Tropane, piperidine and pyridine alkaloid biosynthesis	GO:0044444//cytoplasmic part	GO:0016491//oxidoreductase activity	GO:0008152//metabolic process
Unigene0063051	2687	323	1060	11.75792334	33.58532331	1.51419764	Up	1.79E-13	8.78E-12	PREDICTED: probable rhamnose biosynthetic enzyme 1 [Vitis vinifera]	ko00520//Amino sugar and nucleotide sugar metabolism	GO:0009536//plastid;GO:0005911//cell-cell junction	GO:0016616//oxidoreductase activity, acting on the CH-OH group of donors, NAD or NADP as acceptor;GO:0048037//cofactor binding;GO:0016836//hydro-lyase activity	GO:0009411//response to UV;GO:0009226//nucleotide-sugar biosynthetic process;GO:0051553;GO:0034285;GO:0009734//auxin mediated signaling pathway;GO:0033692//cellular polysaccharide biosynthetic process
Unigene0041101	400	25	82	6.113301086	17.45280336	1.51343526	Up	8.64E-07	1.74E-05	PREDICTED: UDP-glucuronic acid decarboxylase 1-like [Vitis vinifera]	-	-	-	-
Unigene0062203	871	68	223	7.636362321	21.79706617	1.513176504	Up	0	0	Heat shock protein 70 (Hsp 70) family protein [Theobroma cacao]	ko04141//Protein processing in endoplasmic reticulum;ko03060//Protein export;ko05020//Prion diseases	-	-	-
Unigene0053019	2722	18	59	0.646815104	1.845335027	1.512457494	Up	3.20E-05	0.000472148	PREDICTED: reticulocyte binding protein 2 homolog b-like isoform X1 [Setaria italica]	-	-	-	-
Unigene0085013	1211	22	72	1.776946311	5.061738302	1.510232828	Up	4.26E-06	7.59E-05	PREDICTED: ATPase 11, plasma membrane-type-like [Glycine max]	ko00190//Oxidative phosphorylation	GO:0031224//intrinsic to membrane	GO:0032550;GO:0043169//cation binding;GO:0015662//ATPase activity, coupled to transmembrane movement of ions, phosphorylative mechanism;GO:0008324//cation transmembrane transporter activity	GO:0009152//purine ribonucleotide biosynthetic process;GO:0009154;GO:0006811//ion transport
Unigene0122836	847	82	268	9.469481729	26.93783685	1.508276631	Up	0	0	PREDICTED: uncharacterized LOC101207081 [Cucumis sativus]	-	-	-	-
Unigene0100441	513	322	1050	61.39517971	174.2542056	1.50499618	Up	3.41E-13	1.57E-11	PREDICTED: heat stress transcription factor C-2a-like [Setaria italica]	-	-	-	-
Unigene0067226	782	69	225	8.630542709	24.49554461	1.50499618	Up	0	0	src2-like protein [Zea mays]	-	-	-	-
Unigene0045348	634	27	88	4.165530077	11.81693234	1.504283562	Up	3.83E-07	8.14E-06	expressed protein [Oryza sativa Japonica Group]	-	-	-	-
Unigene0100440	765	386	1258	49.35391831	140.0008075	1.504198615	Up	2.80E-13	1.31E-11	PREDICTED: heat stress transcription factor C-2a-like [Setaria italica]	-	-	-	-
Unigene0088222	933	31	101	3.249943557	9.216182468	1.503754618	Up	5.24E-08	1.26E-06	receptor protein kinase CRINKLY4 precursor-like protein [Oryza sativa Japonica Group]	-	-	GO:0016301//kinase activity	GO:0008152//metabolic process
Unigene0138016	1110	78	254	6.873333113	19.48148563	1.503021913	Up	0	0	transducin/WD-40 repeat-containing protein [Arabidopsis thaliana]	-	-	-	-
Unigene0013239	2987	310	1009	10.15131349	28.7585694	1.502325499	Up	1.76E-13	8.63E-12	PREDICTED: probable linoleate 9S-lipoxygenase 4-like [Brachypodium distachyon]	ko00592//alpha-Linolenic acid metabolism;ko00591//Linoleic acid metabolism	-	GO:0046914//transition metal ion binding;GO:0016702//oxidoreductase activity, acting on single donors with incorporation of molecular oxygen, incorporation of two atoms of oxygen	GO:0006633//fatty acid biosynthetic process
Unigene0078392	409	24	78	5.739627425	16.23613408	1.500179164	Up	1.88E-06	3.57E-05	Disease resistance protein RGA2 [Aegilops tauschii]	-	-	-	-
Unigene0023650	267	24	78	8.792163359	24.8710818	1.500179164	Up	1.88E-06	3.57E-05	--	-	-	-	-
Unigene0132217	2019	36	117	1.744062123	4.93356526	1.500179164	Up	4.82E-09	1.31E-07	--	-	-	-	-
Unigene0045991	2033	288	935	13.85641486	39.1548502	1.498636999	Up	0	0	PREDICTED: sugar transport protein 7-like [Setaria italica]	-	GO:0031224//intrinsic to membrane	GO:0016628//oxidoreductase activity, acting on the CH-CH group of donors, NAD or NADP as acceptor;GO:0005402	GO:0044763;GO:0008643//carbohydrate transport;GO:0044710
Unigene0102258	966	114	370	11.54312752	32.60888373	1.498230892	Up	1.05E-13	5.35E-12	PREDICTED: probable peptide/nitrate transporter At1g22540-like [Brachypodium distachyon]	-	-	-	-
Unigene0091937	600	29	94	4.727619506	13.33791477	1.496347302	Up	1.70E-07	3.82E-06	Os09g0535500 [Oryza sativa Japonica Group]	-	-	-	-
Unigene0077652	1198	666	2157	54.37674154	153.286766	1.49517154	Up	0	0	myo-inositol-1-phosphate synthase isoform 1 [Xerophyta viscosa]	ko00562//Inositol phosphate metabolism;ko00521//Streptomycin biosynthesis	GO:0044424//intracellular part	GO:0005488//binding;GO:0016872//intramolecular lyase activity	GO:0009642//response to light intensity;GO:0006952//defense response;GO:0006644//phospholipid metabolic process;GO:0009725//response to hormone stimulus;GO:0000302//response to reactive oxygen species;GO:0009267//cellular response to starvation;GO:0006020//inositol metabolic process;GO:0006787;GO:0002252;GO:0003006//developmental process involved in reproduction;GO:0032958//inositol phosphate bio…
Unigene0023704	1749	21	68	1.174424908	3.310018627	1.494884864	Up	9.30E-06	0.000154271	Os07g0100800 [Oryza sativa Japonica Group]	-	GO:0043231//intracellular membrane-bounded organelle;GO:0031224//intrinsic to membrane	GO:0022804	GO:0046942//carboxylic acid transport
Unigene0079139	1143	21	68	1.797085883	5.064936639	1.494884864	Up	9.30E-06	0.000154298	Os06g0664300 [Oryza sativa Japonica Group]	-	GO:0043231//intracellular membrane-bounded organelle	GO:0046872//metal ion binding	-
Unigene0052873	1540	17	55	1.07975188	3.040558077	1.493636318	Up	7.03E-05	0.000949731	NAC domain protein, IPR003441 [Populus trichocarpa]	-	-	-	-
Unigene0018926	546	30	97	5.374330625	15.12482736	1.492761692	Up	1.13E-07	2.60E-06	--	-	-	-	-
Unigene0079150	987	1065	3440	105.5427057	296.7239655	1.49129458	Up	3.13E-12	1.23E-10	jacalin-like lectin [Ananas comosus]	-	-	-	-
Unigene0143720	1231	22	71	1.748076346	4.910340745	1.490054946	Up	6.16E-06	0.000106358	expansin 1 [Musa acuminata]	-	-	-	-
Unigene0041791	780	31	100	3.887432485	10.91482387	1.489399325	Up	7.55E-08	1.77E-06	inorganic phosphate transporter 1-4 [Zea mays]	-	-	-	-
Unigene0041006	432	31	100	7.018975321	19.70732087	1.489399325	Up	7.55E-08	1.78E-06	--	-	-	-	-
Unigene0018213	3070	40	129	1.274434103	3.577360187	1.489038606	Up	9.62E-10	2.85E-08	PREDICTED: mitogen-activated protein kinase 10-like [Setaria italica]	-	GO:0043231//intracellular membrane-bounded organelle	GO:0032550;GO:0004702//receptor signaling protein serine/threonine kinase activity	GO:0071555;GO:0006464//protein modification process;GO:0010073//meristem maintenance;GO:0006796//phosphate-containing compound metabolic process;GO:0042546//cell wall biogenesis
Unigene0126974	1642	40	129	2.382772652	6.688487074	1.489038606	Up	9.62E-10	2.85E-08	PREDICTED: probable protein phosphatase 2C 6-like [Setaria italica]	ko04075//Plant hormone signal transduction	-	-	-
Unigene0099492	1420	18	58	1.239880784	3.477370646	1.487795439	Up	4.64E-05	0.000654762	--	-	-	-	-
Unigene0016705	1427	32	103	2.193419871	6.145038188	1.486239973	Up	5.03E-08	1.21E-06	expressed protein [Oryza sativa Japonica Group]	-	-	-	-
Unigene0044613	648	172	553	25.9626614	72.65432294	1.484610361	Up	1.33E-13	6.67E-12	OSJNBa0019K04.3 [Oryza sativa Japonica Group]	-	-	-	-
Unigene0143680	1348	19	61	1.378667307	3.852576555	1.48254927	Up	3.07E-05	0.000454267	Phosphatase 2C family protein [Theobroma cacao]	-	GO:0043231//intracellular membrane-bounded organelle	GO:0043169//cation binding;GO:0004721//phosphoprotein phosphatase activity	GO:0006464//protein modification process
Unigene0083794	1686	19	61	1.102279674	3.080233212	1.48254927	Up	3.07E-05	0.000454337	30S ribosomal protein S16 [Populus alba]	-	-	-	-
Unigene0016602	1268	24	77	1.851346701	5.169907898	1.481563486	Up	2.71E-06	5.01E-05	PREDICTED: dentin sialophosphoprotein-like [Setaria italica]	-	-	-	-
Unigene0137356	3169	93	298	2.870492905	8.005811485	1.479749155	Up	6.82E-14	3.59E-12	respiratory burst oxidase protein D variant alpha [Zea mays]	ko04626//Plant-pathogen interaction	-	-	-
Unigene0087637	785	54	173	6.728525017	18.76237366	1.479480171	Up	1.69E-12	6.91E-11	cysteine protease 1 [Zea mays]	-	-	-	-
Unigene0028304	1148	25	80	2.130070065	5.932796248	1.477811351	Up	1.80E-06	3.43E-05	PREDICTED: ninja-family protein 3-like [Brachypodium distachyon]	-	-	GO:0097159;GO:1901363	GO:0009755//hormone-mediated signaling pathway;GO:0006351//transcription, DNA-dependent
Unigene0131250	1895	92	294	4.748696147	13.20837683	1.475849834	Up	4.75E-14	2.56E-12	Os03g0139200 [Oryza sativa Japonica Group]	-	-	-	-
Unigene0018119	791	21	67	2.596800461	7.211235086	1.473511213	Up	1.34E-05	0.000215015	--	-	-	-	-
Unigene0027684	1188	21	67	1.729014448	4.801419994	1.473511213	Up	1.34E-05	0.000215051	KNAT3-like transcription factor [Juglans nigra]	-	-	-	-
Unigene0042619	377	37	118	9.599666426	26.64722516	1.472929129	Up	6.65E-09	1.79E-07	--	-	-	-	-
Unigene0088033	358	53	169	14.48066849	40.18972296	1.472698427	Up	3.63E-12	1.41E-10	Os01g0762900 [Oryza sativa Japonica Group]	-	-	-	-
Unigene0018217	2828	43	137	1.487252881	4.124321352	1.471506774	Up	4.13E-10	1.26E-08	PREDICTED: mitogen-activated protein kinase 10-like [Setaria italica]	-	GO:0043231//intracellular membrane-bounded organelle	GO:0032550;GO:0004702//receptor signaling protein serine/threonine kinase activity	GO:0071555;GO:0006464//protein modification process;GO:0010073//meristem maintenance;GO:0006796//phosphate-containing compound metabolic process;GO:0042546//cell wall biogenesis
Unigene0052695	2081	237	755	11.13966253	30.8877452	1.471329031	Up	2.71E-13	1.28E-11	HTH-type transcriptional regulator protein ptxE [Theobroma cacao]	-	-	-	-
Unigene0013241	429	27	86	6.156051443	17.0668155	1.471116698	Up	7.96E-07	1.61E-05	PREDICTED: pectinesterase 1-like [Setaria italica]	-	GO:0043231//intracellular membrane-bounded organelle	-	-
Unigene0028256	516	23	73	4.359873643	12.04438122	1.466002048	Up	5.89E-06	0.000102152	--	-	-	-	-
Unigene0143080	625	23	73	3.599511679	9.943841136	1.466002048	Up	5.89E-06	0.000102133	TNP2 [Antirrhinum majus]	-	-	-	-
Unigene0007714	1528	29	92	1.856395094	5.12596702	1.465320407	Up	3.52E-07	7.51E-06	Os07g0673500 [Oryza sativa Japonica Group]	ko03040//Spliceosome	-	-	-
Unigene0069481	2796	29	92	1.014510624	2.80131531	1.465320407	Up	3.52E-07	7.51E-06	Proton pump interactor 1 isoform 2 [Theobroma cacao]	-	-	-	-
Unigene0056146	2673	121	383	4.427740704	12.19863255	1.46207679	Up	0	0	PREDICTED: mitogen-activated protein kinase kinase kinase 7-like [Vitis vinifera]	-	-	GO:0004713//protein tyrosine kinase activity;GO:0032550	GO:0006796//phosphate-containing compound metabolic process;GO:0006464//protein modification process
Unigene0056032	2638	56	177	2.076390361	5.712284242	1.459990074	Up	1.54E-12	6.33E-11	Os05g0562400 [Oryza sativa Japonica Group]	-	-	-	-
Unigene0062872	704	25	79	3.473466526	9.553571686	1.459664004	Up	2.59E-06	4.79E-05	Os03g0691400 [Oryza sativa Japonica Group]	-	-	GO:0003824//catalytic activity	-
Unigene0046342	278	19	60	6.685048669	18.37459557	1.458702528	Up	4.43E-05	0.00063093	--	-	-	-	-
Unigene0003105	499	39	123	7.644689133	20.9853347	1.456851732	Up	4.25E-09	1.16E-07	PREDICTED: formin-like protein 8-like [Setaria italica]	-	-	-	-
Unigene0029174	1647	20	63	1.187769488	3.256554006	1.455091274	Up	2.92E-05	0.000434258	Basic-leucine zipper transcription factor family protein isoform 2 [Theobroma cacao]	-	-	-	-
Unigene0047966	356	21	66	5.769857205	15.78357114	1.451816142	Up	1.93E-05	0.000299955	--	-	-	-	-
Unigene0070830	2384	234	735	9.600754725	26.24777065	1.450975166	Up	5.05E-13	2.25E-11	Os04g0623300 [Oryza sativa Japonica Group]	-	-	GO:0003824//catalytic activity	GO:0044710
Unigene0091293	343	29	91	8.269888349	22.58700286	1.449553091	Up	5.04E-07	1.05E-05	plasma membrane intrinsic protein PIP2;7 [Hordeum vulgare]	-	-	-	-
Unigene0079660	1380	22	69	1.55933477	4.256781308	1.448832284	Up	1.28E-05	0.000205542	--	-	-	-	-
Unigene0138884	3545	30	94	0.827753038	2.257474996	1.447437702	Up	3.35E-07	7.18E-06	P-loop containing nucleoside triphosphate hydrolases superfamily protein [Theobroma cacao]	-	GO:0016020//membrane	GO:0032550;GO:0042623//ATPase activity, coupled	GO:0009154;GO:0003006//developmental process involved in reproduction
Unigene0091910	903	61	191	6.607510365	18.00764629	1.446430936	Up	3.23E-13	1.50E-11	extracellular matrix glycoprotein pherophorin-V32 [Volvox carteri f. nagariensis]	-	-	-	-
Unigene0125870	3823	237	740	6.063729458	16.47929986	1.442377657	Up	2.71E-13	1.28E-11	PREDICTED: ABC transporter B family member 15-like [Vitis vinifera]	-	-	-	-
Unigene0075309	2601	581	1814	21.84899919	59.3756347	1.442303833	Up	0	0	1-deoxy-D-xylulose 5-phosphate synthase [Hevea brasiliensis]	ko00900//Terpenoid backbone biosynthesis	GO:0009536//plastid	GO:0043169//cation binding;GO:0016744	GO:0006772//thiamine metabolic process;GO:0052863;GO:0006721//terpenoid metabolic process
Unigene0131642	858	25	78	2.850023816	7.739602378	1.441285475	Up	3.72E-06	6.69E-05	Os02g0745600 [Oryza sativa Japonica Group]	-	-	-	-
Unigene0050579	1792	62	193	3.384148815	9.169182951	1.438000172	Up	1.23E-13	6.18E-12	Os01g0788400 [Oryza sativa Japonica Group]	ko00500//Starch and sucrose metabolism;ko00040//Pentose and glucuronate interconversions	-	-	-
Unigene0053679	479	160	498	32.67233983	88.51261342	1.437813283	Up	8.82E-14	4.57E-12	LOC542690 [Zea mays]	ko00900//Terpenoid backbone biosynthesis	GO:0009526//plastid envelope;GO:0009532//plastid stroma	GO:0052592;GO:0051536//iron-sulfur cluster binding;GO:0046914//transition metal ion binding	GO:0006633//fatty acid biosynthetic process;GO:0046471//phosphatidylglycerol metabolic process;GO:0006091//generation of precursor metabolites and energy;GO:0009639//response to red or far red light;GO:0006996//organelle organization;GO:0019757;GO:0010243//response to organic nitrogen;GO:0009694//jasmonic acid metabolic process;GO:0034285;GO:0006351//transcription, DNA-dependent;GO:0009626//plant…
Unigene0086159	673	98	305	14.243174	38.58301037	1.437695034	Up	1.40E-14	7.90E-13	Nudix hydrolase isoform 3 [Theobroma cacao]	-	GO:0044444//cytoplasmic part;GO:0043231//intracellular membrane-bounded organelle	GO:0016462//pyrophosphatase activity;GO:0000166//nucleotide binding	-
Unigene0075413	1221	241	750	19.30621539	52.29461066	1.437596895	Up	2.80E-13	1.31E-11	Os01g0101800 [Oryza sativa Japonica Group]	-	GO:0043231//intracellular membrane-bounded organelle	-	GO:0006259//DNA metabolic process
Unigene0050642	1155	29	90	2.455906237	6.633944896	1.433611547	Up	7.22E-07	1.47E-05	RNA-binding family protein isoform 2 [Theobroma cacao]	-	GO:0043231//intracellular membrane-bounded organelle	GO:0036094;GO:0097159	GO:0006810//transport
Unigene0074539	599	353	1095	57.64261191	155.6319043	1.432930227	Up	0	0	Os03g0709300 [Oryza sativa Japonica Group]	-	GO:0043231//intracellular membrane-bounded organelle	-	-
Unigene0089180	249	20	62	7.856451195	21.198429	1.432007661	Up	4.20E-05	0.000600917	Predicted membrane protein (patched superfamily) (ISS) [Ostreococcus tauri]	-	-	-	-
Unigene0085064	2052	32	99	1.52534608	4.10742056	1.429096066	Up	2.12E-07	4.68E-06	Os09g0298700 [Oryza sativa Japonica Group]	-	-	-	-
Unigene0085720	1309	176	544	13.15130318	35.38103944	1.427770668	Up	0	0	Os07g0569100 [Oryza sativa Japonica Group]	-	-	-	-
Unigene0021187	696	33	102	4.637676686	12.4767728	1.427770668	Up	1.41E-07	3.19E-06	PREDICTED: probable inactive receptor kinase At4g23740-like [Setaria italica]	-	-	-	-
Unigene0085138	3585	69	213	1.88258979	5.058267328	1.425924609	Up	0	0	PREDICTED: integrator complex subunit 4-like isoform X1 [Setaria italica]	-	-	-	-
Unigene0056519	1182	595	1835	49.23741653	132.1690981	1.424557935	Up	8.86E-13	3.79E-11	--	-	-	-	-
Unigene0057284	701	37	114	5.162730731	13.84516602	1.423176094	Up	2.77E-08	6.90E-07	PREDICTED: aspartic proteinase PCS1-like [Setaria italica]	-	-	-	-
Unigene0101754	1003	65	200	6.338816679	16.97619664	1.421227822	Up	1.48E-13	7.32E-12	--	-	-	-	-
Unigene0042620	1110	81	249	7.137692078	19.09799181	1.419891375	Up	5.86E-14	3.11E-12	CBL-interacting protein kinase 29 [Sorghum bicolor]	-	-	-	-
Unigene0047478	464	259	796	54.5981028	146.0516345	1.419555778	Up	1.15E-13	5.84E-12	--	-	-	-	-
Unigene0003564	792	81	248	10.00358359	26.65863041	1.414085753	Up	5.86E-14	3.12E-12	PREDICTED: elicitor-responsive protein 3 [Vitis vinifera]	-	GO:0044424//intracellular part	-	-
Unigene0100333	291	38	116	12.77280777	33.93722555	1.409792927	Up	2.63E-08	6.56E-07	--	-	-	-	-
Unigene0087700	321	20	61	6.094256534	16.17842117	1.408548688	Up	6.01E-05	0.0008249	Os01g0687600 [Oryza sativa Japonica Group]	ko03040//Spliceosome	-	-	-
Unigene0041244	349	20	61	5.605319047	14.88043896	1.408548688	Up	6.01E-05	0.000824782	--	-	-	-	-
Unigene0051560	1762	101	308	5.606750599	14.88182342	1.408314504	Up	0	0	--	-	-	-	-
Unigene0101705	4480	5817	17737	127.0038301	337.0648663	1.408154252	Up	2.80E-11	9.64E-10	Os03g0605300 [Oryza sativa Japonica Group]	-	GO:0043231//intracellular membrane-bounded organelle;GO:0030312//external encapsulating structure	GO:0004175//endopeptidase activity;GO:0005515//protein binding	GO:0019538//protein metabolic process;GO:0044092//negative regulation of molecular function
Unigene0091535	250	74	225	28.95259394	76.62206354	1.404067271	Up	2.26E-14	1.25E-12	Os12g0593000 [Oryza sativa Japonica Group]	-	-	-	-
Unigene0053651	495	27	82	5.335244584	14.10327544	1.402403948	Up	3.33E-06	6.02E-05	--	-	-	-	-
Unigene0088176	412	27	82	6.410063274	16.94446928	1.402403948	Up	3.33E-06	6.03E-05	RBP42 [Elaeis guineensis]	-	GO:0005634//nucleus	GO:0003676//nucleic acid binding	GO:0044699;GO:0009987//cellular process
Unigene0052933	600	30	91	4.890640869	12.91223663	1.40064349	Up	9.72E-07	1.94E-05	Actin-binding FH2 (formin homology 2) family protein [Arabidopsis thaliana]	-	-	-	-
Unigene0083059	1724	95	288	5.389917431	14.22219277	1.399808839	Up	2.29E-14	1.27E-12	Class III HD-Zip protein 8 isoform 3 [Theobroma cacao]	-	GO:0043231//intracellular membrane-bounded organelle	GO:0001071//nucleic acid binding transcription factor activity;GO:0003677//DNA binding	GO:0006351//transcription, DNA-dependent;GO:0040007//growth;GO:0045229//external encapsulating structure organization;GO:0008283//cell proliferation;GO:0051276//chromosome organization;GO:0044702;GO:0022610;GO:0009933//meristem structural organization;GO:0044085;GO:0007015//actin filament organization;GO:0000904//cell morphogenesis involved in differentiation;GO:0009943//adaxial/abaxial axis spec…
Unigene0089447	1440	34	103	2.309469299	6.089562149	1.398777132	Up	1.90E-07	4.23E-06	PREDICTED: hornerin-like [Setaria italica]	-	-	-	-
Unigene0055454	1958	37	112	1.848352524	4.869862171	1.397641002	Up	5.59E-08	1.34E-06	Os03g0413100 [Oryza sativa Japonica Group]	-	-	GO:0031406//carboxylic acid binding	-
Unigene0107934	492	40	121	7.952261575	20.93782676	1.396674588	Up	1.65E-08	4.23E-07	PREDICTED: serine/arginine-rich splicing factor 7-like [Glycine max]	ko03040//Spliceosome	-	GO:0036094;GO:0097159;GO:0046914//transition metal ion binding	-
Unigene0056353	2338	90	272	3.765249599	9.904572419	1.395349191	Up	0	0	Glycosyl transferase family 8 protein, expressed [Oryza sativa Japonica Group]	ko00500//Starch and sucrose metabolism;ko00520//Amino sugar and nucleotide sugar metabolism	-	-	-
Unigene0116562	2835	47	142	1.621588154	4.264288859	1.394897713	Up	9.72E-10	2.87E-08	Protein kinase domain containing protein, expressed [Oryza sativa Japonica Group]	-	GO:0043231//intracellular membrane-bounded organelle;GO:0016020//membrane	GO:0032550;GO:0004674//protein serine/threonine kinase activity	GO:0006464//protein modification process;GO:0050794//regulation of cellular process;GO:0007154//cell communication
Unigene0003471	320	56	169	17.11724304	44.96225257	1.39326396	Up	2.58E-11	8.93E-10	--	-	-	-	-
Unigene0081735	708	72	217	9.947066173	26.09382892	1.391365677	Up	9.10E-15	5.25E-13	PREDICTED: molybdate transporter 1-like [Setaria italica]	-	-	-	-
Unigene0092914	882	39	117	4.32505655	11.29350143	1.384701946	Up	3.51E-08	8.62E-07	Soluble inorganic pyrophosphatase [Zea mays]	ko00190//Oxidative phosphorylation	GO:0044444//cytoplasmic part	GO:0046872//metal ion binding;GO:0016462//pyrophosphatase activity	GO:0006793//phosphorus metabolic process;GO:0010038//response to metal ion
Unigene0041854	1214	73	219	5.881660353	15.35807424	1.384701946	Up	0	0	Histone deacetylase 1 isoform 3 [Theobroma cacao]	ko05016//Huntington's disease;ko04110//Cell cycle;ko05200//Pathways in cancer;ko04330//Notch signaling pathway;ko05220//Chronic myeloid leukemia	-	-	-
Unigene0103235	3082	51	153	1.618576796	4.226395458	1.384701946	Up	2.73E-10	8.48E-09	pepsin A precursor [Zea mays]	-	-	-	-
Unigene0144407	2492	53	159	2.080288652	5.43200825	1.384701946	Up	1.22E-10	3.94E-09	--	-	-	-	-
Unigene0093638	1001	25	75	2.442877557	6.378793169	1.384701946	Up	1.08E-05	0.000175969	Os07g0204100 [Oryza sativa Japonica Group]	-	-	-	-
Unigene0020665	1141	36	108	3.08611869	8.058411591	1.384701946	Up	1.19E-07	2.72E-06	--	-	-	-	-
Unigene0089444	883	70	210	7.754130482	20.24743091	1.384701946	Up	6.22E-14	3.29E-12	PREDICTED: hornerin-like [Setaria italica]	-	-	-	-
Unigene0057557	969	25	75	2.5235505	6.589444749	1.384701946	Up	1.08E-05	0.00017594	Cytochrome P450 93A3 [Theobroma cacao]	-	-	-	-
Unigene0022289	1041	21	63	1.973169227	5.152300142	1.384701946	Up	5.65E-05	0.0007807	PREDICTED: cysteine proteinase 15A-like [Vitis vinifera]	ko04142//Lysosome	-	-	-
Unigene0143901	458	21	63	4.484867172	11.71079574	1.384701946	Up	5.65E-05	0.000780588	Os10g0563400 [Oryza sativa Japonica Group]	-	-	-	-
Unigene0085445	2148	606	1816	27.59523619	71.97686085	1.383113949	Up	5.47E-13	2.42E-11	Meltrins, fertilins and related Zn-dependent metalloproteinases of the ADAMs family (ISS) [Ostreococcus tauri]	-	-	-	-
Unigene0003783	1890	76	227	3.93321382	10.2252842	1.378360419	Up	1.49E-14	8.38E-13	PREDICTED: cytochrome P450 3A24-like [Brachypodium distachyon]	-	-	GO:0046872//metal ion binding;GO:0016491//oxidoreductase activity	-
Unigene0054734	679	68	203	9.795687159	25.45291916	1.377612522	Up	3.65E-13	1.67E-11	--	-	-	-	-
Unigene0058586	693	63	188	8.892074307	23.0959563	1.377048374	Up	3.01E-12	1.19E-10	peroxidase [Ananas comosus]	ko00680//Methane metabolism;ko00940//Phenylpropanoid biosynthesis;ko00360//Phenylalanine metabolism	-	GO:0003824//catalytic activity;GO:0016209//antioxidant activity;GO:0043169//cation binding;GO:0046906//tetrapyrrole binding	GO:0044710;GO:0006950//response to stress
Unigene0011755	733	802	2390	107.0202995	277.590923	1.375075922	Up	4.25E-13	1.92E-11	cysteine peptidase [Ananas comosus]	ko04142//Lysosome;ko04145//Phagosome;ko04612//Antigen processing and presentation;ko05323//Rheumatoid arthritis	-	GO:0070011	GO:0019538//protein metabolic process
Unigene0093800	475	48	143	9.884242598	25.6303043	1.374648282	Up	1.29E-09	3.77E-08	DNA-binding WRKY domain-containing protein [Musa acuminata]	-	-	-	-
Unigene0049114	1308	42	125	3.140778539	8.136049901	1.373206307	Up	1.47E-08	3.78E-07	OSIGBa0143N19.10 [Oryza sativa Indica Group]	-	-	-	-
Unigene0054355	480	41	122	8.354844817	21.63863832	1.372924779	Up	2.20E-08	5.56E-07	PREDICTED: LOW QUALITY PROTEIN: UDP-glycosyltransferase 73C3-like [Brachypodium distachyon]	-	-	GO:0035251//UDP-glucosyltransferase activity	-
Unigene0091534	245	76	226	30.34193518	78.53327148	1.371990895	Up	2.18E-14	1.21E-12	--	-	-	-	-
Unigene0013845	827	30	89	3.548227958	9.162116963	1.368582281	Up	1.95E-06	3.69E-05	--	-	-	-	-
Unigene0049658	1215	174	516	14.0077615	36.15636469	1.368023205	Up	1.89E-13	9.17E-12	--	-	-	-	-
Unigene0090583	760	56	166	7.207260227	18.59541308	1.367423955	Up	7.22E-11	2.39E-09	--	-	-	-	-
Unigene0020426	340	54	160	15.53497688	40.06382408	1.366780038	Up	1.62E-10	5.15E-09	pathogenesis-related protein 1-like protein [Volvox carteri f. nagariensis]	-	-	-	-
Unigene0132463	1051	364	1077	33.87618033	87.2417406	1.36474734	Up	5.20E-14	2.79E-12	PREDICTED: calcium-binding protein P-like [Setaria italica]	-	-	-	-
Unigene0042300	1607	24	71	1.460801255	3.761437123	1.364524064	Up	2.31E-05	0.000349499	Os02g0666700 [Oryza sativa Japonica Group]	-	GO:0031967;GO:0009536//plastid	GO:0015932//nucleobase-containing compound transmembrane transporter activity	GO:0008655//pyrimidine-containing compound salvage;GO:0044765;GO:0009812//flavonoid metabolic process;GO:0009416//response to light stimulus;GO:0071702
Unigene0021445	577	301	890	51.02540386	131.3183835	1.363781295	Up	0	0	PREDICTED: ethylene-responsive transcription factor ERF035-like [Brachypodium distachyon]	-	-	-	-
Unigene0032631	472	23	68	4.766302541	12.26530207	1.363640331	Up	3.49E-05	0.000510369	--	-	-	-	-
Unigene0060740	1057	1032	3051	95.49936379	245.7415283	1.363578655	Up	4.35E-12	1.67E-10	Cold-regulated 413-plasma membrane 2 isoform 1 [Theobroma cacao]	-	GO:0031090//organelle membrane;GO:0043231//intracellular membrane-bounded organelle	-	-
Unigene0102224	225	89	263	38.69040332	99.51408747	1.362925004	Up	6.44E-15	3.74E-13	PREDICTED: formin-like protein 3-like [Setaria italica]	-	-	-	-
Unigene0058073	288	22	65	7.471812438	19.21463785	1.36267564	Up	5.29E-05	0.000735293	--	-	-	-	-
Unigene0046236	1108	22	65	1.942131753	4.994418502	1.36267564	Up	5.29E-05	0.000735399	--	-	-	-	-
Unigene0021017	822	42	124	4.997735194	12.84284385	1.361618333	Up	2.07E-08	5.25E-07	extracellular matrix glycoprotein pherophorin-V40 [Volvox carteri f. nagariensis]	-	-	-	-
Unigene0018655	2087	2923	8626	136.9941855	351.8830432	1.360981333	Up	0	0	S-adenosylmethionine synthetase [Lycoris radiata]	ko00270//Cysteine and methionine metabolism	-	-	-
Unigene0010635	3137	61	180	1.902002505	4.885053462	1.360855204	Up	1.36E-11	4.88E-10	OSJNBa0035M09.1 [Oryza sativa Japonica Group]	-	-	-	-
Unigene0029793	1002	90	265	8.785582399	22.51590911	1.357734899	Up	0	0	P0460E08.26 [Oryza sativa Japonica Group]	-	-	-	-
Unigene0060624	1983	32	94	1.578421662	4.03567769	1.354328297	Up	1.21E-06	2.38E-05	Os12g0169400 [Oryza sativa Japonica Group]	-	GO:0043231//intracellular membrane-bounded organelle	GO:0017076//purine nucleotide binding	-
Unigene0012964	283	45	132	15.55327485	39.70990337	1.352280469	Up	8.63E-09	2.28E-07	OSJNBa0084K11.2 [Oryza sativa Japonica Group]	-	GO:0031224//intrinsic to membrane	-	GO:0050896//response to stimulus;GO:0051234//establishment of localization
Unigene0057847	4302	44	129	1.000410034	2.552881398	1.351535082	Up	1.29E-08	3.35E-07	PREDICTED: ABC transporter B family member 1-like [Vitis vinifera]	ko02010//ABC transporters;ko04976//Bile secretion	-	-	-
Unigene0041682	984	167	489	16.60034604	42.30825324	1.349725808	Up	1.92E-13	9.27E-12	Lactoylglutathione lyase / glyoxalase I family protein [Theobroma cacao]	-	-	GO:0003824//catalytic activity	-
Unigene0058635	623	68	199	10.67619836	27.19420482	1.348901225	Up	1.56E-12	6.40E-11	Polyamine oxidase 5 [Theobroma cacao]	-	GO:0043231//intracellular membrane-bounded organelle	GO:0016641//oxidoreductase activity, acting on the CH-NH2 group of donors, oxygen as acceptor	GO:0009755//hormone-mediated signaling pathway;GO:0000226//microtubule cytoskeleton organization;GO:0044710
Unigene0088241	1038	66	193	6.219312087	15.82964918	1.347802363	Up	3.33E-12	1.31E-10	PREDICTED: phototropin-1A-like [Brachypodium distachyon]	-	-	-	-
Unigene0138394	758	26	76	3.35505706	8.536025842	1.347227241	Up	1.43E-05	0.000227131	Os03g0740200 [Oryza sativa Japonica Group]	-	-	-	-
Unigene0092313	2436	25	73	1.003826122	2.551272869	1.345707815	Up	2.16E-05	0.000329994	PREDICTED: beta-1,4-mannosyl-glycoprotein 4-beta-N-acetylglucosaminyltransferase-like [Setaria italica]	ko00510//N-Glycan biosynthesis	-	GO:0008375//acetylglucosaminyltransferase activity	GO:0006486//protein glycosylation
Unigene0040362	1040	94	274	8.840773878	22.42996305	1.343182677	Up	0	0	PREDICTED: thiamin pyrophosphokinase 1-like [Setaria italica]	ko00730//Thiamine metabolism	-	-	-
Unigene0115274	2942	34	99	1.130399657	2.864863015	1.341633224	Up	7.55E-07	1.53E-05	polyprotein [Ananas comosus]	-	-	-	-
Unigene0126977	1295	212	616	16.01260022	40.4969465	1.338605532	Up	0	0	PREDICTED: anthranilate synthase component I-2, chloroplastic-like [Cucumis sativus]	ko00400//Phenylalanine, tyrosine and tryptophan biosynthesis	-	-	-
Unigene0132242	2153	81	235	3.679906274	9.292555573	1.336406389	Up	8.24E-14	4.29E-12	PREDICTED: myosin-9-like isoform X1 [Setaria italica]	-	-	-	-
Unigene0131162	732	40	116	5.344962698	13.49143803	1.335792346	Up	9.20E-08	2.14E-06	PREDICTED: pre-mRNA-splicing factor SF2-like [Vitis vinifera]	ko03040//Spliceosome	-	-	-
Unigene0076823	336	90	261	26.1998618	66.13213818	1.335792346	Up	0	0	Os02g0509500 [Oryza sativa Japonica Group]	-	GO:0043231//intracellular membrane-bounded organelle	-	-
Unigene0122323	2023	58	168	2.804322001	7.070086602	1.334075873	Up	1.25E-10	4.03E-09	--	-	-	-	-
Unigene0089657	726	29	84	3.907123559	9.850403027	1.334075873	Up	5.85E-06	0.000101499	PREDICTED: BAG family molecular chaperone regulator 6-like [Setaria italica]	-	-	-	-
Unigene0084697	1913	96	278	4.908536575	12.37203558	1.333718018	Up	0	0	PREDICTED: NAC domain-containing protein 48-like [Brachypodium distachyon]	-	-	GO:0003676//nucleic acid binding	GO:0006351//transcription, DNA-dependent
Unigene0009667	530	28	81	5.167469597	13.01129381	1.332234526	Up	8.83E-06	0.000147091	--	-	-	-	-
Unigene0063167	2400	27	78	1.100394195	2.76690785	1.330254162	Up	1.33E-05	0.000213479	PREDICTED: wall-associated receptor kinase 4-like [Setaria italica]	-	GO:0043231//intracellular membrane-bounded organelle	GO:0005488//binding;GO:0016301//kinase activity	-
Unigene0074989	388	36	104	9.075416045	22.81985856	1.330254162	Up	4.69E-07	9.82E-06	--	-	-	-	-
Unigene0041407	767	187	540	23.84745352	59.93903276	1.329660583	Up	3.26E-13	1.51E-11	Os10g0405300 [Oryza sativa Japonica Group]	-	-	-	-
Unigene0089515	936	133	384	13.89861614	34.92743637	1.329419511	Up	1.36E-13	6.78E-12	PREDICTED: probable protein phosphatase 2C 24 [Vitis vinifera]	ko04075//Plant hormone signal transduction	-	GO:0004721//phosphoprotein phosphatase activity;GO:0043169//cation binding	GO:0006464//protein modification process
Unigene0048382	424	88	254	20.30077342	51.00105907	1.328992514	Up	3.53E-14	1.92E-12	Os04g0520700 [Oryza sativa Japonica Group]	-	-	-	-
Unigene0054362	1102	87	251	7.722064529	19.39114534	1.328339504	Up	0	0	PREDICTED: UDP-glycosyltransferase 73B3-like [Cucumis sativus]	-	-	-	-
Unigene0143798	1906	938	2704	48.1366331	120.7800279	1.327174769	Up	8.46E-13	3.63E-11	Os06g0697600 [Oryza sativa Japonica Group]	-	-	GO:0036094;GO:0097159;GO:1901363	-
Unigene0012504	1036	42	121	3.965384488	9.943446685	1.32628526	Up	5.72E-08	1.37E-06	PREDICTED: tropinone reductase homolog At1g07440-like [Cucumis sativus]	ko00960//Tropane, piperidine and pyridine alkaloid biosynthesis	GO:0044444//cytoplasmic part	GO:0016491//oxidoreductase activity	GO:0008152//metabolic process
Unigene0026828	1608	33	95	2.007352595	5.029778909	1.325200935	Up	1.59E-06	3.06E-05	--	-	-	-	-
Unigene0084576	1314	147	423	10.9425298	27.40667417	1.324580954	Up	1.09E-13	5.56E-12	class I knotted1-like homeobox protein [Asparagus asparagoides]	-	-	-	-
Unigene0048023	619	32	92	5.056559218	12.65343717	1.323301402	Up	2.40E-06	4.46E-05	--	-	-	-	-
Unigene0099995	570	24	69	4.118434416	10.30589159	1.323301402	Up	4.60E-05	0.000649423	NAC domain protein NAC2 [Medicago sativa]	-	GO:0043231//intracellular membrane-bounded organelle	GO:0003676//nucleic acid binding	GO:0006351//transcription, DNA-dependent
Unigene0105631	1073	23	66	2.096640074	5.236674116	1.320571609	Up	6.96E-05	0.000942185	enzyme of the cupin superfamily [Zea mays]	-	-	-	-
Unigene0051814	500	176	505	34.43011171	85.98698242	1.320447405	Up	0	0	pherophorin like protein [Zea mays]	-	-	-	-
Unigene0028842	1143	99	284	8.471976308	21.15355891	1.320129945	Up	0	0	Os06g0218800 [Oryza sativa Japonica Group]	-	-	-	-
Unigene0048850	668	30	86	4.392791199	10.96057463	1.319113605	Up	5.45E-06	9.51E-05	PREDICTED: zinc finger protein NUTCRACKER-like [Glycine max]	-	-	GO:0097159;GO:0043169//cation binding	-
Unigene0028191	1029	182	521	17.3002262	43.10559886	1.317084368	Up	0	0	PREDICTED: phenylalanine ammonia-lyase-like, partial [Vitis vinifera]	ko00940//Phenylpropanoid biosynthesis;ko00360//Phenylalanine metabolism;ko00910//Nitrogen metabolism	-	GO:0016841//ammonia-lyase activity	GO:0009698//phenylpropanoid metabolic process;GO:0009058//biosynthetic process;GO:0019752//carboxylic acid metabolic process
Unigene0087121	677	43	123	6.212630941	15.46777255	1.315989196	Up	5.34E-08	1.28E-06	Os11g0637700 [Oryza sativa Japonica Group]	ko03015//mRNA surveillance pathway	-	GO:0036094;GO:0097159	-
Unigene0023633	1073	28	80	2.552431395	6.347483777	1.314312618	Up	1.24E-05	0.000199995	PREDICTED: formimidoyltransferase-cyclodeaminase-like [Fragaria vesca subsp. vesca]	-	-	-	-
Unigene0137776	1709	112	320	6.410202192	15.94113538	1.314312618	Up	0	0	expressed protein [Oryza sativa Japonica Group]	-	-	-	-
Unigene0052736	3227	83	237	2.515792948	6.252600992	1.313443263	Up	1.85E-13	9.03E-12	PREDICTED: transcription factor GTE7-like [Cucumis sativus]	-	-	-	GO:0009292//genetic transfer
Unigene0074191	2326	1103	3148	46.38329216	115.222249	1.312742196	Up	2.84E-12	1.13E-10	5-enolpyruvylshikimate-3-phosphate synthase [Amaranthus palmeri]	ko00400//Phenylalanine, tyrosine and tryptophan biosynthesis	-	GO:0016765//transferase activity, transferring alkyl or aryl (other than methyl) groups	GO:0008652//cellular amino acid biosynthetic process;GO:0043650
Unigene0062735	2536	34	97	1.31137058	3.256370559	1.312189447	Up	1.48E-06	2.86E-05	PREDICTED: telomere repeat-binding protein 5-like isoform X2 [Setaria italica]	-	-	-	-
Unigene0003266	902	27	77	2.927878125	7.267675404	1.311638484	Up	1.87E-05	0.000291562	--	-	-	-	-
Unigene0009759	988	27	77	2.673022337	6.635063982	1.311638484	Up	1.87E-05	0.000291515	Os03g0259300 [Oryza sativa Japonica Group]	ko04141//Protein processing in endoplasmic reticulum	GO:0043231//intracellular membrane-bounded organelle	-	-
Unigene0069727	2140	39	111	1.782570036	4.41591332	1.308753093	Up	2.71E-07	5.89E-06	Phosphofructokinase 3 isoform 1 [Theobroma cacao]	ko00010//Glycolysis / Gluconeogenesis;ko00051//Fructose and mannose metabolism;ko00052//Galactose metabolism;ko00680//Methane metabolism;ko00030//Pentose phosphate pathway	GO:0043234//protein complex	GO:0008443//phosphofructokinase activity;GO:0032550	GO:0006796//phosphate-containing compound metabolic process;GO:0006007//glucose catabolic process
Unigene0101545	499	58	165	11.36902486	28.15105875	1.308080665	Up	3.40E-10	1.04E-08	--	-	-	-	-
Unigene0132233	413	70	199	16.57844362	41.0217666	1.307081049	Up	5.25E-12	1.98E-10	expressed protein [Oryza sativa Japonica Group]	-	-	-	-
Unigene0125461	1941	44	125	2.217292099	5.48271678	1.306092112	Up	4.97E-08	1.20E-06	knotted-like homebox protein [Elaeis guineensis]	-	-	-	-
Unigene0009795	406	44	125	10.60040385	26.21170756	1.306092112	Up	4.97E-08	1.20E-06	PREDICTED: ABSCISIC ACID-INSENSITIVE 5-like protein 5-like [Vitis vinifera]	ko04075//Plant hormone signal transduction	-	GO:0003676//nucleic acid binding	GO:0009725//response to hormone stimulus;GO:0009628//response to abiotic stimulus;GO:0071310//cellular response to organic substance;GO:0007165//signal transduction;GO:0006351//transcription, DNA-dependent;GO:0006950//response to stress
Unigene0137997	1108	43	122	3.79598479	9.374139343	1.304212028	Up	7.45E-08	1.75E-06	--	-	-	-	-
Unigene0094228	1793	48	136	2.618524949	6.457582352	1.302239786	Up	1.37E-08	3.54E-07	--	-	-	-	-
Unigene0062205	304	24	68	7.722064529	19.04349533	1.302239786	Up	6.46E-05	0.000880964	PREDICTED: luminal-binding protein 5 [Vitis vinifera]	ko04141//Protein processing in endoplasmic reticulum;ko03060//Protein export;ko05020//Prion diseases	GO:0043231//intracellular membrane-bounded organelle	GO:0016628//oxidoreductase activity, acting on the CH-CH group of donors, NAD or NADP as acceptor;GO:0032550	GO:0050896//response to stimulus;GO:0044710
Unigene0100640	888	146	413	16.08183709	39.59573604	1.299912858	Up	3.66E-14	1.99E-12	CBL-interacting protein kinase 12 [Vitis vinifera]	-	GO:0016020//membrane;GO:0043231//intracellular membrane-bounded organelle;GO:0044444//cytoplasmic part	GO:0032550;GO:0004674//protein serine/threonine kinase activity	GO:0055065//metal ion homeostasis;GO:0009414//response to water deprivation;GO:0009755//hormone-mediated signaling pathway;GO:0006796//phosphate-containing compound metabolic process;GO:0006970//response to osmotic stress;GO:0071805//potassium ion transmembrane transport;GO:0009247//glycolipid biosynthetic process;GO:0006464//protein modification process;GO:0019932//second-messenger-mediated sign…
Unigene0079396	411	29	82	6.901634316	16.9856967	1.299310455	Up	1.15E-05	0.000186539	--	-	-	-	-
Unigene0126074	976	639	1803	64.03933432	157.2741127	1.296251006	Up	5.89E-13	2.58E-11	glycine-rich protein A3 [Zea mays]	-	-	-	-
Unigene0126981	1753	56	158	3.124653607	7.673376459	1.296165272	Up	1.06E-09	3.11E-08	PREDICTED: mannose-6-phosphate isomerase 1-like [Setaria italica]	ko00520//Amino sugar and nucleotide sugar metabolism;ko00051//Fructose and mannose metabolism	-	-	-
Unigene0053333	1495	94	265	6.150103567	15.09093039	1.294999143	Up	0	0	PREDICTED: peroxidase 3 [Vitis vinifera]	ko00680//Methane metabolism;ko00940//Phenylpropanoid biosynthesis;ko00360//Phenylalanine metabolism	-	-	-
Unigene0126750	1504	3627	10222	235.8823727	578.627906	1.294568292	Up	1.06E-11	3.88E-10	Os08g0459600 [Oryza sativa Japonica Group]	ko00592//alpha-Linolenic acid metabolism	-	-	-
Unigene0060106	742	87	245	11.46861875	28.11081996	1.293433889	Up	0	0	Os08g0439600 [Oryza sativa Japonica Group]	-	GO:0043231//intracellular membrane-bounded organelle	-	-
Unigene0053618	738	232	653	30.74874476	75.33003236	1.292697632	Up	3.11E-13	1.45E-11	PREDICTED: LOB domain-containing protein 37-like [Setaria italica]	-	-	-	-
Unigene0065477	785	32	90	3.987274084	9.760772426	1.291592542	Up	4.70E-06	8.29E-05	expressed protein, partial [Aureococcus anophagefferens]	-	-	-	-
Unigene0077810	496	78	219	15.38185434	37.59012526	1.289124286	Up	7.10E-13	3.09E-11	--	-	-	-	-
Unigene0112509	1494	31	87	2.029583225	4.957697106	1.288486631	Up	7.07E-06	0.000120369	Gag-pol polyprotein-like protein [Theobroma cacao]	-	-	GO:0005488//binding	-
Unigene0088837	430	36	101	8.188980059	19.99697266	1.288025927	Up	1.28E-06	2.49E-05	Os05g0484800 [Oryza sativa Japonica Group]	-	GO:0043231//intracellular membrane-bounded organelle	-	-
Unigene0086368	844	41	115	4.751570512	11.60023342	1.287677492	Up	2.33E-07	5.13E-06	--	-	-	-	-
Unigene0012085	930	29	81	3.050077101	7.415038408	1.281608453	Up	1.61E-05	0.000253226	--	-	-	-	-
Unigene0052272	1482	600	1675	39.60033092	96.22278935	1.280866135	Up	0	0	sucrose transporter [Panicum virgatum]	-	GO:0016021//integral to membrane	GO:0015573//beta-glucoside transmembrane transporter activity;GO:0015154;GO:0005351//sugar:hydrogen symporter activity	GO:0005984//disaccharide metabolic process;GO:0009856//pollination;GO:0015766;GO:0015759//beta-glucoside transport
Unigene0063796	874	234	653	26.18787101	63.60819666	1.280313908	Up	5.05E-13	2.25E-11	Os05g0577500 [Oryza sativa Japonica Group]	ko04626//Plant-pathogen interaction	GO:0043231//intracellular membrane-bounded organelle	GO:0046872//metal ion binding;GO:0016628//oxidoreductase activity, acting on the CH-CH group of donors, NAD or NADP as acceptor	GO:0010243//response to organic nitrogen;GO:0044710
Unigene0081630	1292	279	778	21.12211768	51.26588015	1.279244479	Up	0	0	Os11g0599200 [Oryza sativa Japonica Group]	-	-	-	-
Unigene0056526	274	28	78	9.995470388	24.2356892	1.277786742	Up	2.42E-05	0.000364916	--	-	-	-	-
Unigene0027857	215	28	78	12.73841343	30.88641321	1.277786742	Up	2.42E-05	0.000364859	--	-	-	-	-
Unigene0080175	733	167	465	22.28477558	54.0082758	1.277122059	Up	1.92E-13	9.28E-12	PREDICTED: formin-like protein 16-like [Setaria italica]	-	-	-	GO:0071704;GO:0044237//cellular metabolic process;GO:0050896//response to stimulus;GO:0044238//primary metabolic process
Unigene0015506	345	37	103	10.49007027	25.41730288	1.276786607	Up	1.18E-06	2.32E-05	--	-	-	-	-
Unigene0063422	1111	194	540	17.0798259	41.38005232	1.2766422	Up	6.48E-13	2.83E-11	DnaJ-like protein [Musa acuminata AAA Group]	-	-	GO:0005515//protein binding	GO:0044267//cellular protein metabolic process
Unigene0028454	2256	55	153	2.384620991	5.77382571	1.275767575	Up	3.04E-09	8.48E-08	Os03g0570800 [Oryza sativa Japonica Group]	-	-	GO:0015291//secondary active transmembrane transporter activity	GO:0015893//drug transport;GO:0044763
Unigene0055577	260	27	75	10.15748488	24.5583537	1.273670634	Up	3.65E-05	0.000530556	--	-	-	-	-
Unigene0138367	324	36	100	10.86809082	26.27642783	1.273670634	Up	1.78E-06	3.39E-05	conserved hypothetical protein [Ricinus communis]	-	GO:0009526//plastid envelope;GO:0009534//chloroplast thylakoid	-	-
Unigene0028184	322	54	150	16.40339173	39.65945318	1.273670634	Up	4.54E-09	1.24E-07	PREDICTED: leucine-rich repeat extensin-like protein 3-like [Cicer arietinum]	-	GO:0031224//intrinsic to membrane	-	-
Unigene0094035	572	168	466	28.72824007	69.35874439	1.271608167	Up	1.55E-13	7.67E-12	PREDICTED: serine/threonine-protein kinase CTR1-like [Setaria italica]	-	-	GO:0003824//catalytic activity	-
Unigene0017899	1019	259	718	24.8611577	59.9876149	1.270771192	Up	1.15E-13	5.84E-12	Os12g0601300 [Oryza sativa Japonica Group]	-	GO:0043231//intracellular membrane-bounded organelle	GO:0005515//protein binding	GO:0009755//hormone-mediated signaling pathway;GO:0006351//transcription, DNA-dependent
Unigene0081230	3364	35	97	1.017672	2.454861991	1.270369271	Up	2.67E-06	4.93E-05	PREDICTED: midasin-like [Setaria italica]	ko03008//Ribosome biogenesis in eukaryotes	-	-	-
Unigene0090269	1967	746	2065	37.09626932	89.37725878	1.268633692	Up	2.40E-13	1.15E-11	PREDICTED: probable protein phosphatase 2C 33 [Vitis vinifera]	-	-	-	-
Unigene0089521	570	30	83	5.14804302	12.39694205	1.267888281	Up	1.48E-05	0.0002352	Os03g0285100 [Oryza sativa Japonica Group]	-	GO:0009534//chloroplast thylakoid	-	-
Unigene0144220	2301	72	199	3.060635746	7.362881185	1.266439065	Up	1.69E-11	5.98E-10	PREDICTED: probable inositol transporter 2 isoform 1 [Vitis vinifera]	-	GO:0031224//intrinsic to membrane;GO:0042995//cell projection	GO:0005402;GO:0005365//myo-inositol transmembrane transporter activity	GO:0044763;GO:0015791//polyol transport;GO:0015851//nucleobase transport;GO:0008643//carbohydrate transport
Unigene0053332	1421	415	1147	28.56602337	68.71960817	1.266421595	Up	0	0	PREDICTED: peroxidase 3 [Vitis vinifera]	ko00680//Methane metabolism;ko00940//Phenylpropanoid biosynthesis;ko00360//Phenylalanine metabolism	-	-	-
Unigene0085258	1301	258	713	19.39716132	46.65772594	1.266270457	Up	2.93E-13	1.37E-11	4-coumarate-CoA ligase [Cinnamomum osmophloeum]	ko00130//Ubiquinone and other terpenoid-quinone biosynthesis;ko00940//Phenylpropanoid biosynthesis;ko00360//Phenylalanine metabolism	-	-	-
Unigene0087305	1174	459	1267	38.24197885	91.87976009	1.264589911	Up	8.00E-13	3.46E-11	TPA: ribose-5-phosphate isomerase [Zea mays]	ko00710//Carbon fixation in photosynthetic organisms;ko00030//Pentose phosphate pathway	GO:0043231//intracellular membrane-bounded organelle	GO:0016861//intramolecular oxidoreductase activity, interconverting aldoses and ketoses	GO:0006098//pentose-phosphate shunt;GO:0016265//death;GO:0003006//developmental process involved in reproduction
Unigene0056899	632	33	91	5.107314831	12.2584525	1.263139966	Up	6.04E-06	0.000104513	At1g03610/F21B7_13 [Arabidopsis thaliana]	-	-	-	-
Unigene0031111	1408	140	386	9.725706273	23.33973842	1.262913466	Up	2.13E-14	1.18E-12	Os02g0756800 [Oryza sativa Japonica Group]	-	-	-	-
Unigene0098055	1276	57	157	4.36938134	10.47515149	1.26147018	Up	2.60E-09	7.33E-08	PREDICTED: protein SSUH2 homolog [Setaria italica]	-	GO:0044424//intracellular part	GO:0005515//protein binding	-
Unigene0050552	570	296	814	50.79402446	121.5796486	1.259171064	Up	3.38E-13	1.56E-11	DnaK-type molecular chaperone hsp70, partial [Elaeis guineensis]	ko04141//Protein processing in endoplasmic reticulum;ko03040//Spliceosome;ko04144//Endocytosis;ko05162//Measles;ko04612//Antigen processing and presentation;ko04010//MAPK signaling pathway;ko05145//Toxoplasmosis	-	GO:0032550	GO:0050896//response to stimulus
Unigene0048440	318	32	88	9.842799232	23.55954435	1.259171064	Up	9.09E-06	0.000151138	Os01g0729500 [Oryza sativa Japonica Group]	-	GO:0043231//intracellular membrane-bounded organelle	-	-
Unigene0060068	230	44	121	18.71201724	44.78874246	1.259171064	Up	1.85E-07	4.13E-06	Os05g0516400 [Oryza sativa Japonica Group]	-	GO:0043229//intracellular organelle	-	-
Unigene0085610	1432	461	1266	31.48862347	75.26655218	1.257178195	Up	3.27E-13	1.51E-11	PREDICTED: ALBINO3-like protein 1, chloroplastic [Vitis vinifera]	ko03060//Protein export;ko03070//Bacterial secretion system	-	-	-
Unigene0062804	1568	51	140	3.18141179	7.601395193	1.256597121	Up	2.10E-08	5.33E-07	DNA/RNA polymerases superfamily protein [Theobroma cacao]	-	-	GO:0003676//nucleic acid binding	GO:0006259//DNA metabolic process
Unigene0084958	872	307	841	34.43639327	82.1090156	1.25360659	Up	0	0	Endomembrane protein 70 protein family [Theobroma cacao]	-	-	-	-
Unigene0011936	957	332	908	33.93297322	80.77653976	1.251248502	Up	0	0	PREDICTED: thioredoxin-like 1-2, chloroplastic-like [Brachypodium distachyon]	-	GO:0043231//intracellular membrane-bounded organelle	GO:0015036//disulfide oxidoreductase activity	GO:0019725//cellular homeostasis;GO:0018904
Unigene0105391	842	3926	10722	456.0725903	1084.114232	1.249181408	Up	1.30E-11	4.68E-10	fiber protein Fb7 [Gossypium barbadense]	-	GO:0043231//intracellular membrane-bounded organelle	-	-
Unigene0053664	1870	512	1397	26.78083556	63.60132072	1.247855751	Up	3.05E-13	1.42E-11	PREDICTED: phospholipase A1-II 5-like [Brachypodium distachyon]	-	-	-	-
Unigene0081934	1245	158	431	12.41319289	29.47265452	1.247502757	Up	2.64E-14	1.45E-12	plant-specific domain TIGR01615 family protein [Zea mays]	-	-	-	-
Unigene0115634	5015	77	210	1.501811952	3.565001295	1.247198423	Up	8.29E-12	3.05E-10	dual positional specificity lipoxygenase [Oryza sativa Japonica Group]	ko00592//alpha-Linolenic acid metabolism;ko00591//Linoleic acid metabolism	-	-	-
Unigene0117265	302	51	139	16.51805856	39.18494052	1.246255176	Up	2.90E-08	7.19E-07	--	-	-	-	-
Unigene0052270	410	116	316	27.67387028	65.6167265	1.245539199	Up	1.23E-13	6.18E-12	--	-	-	-	-
Unigene0137582	2537	172	468	6.631377449	15.70495587	1.24383941	Up	1.33E-13	6.67E-12	Galactinol synthase 4 [Theobroma cacao]	-	-	-	-
Unigene0126246	1138	2679	7284	230.2640929	544.9278567	1.242775787	Up	0	0	heavy metal-associated domain containing protein, expressed [Oryza sativa Japonica Group]	-	-	-	-
Unigene0055335	500	32	87	6.260020312	14.81359895	1.242682941	Up	1.26E-05	0.000202923	ubiquitin domain containing 1 [Zea mays]	-	-	-	-
Unigene0011043	292	600	1631	200.9852412	475.534953	1.242461822	Up	0	0	PREDICTED: heat stress transcription factor C-2a-like [Brachypodium distachyon]	-	-	-	-
Unigene0047757	905	28	76	3.026252913	7.149511147	1.240312037	Up	4.68E-05	0.00065933	PREDICTED: DEAD-box ATP-dependent RNA helicase 41-like isoform X1 [Setaria italica]	-	GO:0043231//intracellular membrane-bounded organelle	GO:1901363;GO:0017111//nucleoside-triphosphatase activity;GO:0097159	-
Unigene0026579	1552	210	570	13.23498173	31.26759466	1.240312037	Up	0	0	agmatine deiminase [Zea mays]	ko00330//Arginine and proline metabolism	-	-	-
Unigene0063225	2072	72	195	3.39890099	8.01228142	1.237144758	Up	6.09E-11	2.03E-09	Os06g0727900 [Oryza sativa Japonica Group]	-	-	-	-
Unigene0084995	738	350	947	46.38819252	109.2458509	1.235748949	Up	2.16E-13	1.04E-11	Os12g0638700 [Oryza sativa Japonica Group]	ko00190//Oxidative phosphorylation	-	-	-
Unigene0082454	1364	44	119	3.155252173	7.427521637	1.23512559	Up	3.52E-07	7.52E-06	PREDICTED: uncharacterized LOC101221253 [Cucumis sativus]	-	GO:0043231//intracellular membrane-bounded organelle	-	-
Unigene0003312	333	27	73	7.930768976	18.66336549	1.234676502	Up	7.05E-05	0.000952329	PREDICTED: probable ATP-dependent RNA helicase DHX36-like [Setaria italica]	ko03018//RNA degradation	-	GO:0016787//hydrolase activity	-
Unigene0076296	1042	27	73	2.534497187	5.964396075	1.234676502	Up	7.05E-05	0.000952195	PREDICTED: two-component response regulator-like PRR95-like isoform X3 [Setaria italica]	ko04712//Circadian rhythm - plant	-	GO:0004871//signal transducer activity	GO:0007623//circadian rhythm;GO:0007165//signal transduction;GO:0006351//transcription, DNA-dependent;GO:0009639//response to red or far red light
Unigene0086007	628	87	235	13.55050177	31.85807667	1.233312896	Up	6.48E-13	2.83E-11	TPA: AER [Zea mays]	-	GO:0044424//intracellular part	GO:0016746//transferase activity, transferring acyl groups	-
Unigene0085373	664	612	1653	90.15277746	211.9415513	1.233222612	Up	9.98E-13	4.22E-11	hypothetical protein Ycf1 (chloroplast) [Cephalotaxus wilsoniana]	-	-	-	-
Unigene0056052	2181	1117	3013	50.09487254	117.6128572	1.231310933	Up	5.00E-12	1.90E-10	PREDICTED: probable protein phosphatase 2C 6-like [Setaria italica]	ko04075//Plant hormone signal transduction	-	-	-
Unigene0068841	866	152	410	17.16806956	40.30670523	1.231292032	Up	1.19E-13	6.01E-12	Mediator of RNA polymerase II transcription subunit 8 [Theobroma cacao]	-	-	-	-
Unigene0043991	526	33	89	6.136545577	14.40507743	1.231078757	Up	1.16E-05	0.000187702	--	-	-	-	-
Unigene0088987	2470	59	159	2.336419524	5.48039051	1.229979352	Up	4.21E-09	1.16E-07	PREDICTED: heat shock protein 83-like isoform 1 [Vitis vinifera]	ko04141//Protein processing in endoplasmic reticulum;ko04626//Plant-pathogen interaction;ko04914//Progesterone-mediated oocyte maturation;ko05200//Pathways in cancer;ko04612//Antigen processing and presentation;ko05215//Prostate cancer;ko04621//NOD-like receptor signaling pathway	GO:0030312//external encapsulating structure;GO:0044444//cytoplasmic part;GO:0016020//membrane	GO:0032550;GO:0005515//protein binding	GO:0009642//response to light intensity;GO:0044267//cellular protein metabolic process;GO:0000302//response to reactive oxygen species;GO:0042742//defense response to bacterium
Unigene0138267	1550	49	132	3.09214713	7.250259776	1.229423721	Up	8.92E-08	2.08E-06	--	-	-	-	-
Unigene0075407	733	29	78	3.869811328	9.059452716	1.227160669	Up	4.29E-05	0.000613612	PREDICTED: shikimate O-hydroxycinnamoyltransferase-like [Setaria italica]	-	-	-	-
Unigene0040413	638	45	121	6.899023169	16.14641186	1.226749587	Up	3.24E-07	6.96E-06	Os08g0293100 [Oryza sativa Japonica Group]	-	-	-	-
Unigene0080155	230	48	129	20.41310971	47.74998163	1.2260042	Up	1.33E-07	3.03E-06	--	-	-	-	-
Unigene0092904	1600	32	86	1.956256347	4.576039906	1.2260042	Up	1.74E-05	0.000272525	Os01g0878700 [Oryza sativa Japonica Group]	-	GO:0031224//intrinsic to membrane	-	-
Unigene0074394	904	175	470	18.93500336	44.26299148	1.22504528	Up	3.66E-13	1.67E-11	PREDICTED: probable carboxylesterase 2-like [Setaria italica]	-	-	-	-
Unigene0048957	527	110	295	20.41633759	47.65656493	1.222950876	Up	0	0	Bifunctional inhibitor/lipid-transfer protein/seed storage 2S albumin superfamily protein [Arabidopsis thaliana]	-	-	-	-
Unigene0069368	1174	28	75	2.332844026	5.438817685	1.221203214	Up	6.47E-05	0.000881223	Os10g0485500 [Oryza sativa Japonica Group]	-	-	-	-
Unigene0126829	955	28	75	2.867810352	6.686043939	1.221203214	Up	6.47E-05	0.000881348	PREDICTED: transcription factor BIM1-like [Cucumis sativus]	-	-	-	-
Unigene0144167	651	98	262	14.72451014	34.26349317	1.218452603	Up	7.79E-14	4.07E-12	Os03g0796600 [Oryza sativa Japonica Group]	-	-	-	-
Unigene0126254	5119	167	446	3.191002247	7.417559927	1.216935053	Up	1.92E-13	9.28E-12	PREDICTED: E3 ubiquitin-protein ligase UPL1-like [Vitis vinifera]	ko04120//Ubiquitin mediated proteolysis	-	GO:0016874//ligase activity	-
Unigene0088449	1779	1692	4517	93.02939123	216.1650497	1.216374791	Up	7.98E-12	2.94E-10	ESTs gb|N97074, gb|T13943 and gb|R89965 come from this gene [Arabidopsis thaliana]	-	-	-	-
Unigene0008154	1682	42	112	2.4424128	5.668959649	1.214776945	Up	1.09E-06	2.14E-05	Os07g0587100 [Oryza sativa Japonica Group]	-	GO:0043231//intracellular membrane-bounded organelle	-	-
Unigene0045506	754	320	850	41.51207103	95.97517538	1.209130382	Up	0	0	copper chaperone homolog CCH [Oryza sativa]	ko04978//Mineral absorption	GO:0009536//plastid;GO:0044427;GO:0016020//membrane;GO:0005576//extracellular region	GO:0005507//copper ion binding;GO:1901981;GO:0000975//regulatory region DNA binding;GO:0016279//protein-lysine N-methyltransferase activity	GO:0046916//cellular transition metal ion homeostasis;GO:0034755//iron ion transmembrane transport;GO:0009699//phenylpropanoid biosynthetic process;GO:0070838//divalent metal ion transport;GO:0009908//flower development;GO:0034968//histone lysine methylation;GO:0006351//transcription, DNA-dependent;GO:0006595//polyamine metabolic process;GO:0009626//plant-type hypersensitive response;GO:0006970//…
Unigene0092487	346	32	85	9.046272127	20.91482146	1.209130382	Up	2.40E-05	0.000361466	--	-	-	-	-
Unigene0011639	3255	90	239	2.704501863	6.251125853	1.208753157	Up	9.95E-13	4.21E-11	PREDICTED: BEACH domain-containing protein lvsC-like isoform X1 [Setaria italica]	-	-	-	-
Unigene0003330	1130	55	146	4.760800846	10.99982426	1.208204291	Up	2.85E-08	7.08E-07	flavonoid 3',5'-hydroxylase [Camellia sinensis]	ko00941//Flavonoid biosynthesis;ko00944//Flavone and flavonol biosynthesis	-	-	-
Unigene0143475	3186	188	499	5.771754446	13.33417371	1.208046599	Up	2.30E-13	1.10E-11	PREDICTED: potassium transporter 23-like [Setaria italica]	-	-	-	-
Unigene0047151	2486	2729	7242	107.3737645	248.0097364	1.207755228	Up	0	0	PREDICTED: 4-coumarate--CoA ligase-like 4-like [Setaria italica]	ko00592//alpha-Linolenic acid metabolism	-	GO:0016703;GO:0032550	GO:0044710
Unigene0051899	981	49	130	4.885655506	11.2819892	1.207397415	Up	1.68E-07	3.78E-06	PREDICTED: probable LRR receptor-like serine/threonine-protein kinase At5g10290-like [Vitis vinifera]	-	-	-	-
Unigene0090518	1700	34	90	1.956256347	4.507180209	1.204129701	Up	1.46E-05	0.000232052	--	-	-	-	-
Unigene0030924	1437	31	82	2.110088614	4.858122022	1.20309514	Up	3.60E-05	0.000523625	PREDICTED: chaperone protein dnaJ 20, chloroplastic-like isoform X1 [Setaria italica]	-	-	-	-
Unigene0063093	991	31	82	3.059734953	7.044522044	1.20309514	Up	3.60E-05	0.000523546	kelch repeat-containing F-box-like [Oryza sativa Japonica Group]	-	-	-	-
Unigene0091719	1125	149	394	12.95476426	29.81638818	1.202622745	Up	2.75E-13	1.30E-11	Nucleoside diphosphate kinase family protein [Theobroma cacao]	ko00230//Purine metabolism;ko00240//Pyrimidine metabolism	GO:0009536//plastid	GO:0032550;GO:0016776//phosphotransferase activity, phosphate group as acceptor;GO:0046914//transition metal ion binding	GO:0009209;GO:0009152//purine ribonucleotide biosynthetic process;GO:0009132//nucleoside diphosphate metabolic process
Unigene0089943	604	53	140	8.582912783	19.73342328	1.201102008	Up	6.35E-08	1.50E-06	PREDICTED: 40S ribosomal protein S19-1-like [Cicer arietinum]	ko03010//Ribosome	-	-	-
Unigene0083669	1222	47	124	3.762031437	8.638966975	1.199346904	Up	3.75E-07	7.97E-06	PREDICTED: mediator of RNA polymerase II transcription subunit 12-like [Fragaria vesca subsp. vesca]	-	-	-	-
Unigene0083438	401	220	580	53.66289232	123.1388109	1.198288822	Up	4.89E-13	2.19E-11	KNOTTED-like homebox protein 2 [Cocos nucifera]	-	GO:0043231//intracellular membrane-bounded organelle	GO:0003677//DNA binding;GO:0001071//nucleic acid binding transcription factor activity	GO:0006351//transcription, DNA-dependent
Unigene0051716	1062	33	87	3.039381331	6.974387454	1.198288822	Up	2.19E-05	0.000334886	PREDICTED: serine/threonine-protein kinase CBK1-like [Glycine max]	-	-	-	-
Unigene0016141	1122	33	87	2.87684757	6.601425558	1.198288822	Up	2.19E-05	0.000334939	Os02g0729700 [Oryza sativa Japonica Group]	-	-	-	-
Unigene0052827	497	41	108	8.069065417	18.50029703	1.197074943	Up	2.23E-06	4.15E-05	PREDICTED: glucan endo-1,3-beta-glucosidase 13-like [Fragaria vesca subsp. vesca]	-	GO:0043231//intracellular membrane-bounded organelle	GO:0004553//hydrolase activity, hydrolyzing O-glycosyl compounds	GO:0044238//primary metabolic process
Unigene0051799	340	30	79	8.630542709	19.78151314	1.196629598	Up	5.42E-05	0.00075133	--	-	-	-	-
Unigene0013418	493	209	550	41.46628566	94.97889328	1.195668122	Up	4.22E-15	2.48E-13	PREDICTED: RING finger and CHY zinc finger domain-containing protein 1-like isoform X3 [Setaria italica]	ko04120//Ubiquitin mediated proteolysis;ko04115//p53 signaling pathway;ko05162//Measles	GO:0043231//intracellular membrane-bounded organelle	GO:0046914//transition metal ion binding	-
Unigene0045403	1615	57	150	3.452217084	7.907333699	1.195668122	Up	2.40E-08	6.03E-07	dehydration-responsive AP2 domain transcriptional activator [Hordeum vulgare]	-	-	-	-
Unigene0138988	1315	38	100	2.826530084	6.474192103	1.195668122	Up	5.45E-06	9.51E-05	PREDICTED: cytokinin dehydrogenase 11-like [Brachypodium distachyon]	ko00908//Zeatin biosynthesis	-	-	-
Unigene0117055	1791	46	121	2.512221998	5.751764805	1.195040727	Up	5.59E-07	1.16E-05	PREDICTED: probable xyloglucan endotransglucosylase/hydrolase protein 32-like [Glycine max]	-	-	GO:0016787//hydrolase activity;GO:0016740//transferase activity	GO:0071704;GO:0009987//cellular process
Unigene0012444	5283	331	870	6.128344227	14.02006337	1.19392363	Up	0	0	PREDICTED: E3 ubiquitin-protein ligase UPL1-like [Brachypodium distachyon]	ko04120//Ubiquitin mediated proteolysis	-	GO:0019787//small conjugating protein ligase activity	GO:0032446//protein modification by small protein conjugation
Unigene0098857	1711	511	1343	29.212361	66.82474923	1.193803554	Up	0	0	Os02g0752800 [Oryza sativa Japonica Group]	-	GO:0043231//intracellular membrane-bounded organelle	-	-
Unigene0023858	2134	40	105	1.833417383	4.18896005	1.192056868	Up	3.33E-06	6.03E-05	PREDICTED: ruBisCO large subunit-binding protein subunit alpha, chloroplastic-like [Vitis vinifera]	-	GO:0005840//ribosome;GO:0009532//plastid stroma;GO:0009526//plastid envelope;GO:0005576//extracellular region	GO:0032550	GO:0006457//protein folding;GO:0009058//biosynthetic process;GO:0009657//plastid organization;GO:0007275//multicellular organismal development;GO:0003006//developmental process involved in reproduction
Unigene0088436	4276	56	147	1.28099106	2.926786026	1.192056868	Up	3.58E-08	8.78E-07	COI1 [Oryza sativa Japonica Group]	ko04075//Plant hormone signal transduction;ko04626//Plant-pathogen interaction	-	-	-
Unigene0048559	247	56	147	22.17618532	50.66776132	1.192056868	Up	3.58E-08	8.78E-07	--	-	-	-	-
Unigene0052935	435	85	223	19.11284937	43.64424054	1.191248409	Up	1.09E-11	3.98E-10	--	-	-	-	-
Unigene0117225	1978	69	181	3.412075025	7.79046933	1.191060876	Up	9.62E-10	2.85E-08	E3 ubiquitin-protein ligase RNF25 [Theobroma cacao]	-	-	-	-
Unigene0075177	623	244	640	38.30871178	87.45874919	1.190930203	Up	3.65E-13	1.67E-11	uncharacterized LOC100192789 [Zea mays]	-	GO:0043231//intracellular membrane-bounded organelle	-	-
Unigene0132442	2167	45	118	2.031184486	4.635903963	1.190529399	Up	8.35E-07	1.69E-05	PREDICTED: leucine-rich repeat receptor protein kinase EXS-like [Setaria italica]	-	-	-	-
Unigene0089746	392	34	89	8.483764772	19.32926206	1.188010035	Up	2.01E-05	0.000310135	Heat shock protein 83 [Aegilops tauschii]	ko04141//Protein processing in endoplasmic reticulum;ko04626//Plant-pathogen interaction;ko04914//Progesterone-mediated oocyte maturation;ko05200//Pathways in cancer;ko04612//Antigen processing and presentation;ko05215//Prostate cancer;ko04621//NOD-like receptor signaling pathway	GO:0030312//external encapsulating structure;GO:0044444//cytoplasmic part;GO:0016020//membrane	GO:0032550;GO:0005515//protein binding	GO:0009642//response to light intensity;GO:0044267//cellular protein metabolic process;GO:0000302//response to reactive oxygen species;GO:0042742//defense response to bacterium
Unigene0068696	602	34	89	5.524311945	12.58649623	1.188010035	Up	2.01E-05	0.000310185	Os12g0152100 [Oryza sativa Japonica Group]	-	GO:0043231//intracellular membrane-bounded organelle	-	-
Unigene0003463	992	52	136	5.127284782	11.67181972	1.186762569	Up	1.29E-07	2.94E-06	Os09g0494600 [Oryza sativa Japonica Group]	-	-	-	-
Unigene0098849	2590	117	306	4.418571287	10.05849483	1.186762569	Up	1.19E-13	6.05E-12	Protein kinase domain containing protein, expressed [Oryza sativa Japonica Group]	-	GO:0043231//intracellular membrane-bounded organelle;GO:0016020//membrane	GO:0032550;GO:0004674//protein serine/threonine kinase activity	GO:0006464//protein modification process;GO:0007154//cell communication
Unigene0083675	1711	101	264	5.773871744	13.13606388	1.185922082	Up	1.39E-13	6.92E-12	PREDICTED: low affinity sulfate transporter 3-like [Setaria italica]	-	-	-	-
Unigene0077331	2049	434	1134	20.71779538	47.11752077	1.185393138	Up	5.46E-14	2.92E-12	PREDICTED: formin-like protein 8-like [Setaria italica]	-	GO:0031224//intrinsic to membrane;GO:0015630//microtubule cytoskeleton;GO:0030312//external encapsulating structure;GO:0031981//nuclear lumen;GO:0015629//actin cytoskeleton;GO:0044444//cytoplasmic part	-	GO:0007015//actin filament organization
Unigene0060786	1786	41	107	2.245423019	5.100510638	1.183654427	Up	3.05E-06	5.57E-05	PREDICTED: polygalacturonase At1g48100-like [Vitis vinifera]	-	-	GO:0004553//hydrolase activity, hydrolyzing O-glycosyl compounds	GO:0044238//primary metabolic process
Unigene0106938	1004	69	180	6.722195616	15.26335927	1.183068085	Up	1.31E-09	3.81E-08	Os01g0319400 [Oryza sativa Japonica Group]	-	-	-	-
Unigene0089516	1655	74	193	4.373503617	9.92820293	1.182743117	Up	3.35E-10	1.03E-08	PREDICTED: probable protein phosphatase 2C 24 [Vitis vinifera]	ko04075//Plant hormone signal transduction	-	-	-
Unigene0088491	383	244	636	62.31417086	141.3740424	1.181885063	Up	3.65E-13	1.67E-11	--	-	-	-	-
Unigene0003849	274	61	159	21.7758462	49.40352029	1.181885063	Up	1.24E-08	3.23E-07	hypothetical protein EMIHUDRAFT_112945 [Emiliania huxleyi CCMP1516]	-	-	-	-
Unigene0075517	1455	43	112	2.890688074	6.553395278	1.180829613	Up	1.86E-06	3.54E-05	--	-	-	-	-
Unigene0041928	670	68	177	9.927271017	22.49105348	1.179882154	Up	1.95E-09	5.57E-08	Os02g0750600 [Oryza sativa Japonica Group]	-	GO:0016020//membrane	-	-
Unigene0100041	408	324	843	77.67488438	175.9052276	1.179278264	Up	0	0	phosphate transporter [Egeria densa]	-	GO:0031224//intrinsic to membrane	GO:0015291//secondary active transmembrane transporter activity	GO:0044763;GO:0015698//inorganic anion transport
Unigene0099597	3746	30	78	0.7833381	1.772711917	1.178251069	Up	7.43E-05	0.000997093	Autophagy-related protein 11 [Theobroma cacao]	-	-	-	-
Unigene0093043	2158	30	78	1.359770399	3.077191307	1.178251069	Up	7.43E-05	0.000997232	PREDICTED: dentin sialophosphoprotein-like [Cicer arietinum]	-	-	-	-
Unigene0075267	302	55	143	17.81359257	40.31256471	1.178251069	Up	7.26E-08	1.71E-06	--	-	-	-	-
Unigene0049426	336	40	104	11.64438302	26.35150334	1.178251069	Up	4.55E-06	8.05E-05	extracellular matrix glycoprotein pherophorin-V40 [Volvox carteri f. nagariensis]	-	-	-	-
Unigene0091299	618	82	213	12.97839972	29.34286144	1.176897061	Up	4.86E-11	1.64E-09	PREDICTED: peroxidase 72-like [Setaria italica]	ko00680//Methane metabolism;ko00940//Phenylpropanoid biosynthesis;ko00360//Phenylalanine metabolism	-	-	-
Unigene0103332	396	77	200	19.01915893	42.99779099	1.176809095	Up	1.89E-10	5.98E-09	pyrophosphate-energized vacuolar membrane proton pump [Gossypium hirsutum]	ko00190//Oxidative phosphorylation	GO:0000325//plant-type vacuole;GO:0009536//plastid;GO:0044446//intracellular organelle part;GO:0031090//organelle membrane	GO:0016462//pyrophosphatase activity;GO:0015405	GO:0006818//hydrogen transport;GO:0009628//response to abiotic stimulus;GO:0006811//ion transport;GO:0006950//response to stress
Unigene0078098	1305	67	174	5.021807482	11.35141682	1.176593751	Up	2.89E-09	8.08E-08	Os01g0928100 [Oryza sativa Japonica Group]	-	GO:0043231//intracellular membrane-bounded organelle	-	-
Unigene0089401	3092	47	122	1.486805439	3.359167656	1.175887931	Up	6.99E-07	1.43E-05	kinase family protein [Arabidopsis lyrata subsp. lyrata]	-	-	-	-
Unigene0121559	2072	37	96	1.746657453	3.944507776	1.175248581	Up	1.12E-05	0.000181292	PREDICTED: uncharacterized vacuolar membrane protein YML018C [Vitis vinifera]	-	-	-	-
Unigene0070828	2488	32	83	1.258042667	2.840135439	1.174778877	Up	4.51E-05	0.000639462	Os04g0623300 [Oryza sativa Japonica Group]	-	-	GO:0003824//catalytic activity	GO:0044710
Unigene0007274	386	59	153	14.9506638	33.7454684	1.174484239	Up	2.74E-08	6.83E-07	Os02g0766700 [Oryza sativa Japonica Group]	ko04075//Plant hormone signal transduction	-	GO:0001071//nucleic acid binding transcription factor activity;GO:0003677//DNA binding	GO:0042221//response to chemical stimulus;GO:0050794//regulation of cellular process;GO:0006351//transcription, DNA-dependent
Unigene0107688	375	266	689	69.38189179	156.4225238	1.172817183	Up	1.47E-13	7.29E-12	ELF4-like 4 [Theobroma cacao]	-	-	-	-
Unigene0052737	3142	578	1496	17.99357366	40.53561322	1.171708223	Up	2.04E-13	9.82E-12	PREDICTED: transcription factor GTE2-like [Vitis vinifera]	-	-	-	-
Unigene0019477	2955	310	802	10.26124311	23.10618348	1.171073467	Up	1.76E-13	8.63E-12	Os12g0566000 [Oryza sativa Japonica Group]	-	GO:0031224//intrinsic to membrane	GO:0015301//anion:anion antiporter activity;GO:0015103//inorganic anion transmembrane transporter activity	GO:0006820//anion transport;GO:0042221//response to chemical stimulus
Unigene0116785	1100	58	150	5.157403098	11.60940357	1.170577141	Up	4.08E-08	9.95E-07	acetyl-CoA carboxylase, partial [Jatropha curcas]	ko00620//Pyruvate metabolism;ko04910//Insulin signaling pathway;ko00640//Propanoate metabolism;ko00061//Fatty acid biosynthesis	-	-	-
Unigene0011395	1257	36	93	2.801321739	6.29881721	1.168973255	Up	1.67E-05	0.000262496	PREDICTED: UDP-glycosyltransferase 73D1-like [Brachypodium distachyon]	-	-	-	-
Unigene0057510	1350	36	93	2.608341797	5.864898691	1.168973255	Up	1.67E-05	0.000262539	--	-	-	-	-
Unigene0099515	572	31	80	5.301044298	11.90708058	1.16747123	Up	6.77E-05	0.000918132	--	-	-	-	-
Unigene0138392	1443	31	80	2.101314857	4.719923834	1.16747123	Up	6.77E-05	0.000918262	--	-	-	-	-
Unigene0045402	1665	76	196	4.464729201	10.02197161	1.166521776	Up	3.81E-10	1.17E-08	AP2 transcriptional activator DRF1.1 [Hordeum vulgare]	-	-	-	-
Unigene0100820	1554	64	165	4.028327099	9.039496986	1.16606166	Up	9.48E-09	2.50E-07	PREDICTED: CBS domain-containing protein CBSX5-like [Setaria italica]	-	-	-	-
Unigene0040432	1698	109	281	6.278914661	14.08899349	1.165981441	Up	3.77E-15	2.23E-13	Os06g0256300 [Oryza sativa Japonica Group]	-	-	-	-
Unigene0082000	1041	45	116	4.228219771	9.486774865	1.165867344	Up	1.55E-06	2.98E-05	Os01g0760400 [Oryza sativa Japonica Group]	-	-	-	-
Unigene0014541	2625	234	603	8.719314006	19.55686955	1.165388918	Up	5.05E-13	2.25E-11	PREDICTED: proteasome activator complex subunit 4-like isoform 1 [Brachypodium distachyon]	ko03050//Proteasome	GO:0043231//intracellular membrane-bounded organelle;GO:0043234//protein complex	-	-
Unigene0069963	579	33	85	5.574823788	12.49832163	1.164736262	Up	4.11E-05	0.000589626	vegetative cell wall protein gp1 [Chlamydomonas reinhardtii]	-	-	-	-
Unigene0045197	724	2521	6493	340.5885533	763.5160506	1.164628537	Up	0	0	PREDICTED: snakin-2-like [Cicer arietinum]	-	-	-	-
Unigene0051815	1177	73	188	6.066555368	13.59855371	1.164503738	Up	9.17E-10	2.72E-08	PREDICTED: uncharacterized LOC101207081 [Cucumis sativus]	-	-	-	-
Unigene0091291	245	61	157	24.35339535	54.55629921	1.163622857	Up	2.29E-08	5.77E-07	--	-	-	-	-
Unigene0014687	1978	35	90	1.730762694	3.873714032	1.162309525	Up	2.50E-05	0.00037582	polyprotein [Ananas comosus]	-	-	-	-
Unigene0101040	286	49	126	16.75814004	37.50730383	1.162309525	Up	5.82E-07	1.20E-05	PREDICTED: AMP deaminase-like [Fragaria vesca subsp. vesca]	ko00230//Purine metabolism	GO:0043231//intracellular membrane-bounded organelle;GO:0044444//cytoplasmic part	GO:0016787//hydrolase activity;GO:0019239//deaminase activity	GO:0009793//embryo development ending in seed dormancy;GO:0010033//response to organic substance;GO:0048827//phyllome development;GO:0044702;GO:0048507//meristem development;GO:0007165//signal transduction;GO:0009628//response to abiotic stimulus;GO:0009165//nucleotide biosynthetic process;GO:1901700;GO:0007049//cell cycle;GO:0009127//purine nucleoside monophosphate biosynthetic process
Unigene0028850	1683	100	257	5.811813272	13.00050857	1.161507805	Up	8.96E-13	3.82E-11	PREDICTED: protein ASPARTIC PROTEASE IN GUARD CELL 2-like [Setaria italica]	-	-	-	-
Unigene0088029	223	58	149	25.44010497	56.88434214	1.160926971	Up	5.54E-08	1.33E-06	Os03g0761500 [Oryza sativa Japonica Group]	-	GO:0043231//intracellular membrane-bounded organelle;GO:0030312//external encapsulating structure	GO:0004175//endopeptidase activity;GO:0005515//protein binding	GO:0019538//protein metabolic process;GO:0044092//negative regulation of molecular function
Unigene0070178	1015	37	95	3.565590387	7.968359099	1.160141688	Up	1.52E-05	0.000240932	PREDICTED: digalactosyldiacylglycerol synthase 1, chloroplastic-like [Vitis vinifera]	ko00561//Glycerolipid metabolism	GO:0009527//plastid outer membrane	GO:0008194//UDP-glycosyltransferase activity;GO:0008378//galactosyltransferase activity	GO:0016109;GO:0006779//porphyrin-containing compound biosynthetic process;GO:0006090//pyruvate metabolic process;GO:0042548//regulation of photosynthesis, light reaction;GO:0006633//fatty acid biosynthetic process;GO:0046471//phosphatidylglycerol metabolic process;GO:0009247//glycolipid biosynthetic process;GO:0010876;GO:0009267//cellular response to starvation
Unigene0084111	1511	150	385	9.710074524	21.69239978	1.159635391	Up	2.38E-14	1.31E-12	PREDICTED: homeobox protein knotted-1-like 2 [Vitis vinifera]	-	-	-	-
Unigene0082016	997	936	2402	91.82828191	205.1111074	1.159395162	Up	8.84E-13	3.78E-11	PREDICTED: probable potassium transporter 9-like isoform X3 [Setaria italica]	-	-	-	-
Unigene0047477	785	600	1539	74.76138907	166.9092085	1.158698271	Up	0	0	Os08g0441100 [Oryza sativa Japonica Group]	-	-	GO:0004672//protein kinase activity;GO:0032550	GO:0006796//phosphate-containing compound metabolic process;GO:0006464//protein modification process;GO:0007154//cell communication
Unigene0048958	1453	780	2000	52.50791297	117.1859961	1.158193417	Up	1.38E-12	5.72E-11	PREDICTED: pentafunctional AROM polypeptide-like [Setaria italica]	ko00400//Phenylalanine, tyrosine and tryptophan biosynthesis	GO:0009532//plastid stroma	GO:0016838//carbon-oxygen lyase activity, acting on phosphates	GO:0008652//cellular amino acid biosynthetic process;GO:0006743//ubiquinone metabolic process
Unigene0067866	949	73	187	7.524062875	16.77593477	1.156809347	Up	1.24E-09	3.63E-08	PREDICTED: protein TIFY 10A-like [Brachypodium distachyon]	ko04075//Plant hormone signal transduction;ko04626//Plant-pathogen interaction	-	-	-
Unigene0093205	800	57	146	6.969163238	15.53725177	1.15667399	Up	8.23E-08	1.93E-06	Early nodulin-like protein 18 [Theobroma cacao]	-	GO:0016020//membrane	GO:0046914//transition metal ion binding	GO:0006091//generation of precursor metabolites and energy
Unigene0058631	519	75	192	14.1348002	31.49526054	1.155883256	Up	7.66E-10	2.28E-08	Os01g0710200 [Oryza sativa Japonica Group]	-	-	GO:0003824//catalytic activity	GO:0008152//metabolic process
Unigene0099367	500	129	330	25.23570688	56.18951327	1.154834404	Up	0	0	--	-	-	-	-
Unigene0058360	607	52	133	8.379351735	18.65409931	1.154582163	Up	3.25E-07	6.98E-06	--	-	-	-	-
Unigene0085203	1019	555	1418	53.27390936	118.471362	1.153037302	Up	0	0	auxin-repressed protein [Zea mays]	-	-	-	-
Unigene0062204	624	105	268	16.45888754	36.56465995	1.151583118	Up	2.34E-13	1.12E-11	luminal binding protein [Gossypium hirsutum]	ko04141//Protein processing in endoplasmic reticulum;ko03060//Protein export;ko05020//Prion diseases	-	-	-
Unigene0103238	282	67	171	23.23921547	51.62479459	1.15150277	Up	7.21E-09	1.93E-07	--	-	-	-	-
Unigene0097667	996	40	102	3.928225597	8.718708703	1.150236693	Up	8.45E-06	0.000141208	Os07g0695400 [Oryza sativa Japonica Group]	-	GO:0043231//intracellular membrane-bounded organelle	-	-
Unigene0026641	639	177	451	27.0936912	60.0878989	1.149117519	Up	0	0	PREDICTED: oleosin 16 kDa-like [Setaria italica]	-	GO:0031224//intrinsic to membrane;GO:0043231//intracellular membrane-bounded organelle	-	-
Unigene0003651	407	505	1286	121.364798	269.0034773	1.148274795	Up	0	0	RNA-binding protein with serine-rich domain-containing protein [Medicago truncatula]	ko03040//Spliceosome	GO:0043229//intracellular organelle	GO:0005488//binding	-
Unigene0030781	2729	33	84	1.182785992	2.620517625	1.147662749	Up	5.60E-05	0.000775079	PREDICTED: zinc finger CCCH domain-containing protein 32 [Vitis vinifera]	-	-	-	-
Unigene0075157	737	33	84	4.37967839	9.703382086	1.147662749	Up	5.60E-05	0.000774967	--	-	-	-	-
Unigene0004054	262	33	84	12.31993501	27.29539159	1.147662749	Up	5.60E-05	0.000774856	PREDICTED: squamosa promoter-binding-like protein 9-like isoform X2 [Setaria italica]	-	-	-	GO:0044763;GO:0044260;GO:0048856//anatomical structure development;GO:0044238//primary metabolic process;GO:0016043//cellular component organization;GO:0065007//biological regulation
Unigene0056304	1306	79	201	5.916701817	13.10280311	1.147010389	Up	3.93E-10	1.20E-08	Cysteine/Histidine-rich C1 domain family protein [Arabidopsis thaliana]	-	-	GO:0046872//metal ion binding	-
Unigene0041881	755	103	262	13.34400025	29.54375371	1.14666192	Up	8.57E-13	3.68E-11	PREDICTED: protein DEHYDRATION-INDUCED 19-like [Vitis vinifera]	-	-	-	-
Unigene0011932	303	81	206	26.14798088	57.88098676	1.14638997	Up	2.42E-10	7.56E-09	--	-	-	-	-
Unigene0055453	2049	35	89	1.67078995	3.697935934	1.14618986	Up	3.40E-05	0.000499525	ACR4 [Medicago truncatula]	-	-	GO:0031406//carboxylic acid binding	-
Unigene0007316	1732	558	1418	31.51244347	69.70110733	1.145259951	Up	5.87E-13	2.58E-11	Os04g0530900 [Oryza sativa Japonica Group]	-	-	-	-
Unigene0081713	510	61	155	11.69918012	25.87455305	1.145126513	Up	4.20E-08	1.02E-06	inhibitor of apoptosis-like protein [Zea mays]	-	-	-	-
Unigene0057555	697	148	376	20.76943611	45.92682272	1.144874932	Up	0	0	Os11g0428800 [Oryza sativa Japonica Group]	-	-	-	-
Unigene0094431	1049	41	104	3.822998582	8.440519657	1.142627159	Up	7.68E-06	0.000129465	--	-	-	-	-
Unigene0041341	1012	41	104	3.962772245	8.749115732	1.142627159	Up	7.68E-06	0.000129442	GDP-mannose transporter [Medicago truncatula]	-	-	-	-
Unigene0040784	1614	43	109	2.605917687	5.749555918	1.141659016	Up	4.69E-06	8.28E-05	PREDICTED: DEAD-box ATP-dependent RNA helicase 8 [Vitis vinifera]	ko03018//RNA degradation	-	-	-
Unigene0030974	1862	45	114	2.363897305	5.212385275	1.140776363	Up	2.86E-06	5.26E-05	--	-	-	-	-
Unigene0050556	776	344	871	43.3603211	95.55815771	1.140003599	Up	5.33E-13	2.37E-11	Os11g0703900 [Oryza sativa Japonica Group]	ko04141//Protein processing in endoplasmic reticulum;ko03040//Spliceosome;ko04144//Endocytosis;ko05162//Measles;ko04612//Antigen processing and presentation;ko04010//MAPK signaling pathway;ko05145//Toxoplasmosis	-	-	-
Unigene0049765	526	64	162	11.9011793	26.22047802	1.139589448	Up	2.35E-08	5.92E-07	Os08g0492500 [Oryza sativa Japonica Group]	-	-	GO:0046872//metal ion binding	-
Unigene0055428	340	66	167	18.98719396	41.81661638	1.139049619	Up	1.45E-08	3.72E-07	Os04g0648900 [Oryza sativa Japonica Group]	-	-	-	-
Unigene0042496	1841	34	86	1.806429001	3.977003721	1.138541359	Up	5.09E-05	0.000710894	Os09g0531900 [Oryza sativa Japonica Group]	ko00500//Starch and sucrose metabolism;ko00520//Amino sugar and nucleotide sugar metabolism	-	GO:0016740//transferase activity	-
Unigene0131986	1084	125	316	11.27915329	24.81813456	1.137735909	Up	5.33E-14	2.86E-12	Os07g0584900 [Oryza sativa Japonica Group]	-	GO:0043231//intracellular membrane-bounded organelle	-	-
Unigene0067581	1569	57	144	3.553429312	7.813594753	1.136774433	Up	1.51E-07	3.41E-06	PREDICTED: mannan endo-1,4-beta-mannosidase 1-like [Setaria italica]	-	GO:0043231//intracellular membrane-bounded organelle	GO:0004567//beta-mannosidase activity	GO:0009943//adaxial/abaxial axis specification;GO:0009799//specification of symmetry;GO:0009933//meristem structural organization;GO:0010073//meristem maintenance;GO:0044238//primary metabolic process
Unigene0087369	468	40	101	8.360069861	18.37328684	1.136022833	Up	1.15E-05	0.000185864	--	-	-	-	-
Unigene0057480	1421	42	106	2.891019233	6.350722289	1.135342477	Up	6.99E-06	0.000119145	flavanone 3-hydroxylase [Curcuma alismatifolia]	ko00941//Flavonoid biosynthesis	-	-	-
Unigene0050592	894	500	1261	54.70515513	120.0850387	1.134307721	Up	3.37E-13	1.55E-11	PREDICTED: probable inactive receptor kinase At4g23740-like [Setaria italica]	-	GO:0043231//intracellular membrane-bounded organelle;GO:0016020//membrane	GO:0016301//kinase activity;GO:0032550	GO:0006796//phosphate-containing compound metabolic process;GO:0006464//protein modification process
Unigene0049280	2416	657	1655	26.59893254	58.31931345	1.132605387	Up	0	0	Os01g0855600 [Oryza sativa Japonica Group]	-	-	-	-
Unigene0115271	603	220	554	35.68626836	78.21747412	1.132121898	Up	4.89E-13	2.19E-11	ethylene response factor [Ophiopogon japonicus]	-	-	-	-
Unigene0023498	522	85	214	15.92737448	34.90234482	1.131815496	Up	1.67E-10	5.32E-09	expressed protein, partial [Aureococcus anophagefferens]	-	-	-	-
Unigene0137843	2057	35	88	1.664291983	3.642165825	1.129888047	Up	4.62E-05	0.000652024	--	-	-	-	-
Unigene0021631	2633	39	98	1.4488036	3.168739599	1.129047071	Up	1.71E-05	0.000268057	PREDICTED: trafficking protein particle complex subunit 8-like [Brachypodium distachyon]	-	-	-	-
Unigene0028686	1526	531	1334	34.03578376	74.42393532	1.128714346	Up	2.75E-13	1.29E-11	PREDICTED: MATE efflux family protein LAL5-like [Brachypodium distachyon]	-	-	-	-
Unigene0116143	2758	43	108	1.525000416	3.333809871	1.128362193	Up	6.35E-06	0.00010918	PREDICTED: uncharacterized LOC101205220 [Cucumis sativus]	-	-	-	-
Unigene0085014	850	45	113	5.178325626	11.3180303	1.128065312	Up	3.87E-06	6.95E-05	PM H+-ATPase L [Eichhornia crassipes]	ko00190//Oxidative phosphorylation	-	-	-
Unigene0105064	705	106	266	14.706608	32.12209441	1.127101427	Up	1.14E-12	4.77E-11	BAC19.13 [Solanum lycopersicum]	-	-	GO:0005515//protein binding	-
Unigene0144367	2750	247	619	8.785369415	19.16325549	1.125167813	Up	0	0	OSJNBa0019K04.6 [Oryza sativa Japonica Group]	-	-	-	-
Unigene0094389	476	91	228	18.6995092	40.77924951	1.12483482	Up	5.26E-11	1.76E-09	C2H2-like zinc finger protein [Theobroma cacao]	-	-	GO:0043169//cation binding;GO:0097159	GO:0044238//primary metabolic process;GO:0044260;GO:0009629//response to gravity;GO:0044707;GO:0009605//response to external stimulus
Unigene0052734	3943	234	586	5.804767757	12.65266978	1.12413158	Up	5.05E-13	2.25E-11	PREDICTED: transcription factor GTE2-like [Vitis vinifera]	-	-	-	-
Unigene0082877	946	44	110	4.549433366	9.899491414	1.12166754	Up	5.76E-06	0.000100137	Zinc transporter 4, chloroplastic [Aegilops tauschii]	-	GO:0031224//intrinsic to membrane	GO:0046915//transition metal ion transmembrane transporter activity	GO:0006829//zinc ion transport;GO:0044763
Unigene0135717	1695	46	115	2.654507138	5.776163427	1.12166754	Up	3.52E-06	6.35E-05	--	-	-	-	-
Unigene0029049	915	60	150	6.413955238	13.95666003	1.12166754	Up	1.13E-07	2.60E-06	molybdopterin biosynthesis CNX3 protein [Zea mays]	ko00790//Folate biosynthesis;ko04122//Sulfur relay system	-	-	-
Unigene0011052	927	100	250	10.55154448	22.95998548	1.12166754	Up	6.99E-12	2.59E-10	Os01g0880200 [Oryza sativa Japonica Group]	-	-	-	-
Unigene0092260	948	50	125	5.15890387	11.2256891	1.12166754	Up	1.31E-06	2.56E-05	beta3-glucuronyltransferase [Hordeum vulgare]	-	GO:0043231//intracellular membrane-bounded organelle;GO:0016020//membrane	GO:0016763//transferase activity, transferring pentosyl groups	GO:0010413//glucuronoxylan metabolic process;GO:0009832//plant-type cell wall biogenesis
Unigene0060454	3433	3976	9926	113.2839388	246.1567799	1.119634143	Up	7.92E-12	2.92E-10	PREDICTED: skin secretory protein xP2-like [Setaria italica]	-	-	-	-
Unigene0065739	1932	83	207	4.202103438	9.121674231	1.118186972	Up	4.91E-10	1.49E-08	Os02g0552100 [Oryza sativa Japonica Group]	-	GO:0043231//intracellular membrane-bounded organelle	-	-
Unigene0032591	685	61	152	8.710338481	18.89140902	1.116929621	Up	1.03E-07	2.37E-06	--	-	-	-	-
Unigene0049618	775	47	117	5.931874086	12.85273324	1.115515313	Up	3.19E-06	5.82E-05	Ribosomal protein L10 family protein isoform 2 [Theobroma cacao]	-	-	-	-
Unigene0077185	1031	90	224	8.538461264	18.49697406	1.115241271	Up	1.04E-10	3.40E-09	LOC732831 [Zea mays]	ko00500//Starch and sucrose metabolism;ko00520//Amino sugar and nucleotide sugar metabolism	-	-	-
Unigene0131242	714	45	112	6.164673364	13.35460803	1.115241271	Up	5.23E-06	9.15E-05	--	-	-	-	-
Unigene0018823	1589	449	1117	27.6387382	59.84675546	1.114581281	Up	1.34E-12	5.60E-11	Os01g0855200 [Oryza sativa Japonica Group]	-	-	-	-
Unigene0080288	513	35	87	6.673389099	14.43820561	1.113399924	Up	6.25E-05	0.000855904	--	-	-	-	-
Unigene0044165	893	344	855	37.67929359	81.51283356	1.113255301	Up	5.33E-13	2.37E-11	Os01g0574800 [Oryza sativa Japonica Group]	-	-	-	-
Unigene0028843	2016	773	1920	37.50461698	81.08154872	1.112305437	Up	5.62E-13	2.48E-11	PREDICTED: 4-hydroxy-3-methylbut-2-enyl diphosphate reductase [Vitis vinifera]	ko00900//Terpenoid backbone biosynthesis	-	-	-
Unigene0045754	642	110	273	16.75920547	36.20253262	1.111136873	Up	1.08E-12	4.57E-11	extensin-like protein precursor [Zea mays]	-	-	-	-
Unigene0049366	1448	432	1072	29.18172452	63.02858511	1.110941134	Up	1.10E-12	4.61E-11	PREDICTED: solute carrier family 25 member 44-like [Setaria italica]	-	-	-	-
Unigene0049053	1797	42	104	2.286109254	4.927159221	1.107861741	Up	1.27E-05	0.000205084	PREDICTED: U-box domain-containing protein 62-like [Vitis vinifera]	-	-	-	-
Unigene0046133	557	42	104	7.375472764	15.89605946	1.107861741	Up	1.27E-05	0.000205049	--	-	-	-	-
Unigene0085009	487	141	349	28.31952207	61.01095181	1.107271319	Up	0	0	Os12g0638700 [Oryza sativa Japonica Group]	ko00190//Oxidative phosphorylation	GO:0031224//intrinsic to membrane	GO:0032550;GO:0043169//cation binding;GO:0015662//ATPase activity, coupled to transmembrane movement of ions, phosphorylative mechanism;GO:0008324//cation transmembrane transporter activity	GO:0006818//hydrogen transport;GO:0009152//purine ribonucleotide biosynthetic process;GO:0009154;GO:0006811//ion transport
Unigene0074938	430	93	230	21.15486515	45.5376605	1.106070685	Up	7.86E-11	2.59E-09	PREDICTED: heat stress transcription factor B-2c-like isoform X4 [Setaria italica]	-	-	-	-
Unigene0017193	1717	64	158	3.645905831	7.834262629	1.103520194	Up	7.72E-08	1.81E-06	PREDICTED: subtilisin-like protease SDD1-like [Vitis vinifera]	-	-	-	-
Unigene0087356	1302	110	271	8.263755692	17.7202417	1.100528773	Up	1.97E-12	8.00E-11	H0403D02.14 [Oryza sativa Indica Group]	-	-	-	-
Unigene0126943	2543	41	101	1.577005707	3.381320583	1.100398924	Up	1.90E-05	0.000295104	Os01g0121300 [Oryza sativa Japonica Group]	-	-	-	-
Unigene0084441	1443	37	91	2.508020958	5.368913361	1.09808072	Up	5.12E-05	0.000715077	Os08g0104100 [Oryza sativa Japonica Group]	-	-	-	-
Unigene0084033	1974	37	91	1.833370944	3.924691986	1.09808072	Up	5.12E-05	0.000715181	Os08g0288500 [Oryza sativa Japonica Group]	-	-	-	-
Unigene0055915	1604	46	113	2.805105735	5.997709324	1.096356452	Up	6.38E-06	0.000109715	Os09g0536700 [Oryza sativa Japonica Group]	-	GO:0009536//plastid	-	GO:0009628//response to abiotic stimulus;GO:0019758;GO:0048511//rhythmic process
Unigene0053134	1040	44	108	4.138234581	8.841007332	1.095195329	Up	1.05E-05	0.000171784	Os06g0624700 [Oryza sativa Japonica Group]	-	-	-	-
Unigene0099224	1465	460	1129	30.71255699	65.60963955	1.095079165	Up	0	0	Os06g0186600 [Oryza sativa Japonica Group]	-	-	-	-
Unigene0085440	201	186	456	90.51335339	193.1435101	1.093470649	Up	7.11E-13	3.09E-11	--	-	-	-	-
Unigene0056817	551	51	125	9.053454965	19.31388978	1.093098388	Up	2.16E-06	4.03E-05	--	-	-	-	-
Unigene0132366	855	171	419	19.56256347	41.72143551	1.092693364	Up	3.61E-13	1.65E-11	Os01g0192300 [Oryza sativa Japonica Group]	-	-	-	-
Unigene0051578	2739	349	855	12.46318849	26.57574311	1.092436829	Up	1.56E-13	7.70E-12	Os03g0144800 [Oryza sativa Japonica Group]	-	-	-	-
Unigene0042471	852	123	301	14.12086448	30.0772576	1.090844617	Up	9.46E-14	4.88E-12	Os03g0665700 [Oryza sativa Japonica Group]	-	-	-	-
Unigene0011475	6896	319	779	4.524693843	9.617264034	1.08780635	Up	0	0	Os01g0681900 [Oryza sativa Japonica Group]	ko00250//Alanine, aspartate and glutamate metabolism;ko00910//Nitrogen metabolism	GO:0009532//plastid stroma	GO:0032553;GO:0051536//iron-sulfur cluster binding;GO:0046914//transition metal ion binding;GO:0045181//glutamate synthase activity, NADH or NADPH as acceptor	GO:0006007//glucose catabolic process;GO:0010038//response to metal ion;GO:0040007//growth;GO:0006537//glutamate biosynthetic process;GO:0042126//nitrate metabolic process;GO:0006970//response to osmotic stress;GO:1901698
Unigene0089216	960	1486	3626	151.4060902	321.5643546	1.086684255	Up	6.68E-12	2.48E-10	--	-	-	-	-
Unigene0094443	1786	41	100	2.245423019	4.766832372	1.086043631	Up	2.55E-05	0.000382504	expressed protein [Oryza sativa Japonica Group]	-	-	-	-
Unigene0080280	407	46	112	11.0550113	23.42798558	1.083532412	Up	8.56E-06	0.000142925	PREDICTED: dof zinc finger protein DOF2.1-like [Vitis vinifera]	-	-	-	-
Unigene0122786	1387	540	1314	38.08141412	80.65480373	1.082673409	Up	1.09E-12	4.59E-11	Os01g0954500 [Oryza sativa Japonica Group]	-	-	-	-
Unigene0068781	890	37	90	4.066375554	8.609220623	1.082139176	Up	6.89E-05	0.000933464	Os05g0135800 [Oryza sativa Japonica Group]	-	-	GO:0032550;GO:0004674//protein serine/threonine kinase activity	GO:0006468//protein phosphorylation;GO:0006950//response to stress
Unigene0099799	597	37	90	6.062100909	12.83451651	1.082139176	Up	6.89E-05	0.000933333	--	-	-	-	-
Unigene0088755	274	102	248	36.4120707	77.05706309	1.081510414	Up	3.27E-11	1.12E-09	--	-	-	-	-
Unigene0026419	2384	70	170	2.872020644	6.070912939	1.079847365	Up	4.29E-08	1.04E-06	Os06g0143700 [Oryza sativa Japonica Group]	-	GO:0005911//cell-cell junction;GO:0031224//intrinsic to membrane	GO:0015291//secondary active transmembrane transporter activity;GO:0015103//inorganic anion transmembrane transporter activity	GO:0015698//inorganic anion transport;GO:0044763
Unigene0009972	276	40	97	14.17577063	29.92085412	1.077724193	Up	3.78E-05	0.000547738	--	-	-	-	-
Unigene0050985	235	40	97	16.64899019	35.14108825	1.077724193	Up	3.78E-05	0.000547656	--	-	-	-	-
Unigene0088839	244	146	354	58.52734154	123.5164412	1.077520437	Up	3.91E-14	2.11E-12	Membrane coat complex Retromer, subunit VPS5/SNX1, Sorting nexins, and related PX domain-containing proteins (ISS) [Ostreococcus tauri]	-	-	GO:0016814//hydrolase activity, acting on carbon-nitrogen (but not peptide) bonds, in cyclic amidines;GO:0046914//transition metal ion binding	GO:0006216//cytidine catabolic process
Unigene0052195	1538	97	235	6.16894882	13.00836941	1.07634355	Up	1.27E-10	4.08E-09	acyl-ACP thioesterase FatB1 [Cocos nucifera]	ko00061//Fatty acid biosynthesis	GO:0043231//intracellular membrane-bounded organelle	GO:0016788//hydrolase activity, acting on ester bonds	GO:0006631//fatty acid metabolic process
Unigene0138061	1205	154	373	12.50055923	26.35318553	1.075984725	Up	2.23E-13	1.07E-11	--	-	-	-	-
Unigene0131261	1973	83	201	4.114781471	8.673218884	1.075751705	Up	2.81E-09	7.87E-08	cellulose synthase 11 [Zea mays]	-	-	-	-
Unigene0022117	1954	311	753	15.56795609	32.80815072	1.07547473	Up	0	0	Os08g0562200 [Oryza sativa Japonica Group]	-	-	-	-
Unigene0030218	1087	38	92	3.419399319	7.205591175	1.075373888	Up	6.22E-05	0.00085184	--	-	-	-	-
Unigene0011372	379	76	184	19.61417974	41.33233566	1.075373888	Up	1.33E-08	3.44E-07	--	-	-	-	-
Unigene0078684	1900	658	1593	33.87412307	71.3795013	1.075326223	Up	1.32E-12	5.53E-11	Os12g0639100 [Oryza sativa Japonica Group]	-	-	-	-
Unigene0077737	1417	552	1336	38.10351107	80.26901662	1.074919281	Up	0	0	PREDICTED: homeobox-leucine zipper protein HAT5-like [Vitis vinifera]	-	-	GO:0003677//DNA binding	-
Unigene0077971	1620	446	1079	26.92871392	56.70453125	1.074318695	Up	0	0	alpha-L-fucosidase 2 precursor [Zea mays]	-	-	-	-
Unigene0067183	2062	43	104	2.039743524	4.293940408	1.073914409	Up	2.08E-05	0.000319407	Os05g0495200 [Oryza sativa Japonica Group]	-	-	GO:0001071//nucleic acid binding transcription factor activity;GO:0003677//DNA binding	GO:0006351//transcription, DNA-dependent;GO:0006950//response to stress
Unigene0018228	830	495	1197	58.33415012	122.7799331	1.073662168	Up	2.43E-13	1.16E-11	PREDICTED: glutamate decarboxylase 1-like [Brachypodium distachyon]	ko00250//Alanine, aspartate and glutamate metabolism;ko00410//beta-Alanine metabolism;ko00650//Butanoate metabolism;ko00430//Taurine and hypotaurine metabolism;ko04940//Type I diabetes mellitus	GO:0005911//cell-cell junction;GO:0044444//cytoplasmic part	GO:0043168;GO:0005515//protein binding;GO:0016831//carboxy-lyase activity	GO:0010038//response to metal ion;GO:0009064//glutamine family amino acid metabolic process;GO:0032412//regulation of ion transmembrane transporter activity;GO:0048588//developmental cell growth;GO:0015698//inorganic anion transport;GO:0030001//metal ion transport
Unigene0093949	551	48	116	8.520898791	17.92328972	1.07275794	Up	7.00E-06	0.000119224	PREDICTED: probable beta-1,3-galactosyltransferase 2-like [Fragaria vesca subsp. vesca]	-	GO:0043231//intracellular membrane-bounded organelle;GO:0031224//intrinsic to membrane	GO:0035250//UDP-galactosyltransferase activity	GO:0006464//protein modification process
Unigene0088553	393	48	116	11.94660365	25.12909067	1.07275794	Up	7.00E-06	0.000119245	--	-	-	-	-
Unigene0102738	422	166	401	38.47613195	80.89901917	1.072158441	Up	2.08E-13	1.00E-11	--	-	-	-	-
Unigene0057560	624	111	268	17.3993954	36.56465995	1.07141277	Up	7.63E-12	2.81E-10	--	-	-	-	-
Unigene0056550	2297	70	169	2.980799833	6.263787906	1.071335865	Up	5.72E-08	1.36E-06	PREDICTED: DNA polymerase zeta catalytic subunit-like [Setaria italica]	-	GO:0043229//intracellular organelle	GO:0016779//nucleotidyltransferase activity;GO:0097159;GO:1901363	GO:0009411//response to UV;GO:0006281//DNA repair;GO:0006351//transcription, DNA-dependent
Unigene0093124	2953	70	169	2.318624184	4.872306407	1.071335865	Up	5.72E-08	1.36E-06	PREDICTED: hornerin-like isoform X1 [Setaria italica]	-	-	-	-
Unigene0102223	205	244	589	116.4211095	244.6091893	1.071125932	Up	3.65E-13	1.67E-11	Os03g0796600 [Oryza sativa Japonica Group]	-	-	-	-
Unigene0076786	1107	301	726	26.59589705	55.83420469	1.069945507	Up	0	0	PREDICTED: F-box protein PP2-A13-like [Brachypodium distachyon]	-	-	-	-
Unigene0028432	1453	73	176	4.914202112	10.31236766	1.069346505	Up	3.18E-08	7.84E-07	transcriptional regulator superman [Malus domestica]	-	-	-	-
Unigene0104810	945	1276	3069	132.0731799	276.4880812	1.065879762	Up	3.56E-12	1.39E-10	PREDICTED: universal stress protein MJ0531-like isoform 1 [Solanum lycopersicum]	-	GO:0016020//membrane;GO:0044424//intracellular part	-	GO:0009607//response to biotic stimulus
Unigene0017256	579	186	447	31.42173408	65.72646786	1.064711656	Up	7.11E-13	3.09E-11	anthocyanidin 5,3-O-glucosyltransferase [Zea mays]	-	-	GO:0016757//transferase activity, transferring glycosyl groups	-
Unigene0056596	1259	85	204	6.603724763	13.79481155	1.062773851	Up	3.06E-09	8.53E-08	PREDICTED: cysteine proteinase-like [Vitis vinifera]	-	-	-	-
Unigene0003485	1318	80	192	5.937045061	12.40215495	1.062773851	Up	8.92E-09	2.36E-07	PREDICTED: metal tolerance protein 7-like isoform X1 [Setaria italica]	-	-	-	-
Unigene0104258	248	45	108	17.74829347	37.07519204	1.062773851	Up	1.70E-05	0.000266187	Pho1-like protein [Medicago truncatula]	-	GO:0031224//intrinsic to membrane;GO:0043231//intracellular membrane-bounded organelle	-	GO:0009267//cellular response to starvation;GO:0000041//transition metal ion transport;GO:0006817//phosphate ion transport
Unigene0138413	1098	83	199	7.393865065	15.42986303	1.061324635	Up	4.97E-09	1.35E-07	holocarboxylase synthetase [Elaeis guineensis]	-	-	-	-
Unigene0070829	2585	73	175	2.762218827	5.763533686	1.061125999	Up	4.23E-08	1.03E-06	PREDICTED: probable polyamine oxidase 2-like isoform X2 [Setaria italica]	-	-	GO:0003824//catalytic activity	GO:0044710
Unigene0143288	1811	43	103	2.322446796	4.842059356	1.059975218	Up	2.78E-05	0.000414753	--	-	-	-	-
Unigene0137887	1640	43	103	2.564604358	5.346932619	1.059975218	Up	2.78E-05	0.000414688	SNF1-related protein kinase regulatory subunit gamma 1 [Triticum urartu]	-	-	-	-
Unigene0091735	226	143	342	61.89041099	128.8335582	1.057720624	Up	0	0	LOC100282729 [Zea mays]	ko04075//Plant hormone signal transduction	GO:0043231//intracellular membrane-bounded organelle	GO:0004672//protein kinase activity;GO:0032550	GO:0006796//phosphate-containing compound metabolic process;GO:0006970//response to osmotic stress;GO:0006464//protein modification process
Unigene0018125	819	87	208	10.39037254	21.62174633	1.057235668	Up	2.51E-09	7.07E-08	PREDICTED: hydroxycinnamoyl-Coenzyme A shikimate/quinate hydroxycinnamoyltransferase-like [Brachypodium distachyon]	ko00940//Phenylpropanoid biosynthesis;ko00941//Flavonoid biosynthesis;ko00945//Stilbenoid, diarylheptanoid and gingerol biosynthesis	GO:0043231//intracellular membrane-bounded organelle	GO:0016740//transferase activity	-
Unigene0116327	1203	41	98	3.333603917	6.935404292	1.056897285	Up	4.57E-05	0.000645188	TRL10 [Cleome spinosa]	ko00960//Tropane, piperidine and pyridine alkaloid biosynthesis	-	GO:0016491//oxidoreductase activity	GO:0044710
Unigene0026967	1161	72	172	6.065911155	12.61268536	1.056079199	Up	6.22E-08	1.48E-06	--	-	-	-	-
Unigene0042435	2063	101	241	4.788703129	9.945557879	1.054417299	Up	1.50E-10	4.81E-09	PREDICTED: chitin-inducible gibberellin-responsive protein 1-like [Setaria italica]	-	GO:0043231//intracellular membrane-bounded organelle	-	GO:0006351//transcription, DNA-dependent
Unigene0047574	867	153	365	17.26108542	35.84141124	1.054104257	Up	0	0	BR-signaling kinase 1 [Arabidopsis thaliana]	ko04075//Plant hormone signal transduction	-	-	-
Unigene0083451	276	86	205	30.47790686	63.23479479	1.05295479	Up	3.68E-09	1.02E-07	--	-	-	-	-
Unigene0089540	1023	86	205	8.222778391	17.06041384	1.05295479	Up	3.68E-09	1.02E-07	PREDICTED: probable LRR receptor-like serine/threonine-protein kinase At2g16250-like [Brachypodium distachyon]	-	-	-	-
Unigene0080724	2459	110	262	4.375522534	9.070977655	1.051802734	Up	2.62E-11	9.06E-10	Os08g0326300 [Oryza sativa Japonica Group]	-	-	-	-
Unigene0018133	780	160	381	20.06416767	41.58547893	1.051458538	Up	8.88E-14	4.60E-12	anthranilate N-benzoyltransferase protein 1 [Zea mays]	ko00940//Phenylpropanoid biosynthesis;ko00941//Flavonoid biosynthesis;ko00945//Stilbenoid, diarylheptanoid and gingerol biosynthesis	GO:0043231//intracellular membrane-bounded organelle	GO:0016746//transferase activity, transferring acyl groups	-
Unigene0084609	3325	42	100	1.235530325	2.56046996	1.051278213	Up	4.12E-05	0.000590231	Os02g0258300 [Oryza sativa Japonica Group]	-	-	-	-
Unigene0074213	460	84	200	17.861471	37.01548964	1.051278213	Up	5.97E-09	1.61E-07	Os03g0249800 [Oryza sativa Japonica Group]	-	-	-	GO:0046474//glycerophospholipid biosynthetic process
Unigene0018773	1396	42	100	2.9427925	6.098540556	1.051278213	Up	4.12E-05	0.000590319	--	-	-	-	-
Unigene0085737	2484	2403	5715	94.62326898	195.8736327	1.049656296	Up	0	0	PREDICTED: cyclic nucleotide-gated ion channel 2-like [Glycine max]	ko04626//Plant-pathogen interaction	GO:0031224//intrinsic to membrane;GO:0043231//intracellular membrane-bounded organelle	GO:0005249//voltage-gated potassium channel activity;GO:0005221//intracellular cyclic nucleotide activated cation channel activity;GO:0005515//protein binding;GO:0000166//nucleotide binding	GO:0019932//second-messenger-mediated signaling;GO:0033554//cellular response to stress;GO:0006816//calcium ion transport
Unigene0052435	1841	82	195	4.356681708	9.017624716	1.049517755	Up	9.68E-09	2.55E-07	Os08g0520000 [Oryza sativa Japonica Group]	-	-	-	-
Unigene0086577	1207	53	126	4.295011865	8.887397594	1.049098915	Up	4.20E-06	7.50E-05	PREDICTED: uncharacterized RNA-binding protein C25G10.01-like [Vitis vinifera]	ko03040//Spliceosome	GO:0032991//macromolecular complex;GO:0043231//intracellular membrane-bounded organelle	GO:0036094;GO:0097159	-
Unigene0012979	296	56	133	18.50512761	38.2535077	1.047666959	Up	2.32E-06	4.31E-05	metalloproteinase, extracellular matrix glycoprotein VMP10 [Volvox carteri f. nagariensis]	-	-	GO:0003824//catalytic activity	-
Unigene0138500	726	132	313	17.78414861	36.70447795	1.045364173	Up	5.76E-13	2.53E-11	--	-	-	-	-
Unigene0138542	2576	5011	11880	190.2717499	392.6285865	1.045103839	Up	3.07E-11	1.05E-09	PREDICTED: protein TIFY 6B-like [Brachypodium distachyon]	ko04075//Plant hormone signal transduction;ko04626//Plant-pathogen interaction	-	-	-
Unigene0103326	1017	435	1031	41.83734076	86.30760135	1.044696472	Up	1.39E-12	5.79E-11	vacuolar proton-inorganic pyrophosphatase [Pyrus communis]	ko00190//Oxidative phosphorylation	GO:0043231//intracellular membrane-bounded organelle	GO:0015405;GO:0016628//oxidoreductase activity, acting on the CH-CH group of donors, NAD or NADP as acceptor;GO:0016462//pyrophosphatase activity	GO:0006818//hydrogen transport;GO:0044710
Unigene0094391	868	146	346	16.45238633	33.93655144	1.044543114	Up	6.15E-14	3.26E-12	C2H2-like zinc finger protein [Theobroma cacao]	-	-	-	-
Unigene0028720	1318	74	175	5.491766681	11.30404748	1.041497192	Up	6.73E-08	1.59E-06	--	-	-	-	-
Unigene0135708	925	143	338	15.12133285	31.10901799	1.040747545	Up	0	0	extensin [Volvox carteri]	-	-	GO:0003824//catalytic activity	-
Unigene0008984	1796	215	508	11.70921812	24.08067822	1.040231283	Up	0	0	PREDICTED: syntaxin-32-like [Brachypodium distachyon]	ko04130//SNARE interactions in vesicular transport	-	-	-
Unigene0077778	728	152	359	20.42245637	41.98309037	1.039651966	Up	1.29E-13	6.48E-12	PREDICTED: disease resistance protein RPM1-like [Brachypodium distachyon]	ko04626//Plant-pathogen interaction	GO:0043231//intracellular membrane-bounded organelle	-	-
Unigene0069960	909	548	1294	58.96746306	121.1941697	1.039329265	Up	1.28E-12	5.34E-11	PREDICTED: probable calcium-binding protein CML10-like [Setaria italica]	-	GO:0005737//cytoplasm	-	-
Unigene0088068	1714	50	118	2.853349398	5.861145792	1.038526305	Up	1.01E-05	0.000166579	Os06g0603000 [Oryza sativa Japonica Group]	ko00860//Porphyrin and chlorophyll metabolism;ko04978//Mineral absorption	GO:0009536//plastid	GO:0043169//cation binding;GO:0016705//oxidoreductase activity, acting on paired donors, with incorporation or reduction of molecular oxygen;GO:0001071//nucleic acid binding transcription factor activity	GO:0009648//photoperiodism;GO:0055114//oxidation-reduction process;GO:0009791//post-embryonic development;GO:0044237//cellular metabolic process
Unigene0092265	618	103	243	16.30213623	33.47565883	1.038051422	Up	2.15E-10	6.75E-09	Phosphatase 2C 76 isoform 7 [Theobroma cacao]	-	-	GO:0004721//phosphoprotein phosphatase activity	GO:0048588//developmental cell growth
Unigene0062515	235	67	158	27.88705857	57.24012312	1.037431003	Up	3.20E-07	6.89E-06	--	-	-	-	-
Unigene0089514	1571	225	530	14.00883762	28.72175803	1.035806804	Up	0	0	PREDICTED: probable protein phosphatase 2C 24 [Vitis vinifera]	ko04075//Plant hormone signal transduction	-	-	-
Unigene0016266	1567	138	325	8.614019654	17.65735705	1.035510897	Up	4.11E-13	1.86E-11	PREDICTED: E3 ubiquitin-protein ligase UPL1-like [Vitis vinifera]	ko04120//Ubiquitin mediated proteolysis	-	-	-
Unigene0144328	2968	337	793	11.10610494	22.74681656	1.03431172	Up	0	0	--	-	-	-	-
Unigene0052679	1150	102	240	8.675571628	17.76743502	1.034204699	Up	3.14E-10	9.68E-09	Os03g0321500 [Oryza sativa Japonica Group]	-	-	-	GO:0009987//cellular process
Unigene0060907	1217	258	607	20.73599579	42.4628801	1.034064896	Up	2.93E-13	1.37E-11	Os01g0306400 [Oryza sativa Japonica Group]	-	-	-	-
Unigene0081143	860	176	414	20.01750681	40.98389445	1.033794784	Up	0	0	Os03g0114900 [Oryza sativa Japonica Group]	-	GO:0031224//intrinsic to membrane;GO:0005739//mitochondrion	-	-
Unigene0116712	840	74	174	8.616843435	17.63523685	1.033229576	Up	8.91E-08	2.08E-06	PREDICTED: protein CUP-SHAPED COTYLEDON 3-like [Setaria italica]	-	-	-	-
Unigene0091752	1355	46	108	3.32058273	6.785717805	1.031064992	Up	2.71E-05	0.000404525	PREDICTED: probable esterase At1g33990-like [Vitis vinifera]	-	-	-	-
Unigene0063392	431	170	399	38.58046161	78.8146516	1.030593446	Up	3.79E-13	1.73E-11	Os07g0606600 [Oryza sativa Japonica Group]	-	GO:0043231//intracellular membrane-bounded organelle	GO:0003677//DNA binding;GO:0001071//nucleic acid binding transcription factor activity;GO:0046983//protein dimerization activity	GO:0006351//transcription, DNA-dependent
Unigene0012965	393	104	244	25.88430791	52.85774245	1.030037065	Up	2.56E-10	7.97E-09	Os02g0823100 [Oryza sativa Japonica Group]	-	GO:0031224//intrinsic to membrane	-	GO:0050896//response to stimulus;GO:0051234//establishment of localization
Unigene0070919	2122	489	1147	22.54027695	46.01817305	1.029698467	Up	3.48E-13	1.60E-11	PREDICTED: aspartic proteinase PCS1-like [Setaria italica]	-	-	-	-
Unigene0084684	415	84	197	19.79825701	40.41377917	1.029473842	Up	1.38E-08	3.57E-07	Ras-related protein Rab11B [Aegilops tauschii]	-	-	GO:0032550	GO:0035556//intracellular signal transduction;GO:0045184//establishment of protein localization
Unigene0027712	737	58	136	7.697616564	15.71023766	1.029221292	Up	2.50E-06	4.63E-05	PREDICTED: cytochrome c oxidase subunit 5b-1, mitochondrial-like [Setaria italica]	ko05016//Huntington's disease;ko00190//Oxidative phosphorylation;ko05010//Alzheimer's disease;ko05012//Parkinson's disease;ko04260//Cardiac muscle contraction	GO:0005746//mitochondrial respiratory chain	GO:0015002//heme-copper terminal oxidase activity	GO:0022904//respiratory electron transport chain
Unigene0105613	2744	1173	2750	41.81284066	85.32178278	1.028968051	Up	8.53E-12	3.13E-10	Os02g0265700 [Oryza sativa Japonica Group]	-	-	-	-
Unigene0097681	1726	122	286	6.913768088	14.10706204	1.028873445	Up	7.90E-12	2.91E-10	PREDICTED: proline dehydrogenase 2, mitochondrial-like isoform X2 [Setaria italica]	ko00330//Arginine and proline metabolism	-	-	-
Unigene0116474	889	99	232	10.89254097	22.21762123	1.028363821	Up	7.42E-10	2.22E-08	PREDICTED: dihydrofolate reductase-like [Setaria italica]	-	GO:0009536//plastid	GO:0003824//catalytic activity	GO:0051707//response to other organism;GO:0009694//jasmonic acid metabolic process;GO:0009725//response to hormone stimulus;GO:0009692;GO:0006812//cation transport;GO:0006950//response to stress
Unigene0089899	1562	137	321	8.578973099	17.49586171	1.02813685	Up	7.43E-13	3.22E-11	PREDICTED: probable protein phosphatase 2C 73-like [Glycine max]	-	-	-	-
Unigene0092990	467	53	124	11.10081225	22.60560523	1.026015301	Up	7.39E-06	0.000125079	Topless-related 2 protein [Arabidopsis thaliana]	-	GO:0043231//intracellular membrane-bounded organelle	-	GO:0006402//mRNA catabolic process;GO:1902410;GO:0007017//microtubule-based process;GO:0006351//transcription, DNA-dependent;GO:0003006//developmental process involved in reproduction
Unigene0050555	626	321	751	50.15641274	102.1355515	1.025979056	Up	0	0	Os03g0821100 [Oryza sativa Japonica Group]	ko04141//Protein processing in endoplasmic reticulum;ko03040//Spliceosome;ko04144//Endocytosis;ko05162//Measles;ko04612//Antigen processing and presentation;ko04010//MAPK signaling pathway;ko05145//Toxoplasmosis	-	-	-
Unigene0093954	1341	1580	3690	115.2455268	234.265817	1.023435703	Up	3.10E-12	1.22E-10	ACC oxidase [Guzmania wittmackii x Guzmania lingulata]	ko00270//Cysteine and methionine metabolism	-	-	-
Unigene0009442	4925	1000	2334	19.86047053	40.34650791	1.022544007	Up	9.66E-13	4.10E-11	PREDICTED: alpha-glucan water dikinase, chloroplastic-like isoform X2 [Setaria italica]	-	GO:0009532//plastid stroma;GO:0009526//plastid envelope	GO:0032550;GO:0005402;GO:0004672//protein kinase activity	GO:0006468//protein phosphorylation;GO:0005982//starch metabolic process;GO:0009409//response to cold;GO:0048511//rhythmic process;GO:0009608//response to symbiont;GO:0008643//carbohydrate transport
Unigene0132472	852	204	476	23.41997036	47.56403527	1.022131867	Up	1.63E-13	8.00E-12	--	-	-	-	-
Unigene0014261	7783	147	343	1.847421837	3.751961939	1.022131867	Up	1.99E-13	9.60E-12	Sacsin [Aegilops tauschii]	-	-	GO:0043167//ion binding	-
Unigene0098274	428	45	105	10.2840579	20.88607651	1.022131867	Up	3.99E-05	0.000574588	PREDICTED: probable pre-mRNA-splicing factor ATP-dependent RNA helicase-like [Brachypodium distachyon]	ko03040//Spliceosome	GO:0043231//intracellular membrane-bounded organelle;GO:0044444//cytoplasmic part	GO:0032550;GO:0003676//nucleic acid binding;GO:0042623//ATPase activity, coupled;GO:0004386//helicase activity	GO:0044763
Unigene0056125	2708	51	119	1.842117314	3.74118889	1.022131867	Up	1.21E-05	0.000195123	pseudo-response regulator protein [Oryza sativa Indica Group]	ko04712//Circadian rhythm - plant	-	-	-
Unigene0089552	1552	57	133	3.592352184	7.295772087	1.022131867	Up	3.67E-06	6.61E-05	PREDICTED: HD domain-containing protein 2-like [Setaria italica]	-	GO:0009536//plastid	GO:0042578//phosphoric ester hydrolase activity;GO:0043169//cation binding	-
Unigene0126562	828	45	105	5.315913988	10.79618448	1.022131867	Up	3.99E-05	0.000574502	transparent testa 12 protein [Zea mays]	-	GO:0043231//intracellular membrane-bounded organelle	GO:0015291//secondary active transmembrane transporter activity	GO:0015893//drug transport;GO:0044763
Unigene0076805	811	552	1287	66.5754318	135.1042551	1.021011327	Up	0	0	PREDICTED: probable calcium-binding protein CML18-like [Brachypodium distachyon]	ko04626//Plant-pathogen interaction	-	-	-
Unigene0041118	477	76	177	15.58443212	31.59120719	1.019417482	Up	9.56E-08	2.22E-06	OSJNBa0088H09.19 [Oryza sativa Japonica Group]	-	-	-	-
Unigene0012334	836	67	156	7.839065507	15.88655225	1.019052474	Up	5.60E-07	1.16E-05	--	-	-	-	-
Unigene0102221	474	64	149	13.20679391	26.76204282	1.018907966	Up	1.01E-06	2.01E-05	Os03g0796600 [Oryza sativa Japonica Group]	-	-	-	-
Unigene0091816	1088	284	661	25.53202218	51.72302288	1.018498788	Up	5.48E-14	2.93E-12	PREDICTED: glycine, alanine and asparagine-rich protein-like [Setaria italica]	-	GO:0043231//intracellular membrane-bounded organelle	-	-
Unigene0061284	1098	135	314	12.02616607	24.34661805	1.017544597	Up	1.41E-12	5.83E-11	Os02g0530300 [Oryza sativa Japonica Group]	-	-	GO:0046872//metal ion binding	-
Unigene0138475	1955	126	293	6.304048588	12.75945702	1.017216377	Up	6.97E-12	2.59E-10	PREDICTED: protein ZINC INDUCED FACILITATOR-LIKE 1-like isoform X2 [Setaria italica]	-	GO:0031224//intrinsic to membrane	-	GO:0044763
Unigene0105065	1297	165	383	12.44341933	25.14028128	1.014617813	Up	4.29E-14	2.31E-12	hypothetical protein MTR_3g108830 [Medicago truncatula]	-	-	-	-
Unigene0091484	1024	144	334	13.75492744	27.76884681	1.013518737	Up	3.93E-13	1.79E-11	Os01g0586600 [Oryza sativa Japonica Group]	-	-	-	-
Unigene0091543	1015	44	102	4.240161541	8.555501348	1.012733169	Up	5.88E-05	0.000810874	PREDICTED: probable plastid-lipid-associated protein 4, chloroplastic [Vitis vinifera]	-	-	-	-
Unigene0028190	1171	189	438	15.78703884	31.84406854	1.012284081	Up	2.66E-13	1.26E-11	PREDICTED: phenylalanine ammonia-lyase-like, partial [Vitis vinifera]	ko00940//Phenylpropanoid biosynthesis;ko00360//Phenylalanine metabolism;ko00910//Nitrogen metabolism	-	-	-
Unigene0079561	2120	3142	7281	144.9659774	292.3926859	1.012192874	Up	0	0	serine-threonine kinase [Persea americana]	-	-	GO:0004672//protein kinase activity;GO:0032550	GO:0006796//phosphate-containing compound metabolic process;GO:0006464//protein modification process;GO:0007154//cell communication
Unigene0103033	567	82	190	14.145769	28.52869307	1.012043049	Up	3.89E-08	9.51E-07	ENTH/VHS/GAT family protein [Theobroma cacao]	-	GO:0044431//Golgi apparatus part	GO:0022892	GO:0048193//Golgi vesicle transport;GO:0015031//protein transport
Unigene0016607	1167	218	505	18.27180307	36.84103788	1.011694698	Up	0	0	PREDICTED: luminal-binding protein 5-like [Cucumis sativus]	ko04141//Protein processing in endoplasmic reticulum;ko03060//Protein export;ko05020//Prion diseases	GO:0044432//endoplasmic reticulum part	GO:0032550	GO:0050896//response to stimulus
Unigene0085259	679	136	315	19.59137432	39.49590904	1.011484623	Up	1.62E-12	6.64E-11	LOC542166 [Zea mays]	ko00130//Ubiquinone and other terpenoid-quinone biosynthesis;ko00940//Phenylpropanoid biosynthesis;ko00360//Phenylalanine metabolism	-	-	-
Unigene0091984	1760	927	2146	51.51845551	103.8074169	1.010748278	Up	2.24E-12	9.06E-11	PREDICTED: 3-oxo-Delta(4,5)-steroid 5-beta-reductase-like [Setaria italica]	-	-	-	-
Unigene0104907	1275	54	125	4.1426605	8.346630016	1.010636228	Up	8.79E-06	0.000146555	PREDICTED: protein yippee-like [Solanum lycopersicum]	-	GO:0043231//intracellular membrane-bounded organelle	-	-
Unigene0085376	2971	7477	17300	246.1617083	495.7409399	1.009980045	Up	0	0	arginine decarboxylase [Prunus persica]	ko00330//Arginine and proline metabolism	-	-	-
Unigene0057025	442	88	203	19.47404509	39.10075138	1.005643744	Up	1.58E-08	4.06E-07	hypothetical protein ZEAMMB73_415034 [Zea mays]	-	-	-	-
Unigene0093583	810	85	196	10.264308	20.60071942	1.005058354	Up	2.84E-08	7.06E-07	PREDICTED: protein LURP-one-related 8 [Vitis vinifera]	-	-	-	-
Unigene0103327	1478	386	890	25.54516069	51.26570182	1.004943934	Up	2.80E-13	1.31E-11	pyrophosphate-energized vacuolar membrane proton pump [Gossypium hirsutum]	ko00190//Oxidative phosphorylation	-	GO:0016628//oxidoreductase activity, acting on the CH-CH group of donors, NAD or NADP as acceptor;GO:0015405;GO:0016462//pyrophosphatase activity	GO:0044710;GO:0006818//hydrogen transport
Unigene0009592	532	92	212	16.91499849	33.92622697	1.004097944	Up	7.94E-09	2.11E-07	plasma membrane H+-ATPase [Solanum lycopersicum]	ko00190//Oxidative phosphorylation	GO:0031224//intrinsic to membrane	GO:0032550;GO:0043169//cation binding;GO:0015662//ATPase activity, coupled to transmembrane movement of ions, phosphorylative mechanism;GO:0008324//cation transmembrane transporter activity	GO:0006818//hydrogen transport;GO:0009152//purine ribonucleotide biosynthetic process;GO:0009154;GO:0006811//ion transport
Unigene0070145	958	276	636	28.17989311	56.52010255	1.004097944	Up	0	0	Os03g0605300 [Oryza sativa Japonica Group]	-	GO:0043231//intracellular membrane-bounded organelle;GO:0030312//external encapsulating structure	GO:0004175//endopeptidase activity	GO:0019538//protein metabolic process
Unigene0054179	1981	46	106	2.271271882	4.555465105	1.004097944	Up	4.75E-05	0.00066804	Os01g0778700 [Oryza sativa Japonica Group]	-	-	-	-
Unigene0098237	282	297	684	103.0156268	206.4991783	1.00327284	Up	3.57E-13	1.64E-11	--	-	-	-	-
Unigene0087118	1409	189	435	13.12038501	26.28388742	1.002368612	Up	2.66E-13	1.26E-11	Os11g0637700 [Oryza sativa Japonica Group]	ko03015//mRNA surveillance pathway	-	GO:0097159	-
Unigene0081234	1227	5637	0	449.3649972	0.001	-18.77752823	Down	0	0	--	-	-	-	-
Unigene0080146	4208	2423	0	56.32140126	0.001	-15.78139561	Down	0	0	--	-	-	-	-
Unigene0067187	246	133	0	52.88253947	0.001	-15.69050384	Down	6.08E-45	8.16E-43	PREDICTED: protein YABBY 4-like [Setaria italica]	-	-	-	-
Unigene0116022	965	487	0	49.36253063	0.001	-15.59112874	Down	1.51E-162	3.65E-160	thaumatin-like protein [Nepenthes gracilis]	-	-	-	-
Unigene0080138	692	284	0	40.14283256	0.001	-15.2928548	Down	4.16E-95	7.96E-93	--	-	-	-	-
Unigene0045462	675	243	0	35.21261425	0.001	-15.10380472	Down	1.74E-81	3.14E-79	Peroxidase 2 [Theobroma cacao]	ko00680//Methane metabolism;ko00940//Phenylpropanoid biosynthesis;ko00360//Phenylalanine metabolism	-	-	-
Unigene0045461	415	121	0	28.51891784	0.001	-14.79963162	Down	5.90E-41	7.42E-39	Peroxidase 2 [Theobroma cacao]	ko00680//Methane metabolism;ko00940//Phenylpropanoid biosynthesis;ko00360//Phenylalanine metabolism	-	-	-
Unigene0016708	221	51	0	22.57218862	0.001	-14.46225869	Down	1.06E-17	7.31E-16	PREDICTED: aluminum-activated malate transporter 8-like [Fragaria vesca subsp. vesca]	-	-	-	-
Unigene0103580	432	91	0	20.60408884	0.001	-14.33064305	Down	5.46E-31	5.74E-29	--	-	-	-	-
Unigene0138018	1218	254	0	20.39774681	0.001	-14.31612218	Down	3.85E-85	7.14E-83	RD22-like protein precursor [Vitis vinifera]	-	-	-	-
Unigene0045959	283	57	0	19.70081481	0.001	-14.26596768	Down	1.08E-19	8.08E-18	--	-	-	-	-
Unigene0043919	302	54	0	17.48970907	0.001	-14.09421867	Down	1.07E-18	7.74E-17	zinc finger-homeodomain protein 1 [Yucca filamentosa]	-	-	-	-
Unigene0123024	2071	293	0	13.83831747	0.001	-13.75638092	Down	4.26E-98	8.24E-96	PREDICTED: protein ECERIFERUM 1-like [Setaria italica]	-	-	-	-
Unigene0063034	430	60	0	13.6483001	0.001	-13.73643365	Down	1.09E-20	8.47E-19	RS21-C6 protein [Zea mays]	-	GO:0044424//intracellular part	-	-
Unigene0045146	805	105	0	12.75819357	0.001	-13.63913645	Down	1.22E-35	1.40E-33	PREDICTED: leucine-rich repeat extensin-like protein 4-like [Fragaria vesca subsp. vesca]	-	-	-	-
Unigene0094282	227	29	0	12.49591059	0.001	-13.60916842	Down	2.16E-10	6.78E-09	PREDICTED: homeobox-leucine zipper protein HOX3-like [Setaria italica]	-	GO:0043231//intracellular membrane-bounded organelle	GO:0003677//DNA binding;GO:0001071//nucleic acid binding transcription factor activity	GO:0006351//transcription, DNA-dependent
Unigene0067190	350	44	0	12.29646847	0.001	-13.58595641	Down	2.25E-15	1.35E-13	--	-	-	-	-
Unigene0137849	861	107	0	12.15559984	0.001	-13.56933347	Down	2.64E-36	3.06E-34	PREDICTED: actin cytoskeleton-regulatory complex protein pan1-like [Setaria italica]	-	-	-	-
Unigene0029346	273	32	0	11.46523867	0.001	-13.48497877	Down	2.18E-11	7.61E-10	--	-	-	-	-
Unigene0102622	438	51	0	11.38916367	0.001	-13.47537419	Down	1.06E-17	7.31E-16	protein binding protein [Zea mays]	-	-	-	-
Unigene0008015	538	58	0	10.54487622	0.001	-13.36425454	Down	5.01E-20	3.80E-18	Os02g0814200 [Oryza sativa Japonica Group]	-	GO:0031224//intrinsic to membrane	GO:0046914//transition metal ion binding;GO:0003824//catalytic activity	GO:0006631//fatty acid metabolic process
Unigene0060884	520	56	0	10.53368802	0.001	-13.36272302	Down	2.32E-19	1.71E-17	--	-	-	-	-
Unigene0045958	444	45	0	9.91346122	0.001	-13.27517314	Down	1.04E-15	6.44E-14	--	-	-	-	-
Unigene0045246	281	27	0	9.398384587	0.001	-13.19819709	Down	9.98E-10	2.94E-08	--	-	-	-	-
Unigene0092218	2474	232	0	9.172422648	0.001	-13.16308712	Down	7.84E-78	1.39E-75	PREDICTED: S-type anion channel SLAH3-like [Vitis vinifera]	-	GO:0043231//intracellular membrane-bounded organelle;GO:0016020//membrane	-	GO:0044763;GO:0044710;GO:1901564;GO:0044765;GO:0044237//cellular metabolic process
Unigene0100131	353	33	0	9.143974429	0.001	-13.15860565	Down	1.01E-11	3.70E-10	early salt-stress induced 2-2 [Triticum aestivum]	-	-	-	-
Unigene0044768	368	33	0	8.77125808	0.001	-13.09856807	Down	1.01E-11	3.70E-10	--	-	-	-	-
Unigene0065122	1013	90	0	8.690181208	0.001	-13.08517055	Down	1.17E-30	1.22E-28	peroxidase [Asparagus officinalis]	ko00680//Methane metabolism;ko00940//Phenylpropanoid biosynthesis;ko00360//Phenylalanine metabolism	-	-	-
Unigene0112419	436	37	0	8.300628997	0.001	-13.01900495	Down	4.75E-13	2.13E-11	PREDICTED: lipase 1-like [Cicer arietinum]	-	-	GO:0003824//catalytic activity	-
Unigene0089517	1053	86	0	7.9885112	0.001	-12.96371094	Down	2.50E-29	2.55E-27	WRKY transcription factor 27 [Jatropha curcas]	-	-	-	GO:0051707//response to other organism;GO:0044237//cellular metabolic process;GO:0071310//cellular response to organic substance;GO:0007165//signal transduction;GO:0002376//immune system process;GO:0031347//regulation of defense response;GO:0009725//response to hormone stimulus
Unigene0081235	4770	13840	2	283.8007112	0.035696279	-12.95681688	Down	0	0	--	-	-	-	-
Unigene0113931	311	25	0	7.86276667	0.001	-12.94082133	Down	4.61E-09	1.26E-07	--	-	-	-	-
Unigene0044421	401	31	0	7.561589373	0.001	-12.88447379	Down	4.68E-11	1.58E-09	--	-	-	-	-
Unigene0001613	625	48	0	7.512024374	0.001	-12.87498603	Down	1.05E-16	6.90E-15	Os06g0666100 [Oryza sativa Japonica Group]	-	GO:0005622//intracellular	-	-
Unigene0058838	266	20	0	7.354347171	0.001	-12.84438157	Down	2.11E-07	4.67E-06	PREDICTED: protein terminal ear1-like [Cicer arietinum]	-	GO:0043231//intracellular membrane-bounded organelle	GO:0036094;GO:0003676//nucleic acid binding	-
Unigene0088371	321	24	0	7.313107841	0.001	-12.83626892	Down	9.90E-09	2.60E-07	--	-	-	-	-
Unigene0037481	318	23	0	7.074511948	0.001	-12.78841491	Down	2.13E-08	5.39E-07	PREDICTED: EPIDERMAL PATTERNING FACTOR-like protein 9-like isoform X2 [Setaria italica]	-	-	-	-
Unigene0056939	527	38	0	7.052916623	0.001	-12.78400427	Down	2.21E-13	1.06E-11	Os05g0215000 [Oryza sativa Japonica Group]	-	GO:0043231//intracellular membrane-bounded organelle	-	-
Unigene0003648	222	16	0	7.049572423	0.001	-12.78332004	Down	4.50E-06	7.98E-05	--	-	-	-	-
Unigene0026625	230	16	0	6.804369904	0.001	-12.73224586	Down	4.50E-06	7.99E-05	--	-	-	-	-
Unigene0090742	350	24	0	6.70716462	0.001	-12.7114873	Down	9.90E-09	2.60E-07	--	-	-	-	-
Unigene0008061	238	16	0	6.575651588	0.001	-12.68291814	Down	4.50E-06	7.97E-05	Protein WAX2 [Aegilops tauschii]	-	GO:0031224//intrinsic to membrane	GO:0046914//transition metal ion binding;GO:0003824//catalytic activity	GO:0006631//fatty acid metabolic process
Unigene0058839	299	20	0	6.542663369	0.001	-12.67566233	Down	2.11E-07	4.66E-06	--	-	-	-	-
Unigene0022325	348	23	0	6.464640229	0.001	-12.65835437	Down	2.13E-08	5.38E-07	Membrane lipoprotein [Theobroma cacao]	-	-	-	GO:0010374//stomatal complex development;GO:0009913//epidermal cell differentiation
Unigene0026479	212	14	0	6.459336996	0.001	-12.65717038	Down	2.08E-05	0.000319214	--	-	-	-	-
Unigene0013016	548	36	0	6.425659535	0.001	-12.64962883	Down	1.02E-12	4.31E-11	carboxyl methyltransferase [Crocus sativus]	-	-	GO:0016741	-
Unigene0001580	322	21	0	6.379096785	0.001	-12.63913645	Down	9.82E-08	2.27E-06	--	-	-	-	-
Unigene0088372	372	24	0	6.310504347	0.001	-12.6235396	Down	9.90E-09	2.60E-07	--	-	-	-	-
Unigene0088818	667	43	0	6.305773834	0.001	-12.62245771	Down	4.82E-15	2.82E-13	PREDICTED: trithorax group protein osa-like [Setaria italica]	-	GO:0043231//intracellular membrane-bounded organelle	-	-
Unigene0063090	264	17	0	6.298552634	0.001	-12.62080463	Down	2.09E-06	3.93E-05	--	-	-	-	-
Unigene0024604	274	17	0	6.06867845	0.001	-12.56716667	Down	2.09E-06	3.93E-05	--	-	-	-	-
Unigene0037955	339	21	0	6.059201076	0.001	-12.56491187	Down	9.82E-08	2.27E-06	--	-	-	-	-
Unigene0113966	502	31	0	6.040233742	0.001	-12.56038866	Down	4.68E-11	1.58E-09	Os05g0376800 [Oryza sativa Japonica Group]	-	-	-	-
Unigene0023852	522	32	0	5.996188038	0.001	-12.54982991	Down	2.18E-11	7.61E-10	PREDICTED: subtilisin-like protease-like [Setaria italica]	-	GO:0043231//intracellular membrane-bounded organelle	GO:0004175//endopeptidase activity	GO:0019538//protein metabolic process
Unigene0114069	360	22	0	5.977449951	0.001	-12.54531443	Down	4.57E-08	1.11E-06	Expansin [Medicago truncatula]	-	-	-	-
Unigene0084553	281	17	0	5.917501407	0.001	-12.53077243	Down	2.09E-06	3.93E-05	--	-	-	-	-
Unigene0103585	215	13	0	5.914263376	0.001	-12.52998278	Down	4.47E-05	0.000635643	PREDICTED: MLO-like protein 5-like [Setaria italica]	-	GO:0031224//intrinsic to membrane	GO:0005515//protein binding	GO:0006950//response to stress;GO:0016265//death
Unigene0090843	418	25	0	5.850048886	0.001	-12.51423297	Down	4.61E-09	1.26E-07	--	-	-	-	-
Unigene0110381	1252	74	0	5.781268758	0.001	-12.49717043	Down	2.43E-25	2.23E-23	PREDICTED: probable aldo-keto reductase 1-like [Fragaria vesca subsp. vesca]	-	-	-	-
Unigene0081443	238	14	0	5.75369514	0.001	-12.49027307	Down	2.08E-05	0.000319929	--	-	-	-	-
Unigene0103626	480	28	0	5.70574768	0.001	-12.47820023	Down	4.64E-10	1.41E-08	MLO-like protein 8 [Aegilops tauschii]	-	-	-	-
Unigene0061305	774	45	0	5.686791708	0.001	-12.47339925	Down	1.04E-15	6.44E-14	Pathogen-related protein [Theobroma cacao]	-	-	-	-
Unigene0111033	310	18	0	5.679453912	0.001	-12.4715365	Down	9.75E-07	1.94E-05	PREDICTED: zinc finger protein NUTCRACKER-like [Vitis vinifera]	-	-	GO:0043169//cation binding;GO:0097159	-
Unigene0071174	488	28	0	5.612210833	0.001	-12.45435349	Down	4.64E-10	1.41E-08	Os09g0472900 [Oryza sativa Japonica Group]	-	GO:0043231//intracellular membrane-bounded organelle	-	-
Unigene0023851	669	37	0	5.409677493	0.001	-12.40132687	Down	4.75E-13	2.13E-11	subtilisin-like proteinase-like [Oryza sativa Japonica Group]	-	GO:0043231//intracellular membrane-bounded organelle	GO:0004175//endopeptidase activity;GO:0005515//protein binding;GO:0016628//oxidoreductase activity, acting on the CH-CH group of donors, NAD or NADP as acceptor	GO:0019538//protein metabolic process;GO:0044710;GO:0044092//negative regulation of molecular function
Unigene0126179	1123	62	0	5.400173354	0.001	-12.39879001	Down	2.35E-21	1.88E-19	--	-	-	-	-
Unigene0111694	453	25	0	5.398058354	0.001	-12.39822486	Down	4.61E-09	1.26E-07	H0303A11-B0406H05.3 [Oryza sativa Indica Group]	-	-	GO:0016706//oxidoreductase activity, acting on paired donors, with incorporation or reduction of molecular oxygen, 2-oxoglutarate as one donor, and incorporation of one atom each of oxygen into both donors	GO:0044710
Unigene0072899	365	20	0	5.359606431	0.001	-12.38791135	Down	2.11E-07	4.67E-06	--	-	-	-	-
Unigene0073941	888	48	0	5.287179317	0.001	-12.36828254	Down	1.05E-16	6.89E-15	Os04g0545700 [Oryza sativa Japonica Group]	-	-	-	-
Unigene0065132	357	19	0	5.205724174	0.001	-12.34588316	Down	4.54E-07	9.53E-06	--	-	-	-	-
Unigene0031849	302	16	0	5.18213602	0.001	-12.33933117	Down	4.50E-06	7.98E-05	PREDICTED: anthranilate synthase component I-2, chloroplastic-like [Cicer arietinum]	ko00400//Phenylalanine, tyrosine and tryptophan biosynthesis	GO:0009532//plastid stroma	GO:0016833//oxo-acid-lyase activity	GO:0006568//tryptophan metabolic process;GO:0009696//salicylic acid metabolic process;GO:0009755//hormone-mediated signaling pathway;GO:0042743//hydrogen peroxide metabolic process;GO:0006605//protein targeting;GO:0009791//post-embryonic development;GO:0006091//generation of precursor metabolites and energy;GO:0006972//hyperosmotic response;GO:0010243//response to organic nitrogen;GO:0019758;GO:0…
Unigene0038792	248	13	0	5.127284782	0.001	-12.32397932	Down	4.47E-05	0.000634892	--	-	-	-	-
Unigene0100708	306	16	0	5.11439568	0.001	-12.32034806	Down	4.50E-06	7.99E-05	Isoamylase 1, chloroplastic [Aegilops tauschii]	-	-	GO:0016758//transferase activity, transferring hexosyl groups	-
Unigene0046208	287	15	0	5.112168155	0.001	-12.31971958	Down	9.67E-06	0.00016004	--	-	-	-	-
Unigene0112782	519	27	0	5.088528071	0.001	-12.31303268	Down	9.98E-10	2.94E-08	Os01g0863800 [Oryza sativa Japonica Group]	-	GO:0043231//intracellular membrane-bounded organelle	-	-
Unigene0084291	366	19	0	5.077714563	0.001	-12.30996358	Down	4.54E-07	9.53E-06	--	-	-	-	-
Unigene0111730	270	14	0	5.071775716	0.001	-12.30827523	Down	2.08E-05	0.000319775	--	-	-	-	-
Unigene0041923	484	25	0	5.052314947	0.001	-12.30272886	Down	4.61E-09	1.26E-07	--	-	-	-	-
Unigene0029922	736	38	0	5.050118288	0.001	-12.30210146	Down	2.21E-13	1.06E-11	--	-	-	-	-
Unigene0089528	353	18	0	4.987622416	0.001	-12.28413654	Down	9.75E-07	1.94E-05	PREDICTED: late embryogenesis abundant protein 1-like [Glycine max]	-	-	-	GO:0022414//reproductive process
Unigene0054491	536	27	0	4.927138189	0.001	-12.26653422	Down	9.98E-10	2.95E-08	--	-	-	-	-
Unigene0047905	582	29	0	4.873834543	0.001	-12.25084156	Down	2.16E-10	6.79E-09	PREDICTED: BTB/POZ domain-containing protein At3g49900-like [Vitis vinifera]	-	-	-	-
Unigene0071839	424	21	0	4.844502747	0.001	-12.24213288	Down	9.82E-08	2.27E-06	hydroxyproline-rich glycoprotein, stress-induced [Chlamydomonas reinhardtii]	-	-	GO:0016740//transferase activity	-
Unigene0023419	951	47	0	4.834071942	0.001	-12.23902323	Down	2.26E-16	1.44E-14	Os07g0187900 [Oryza sativa Japonica Group]	-	-	-	-
Unigene0032172	431	21	0	4.765821728	0.001	-12.21850927	Down	9.82E-08	2.27E-06	PREDICTED: 8-hydroxyquercetin 8-O-methyltransferase [Vitis vinifera]	-	-	GO:0005515//protein binding;GO:0008168//methyltransferase activity	GO:0008152//metabolic process
Unigene0102781	349	17	0	4.76452119	0.001	-12.21811552	Down	2.09E-06	3.92E-05	--	-	-	-	-
Unigene0060160	267	13	0	4.76242182	0.001	-12.21747969	Down	4.47E-05	0.000635455	PREDICTED: glycerol-3-phosphate acyltransferase 1-like [Brachypodium distachyon]	ko00564//Glycerophospholipid metabolism;ko00561//Glycerolipid metabolism	GO:0043231//intracellular membrane-bounded organelle	GO:0008374//O-acyltransferase activity	GO:0009628//response to abiotic stimulus;GO:0003006//developmental process involved in reproduction;GO:0046471//phosphatidylglycerol metabolic process
Unigene0090849	596	29	0	4.759348496	0.001	-12.21654838	Down	2.16E-10	6.78E-09	Os09g0456700 [Oryza sativa Japonica Group]	-	-	-	-
Unigene0060174	974	47	0	4.719920345	0.001	-12.2045468	Down	2.26E-16	1.44E-14	Os10g0532200 [Oryza sativa Japonica Group]	-	-	-	-
Unigene0063024	893	42	0	4.600378869	0.001	-12.16753697	Down	1.04E-14	5.94E-13	Glutamyl-tRNA(Gln) amidotransferase subunit A [Triticum urartu]	-	-	-	-
Unigene0109220	845	39	0	4.514437725	0.001	-12.1403306	Down	1.03E-13	5.27E-12	Os01g0935200 [Oryza sativa Japonica Group]	-	GO:0043231//intracellular membrane-bounded organelle	GO:0003677//DNA binding;GO:0046983//protein dimerization activity	GO:0006351//transcription, DNA-dependent
Unigene0073857	1281	59	0	4.505039988	0.001	-12.1373242	Down	2.33E-20	1.79E-18	PREDICTED: L-ascorbate oxidase-like isoform X1 [Setaria italica]	-	-	-	-
Unigene0070696	831	38	0	4.472788279	0.001	-12.12695875	Down	2.21E-13	1.06E-11	Os04g0415000 [Oryza sativa Japonica Group]	-	-	-	-
Unigene0024356	288	13	0	4.415161895	0.001	-12.10825062	Down	4.47E-05	0.000635079	--	-	-	-	-
Unigene0001614	289	13	0	4.399884518	0.001	-12.10324994	Down	4.47E-05	0.000634423	Os06g0666100 [Oryza sativa Japonica Group]	-	GO:0044464//cell part	-	-
Unigene0131838	401	18	0	4.390600281	0.001	-12.10020248	Down	9.75E-07	1.94E-05	PREDICTED: glutathione S-transferase-like [Solanum lycopersicum]	ko00480//Glutathione metabolism;ko00980//Metabolism of xenobiotics by cytochrome P450;ko00982//Drug metabolism - cytochrome P450	-	GO:0016740//transferase activity	-
Unigene0112779	312	14	0	4.389036677	0.001	-12.09968861	Down	2.08E-05	0.000319163	Protein WAX2 [Aegilops tauschii]	-	GO:0031224//intrinsic to membrane	GO:0046914//transition metal ion binding;GO:0003824//catalytic activity	GO:0009058//biosynthetic process;GO:0006631//fatty acid metabolic process;GO:0043446;GO:0006081//cellular aldehyde metabolic process
Unigene0032563	382	17	0	4.352926428	0.001	-12.08776992	Down	2.09E-06	3.93E-05	--	-	-	-	-
Unigene0065225	521	23	0	4.318032245	0.001	-12.0761583	Down	2.13E-08	5.39E-07	--	-	-	-	-
Unigene0073546	364	16	0	4.2994645	0.001	-12.06994127	Down	4.50E-06	8.00E-05	--	-	-	-	-
Unigene0112088	296	13	0	4.295833195	0.001	-12.06872226	Down	4.47E-05	0.000634236	--	-	-	-	-
Unigene0033351	302	13	0	4.210485516	0.001	-12.03977089	Down	4.47E-05	0.000635361	--	-	-	-	-
Unigene0090786	546	23	0	4.120320146	0.001	-12.00854072	Down	2.13E-08	5.39E-07	--	-	-	-	-
Unigene0022772	359	15	0	4.08688652	0.001	-11.99678647	Down	9.67E-06	0.000160123	--	-	-	-	-
Unigene0017797	551	23	0	4.082930671	0.001	-11.99538936	Down	2.13E-08	5.38E-07	6b-interacting protein 2 [Nicotiana tabacum]	-	-	-	-
Unigene0019654	508	21	0	4.043443238	0.001	-11.98136864	Down	9.82E-08	2.27E-06	Histone acetyltransferase HAC5 [Aegilops tauschii]	-	GO:0043231//intracellular membrane-bounded organelle	-	-
Unigene0048406	315	13	0	4.036719447	0.001	-11.97896761	Down	4.47E-05	0.000635173	--	-	-	-	-
Unigene0058396	1098	44	0	3.919639312	0.001	-11.93650519	Down	2.25E-15	1.35E-13	cytosolic class I small heat shock protein type 1 [Rhododendron simsii]	ko04141//Protein processing in endoplasmic reticulum	-	-	-
Unigene0047933	576	23	0	3.905720138	0.001	-11.93137286	Down	2.13E-08	5.39E-07	LOC100037813 precursor [Zea mays]	-	GO:0043231//intracellular membrane-bounded organelle	-	GO:0006950//response to stress
Unigene0101320	436	17	0	3.813802512	0.001	-11.89701442	Down	2.09E-06	3.93E-05	--	-	-	-	-
Unigene0047904	390	15	0	3.762031437	0.001	-11.87729619	Down	9.67E-06	0.000159985	PREDICTED: LOW QUALITY PROTEIN: BTB/POZ domain-containing protein At3g49900-like [Brachypodium distachyon]	-	GO:0016020//membrane	-	-
Unigene0072439	397	15	0	3.695698389	0.001	-11.85163131	Down	9.67E-06	0.000159903	--	-	-	-	-
Unigene0056386	1298	49	0	3.692471534	0.001	-11.85037108	Down	4.90E-17	3.25E-15	Os03g0769000 [Oryza sativa Japonica Group]	-	-	-	-
Unigene0089291	531	20	0	3.684098583	0.001	-11.84709595	Down	2.11E-07	4.67E-06	--	-	-	-	-
Unigene0058731	386	14	0	3.547615138	0.001	-11.79263379	Down	2.08E-05	0.000320441	zinc finger protein [Zea mays]	-	-	-	-
Unigene0005441	414	15	0	3.543942658	0.001	-11.79113955	Down	9.67E-06	0.000160095	glyoxal or galactose oxidase [Chlamydomonas reinhardtii]	-	-	GO:0016740//transferase activity;GO:0016787//hydrolase activity	-
Unigene0081882	643	23	0	3.498747744	0.001	-11.77262294	Down	2.13E-08	5.38E-07	Lysine decarboxylase family protein isoform 1 [Theobroma cacao]	-	-	-	-
Unigene0002078	365	13	0	3.48374418	0.001	-11.76642297	Down	4.47E-05	0.000635267	--	-	-	-	-
Unigene0062137	481	17	0	3.457001861	0.001	-11.75530567	Down	2.09E-06	3.93E-05	WRKY transcription factor [Medicago truncatula]	ko04626//Plant-pathogen interaction	-	-	-
Unigene0113368	368	13	0	3.455344092	0.001	-11.75461367	Down	4.47E-05	0.000634704	O-acyltransferase family protein [Theobroma cacao]	-	-	GO:0016411//acylglycerol O-acyltransferase activity	GO:0008610//lipid biosynthetic process
Unigene0098317	454	16	0	3.447147749	0.001	-11.75118742	Down	4.50E-06	7.99E-05	protein kinase family protein [Musa acuminata]	-	-	-	-
Unigene0041922	776	27	0	3.403281017	0.001	-11.73271057	Down	9.98E-10	2.95E-08	14-3-3-like protein [Gossypium raimondii]	ko04110//Cell cycle;ko04114//Oocyte meiosis;ko04722//Neurotrophin signaling pathway	-	GO:0005515//protein binding	-
Unigene0072010	470	16	0	3.329798038	0.001	-11.70121896	Down	4.50E-06	7.99E-05	--	-	-	-	-
Unigene0001496	533	18	0	3.303247116	0.001	-11.68966919	Down	9.75E-07	1.94E-05	GSDL-motif lipase [Agave americana]	-	-	GO:0016787//hydrolase activity	GO:0044238//primary metabolic process
Unigene0048820	478	16	0	3.274069201	0.001	-11.6768691	Down	4.50E-06	8.00E-05	PREDICTED: homeobox-leucine zipper protein ROC3 [Vitis vinifera]	-	GO:0043231//intracellular membrane-bounded organelle	GO:0003677//DNA binding;GO:0001071//nucleic acid binding transcription factor activity	GO:0006351//transcription, DNA-dependent
Unigene0084606	658	22	0	3.270337359	0.001	-11.67522375	Down	4.57E-08	1.11E-06	Os04g0464100 [Oryza sativa Japonica Group]	-	-	-	-
Unigene0078611	569	19	0	3.266157346	0.001	-11.67337858	Down	4.54E-07	9.52E-06	PREDICTED: trithorax group protein osa-like [Setaria italica]	-	-	-	-
Unigene0113146	550	18	0	3.20114675	0.001	-11.6443731	Down	9.75E-07	1.94E-05	--	-	-	-	-
Unigene0005391	740	24	0	3.17230759	0.001	-11.63131695	Down	9.90E-09	2.61E-07	PREDICTED: chitinase 1-like [Setaria italica]	-	GO:0043231//intracellular membrane-bounded organelle	GO:0004553//hydrolase activity, hydrolyzing O-glycosyl compounds	GO:0044238//primary metabolic process
Unigene0037688	498	16	0	3.142580478	0.001	-11.61773398	Down	4.50E-06	7.99E-05	PREDICTED: peroxidase 46 isoform 1 [Vitis vinifera]	ko00680//Methane metabolism;ko00940//Phenylpropanoid biosynthesis;ko00360//Phenylalanine metabolism	-	-	-
Unigene0072235	536	17	0	3.102272193	0.001	-11.59910956	Down	2.09E-06	3.93E-05	--	-	-	-	-
Unigene0091512	477	15	0	3.07587476	0.001	-11.58678105	Down	9.67E-06	0.000160013	PREDICTED: ribokinase-like [Setaria italica]	-	-	-	-
Unigene0005682	578	18	0	3.046073897	0.001	-11.57273523	Down	9.75E-07	1.94E-05	H0512B01.10 [Oryza sativa Indica Group]	-	GO:0043231//intracellular membrane-bounded organelle	GO:0004672//protein kinase activity;GO:0032550	GO:0006464//protein modification process
Unigene0032036	844	26	0	3.013191056	0.001	-11.55707644	Down	2.14E-09	6.10E-08	PREDICTED: POU domain, class 3, transcription factor 3-like [Setaria italica]	-	-	-	-
Unigene0144045	422	13	0	3.013191056	0.001	-11.55707644	Down	4.47E-05	0.00063461	PREDICTED: piriformospora indica-insensitive protein 2-like isoform X2 [Setaria italica]	-	GO:0043231//intracellular membrane-bounded organelle	-	-
Unigene0061658	591	18	0	2.97907058	0.001	-11.54064659	Down	9.75E-07	1.94E-05	Os10g0525200 [Oryza sativa Japonica Group]	-	GO:0043231//intracellular membrane-bounded organelle	GO:0046906//tetrapyrrole binding;GO:0046914//transition metal ion binding;GO:0016491//oxidoreductase activity	GO:0044710;GO:0006091//generation of precursor metabolites and energy
Unigene0006254	530	16	0	2.95283977	0.001	-11.52788736	Down	4.50E-06	7.98E-05	Os05g0476000 [Oryza sativa Japonica Group]	-	-	-	-
Unigene0013015	1097	33	0	2.942409274	0.001	-11.52278222	Down	1.01E-11	3.70E-10	S-adenosyl-L-methionine:salicylic acid carboxyl methyltransferase [Chimonanthus praecox]	ko00592//alpha-Linolenic acid metabolism	-	GO:0016740//transferase activity	-
Unigene0098328	643	19	0	2.890269876	0.001	-11.49698849	Down	4.54E-07	9.53E-06	rapid alkalinization factor 1 precursor [Zea mays]	-	-	-	-
Unigene0001076	650	19	0	2.859143892	0.001	-11.48136751	Down	4.54E-07	9.52E-06	--	-	-	-	-
Unigene0037267	582	17	0	2.857075422	0.001	-11.48032341	Down	2.09E-06	3.93E-05	--	-	-	-	-
Unigene0071381	449	13	0	2.83199694	0.001	-11.46760399	Down	4.47E-05	0.000635737	--	-	-	-	-
Unigene0004072	484	14	0	2.82929637	0.001	-11.46622759	Down	2.08E-05	0.000319469	PREDICTED: ABC transporter G family member 11-like [Cicer arietinum]	-	GO:0016020//membrane;GO:0009986//cell surface	GO:0032550;GO:0017111//nucleoside-triphosphatase activity;GO:0015604//organic phosphonate transmembrane transporter activity;GO:0015405;GO:0005319//lipid transporter activity	GO:0006869//lipid transport;GO:0006970//response to osmotic stress;GO:0009154;GO:0009725//response to hormone stimulus
Unigene0091184	658	19	0	2.824382265	0.001	-11.46371965	Down	4.54E-07	9.53E-06	PREDICTED: probable transcription factor RL9-like [Brachypodium distachyon]	-	-	-	-
Unigene0071380	555	16	0	2.819828969	0.001	-11.46139195	Down	4.50E-06	7.99E-05	--	-	-	-	-
Unigene0025595	489	14	0	2.80036696	0.001	-11.45140017	Down	2.08E-05	0.000319673	--	-	-	-	-
Unigene0022276	600	17	0	2.771363159	0.001	-11.43638006	Down	2.09E-06	3.93E-05	PREDICTED: trans-resveratrol di-O-methyltransferase-like [Solanum lycopersicum]	-	-	GO:0008168//methyltransferase activity	-
Unigene0110937	817	23	0	2.753604406	0.001	-11.4271056	Down	2.13E-08	5.38E-07	PREDICTED: callose synthase 5-like [Cucumis sativus]	-	-	-	-
Unigene0008039	783	22	0	2.748252851	0.001	-11.42429903	Down	4.57E-08	1.11E-06	PREDICTED: protein ECERIFERUM 1-like [Setaria italica]	-	GO:0031224//intrinsic to membrane	GO:0016830//carbon-carbon lyase activity;GO:0046914//transition metal ion binding	GO:0006952//defense response;GO:0006631//fatty acid metabolic process;GO:0009058//biosynthetic process;GO:0043446;GO:0007275//multicellular organismal development
Unigene0031844	508	14	0	2.695628825	0.001	-11.39640614	Down	2.08E-05	0.000320185	--	-	-	-	-
Unigene0048073	472	13	0	2.693997089	0.001	-11.39553258	Down	4.47E-05	0.000636207	PREDICTED: subtilisin-like protease-like [Setaria italica]	-	GO:0043231//intracellular membrane-bounded organelle	GO:0004175//endopeptidase activity;GO:0016491//oxidoreductase activity;GO:0005515//protein binding	GO:0019538//protein metabolic process;GO:0044092//negative regulation of molecular function
Unigene0093147	512	14	0	2.674569225	0.001	-11.38509083	Down	2.08E-05	0.000319367	probable serine/threonine-protein kinase NAK-like [Glycine max]	ko05152//Tuberculosis;ko05162//Measles;ko05145//Toxoplasmosis;ko04722//Neurotrophin signaling pathway;ko05142//Chagas disease (American trypanosomiasis);ko04620//Toll-like receptor signaling pathway;ko04210//Apoptosis;ko05140//Leishmaniasis	-	GO:0016772//transferase activity, transferring phosphorus-containing groups	-
Unigene0063101	623	17	0	2.669049591	0.001	-11.3821104	Down	2.09E-06	3.93E-05	--	-	-	-	-
Unigene0067189	668	18	0	2.63567472	0.001	-11.36395662	Down	9.75E-07	1.94E-05	PREDICTED: axial regulator YABBY 1 [Vitis vinifera]	-	GO:0043231//intracellular membrane-bounded organelle	GO:0001071//nucleic acid binding transcription factor activity	GO:0009908//flower development;GO:0006351//transcription, DNA-dependent;GO:0001708//cell fate specification;GO:0009668;GO:0009886//post-embryonic morphogenesis;GO:0048507//meristem development;GO:0009943//adaxial/abaxial axis specification;GO:0009725//response to hormone stimulus;GO:0006325//chromatin organization
Unigene0091422	755	20	0	2.59106801	0.001	-11.33933117	Down	2.11E-07	4.67E-06	--	-	-	-	-
Unigene0106582	1609	42	0	2.553224568	0.001	-11.31810472	Down	1.04E-14	5.94E-13	Os09g0538500 [Oryza sativa Japonica Group]	-	-	-	-
Unigene0041815	540	14	0	2.535887858	0.001	-11.30827523	Down	2.08E-05	0.000319724	Myb-like transcription factor [Medicago truncatula]	-	GO:0043231//intracellular membrane-bounded organelle	GO:0003676//nucleic acid binding	-
Unigene0044258	1621	42	0	2.534323461	0.001	-11.30738495	Down	1.04E-14	5.93E-13	double-stranded RNA binding motif family protein [Zea mays]	-	-	-	-
Unigene0029345	2071	53	0	2.503176881	0.001	-11.28954452	Down	2.30E-18	1.64E-16	PREDICTED: protein ECERIFERUM 1-like [Setaria italica]	-	-	-	-
Unigene0103743	557	14	0	2.458490921	0.001	-11.26355731	Down	2.08E-05	0.000319878	--	-	-	-	-
Unigene0073269	520	13	0	2.445320434	0.001	-11.25580781	Down	4.47E-05	0.000636113	--	-	-	-	-
Unigene0137866	641	16	0	2.441505582	0.001	-11.25355536	Down	4.50E-06	7.97E-05	--	-	-	-	-
Unigene0052840	562	14	0	2.436618226	0.001	-11.25066451	Down	2.08E-05	0.000319316	--	-	-	-	-
Unigene0110118	686	17	0	2.423932792	0.001	-11.24313398	Down	2.09E-06	3.93E-05	LRR receptor-like serine/threonine-protein kinase GSO2 [Aegilops tauschii]	-	-	-	-
Unigene0058134	539	13	0	2.359121755	0.001	-11.20403416	Down	4.47E-05	0.000634329	enoyl-(acyl carrier protein) reductase [Elaeis oleifera]	-	-	-	-
Unigene0088585	555	13	0	2.291111038	0.001	-11.16183166	Down	4.47E-05	0.000634517	--	-	-	-	-
Unigene0070695	722	16	0	2.167597061	0.001	-11.08188088	Down	4.50E-06	7.97E-05	Os04g0415000 [Oryza sativa Japonica Group]	-	-	-	-
Unigene0067323	732	16	0	2.137985079	0.001	-11.06203607	Down	4.50E-06	7.98E-05	Mitochondrial Rho GTPase isoform 2, partial [Theobroma cacao]	-	GO:0031966//mitochondrial membrane	GO:0017111//nucleoside-triphosphatase activity;GO:0032550;GO:0046872//metal ion binding	GO:0035556//intracellular signal transduction;GO:0009154;GO:0042592//homeostatic process
Unigene0082903	673	14	0	2.034739143	0.001	-10.99062814	Down	2.08E-05	0.000320236	--	-	-	-	-
Unigene0073867	679	14	0	2.016759121	0.001	-10.97782307	Down	2.08E-05	0.000319418	PREDICTED: pentatricopeptide repeat-containing protein At1g25360-like [Brachypodium distachyon]	-	GO:0043231//intracellular membrane-bounded organelle	-	-
Unigene0018005	882	18	0	1.996179946	0.001	-10.96302606	Down	9.75E-07	1.94E-05	--	-	-	-	-
Unigene0122767	687	14	0	1.993274299	0.001	-10.96092454	Down	2.08E-05	0.000319827	Os08g0384500 [Oryza sativa Japonica Group]	-	-	-	-
Unigene0024021	835	17	0	1.991398677	0.001	-10.95956636	Down	2.09E-06	3.93E-05	PREDICTED: hyoscyamine 6-dioxygenase-like [Setaria italica]	-	-	GO:0016491//oxidoreductase activity	-
Unigene0015353	693	14	0	1.976016513	0.001	-10.94837929	Down	2.08E-05	0.000320287	PREDICTED: ubiquitin-conjugating enzyme E2 19-like [Brachypodium distachyon]	ko04120//Ubiquitin mediated proteolysis	GO:0044424//intracellular part	GO:0019787//small conjugating protein ligase activity	GO:0006511//ubiquitin-dependent protein catabolic process;GO:0044763;GO:0032446//protein modification by small protein conjugation;GO:0016043//cellular component organization;GO:0070646//protein modification by small protein removal
Unigene0041789	808	16	0	1.936887473	0.001	-10.91952442	Down	4.50E-06	7.97E-05	PREDICTED: cytochrome c-type biogenesis protein CcmH-like [Brachypodium distachyon]	-	GO:0019866//organelle inner membrane;GO:0043231//intracellular membrane-bounded organelle;GO:0032991//macromolecular complex	GO:0003824//catalytic activity	GO:0043623//cellular protein complex assembly;GO:0007275//multicellular organismal development;GO:0006089//lactate metabolic process
Unigene0044256	1035	20	0	1.890102751	0.001	-10.88424895	Down	2.11E-07	4.67E-06	double-stranded RNA binding motif family protein [Zea mays]	-	-	-	-
Unigene0043225	681	13	0	1.867205031	0.001	-10.86666464	Down	4.47E-05	0.000634985	--	-	-	-	-
Unigene0048976	1330	25	0	1.838586793	0.001	-10.84438157	Down	4.61E-09	1.26E-07	transferase, transferring glycosyl groups precursor [Zea mays]	-	-	-	-
Unigene0126329	852	16	0	1.83686042	0.001	-10.84302629	Down	4.50E-06	7.98E-05	--	-	-	-	-
Unigene0116601	1174	22	0	1.832948877	0.001	-10.83995083	Down	4.57E-08	1.11E-06	EST gb|ATTS1136 comes from this gene [Arabidopsis thaliana]	-	-	-	-
Unigene0011404	765	14	0	1.790038488	0.001	-10.80577489	Down	2.08E-05	0.000320031	--	-	-	-	-
Unigene0040503	1108	19	0	1.677295605	0.001	-10.71192125	Down	4.54E-07	9.53E-06	PREDICTED: proline-rich receptor-like protein kinase PERK13-like [Vitis vinifera]	-	-	-	-
Unigene0016339	1176	2840	2	236.214627	0.14478848	-10.67193577	Down	0	0	chitinase A [Ananas comosus]	-	-	-	-
Unigene0099574	1286	21	0	1.597254405	0.001	-10.6413784	Down	9.82E-08	2.27E-06	HD domain class transcription factor isoform 3, partial [Theobroma cacao]	-	-	-	-
Unigene0144378	1245	20	0	1.571290239	0.001	-10.61773398	Down	2.11E-07	4.67E-06	rust resistance-like protein RP1-3 [Zea mays]	-	-	-	-
Unigene0017890	822	13	0	1.546918036	0.001	-10.59518104	Down	4.47E-05	0.000635925	PREDICTED: IAA-amino acid hydrolase ILR1-like 5-like [Setaria italica]	-	GO:0043231//intracellular membrane-bounded organelle	GO:0016811//hydrolase activity, acting on carbon-nitrogen (but not peptide) bonds, in linear amides;GO:0070011	GO:0042445//hormone metabolic process;GO:0019538//protein metabolic process
Unigene0144074	894	14	0	1.531744344	0.001	-10.58095981	Down	2.08E-05	0.00031998	BURP domain-containing protein [Bruguiera gymnorhiza]	-	-	-	-
Unigene0017406	1052	16	0	1.487647413	0.001	-10.53881692	Down	4.50E-06	7.97E-05	--	-	-	-	-
Unigene0097765	923	14	0	1.483618032	0.001	-10.53490399	Down	2.08E-05	0.000319265	PREDICTED: HVA22-like protein k-like [Brachypodium distachyon]	-	-	-	-
Unigene0074808	1070	16	0	1.462621568	0.001	-10.51434083	Down	4.50E-06	7.97E-05	PREDICTED: LRR receptor-like serine/threonine-protein kinase FLS2-like [Vitis vinifera]	-	-	-	-
Unigene0099568	944	14	0	1.450613817	0.001	-10.50244778	Down	2.08E-05	0.000319622	PREDICTED: protein TRANSPARENT TESTA 12-like [Setaria italica]	-	-	-	-
Unigene0102345	921	13	0	1.380636944	0.001	-10.43111828	Down	4.47E-05	0.000636019	PREDICTED: GDSL esterase/lipase At5g03810-like [Brachypodium distachyon]	-	-	-	-
Unigene0107607	1241	16	0	1.261083866	0.001	-10.30044851	Down	4.50E-06	7.99E-05	PREDICTED: ATPase family AAA domain-containing protein 3-like [Solanum lycopersicum]	-	GO:0016020//membrane;GO:0043231//intracellular membrane-bounded organelle	GO:0046914//transition metal ion binding;GO:0032550;GO:0042623//ATPase activity, coupled	GO:0009908//flower development;GO:0016571//histone methylation;GO:0006997//nucleus organization;GO:0009154;GO:0006221//pyrimidine nucleotide biosynthetic process
Unigene0020480	1422	18	0	1.238136929	0.001	-10.27395516	Down	9.75E-07	1.94E-05	--	-	-	-	-
Unigene0108303	1126	14	0	1.216145154	0.001	-10.24809972	Down	2.08E-05	0.00031952	PREDICTED: methionyl-tRNA formyltransferase, mitochondrial-like isoform X1 [Setaria italica]	ko00970//Aminoacyl-tRNA biosynthesis;ko00670//One carbon pool by folate	-	-	-
Unigene0125467	1316	16	0	1.189213585	0.001	-10.21579213	Down	4.50E-06	7.97E-05	MATE efflux family protein isoform 1 [Theobroma cacao]	-	-	-	-
Unigene0143718	1291	15	0	1.136477351	0.001	-10.15035322	Down	9.67E-06	0.000159958	EMB2756 [Zea mays]	-	GO:0043231//intracellular membrane-bounded organelle	-	-
Unigene0027744	1471	17	0	1.130399657	0.001	-10.14261722	Down	2.09E-06	3.93E-05	PREDICTED: G2/mitotic-specific cyclin S13-6 [Vitis vinifera]	ko04110//Cell cycle;ko04914//Progesterone-mediated oocyte maturation;ko04115//p53 signaling pathway	-	-	-
Unigene0041850	1211	13	0	1.050013729	0.001	-10.03619248	Down	4.47E-05	0.000635831	PREDICTED: probable polyamine transporter At3g13620-like [Setaria italica]	-	GO:0031224//intrinsic to membrane	GO:0015171//amino acid transmembrane transporter activity	GO:0009987//cellular process;GO:0008610//lipid biosynthetic process;GO:0015846//polyamine transport;GO:0006865//amino acid transport
Unigene0144599	2394	22	0	0.898864654	0.001	-9.811960089	Down	4.57E-08	1.11E-06	PREDICTED: protein ECERIFERUM 1-like [Setaria italica]	-	-	-	-
Unigene0056058	1551	14	0	0.882900995	0.001	-9.786107859	Down	2.08E-05	0.00032039	PREDICTED: protein SCO1 homolog 1, mitochondrial-like [Setaria italica]	-	GO:0043231//intracellular membrane-bounded organelle;GO:0019866//organelle inner membrane	GO:0046914//transition metal ion binding	GO:0000041//transition metal ion transport;GO:0046916//cellular transition metal ion homeostasis;GO:0006089//lactate metabolic process;GO:0006605//protein targeting;GO:0007275//multicellular organismal development;GO:0008535//respiratory chain complex IV assembly
Unigene0077958	2099	16	0	0.745595559	0.001	-9.542249456	Down	4.50E-06	7.98E-05	PREDICTED: nucleoporin SEH1-like [Brachypodium distachyon]	ko03013//RNA transport	-	-	-
Unigene0105169	1714	13	0	0.741870844	0.001	-9.535024232	Down	4.47E-05	0.000634798	PREDICTED: BTB/POZ domain-containing protein At3g22104-like [Vitis vinifera]	-	-	-	-
Unigene0029162	2538	19	0	0.732247254	0.001	-9.516187067	Down	4.54E-07	9.52E-06	PREDICTED: homeobox-leucine zipper protein ROC8-like isoform X1 [Setaria italica]	-	-	-	-
Unigene0014948	1884	14	0	0.726846838	0.001	-9.50550758	Down	2.08E-05	0.000320082	PREDICTED: iron-sulfur protein NUBPL-like [Brachypodium distachyon]	-	GO:0043231//intracellular membrane-bounded organelle	-	-
Unigene0051538	2112	15	0	0.694693305	0.001	-9.440232384	Down	9.67E-06	0.000160068	PREDICTED: plectin-like [Setaria italica]	-	-	-	-
Unigene0041123	2037	13	0	0.624234966	0.001	-9.285945361	Down	4.47E-05	0.000635549	PREDICTED: serine/threonine protein phosphatase 2A 55 kDa regulatory subunit B beta isoform-like [Glycine max]	ko03015//mRNA surveillance pathway;ko04111//Cell cycle - yeast;ko04530//Tight junction;ko05142//Chagas disease (American trypanosomiasis);ko05160//Hepatitis C	-	-	-
Unigene0008210	2424	15	0	0.605277335	0.001	-9.24145252	Down	9.67E-06	0.00015993	--	-	-	-	-
Unigene0054489	2420	14	0	0.565859274	0.001	-9.144299497	Down	2.08E-05	0.000319571	PREDICTED: ABC transporter B family member 2-like [Setaria italica]	-	GO:0031224//intrinsic to membrane	GO:0032550;GO:0017111//nucleoside-triphosphatase activity;GO:0015562//efflux transmembrane transporter activity;GO:0015405	GO:0009734//auxin mediated signaling pathway;GO:0009926//auxin polar transport;GO:0009154
Unigene0101010	2338	13	0	0.543869387	0.001	-9.087116411	Down	4.47E-05	0.000636301	OSJNBa0084K01.2 [Oryza sativa Japonica Group]	-	-	-	-
Unigene0054190	2562	14	0	0.53449627	0.001	-9.062036069	Down	2.08E-05	0.000320339	Os07g0134700 [Oryza sativa Japonica Group]	-	GO:0005911//cell-cell junction;GO:0009536//plastid	-	GO:0003006//developmental process involved in reproduction
Unigene0007845	3003	14	0	0.456003811	0.001	-8.83290207	Down	2.08E-05	0.000320134	PREDICTED: conserved oligomeric Golgi complex subunit 2-like [Setaria italica]	-	GO:0043231//intracellular membrane-bounded organelle	-	GO:0045184//establishment of protein localization;GO:0006996//organelle organization
Unigene0010542	3491	16	0	0.448297072	0.001	-8.808311266	Down	4.50E-06	7.98E-05	SWI/SNF complex component SNF12-like protein [Triticum urartu]	-	-	-	-
Unigene0029343	370	273	1	72.16999768	0.230096287	-8.293017695	Down	2.77E-89	5.22E-87	Protein WAX2 [Aegilops tauschii]	-	-	-	-
Unigene0138259	1782	503	2	27.60934183	0.095550647	-8.174675144	Down	2.68E-163	6.49E-161	PREDICTED: cytochrome P450 78A4-like [Solanum lycopersicum]	-	GO:0043231//intracellular membrane-bounded organelle;GO:0044444//cytoplasmic part	GO:0046906//tetrapyrrole binding;GO:0046914//transition metal ion binding;GO:0016491//oxidoreductase activity	GO:0040008//regulation of growth;GO:0044710;GO:0009965//leaf morphogenesis;GO:0035265//organ growth;GO:0010073//meristem maintenance;GO:0003006//developmental process involved in reproduction;GO:0008283//cell proliferation
Unigene0009758	915	485	2	51.84613817	0.1860888	-8.122101491	Down	2.38E-157	5.66E-155	thaumatin-like protein [Nepenthes mirabilis]	-	-	-	-
Unigene0016711	643	180	1	27.38150409	0.132403773	-7.692113651	Down	1.44E-58	2.25E-56	ALMT2 [Aegilops tauschii]	-	-	-	-
Unigene0087872	364	180	1	48.36897562	0.233889083	-7.692113651	Down	1.44E-58	2.25E-56	PREDICTED: uncharacterized LOC101217126 [Cucumis sativus]	-	-	-	-
Unigene0078360	1056	1193	10	110.5025484	0.806208581	-7.098710787	Down	0	0	Os01g0668100 [Oryza sativa Japonica Group]	-	GO:0043231//intracellular membrane-bounded organelle	-	-
Unigene0067188	688	226	2	32.13037315	0.247487285	-7.020439517	Down	5.81E-72	9.96E-70	PREDICTED: axial regulator YABBY 1 [Vitis vinifera]	-	GO:0043231//intracellular membrane-bounded organelle	GO:0001071//nucleic acid binding transcription factor activity	GO:0009908//flower development;GO:0006351//transcription, DNA-dependent;GO:0001708//cell fate specification;GO:0009668;GO:0009886//post-embryonic morphogenesis;GO:0048507//meristem development;GO:0009943//adaxial/abaxial axis specification;GO:0009725//response to hormone stimulus;GO:0006325//chromatin organization
Unigene0086543	1224	787	7	62.89108437	0.486886751	-7.013125458	Down	1.59E-247	4.27E-245	PREDICTED: isoflavone-7-O-methyltransferase 9 [Vitis vinifera]	-	-	-	-
Unigene0032644	1235	385	4	30.49225481	0.275742919	-6.78897519	Down	9.09E-121	1.96E-118	PREDICTED: cysteine-rich receptor-like protein kinase 10-like [Setaria italica]	-	-	-	-
Unigene0057028	567	79	1	13.62824087	0.150151016	-6.504041303	Down	2.32E-25	2.13E-23	--	-	-	-	-
Unigene0027990	431	150	2	34.04158377	0.39506091	-6.429079245	Down	4.60E-47	6.35E-45	PREDICTED: LOW QUALITY PROTEIN: extensin-3 [Solanum lycopersicum]	-	-	-	-
Unigene0043743	829	73	1	8.613191397	0.102696775	-6.390085113	Down	2.11E-23	1.82E-21	PREDICTED: zinc finger protein STAMENLESS 1-like [Setaria italica]	-	-	-	GO:0048827//phyllome development;GO:0048437//floral organ development;GO:0048438//floral whorl development
Unigene0045241	759	72	1	9.278686233	0.11216815	-6.370185556	Down	4.48E-23	3.80E-21	Disease resistance response protein [Medicago truncatula]	-	-	-	-
Unigene0076856	837	271	4	31.66938292	0.406860818	-6.282409596	Down	1.70E-83	3.12E-81	PR10 protein [Pinus monticola]	-	-	-	-
Unigene0060310	672	262	4	38.13535439	0.50675968	-6.233683556	Down	1.45E-80	2.62E-78	PREDICTED: 5'-3' exoribonuclease 2-like isoform X2 [Setaria italica]	-	-	-	-
Unigene0031509	482	127	2	25.77225686	0.35325986	-6.188945241	Down	1.45E-39	1.78E-37	--	-	-	-	-
Unigene0031136	873	114	2	12.77280777	0.195041526	-6.033150569	Down	2.46E-35	2.80E-33	Secologanin synthase [Triticum urartu]	-	-	-	-
Unigene0048405	1487	218	4	14.33974054	0.229013117	-5.968444879	Down	2.92E-66	4.82E-64	PREDICTED: transcription factor TCP13 [Vitis vinifera]	-	-	-	-
Unigene0029778	1564	108	2	6.754337772	0.108869087	-5.955148057	Down	2.18E-33	2.40E-31	PREDICTED: xyloglucan galactosyltransferase KATAMARI1-like [Fragaria vesca subsp. vesca]	-	-	-	-
Unigene0103208	361	53	1	14.36033053	0.235832759	-5.928181009	Down	6.86E-17	4.53E-15	PREDICTED: ethylene-responsive transcription factor 1B-like [Cicer arietinum]	ko04075//Plant hormone signal transduction	-	-	-
Unigene0056921	462	53	1	11.22095091	0.184276247	-5.928181009	Down	6.86E-17	4.53E-15	PREDICTED: 3-ketoacyl-CoA synthase 19-like [Setaria italica]	-	-	GO:0016746//transferase activity, transferring acyl groups	GO:0006631//fatty acid metabolic process
Unigene0031139	468	106	2	22.15418513	0.363827462	-5.928181009	Down	9.70E-33	1.06E-30	PREDICTED: cytochrome P450 714B3-like [Setaria italica]	-	-	-	-
Unigene0058140	658	51	1	7.581236605	0.12938545	-5.872685896	Down	3.06E-16	1.93E-14	PREDICTED: zinc transporter 2-like isoform X1 [Cicer arietinum]	-	GO:0031224//intrinsic to membrane	GO:0046872//metal ion binding;GO:0003824//catalytic activity;GO:0046915//transition metal ion transmembrane transporter activity	GO:0044763;GO:0000041//transition metal ion transport
Unigene0077991	688	1333	27	189.5123337	3.341078352	-5.825834117	Down	0	0	pathogenesis-related protein [Lycoris radiata]	-	GO:0043231//intracellular membrane-bounded organelle	GO:0097367	GO:0006952//defense response
Unigene0054077	1404	130	3	9.056742349	0.181913731	-5.637665867	Down	3.69E-39	4.49E-37	protochlorophyllide reductase1 [Zea mays]	ko00860//Porphyrin and chlorophyll metabolism	-	-	-
Unigene0065220	382	42	1	10.75428882	0.222868131	-5.592577977	Down	2.49E-13	1.18E-11	--	-	-	-	-
Unigene0022900	1111	82	2	7.219307853	0.153259453	-5.557812559	Down	5.56E-25	5.03E-23	Os08g0474100 [Oryza sativa Japonica Group]	-	-	-	-
Unigene0044260	655	364	9	54.3570466	1.169802497	-5.538130193	Down	1.44E-106	2.91E-104	DsRNA-binding protein 3 isoform 1 [Theobroma cacao]	-	-	-	-
Unigene0089069	908	159	4	17.12801538	0.375046811	-5.51314351	Down	3.40E-47	4.70E-45	PREDICTED: 3-ketoacyl-CoA synthase 6-like [Setaria italica]	-	-	GO:0016746//transferase activity, transferring acyl groups	GO:0006631//fatty acid metabolic process
Unigene0103579	972	154	4	15.49709246	0.350352371	-5.467047095	Down	1.37E-45	1.86E-43	growth-regulating factor 2J, partial [Brassica rapa subsp. pekinensis]	-	-	-	-
Unigene0040539	1676	190	5	11.08856522	0.253984565	-5.448188068	Down	7.20E-56	1.08E-53	PREDICTED: omega-hydroxypalmitate O-feruloyl transferase-like [Vitis vinifera]	-	-	-	-
Unigene0003141	221	74	2	32.7518031	0.770458155	-5.40971392	Down	2.08E-22	1.72E-20	--	-	-	-	-
Unigene0086515	749	37	1	4.831874823	0.113665723	-5.40971392	Down	1.01E-11	3.70E-10	Os02g0762600 [Oryza sativa Japonica Group]	-	-	-	-
Unigene0048952	641	109	3	16.63275678	0.398450668	-5.383482378	Down	2.09E-32	2.27E-30	glutathione S-transferase 1 [Papaver somniferum]	ko00480//Glutathione metabolism;ko00980//Metabolism of xenobiotics by cytochrome P450;ko00982//Drug metabolism - cytochrome P450	-	GO:0003824//catalytic activity	-
Unigene0046803	891	70	2	7.68450866	0.191101293	-5.329543571	Down	3.98E-21	3.16E-19	Os11g0683600 [Oryza sativa Japonica Group]	-	-	-	-
Unigene0044562	338	1138	33	329.3224443	8.312058175	-5.308151277	Down	0	0	glycine-rich protein [Gossypium hirsutum]	-	-	-	-
Unigene0047820	461	34	1	7.2139605	0.184675979	-5.287723396	Down	9.29E-11	3.05E-09	PREDICTED: homeobox-leucine zipper protein ANTHOCYANINLESS 2 [Vitis vinifera]	-	GO:0043231//intracellular membrane-bounded organelle	GO:0003677//DNA binding;GO:0019904//protein domain specific binding;GO:0001071//nucleic acid binding transcription factor activity	GO:0006351//transcription, DNA-dependent
Unigene0067409	231	67	2	28.36995136	0.737104988	-5.266349745	Down	3.63E-20	2.77E-18	--	-	-	-	-
Unigene0003130	728	163	5	21.9003973	0.584722707	-5.227060614	Down	3.19E-47	4.41E-45	--	-	-	-	-
Unigene0042247	350	32	1	8.94288616	0.243244646	-5.200260554	Down	4.06E-10	1.24E-08	Cytokinin-O-glucosyltransferase 1 [Aegilops tauschii]	-	-	GO:0008194//UDP-glycosyltransferase activity	-
Unigene0107978	211	32	1	14.83417135	0.40348638	-5.200260554	Down	4.06E-10	1.24E-08	--	-	-	-	-
Unigene0047934	821	127	4	15.13060634	0.414789896	-5.188945241	Down	6.07E-37	7.14E-35	LOC100037813 precursor [Zea mays]	-	GO:0043231//intracellular membrane-bounded organelle	-	GO:0006950//response to stress
Unigene0055787	1636	434	14	25.94789898	0.728544478	-5.154456865	Down	1.24E-122	2.69E-120	Os08g0538600 [Oryza sativa Japonica Group]	-	-	-	-
Unigene0023855	511	31	1	5.933849978	0.166605922	-5.154456865	Down	8.47E-10	2.52E-08	Os06g0683900 [Oryza sativa Japonica Group]	-	-	-	-
Unigene0051396	533	31	1	5.688925588	0.15972913	-5.154456865	Down	8.47E-10	2.52E-08	Remorin family protein [Theobroma cacao]	-	GO:0016020//membrane;GO:0043231//intracellular membrane-bounded organelle	GO:0003676//nucleic acid binding	-
Unigene0016709	725	61	2	8.229768082	0.2348569	-5.130997892	Down	2.99E-18	2.12E-16	PREDICTED: aluminum-activated malate transporter 1-like [Setaria italica]	-	-	-	GO:0006810//transport
Unigene0087379	710	30	1	4.132935945	0.119909333	-5.10715115	Down	1.77E-09	5.07E-08	Os03g0805400 [Oryza sativa Japonica Group]	-	GO:0031090//organelle membrane	GO:0016791//phosphatase activity	GO:0006643//membrane lipid metabolic process;GO:0009725//response to hormone stimulus;GO:0010118//stomatal movement
Unigene0126555	1119	385	13	33.65320347	0.989064468	-5.088535472	Down	2.99E-108	6.12E-106	PREDICTED: omega-hydroxypalmitate O-feruloyl transferase-like [Glycine max]	-	-	GO:0016746//transferase activity, transferring acyl groups	-
Unigene0086949	572	29	1	4.95904144	0.148838507	-5.05824155	Down	3.68E-09	1.02E-07	--	-	-	-	-
Unigene0060921	363	29	1	7.814247118	0.234533405	-5.05824155	Down	3.68E-09	1.02E-07	UDP-glycosyltransferase 1 [Linum usitatissimum]	-	-	GO:0016740//transferase activity	-
Unigene0020021	547	84	3	15.02061546	0.466922995	-5.007615476	Down	2.00E-24	1.78E-22	--	-	-	-	-
Unigene0075770	472	28	1	5.802455268	0.180372089	-5.007615476	Down	7.66E-09	2.04E-07	--	-	-	-	-
Unigene0045145	834	56	2	6.567767114	0.204162173	-5.007615476	Down	1.17E-16	7.62E-15	PREDICTED: leucine-rich repeat extensin-like protein 4-like [Fragaria vesca subsp. vesca]	-	-	-	-
Unigene0091020	634	56	2	8.639617938	0.268566644	-5.007615476	Down	1.17E-16	7.61E-15	Os09g0445700 [Oryza sativa Japonica Group]	-	-	GO:0003824//catalytic activity	-
Unigene0094285	884	28	1	3.098143537	0.096307269	-5.007615476	Down	7.66E-09	2.04E-07	Os01g0643600 [Oryza sativa Japonica Group]	-	GO:0043231//intracellular membrane-bounded organelle	GO:0003677//DNA binding;GO:0001071//nucleic acid binding transcription factor activity	GO:0006351//transcription, DNA-dependent
Unigene0004009	460	111	4	23.6026581	0.740309793	-4.994676421	Down	7.47E-32	8.03E-30	Os03g0126900 [Oryza sativa Japonica Group]	-	-	-	-
Unigene0031137	1030	163	6	15.47911576	0.495935686	-4.964026208	Down	4.86E-46	6.61E-44	PREDICTED: cytochrome P450 734A1-like [Brachypodium distachyon]	-	-	-	-
Unigene0069712	2003	81	3	3.955485875	0.127512171	-4.955148057	Down	1.79E-23	1.55E-21	polyphenol oxidase [Ananas comosus]	ko00350//Tyrosine metabolism;ko00950//Isoquinoline alkaloid biosynthesis	-	GO:0043169//cation binding;GO:0016682//oxidoreductase activity, acting on diphenols and related substances as donors, oxygen as acceptor	GO:0009058//biosynthetic process;GO:0044710
Unigene0046856	492	27	1	5.367776563	0.173039891	-4.955148057	Down	1.59E-08	4.08E-07	CMPG [Dasypyrum villosum]	-	GO:0043231//intracellular membrane-bounded organelle	-	-
Unigene0103964	1586	108	4	6.660645824	0.214717847	-4.955148057	Down	6.67E-31	7.00E-29	PREDICTED: phytosulfokine receptor 1-like [Setaria italica]	-	-	-	-
Unigene0057299	285	27	1	9.266477435	0.298721495	-4.955148057	Down	1.59E-08	4.08E-07	PREDICTED: 3-ketoacyl-CoA synthase 11-like [Glycine max]	-	-	-	-
Unigene0060207	280	26	1	9.082618756	0.304055808	-4.900700273	Down	3.31E-08	8.15E-07	hypothetical protein M569_10969 [Genlisea aurea]	ko00010//Glycolysis / Gluconeogenesis	-	-	-
Unigene0126427	852	52	2	5.969796365	0.199848888	-4.900700273	Down	2.16E-15	1.31E-13	PREDICTED: RNA-binding protein 38-like [Setaria italica]	-	-	-	-
Unigene0065281	208	26	1	12.22660217	0.409305895	-4.900700273	Down	3.31E-08	8.15E-07	--	-	-	-	-
Unigene0108803	2064	1401	55	66.39329319	2.268633449	-4.871142081	Down	0	0	PREDICTED: cytochrome P450 78A11-like [Setaria italica]	-	GO:0031224//intrinsic to membrane	GO:0046906//tetrapyrrole binding;GO:0046914//transition metal ion binding;GO:0016705//oxidoreductase activity, acting on paired donors, with incorporation or reduction of molecular oxygen;GO:0004497//monooxygenase activity	GO:0044710;GO:0048440//carpel development;GO:0040007//growth;GO:0003156//regulation of organ formation;GO:0010073//meristem maintenance;GO:0048522
Unigene0076830	419	25	1	5.836086955	0.203187652	-4.844116744	Down	6.86E-08	1.62E-06	Os12g0182300 [Oryza sativa Japonica Group]	-	-	-	-
Unigene0058840	627	50	2	7.800065181	0.271564996	-4.844116744	Down	9.29E-15	5.35E-13	Os01g0907900 [Oryza sativa Japonica Group]	-	GO:0044424//intracellular part	GO:0097159	-
Unigene0063025	571	25	1	4.282522652	0.14909917	-4.844116744	Down	6.86E-08	1.62E-06	PREDICTED: glutamyl-tRNA(Gln) amidotransferase subunit A-like [Brachypodium distachyon]	-	-	GO:0016879//ligase activity, forming carbon-nitrogen bonds	-
Unigene0043918	568	74	3	12.74321916	0.449659997	-4.824751419	Down	2.92E-21	2.33E-19	--	-	-	-	-
Unigene0028429	863	24	1	2.720171051	0.098650784	-4.785223055	Down	1.42E-07	3.22E-06	TNP2 [Antirrhinum majus]	-	-	-	-
Unigene0037799	407	24	1	5.767831983	0.209178443	-4.785223055	Down	1.42E-07	3.22E-06	--	-	-	-	-
Unigene0138075	2225	354	15	15.56212915	0.573948042	-4.760975509	Down	3.83E-96	7.35E-94	Os10g0559800 [Oryza sativa Japonica Group]	-	-	-	-
Unigene0029814	931	23	1	2.416428356	0.091445356	-4.72382251	Down	2.94E-07	6.37E-06	PREDICTED: cysteine-rich receptor-like protein kinase 10-like [Setaria italica]	-	-	-	-
Unigene0116493	577	23	1	3.898951126	0.147548746	-4.72382251	Down	2.94E-07	6.36E-06	Glutaredoxin domain-containing cysteine-rich protein [Medicago truncatula]	-	-	-	-
Unigene0067266	785	709	31	88.34304142	3.362043836	-4.715706061	Down	6.12E-190	1.53E-187	PREDICTED: omega-hydroxypalmitate O-feruloyl transferase [Vitis vinifera]	-	-	GO:0016746//transferase activity, transferring acyl groups	-
Unigene0048956	685	182	8	25.98822301	0.994284685	-4.708055195	Down	8.41E-50	1.20E-47	PREDICTED: probable glutathione S-transferase GSTU6-like [Setaria italica]	-	GO:0044424//intracellular part	GO:0016765//transferase activity, transferring alkyl or aryl (other than methyl) groups;GO:0016829//lyase activity	-
Unigene0131739	1027	113	5	10.76226715	0.414486982	-4.698511422	Down	2.22E-31	2.36E-29	Os12g0104400 [Oryza sativa Japonica Group]	ko01040//Biosynthesis of unsaturated fatty acids	-	-	-
Unigene0045951	246	45	2	17.89258854	0.692159562	-4.692113651	Down	3.50E-13	1.60E-11	--	-	-	-	-
Unigene0045950	615	493	22	78.40929913	3.045502074	-4.686272772	Down	4.47E-132	9.96E-130	PREDICTED: pathogenesis-related protein 1-like [Setaria italica]	-	-	-	GO:0006950//response to stress
Unigene0101356	348	110	5	30.91784457	1.22321302	-4.659692173	Down	1.94E-30	2.01E-28	--	-	-	-	-
Unigene0088345	1093	44	2	3.937569958	0.155783396	-4.659692173	Down	7.20E-13	3.13E-11	Strictosidine synthase 1 [Aegilops tauschii]	-	GO:0043231//intracellular membrane-bounded organelle	-	-
Unigene0082684	265	22	1	8.120309367	0.321266514	-4.659692173	Down	6.08E-07	1.25E-05	PREDICTED: homeobox-leucine zipper protein ANTHOCYANINLESS 2-like [Glycine max]	-	GO:0043231//intracellular membrane-bounded organelle	GO:0003677//DNA binding;GO:0001071//nucleic acid binding transcription factor activity	GO:0006351//transcription, DNA-dependent
Unigene0109016	550	22	1	3.912512695	0.154792048	-4.659692173	Down	6.08E-07	1.25E-05	Os10g0470700 [Oryza sativa Japonica Group]	-	-	-	GO:0015833//peptide transport
Unigene0063312	304	22	1	7.078559152	0.280051402	-4.659692173	Down	6.08E-07	1.25E-05	--	-	-	-	-
Unigene0111067	623	22	1	3.454064177	0.136654296	-4.659692173	Down	6.08E-07	1.25E-05	PREDICTED: serine carboxypeptidase-like 51-like [Vitis vinifera]	-	GO:0043231//intracellular membrane-bounded organelle	GO:0004180//carboxypeptidase activity	GO:0019538//protein metabolic process;GO:0033554//cellular response to stress;GO:0009814//defense response, incompatible interaction
Unigene0031398	505	65	3	12.58976857	0.505756195	-4.637665867	Down	1.97E-18	1.41E-16	--	-	-	-	-
Unigene0038902	815	21	1	2.520330264	0.104460891	-4.592577977	Down	1.25E-06	2.45E-05	SET domain protein [Theobroma cacao]	-	-	-	-
Unigene0058464	1382	21	1	1.486301856	0.061603203	-4.592577977	Down	1.25E-06	2.45E-05	PREDICTED: cytochrome P450 86B1 [Vitis vinifera]	-	-	-	-
Unigene0062115	484	21	1	4.243944555	0.175900054	-4.592577977	Down	1.25E-06	2.44E-05	--	-	-	-	-
Unigene0040419	748	42	2	5.492163542	0.227635364	-4.592577977	Down	3.05E-12	1.21E-10	Os03g0216500 [Oryza sativa Japonica Group]	-	-	-	-
Unigene0093022	351	63	3	17.55614671	0.727654924	-4.592577977	Down	8.34E-18	5.78E-16	--	-	-	-	-
Unigene0061713	568	42	2	7.232637904	0.299773332	-4.592577977	Down	3.05E-12	1.21E-10	PREDICTED: myb-related protein Myb4-like [Setaria italica]	-	GO:0043231//intracellular membrane-bounded organelle	GO:0003676//nucleic acid binding	GO:0010160//formation of organ boundary;GO:0006351//transcription, DNA-dependent
Unigene0044684	563	21	1	3.648435461	0.151217808	-4.592577977	Down	1.25E-06	2.45E-05	Os08g0499100 [Oryza sativa Japonica Group]	-	-	GO:0032550	-
Unigene0082919	1305	21	1	1.57399936	0.065238028	-4.592577977	Down	1.25E-06	2.45E-05	Integrase-type DNA-binding superfamily protein [Theobroma cacao]	-	GO:0043231//intracellular membrane-bounded organelle	-	GO:0006351//transcription, DNA-dependent
Unigene0038316	477	21	1	4.306224664	0.178481397	-4.592577977	Down	1.25E-06	2.44E-05	sh4 homologue [Echinochloa esculenta]	-	-	GO:0003676//nucleic acid binding	-
Unigene0020356	478	21	1	4.297215826	0.178108005	-4.592577977	Down	1.25E-06	2.44E-05	--	-	-	-	-
Unigene0057814	678	41	2	5.914934384	0.25113754	-4.557812559	Down	6.27E-12	2.34E-10	Os12g0267900 [Oryza sativa Japonica Group]	-	-	-	-
Unigene0075594	758	285	14	36.77658701	1.572425813	-4.547723741	Down	1.27E-75	2.22E-73	PREDICTED: snakin-2-like [Cucumis sativus]	-	GO:0005618//cell wall	-	GO:0006568//tryptophan metabolic process;GO:0043479;GO:0005976//polysaccharide metabolic process;GO:0045229//external encapsulating structure organization;GO:0009826//unidimensional cell growth;GO:0048588//developmental cell growth;GO:0009683;GO:0009725//response to hormone stimulus
Unigene0103963	486	81	4	16.30213623	0.700704742	-4.540110557	Down	2.07E-22	1.73E-20	Cf2/Cf5 disease resistance protein homolog [Hordeum vulgare subsp. vulgare]	-	GO:0043231//intracellular membrane-bounded organelle	-	-
Unigene0023197	639	20	1	3.061434034	0.133232592	-4.522188649	Down	2.58E-06	4.77E-05	--	-	-	-	-
Unigene0076071	1006	1120	56	108.8969736	4.739160104	-4.522188649	Down	1.62E-291	4.43E-289	PREDICTED: probable calcium-binding protein CML45 [Vitis vinifera]	-	-	GO:0046872//metal ion binding	-
Unigene0052297	341	20	1	5.736822133	0.249664593	-4.522188649	Down	2.58E-06	4.77E-05	--	-	-	-	-
Unigene0107573	227	20	1	8.617869372	0.375046811	-4.522188649	Down	2.58E-06	4.77E-05	Os01g0877900 [Oryza sativa Japonica Group]	-	-	-	-
Unigene0056395	1344	100	5	7.277739388	0.3167248	-4.522188649	Down	2.58E-27	2.50E-25	Os02g0794500 [Oryza sativa Japonica Group]	-	GO:0043231//intracellular membrane-bounded organelle;GO:0044421//extracellular region part	GO:0004180//carboxypeptidase activity	GO:0043401//steroid hormone mediated signaling pathway;GO:0019538//protein metabolic process
Unigene0031690	1108	39	2	3.442869926	0.153674415	-4.485662773	Down	2.64E-11	9.13E-10	--	-	-	-	-
Unigene0098322	1231	39	2	3.098862614	0.138319458	-4.485662773	Down	2.64E-11	9.12E-10	rapid alkalinization factor 1 precursor [Zea mays]	-	-	-	-
Unigene0084283	1665	39	2	2.291111038	0.102265016	-4.485662773	Down	2.64E-11	9.12E-10	PREDICTED: protein HOTHEAD-like isoform X2 [Setaria italica]	-	-	-	-
Unigene0060309	832	39	2	4.584975814	0.204652948	-4.485662773	Down	2.64E-11	9.13E-10	PREDICTED: 5'-3' exoribonuclease 2-like isoform X2 [Setaria italica]	-	-	-	-
Unigene0113079	529	19	1	3.513125766	0.160936911	-4.448188068	Down	5.30E-06	9.27E-05	--	-	-	-	-
Unigene0062139	311	19	1	5.975702669	0.273747994	-4.448188068	Down	5.30E-06	9.27E-05	--	-	-	-	-
Unigene0054293	708	19	1	2.62492024	0.12024806	-4.448188068	Down	5.30E-06	9.27E-05	PREDICTED: tRNA pseudouridine synthase A-like isoform X1 [Cicer arietinum]	-	-	-	-
Unigene0082683	247	19	1	7.524062875	0.344678648	-4.448188068	Down	5.30E-06	9.27E-05	PREDICTED: homeobox-leucine zipper protein ANTHOCYANINLESS 2 [Vitis vinifera]	-	GO:0043231//intracellular membrane-bounded organelle	GO:0003677//DNA binding;GO:0019904//protein domain specific binding;GO:0001071//nucleic acid binding transcription factor activity	GO:0006351//transcription, DNA-dependent
Unigene0022773	652	38	2	5.700747025	0.261152227	-4.448188068	Down	5.41E-11	1.81E-09	WRKY DNA-binding protein [Citrus unshiu]	-	-	-	-
Unigene0099560	285	19	1	6.520854491	0.298721495	-4.448188068	Down	5.30E-06	9.27E-05	--	-	-	-	-
Unigene0060519	203	19	1	9.154894237	0.419387321	-4.448188068	Down	5.30E-06	9.27E-05	WRKY transcription factor 1 [(Populus tomentosa x P. bolleana) x P. tomentosa]	ko04626//Plant-pathogen interaction	-	GO:0003677//DNA binding	GO:0051707//response to other organism;GO:0018130;GO:1901362;GO:0071310//cellular response to organic substance;GO:0044271//cellular nitrogen compound biosynthetic process;GO:0044710;GO:0007165//signal transduction;GO:0002376//immune system process;GO:0009408//response to heat;GO:0033554//cellular response to stress;GO:0006952//defense response;GO:0019438//aromatic compound biosynthetic process
Unigene0081923	711	38	2	5.227689255	0.239481368	-4.448188068	Down	5.41E-11	1.81E-09	Os06g0537700 [Oryza sativa Japonica Group]	-	-	-	-
Unigene0087873	1152	1435	77	121.8414869	5.690488901	-4.420309035	Down	0	0	PREDICTED: sialidase-like [Setaria italica]	-	GO:0043231//intracellular membrane-bounded organelle	-	-
Unigene0012120	323	74	4	22.40912844	1.05431116	-4.40971392	Down	3.12E-20	2.38E-18	--	-	-	-	-
Unigene0093966	719	37	2	5.033482952	0.236816763	-4.40971392	Down	1.11E-10	3.59E-09	--	-	-	-	-
Unigene0122897	1117	885	48	77.49717401	3.658469164	-4.404831699	Down	7.48E-227	1.98E-224	Os10g0528300 [Oryza sativa Japonica Group]	ko00480//Glutathione metabolism;ko00980//Metabolism of xenobiotics by cytochrome P450;ko00982//Drug metabolism - cytochrome P450	-	-	-
Unigene0093651	471	73	4	15.15994834	0.72302018	-4.390085113	Down	6.37E-20	4.80E-18	Growth-regulating factor 1 [Theobroma cacao]	-	GO:0043231//intracellular membrane-bounded organelle	GO:0032550;GO:0016817//hydrolase activity, acting on acid anhydrides	GO:0006351//transcription, DNA-dependent
Unigene0044855	315	18	1	5.58930385	0.270271829	-4.370185556	Down	1.09E-05	0.000177381	PREDICTED: UDP-glucose flavonoid 3-O-glucosyltransferase 7-like [Solanum lycopersicum]	-	-	GO:0016758//transferase activity, transferring hexosyl groups;GO:0008194//UDP-glycosyltransferase activity	-
Unigene0092892	366	36	2	9.620932856	0.465222001	-4.370185556	Down	2.26E-10	7.09E-09	UDP-glucose glucosyltransferase [Gardenia jasminoides]	ko00908//Zeatin biosynthesis	-	GO:0016758//transferase activity, transferring hexosyl groups	-
Unigene0117011	1953	18	1	0.901500621	0.04359223	-4.370185556	Down	1.09E-05	0.000177351	PREDICTED: replication factor C subunit 1-like [Setaria italica]	ko03030//DNA replication;ko03420//Nucleotide excision repair;ko03430//Mismatch repair	GO:0043231//intracellular membrane-bounded organelle;GO:0043234//protein complex	GO:0016462//pyrophosphatase activity;GO:0003677//DNA binding;GO:0036094	GO:0007131//reciprocal meiotic recombination;GO:0031060//regulation of histone methylation;GO:0006342//chromatin silencing;GO:0033554//cellular response to stress;GO:0009725//response to hormone stimulus
Unigene0060334	798	54	3	6.618912454	0.320058745	-4.370185556	Down	5.28E-15	3.09E-13	Pollen Ole e 1 allergen and extensin family protein [Theobroma cacao]	-	-	-	-
Unigene0060129	543	36	2	6.484827671	0.31357505	-4.370185556	Down	2.26E-10	7.09E-09	Os02g0232900 [Oryza sativa Japonica Group]	-	GO:0031224//intrinsic to membrane	-	GO:0051234//establishment of localization
Unigene0099460	1090	18	1	1.615257535	0.078106079	-4.370185556	Down	1.09E-05	0.000177321	Adenylyl-sulfate kinase, chloroplastic [Triticum urartu]	ko00230//Purine metabolism;ko00920//Sulfur metabolism	-	-	-
Unigene0138216	835	53	3	6.208478228	0.305876501	-4.343218508	Down	1.08E-14	6.14E-13	Os03g0612400 [Oryza sativa Japonica Group]	-	GO:0043231//intracellular membrane-bounded organelle	-	GO:0003002//regionalization;GO:0048437//floral organ development;GO:0009887//organ morphogenesis;GO:0006351//transcription, DNA-dependent
Unigene0037711	1173	53	3	4.419504962	0.217738174	-4.343218508	Down	1.08E-14	6.14E-13	PREDICTED: probable receptor-like protein kinase At5g20050 [Vitis vinifera]	-	-	-	-
Unigene0067911	1509	35	2	2.26868695	0.112837145	-4.329543571	Down	4.62E-10	1.40E-08	PREDICTED: tropinone reductase 1-like [Vitis vinifera]	ko00960//Tropane, piperidine and pyridine alkaloid biosynthesis	-	GO:0003824//catalytic activity	GO:0044710
Unigene0056923	1189	191	11	15.71257201	0.787629847	-4.318257764	Down	1.61E-49	2.29E-47	PREDICTED: BURP domain-containing protein 3-like [Brachypodium distachyon]	-	GO:0043231//intracellular membrane-bounded organelle	-	GO:0009628//response to abiotic stimulus;GO:0006950//response to stress
Unigene0048812	1116	189	11	16.56507391	0.839150437	-4.30307136	Down	6.66E-49	9.39E-47	PREDICTED: homeobox-leucine zipper protein ROC3 [Vitis vinifera]	-	-	GO:0003677//DNA binding	GO:0006351//transcription, DNA-dependent
Unigene0064282	548	17	1	3.034339225	0.155356982	-4.287723396	Down	2.22E-05	0.000337829	--	-	-	-	-
Unigene0116501	391	17	1	4.25273119	0.217738174	-4.287723396	Down	2.22E-05	0.000337989	MYB transcription factor [Zea mays]	-	-	GO:0005488//binding	-
Unigene0073388	387	17	1	4.296687068	0.219988698	-4.287723396	Down	2.22E-05	0.000337936	--	-	-	-	-
Unigene0023878	563	17	1	2.953495374	0.151217808	-4.287723396	Down	2.22E-05	0.000337722	Protein kinase domain containing protein, expressed [Oryza sativa Japonica Group]	-	GO:0043231//intracellular membrane-bounded organelle	GO:0016301//kinase activity;GO:0032550	GO:0006796//phosphate-containing compound metabolic process;GO:0006464//protein modification process
Unigene0126604	707	68	4	9.407739153	0.481672567	-4.287723396	Down	2.23E-18	1.60E-16	PREDICTED: probable WRKY transcription factor 33 [Glycine max]	ko04626//Plant-pathogen interaction	-	-	-
Unigene0032177	567	17	1	2.932659427	0.150151016	-4.287723396	Down	2.22E-05	0.000337776	LPA1 [Oryza sativa Indica Group]	-	-	-	-
Unigene0058738	246	17	1	6.759422339	0.346079781	-4.287723396	Down	2.22E-05	0.000338042	--	-	-	-	-
Unigene0032132	600	17	1	2.771363159	0.14189271	-4.287723396	Down	2.22E-05	0.000337882	LRR receptor-like serine/threonine-protein kinase GSO1 [Aegilops tauschii]	-	-	-	-
Unigene0081740	832	84	5	9.875332523	0.511632369	-4.270649882	Down	2.33E-22	1.94E-20	Os05g0368000 [Oryza sativa Japonica Group]	-	-	-	-
Unigene0046192	559	235	14	41.1198785	2.132198151	-4.269422579	Down	3.83E-60	6.06E-58	chitinase 134 [Vincetoxicum mongolicum]	-	-	GO:0004553//hydrolase activity, hydrolyzing O-glycosyl compounds;GO:0097367	GO:0044036;GO:0044238//primary metabolic process;GO:0006026
Unigene0115850	1384	83	5	5.865942082	0.307570904	-4.253371891	Down	4.74E-22	3.87E-20	Uncharacterized protein TCM_021711 [Theobroma cacao]	-	-	-	-
Unigene0079251	1041	83	5	7.798716467	0.40891271	-4.253371891	Down	4.74E-22	3.87E-20	--	-	-	-	-
Unigene0126581	822	33	2	3.926791938	0.207142643	-4.244654674	Down	1.92E-09	5.49E-08	amino acid transporter [Populus trichocarpa]	-	-	-	-
Unigene0110712	1168	66	4	5.527094132	0.291560364	-4.244654674	Down	9.22E-18	6.37E-16	GATA domain class transcription factor [Malus domestica]	-	-	GO:0003677//DNA binding	GO:0006351//transcription, DNA-dependent;GO:1901701;GO:0009791//post-embryonic development;GO:0071310//cellular response to organic substance;GO:0048367//shoot development;GO:0007165//signal transduction;GO:0009725//response to hormone stimulus
Unigene0047821	1189	98	6	8.061947942	0.42961628	-4.230007898	Down	1.02E-25	9.57E-24	HD domain class transcription factor isoform 2 [Theobroma cacao]	-	-	-	-
Unigene0056416	648	98	6	14.79267917	0.788292835	-4.230007898	Down	1.02E-25	9.58E-24	PREDICTED: UDP-glycosyltransferase 73B3-like [Glycine max]	-	-	-	-
Unigene0032564	1123	49	3	4.267878941	0.227432661	-4.230007898	Down	1.85E-13	9.01E-12	hydroxyproline-rich glycoprotein-like protein [Arabidopsis thaliana]	-	-	-	-
Unigene0042265	890	49	3	5.385200058	0.286974021	-4.230007898	Down	1.85E-13	9.02E-12	Os03g0220100 [Oryza sativa Japonica Group]	-	-	-	-
Unigene0072778	706	16	1	2.216721074	0.120588706	-4.200260554	Down	4.54E-05	0.000642011	--	-	-	-	-
Unigene0022625	487	80	5	16.06781394	0.874082404	-4.200260554	Down	3.95E-21	3.14E-19	PREDICTED: cytochrome P450 86B1-like [Vitis vinifera]	-	GO:0043231//intracellular membrane-bounded organelle	GO:0046872//metal ion binding;GO:0016491//oxidoreductase activity	-
Unigene0072794	410	16	1	3.817085556	0.207647869	-4.200260554	Down	4.54E-05	0.000642578	expansin 4 [Pyrus x bretschneideri]	-	GO:0005618//cell wall	GO:0005198//structural molecule activity	GO:0048646//anatomical structure formation involved in morphogenesis;GO:0000902//cell morphogenesis;GO:0009827//plant-type cell wall modification
Unigene0077479	1521	16	1	1.028931675	0.055973456	-4.200260554	Down	4.54E-05	0.000641917	PREDICTED: protein BCCIP homolog [Setaria italica]	-	-	-	-
Unigene0110787	204	16	1	7.671593519	0.417331501	-4.200260554	Down	4.54E-05	0.000642672	Receptor-like protein kinase [Medicago truncatula]	-	-	GO:0016772//transferase activity, transferring phosphorus-containing groups	-
Unigene0021952	586	16	1	2.67065713	0.145282638	-4.200260554	Down	4.54E-05	0.000642106	PREDICTED: fatty acyl-CoA reductase 1-like [Setaria italica]	-	-	-	-
Unigene0042264	531	64	4	11.78911546	0.641322984	-4.200260554	Down	3.79E-17	2.54E-15	3-ketoacyl-CoA synthase 6 [Aegilops tauschii]	-	-	GO:0016746//transferase activity, transferring acyl groups	GO:0006631//fatty acid metabolic process
Unigene0031491	713	16	1	2.194958034	0.119404805	-4.200260554	Down	4.54E-05	0.000642483	OSJNBa0022H21.6 [Oryza sativa Japonica Group]	-	GO:0043231//intracellular membrane-bounded organelle	GO:0032550;GO:0004672//protein kinase activity	GO:0008037//cell recognition;GO:0006464//protein modification process
Unigene0044125	203	16	1	7.70938462	0.419387321	-4.200260554	Down	4.54E-05	0.000642389	--	-	-	-	-
Unigene0042612	1155	16	1	1.354982751	0.073710499	-4.200260554	Down	4.54E-05	0.000642294	--	-	-	-	-
Unigene0014302	430	16	1	3.639546693	0.197989828	-4.200260554	Down	4.54E-05	0.000641823	PREDICTED: probable receptor-like protein kinase At5g39020-like [Vitis vinifera]	-	-	GO:0036094;GO:0004672//protein kinase activity;GO:1901363;GO:0097159	-
Unigene0084555	832	32	2	3.762031437	0.204652948	-4.200260554	Down	3.90E-09	1.08E-07	PREDICTED: 3-ketoacyl-CoA synthase 4-like [Setaria italica]	-	-	-	-
Unigene0046857	426	16	1	3.67372084	0.199848888	-4.200260554	Down	4.54E-05	0.0006422	PREDICTED: U-box domain-containing protein 21-like [Setaria italica]	-	GO:0043231//intracellular membrane-bounded organelle	-	-
Unigene0043987	363	803	51	216.3738081	11.96120368	-4.17709139	Down	1.08E-198	2.76E-196	Os07g0592000 [Oryza sativa Japonica Group]	-	-	-	-
Unigene0046191	456	124	8	26.59822227	1.493607477	-4.154456865	Down	8.22E-32	8.82E-30	basic endochitinase-like protein [Picea sitchensis]	-	-	GO:0004553//hydrolase activity, hydrolyzing O-glycosyl compounds;GO:0097367	GO:0044036;GO:0044238//primary metabolic process;GO:0006026
Unigene0054490	2230	31	2	1.359729748	0.076354822	-4.154456865	Down	7.91E-09	2.10E-07	PREDICTED: ABC transporter B family member 2-like [Setaria italica]	-	GO:0031224//intrinsic to membrane	GO:0032550;GO:0017111//nucleoside-triphosphatase activity;GO:0015405	GO:0044763;GO:0009926//auxin polar transport;GO:0009154
Unigene0100133	673	31	2	4.505493817	0.253003347	-4.154456865	Down	7.91E-09	2.11E-07	homeodomain protein JUBEL1 [Zea mays]	-	-	-	-
Unigene0093649	1203	526	34	42.76769903	2.406160673	-4.151716702	Down	3.57E-130	7.92E-128	Growth-regulating factor 1 [Theobroma cacao]	-	-	-	-
Unigene0113824	619	46	3	7.268803876	0.412612082	-4.13886001	Down	1.54E-12	6.33E-11	Os11g0679700 [Oryza sativa Japonica Group]	ko00564//Glycerophospholipid metabolism;ko00561//Glycerolipid metabolism	-	-	-
Unigene0091374	1699	122	8	7.023639623	0.400874049	-4.130997892	Down	3.36E-31	3.54E-29	PREDICTED: heavy metal-associated isoprenylated plant protein 26-like [Fragaria vesca subsp. vesca]	-	-	-	-
Unigene0084554	1621	557	37	33.60995637	1.943256118	-4.112340706	Down	8.13E-137	1.82E-134	PREDICTED: 3-ketoacyl-CoA synthase 4-like [Setaria italica]	-	-	-	-
Unigene0041865	977	30	2	3.003464198	0.174279685	-4.10715115	Down	1.60E-08	4.10E-07	Os09g0536700 [Oryza sativa Japonica Group]	-	-	-	-
Unigene0144106	591	30	2	4.965117633	0.288107026	-4.10715115	Down	1.60E-08	4.10E-07	PREDICTED: pyruvate, phosphate dikinase, chloroplastic-like [Vitis vinifera]	ko00620//Pyruvate metabolism;ko00710//Carbon fixation in photosynthetic organisms	GO:0009536//plastid	GO:0043169//cation binding;GO:0032550;GO:0016781//phosphotransferase activity, paired acceptors	GO:0009314//response to radiation;GO:0006629//lipid metabolic process;GO:0005982//starch metabolic process;GO:0032787//monocarboxylic acid metabolic process;GO:0006796//phosphate-containing compound metabolic process
Unigene0057300	754	60	4	7.783513319	0.451647884	-4.10715115	Down	6.36E-16	3.96E-14	PREDICTED: 3-ketoacyl-CoA synthase 11 [Vitis vinifera]	-	-	-	-
Unigene0106581	1701	30	2	1.725093781	0.100100677	-4.10715115	Down	1.60E-08	4.10E-07	Os09g0538500 [Oryza sativa Japonica Group]	-	-	-	-
Unigene0041292	505	44	3	8.52230488	0.505756195	-4.074729672	Down	6.28E-12	2.34E-10	--	-	-	-	-
Unigene0138288	816	44	3	5.274220545	0.312998626	-4.074729672	Down	6.28E-12	2.34E-10	PREDICTED: stem 28 kDa glycoprotein-like [Brachypodium distachyon]	-	GO:0043231//intracellular membrane-bounded organelle	GO:0016791//phosphatase activity	-
Unigene0048343	890	44	3	4.835689848	0.286974021	-4.074729672	Down	6.28E-12	2.34E-10	CCL5 [Humulus lupulus]	ko00592//alpha-Linolenic acid metabolism	GO:0042579//microbody	GO:0016408	GO:0050896//response to stimulus;GO:0009694//jasmonic acid metabolic process;GO:0009850//auxin metabolic process
Unigene0019866	2011	58	4	2.821055896	0.169339883	-4.05824155	Down	2.59E-15	1.55E-13	PREDICTED: secologanin synthase-like [Vitis vinifera]	-	-	-	-
Unigene0044241	737	57	4	7.564899037	0.462065814	-4.033150569	Down	5.21E-15	3.05E-13	R2R3 Myb14 transcription factor [Vitis vinifera]	-	-	GO:0005488//binding	-
Unigene0070441	939	56	4	5.833352261	0.362665074	-4.007615476	Down	1.05E-14	6.00E-13	PREDICTED: probable cinnamyl alcohol dehydrogenase 1-like [Vitis vinifera]	-	-	-	-
Unigene0021474	1351	70	5	5.068021625	0.315083739	-4.007615476	Down	4.44E-18	3.11E-16	Cinnamyl alcohol dehydrogenase 9 [Theobroma cacao]	-	-	-	-
Unigene0047308	975	28	2	2.808983473	0.174637182	-4.007615476	Down	6.54E-08	1.55E-06	PREDICTED: psbQ-like protein 2, chloroplastic-like [Cucumis sativus]	ko00195//Photosynthesis	GO:0009534//chloroplast thylakoid;GO:0009523//photosystem II	GO:0046872//metal ion binding	GO:0006091//generation of precursor metabolites and energy;GO:0044262//cellular carbohydrate metabolic process;GO:0044723
Unigene0062138	791	111	8	13.72594529	0.861042995	-3.994676421	Down	7.40E-28	7.26E-26	Os01g0826400 [Oryza sativa Japonica Group]	ko04626//Plant-pathogen interaction	-	GO:0003677//DNA binding	-
Unigene0031421	407	55	4	13.21794829	0.836713771	-3.981620268	Down	2.11E-14	1.17E-12	Os01g0153500 [Oryza sativa Japonica Group]	-	-	-	-
Unigene0076906	703	3653	269	508.264896	32.5767901	-3.96366423	Down	0	0	structural protein [Hordeum vulgare subsp. vulgare]	-	-	-	-
Unigene0069913	395	149	11	36.89648048	2.370865539	-3.959997456	Down	1.07E-36	1.25E-34	PREDICTED: zinc finger protein NUTCRACKER-like [Solanum lycopersicum]	-	-	-	-
Unigene0054493	1615	162	12	9.811564343	0.632586696	-3.955148057	Down	9.63E-40	1.19E-37	Os02g0693700 [Oryza sativa Japonica Group]	-	GO:0016020//membrane;GO:0044464//cell part	GO:1901363;GO:0015405;GO:0036094;GO:0097159;GO:0016887//ATPase activity	GO:0044763;GO:0044707;GO:0009628//response to abiotic stimulus;GO:0009926//auxin polar transport
Unigene0047970	1034	40	3	3.783861407	0.247008587	-3.937226149	Down	1.03E-10	3.36E-09	HGWP repeat containing protein-like [Oryza sativa Japonica Group]	-	-	-	-
Unigene0116403	1617	239	18	14.45718204	0.947706414	-3.931202361	Down	1.10E-57	1.69E-55	Os04g0611200 [Oryza sativa Japonica Group]	-	-	-	-
Unigene0107840	532	172	13	31.62369283	2.080381842	-3.926085591	Down	6.99E-42	8.92E-40	Os05g0354400 [Oryza sativa Japonica Group]	-	GO:0043231//intracellular membrane-bounded organelle	-	-
Unigene0029919	955	290	22	29.70232151	1.961239556	-3.920738026	Down	1.57E-69	2.65E-67	PREDICTED: cytochrome P450 77A3-like [Setaria italica]	ko00627//Aminobenzoate degradation;ko00903//Limonene and pinene degradation;ko00945//Stilbenoid, diarylheptanoid and gingerol biosynthesis;ko00624//Polycyclic aromatic hydrocarbon degradation;ko00363//Bisphenol degradation	-	-	-
Unigene0057138	739	224	17	29.64826941	1.958465013	-3.920152635	Down	4.81E-54	7.05E-52	Os03g0574600 [Oryza sativa Japonica Group]	-	-	-	-
Unigene0068987	745	26	2	3.41360168	0.228552017	-3.900700273	Down	2.65E-07	5.77E-06	--	-	-	-	-
Unigene0065853	382	26	2	6.657416889	0.445736263	-3.900700273	Down	2.65E-07	5.78E-06	--	-	-	-	-
Unigene0041920	835	26	2	3.045668565	0.203917667	-3.900700273	Down	2.65E-07	5.78E-06	14-3-3-like protein [Gossypium raimondii]	ko04110//Cell cycle;ko04114//Oocyte meiosis;ko04722//Neurotrophin signaling pathway	-	GO:0005515//protein binding	-
Unigene0001269	982	52	4	5.179497458	0.346784628	-3.900700273	Down	1.70E-13	8.36E-12	Os01g0241000 [Oryza sativa Japonica Group]	-	-	-	-
Unigene0087621	1126	26	2	2.258555286	0.151217808	-3.900700273	Down	2.65E-07	5.78E-06	TPA: SNAP25 protein SNAP30 [Zea mays]	-	GO:0009536//plastid;GO:0031224//intrinsic to membrane	GO:0005515//protein binding	GO:0006865//amino acid transport;GO:0009696//salicylic acid metabolic process;GO:0015672//monovalent inorganic cation transport;GO:0006984//ER-nucleus signaling pathway;GO:0009605//response to external stimulus;GO:0015748;GO:0009755//hormone-mediated signaling pathway;GO:0016482//cytoplasmic transport;GO:0042743//hydrogen peroxide metabolic process;GO:0006605//protein targeting;GO:0010243//respon…
Unigene0084284	1757	26	2	1.447429284	0.096910218	-3.900700273	Down	2.65E-07	5.77E-06	PREDICTED: protein HOTHEAD-like isoform X2 [Setaria italica]	-	-	-	-
Unigene0003938	505	438	34	84.8356713	5.731903543	-3.887584773	Down	1.55E-103	3.09E-101	PREDICTED: RING-H2 finger protein ATL54-like [Cicer arietinum]	-	-	-	-
Unigene0056200	1318	103	8	7.643945515	0.516756456	-3.886761082	Down	1.91E-25	1.77E-23	anther-specific proline-rich protein APG [Zea mays]	-	-	-	-
Unigene0089262	688	154	12	21.89414807	1.484923712	-3.882084594	Down	2.46E-37	2.91E-35	PREDICTED: proline-rich protein 4-like [Setaria italica]	-	-	-	-
Unigene0042481	542	128	10	23.09970595	1.57076801	-3.87833246	Down	3.03E-31	3.20E-29	transcription factor PCF5 [Oryza sativa Japonica Group]	-	-	-	-
Unigene0067407	1190	102	8	8.383955775	0.572340344	-3.872685896	Down	3.82E-25	3.48E-23	Os02g0643200 [Oryza sativa Japonica Group]	-	-	-	GO:0009908//flower development;GO:0045165//cell fate commitment;GO:0009886//post-embryonic morphogenesis;GO:0009058//biosynthetic process;GO:0003002//regionalization;GO:0006996//organelle organization;GO:0048507//meristem development
Unigene0041919	242	38	3	15.35903744	1.055400324	-3.863225567	Down	4.14E-10	1.26E-08	PREDICTED: 14-3-3 protein 7 [Vitis vinifera]	ko04110//Cell cycle;ko04114//Oocyte meiosis;ko04722//Neurotrophin signaling pathway	-	GO:0005515//protein binding	-
Unigene0083732	514	38	3	7.231297782	0.496900542	-3.863225567	Down	4.14E-10	1.26E-08	PREDICTED: wiskott-Aldrich syndrome protein family member 1-like [Setaria italica]	-	-	-	-
Unigene0049198	699	25	2	3.498312495	0.243592636	-3.844116744	Down	5.31E-07	1.10E-05	PREDICTED: formin-like protein 8-like [Setaria italica]	-	-	-	-
Unigene0044073	458	25	2	5.339127586	0.371771293	-3.844116744	Down	5.31E-07	1.10E-05	Soluble secretory phospholipase A2 receptor [Theobroma cacao]	-	-	-	-
Unigene0115698	2030	25	2	1.204591347	0.083877464	-3.844116744	Down	5.31E-07	1.10E-05	PREDICTED: crossover junction endonuclease EME1B-like [Cucumis sativus]	-	-	-	-
Unigene0089070	389	37	3	9.303532758	0.656572952	-3.824751419	Down	8.28E-10	2.46E-08	3-ketoacyl-CoA synthase 6 [Theobroma cacao]	-	-	GO:0016746//transferase activity, transferring acyl groups	GO:0006631//fatty acid metabolic process
Unigene0143967	294	49	4	16.30213623	1.158307839	-3.814970399	Down	1.36E-12	5.65E-11	hypothetical protein ARALYDRAFT_900523 [Arabidopsis lyrata subsp. lyrata]	-	-	-	-
Unigene0114735	1702	24	2	1.37926417	0.100041864	-3.785223055	Down	1.06E-06	2.10E-05	PREDICTED: uncharacterized RNA pseudouridine synthase aq_1464 isoform 1 [Vitis vinifera]	-	-	-	-
Unigene0044323	838	24	2	2.801321739	0.203187652	-3.785223055	Down	1.06E-06	2.10E-05	SLAC1 [Theobroma cacao]	-	GO:0031224//intrinsic to membrane	-	GO:0044763
Unigene0067410	659	24	2	3.562227036	0.258378228	-3.785223055	Down	1.06E-06	2.10E-05	--	-	-	-	-
Unigene0110651	540	24	2	4.347236328	0.315317134	-3.785223055	Down	1.06E-06	2.10E-05	PREDICTED: transcription factor RF2b [Glycine max]	-	-	GO:0003677//DNA binding;GO:0001071//nucleic acid binding transcription factor activity	GO:0006351//transcription, DNA-dependent
Unigene0053180	2172	24	2	1.080804612	0.078393763	-3.785223055	Down	1.06E-06	2.10E-05	Cellulose synthase-like D5 [Theobroma cacao]	ko00500//Starch and sucrose metabolism;ko00520//Amino sugar and nucleotide sugar metabolism	GO:0031224//intrinsic to membrane;GO:0043231//intracellular membrane-bounded organelle	GO:0019187//beta-1,4-mannosyltransferase activity;GO:0016759//cellulose synthase activity	GO:0030243//cellulose metabolic process;GO:0009887//organ morphogenesis;GO:0000725//recombinational repair;GO:0006970//response to osmotic stress;GO:0014070//response to organic cyclic compound;GO:1902410;GO:0007017//microtubule-based process;GO:0042546//cell wall biogenesis;GO:0008283//cell proliferation
Unigene0084785	393	36	3	8.959952736	0.649890276	-3.785223055	Down	1.65E-09	4.76E-08	--	-	-	-	-
Unigene0094379	246	24	2	9.54271389	0.692159562	-3.785223055	Down	1.06E-06	2.10E-05	growth-regulating factor 3 [Oryza sativa Indica Group]	-	GO:0043231//intracellular membrane-bounded organelle	GO:0032550;GO:0016817//hydrolase activity, acting on acid anhydrides	GO:0006351//transcription, DNA-dependent
Unigene0031163	901	24	2	2.605446856	0.188980302	-3.785223055	Down	1.06E-06	2.10E-05	PREDICTED: multiprotein-bridging factor 1a-like [Setaria italica]	-	-	-	-
Unigene0104994	1882	24	2	1.247347299	0.090473567	-3.785223055	Down	1.06E-06	2.10E-05	Os02g0733300 [Oryza sativa Japonica Group]	-	GO:0043231//intracellular membrane-bounded organelle	GO:0004553//hydrolase activity, hydrolyzing O-glycosyl compounds	GO:0030243//cellulose metabolic process
Unigene0099572	282	36	3	12.48674264	0.905698151	-3.785223055	Down	1.65E-09	4.76E-08	homeodomain transcription factor [Oryza brachyantha]	-	-	GO:0005488//binding	-
Unigene0126933	1625	24	2	1.444620072	0.104782309	-3.785223055	Down	1.06E-06	2.10E-05	transitional endoplasmic reticulum ATPase-like [Oryza sativa Japonica Group]	-	-	-	-
Unigene0045701	990	95	8	9.386078435	0.687964656	-3.770116163	Down	4.74E-23	4.01E-21	Os03g0733600 [Oryza sativa Japonica Group]	-	-	-	GO:0048827//phyllome development
Unigene0112268	768	35	3	4.457615375	0.33256104	-3.744581071	Down	3.29E-09	9.13E-08	Os01g0765500 [Oryza sativa Japonica Group]	-	-	-	-
Unigene0090469	618	46	4	7.280565694	0.551039652	-3.72382251	Down	1.07E-11	3.90E-10	transferase [Zea mays]	-	-	-	-
Unigene0056024	744	344	30	45.22528115	3.432888152	-3.719634714	Down	6.95E-79	1.24E-76	PREDICTED: cytochrome P450 78A3-like [Glycine max]	ko00627//Aminobenzoate degradation;ko00903//Limonene and pinene degradation;ko00945//Stilbenoid, diarylheptanoid and gingerol biosynthesis;ko00624//Polycyclic aromatic hydrocarbon degradation;ko00363//Bisphenol degradation	GO:0043231//intracellular membrane-bounded organelle;GO:0044444//cytoplasmic part	GO:0046906//tetrapyrrole binding;GO:0046914//transition metal ion binding;GO:0016491//oxidoreductase activity	GO:0040008//regulation of growth;GO:0044710;GO:0009965//leaf morphogenesis;GO:0035265//organ growth;GO:0010073//meristem maintenance;GO:0003006//developmental process involved in reproduction;GO:0008283//cell proliferation
Unigene0041079	645	57	5	8.643923396	0.659966094	-3.711222474	Down	3.57E-14	1.94E-12	--	-	-	-	-
Unigene0031520	846	34	3	3.931011573	0.301899384	-3.702760895	Down	6.54E-09	1.76E-07	PREDICTED: long chain acyl-CoA synthetase 4-like [Solanum lycopersicum]	ko04146//Peroxisome;ko00071//Fatty acid metabolism;ko03320//PPAR signaling pathway;ko04920//Adipocytokine signaling pathway	-	-	-
Unigene0023686	820	34	3	4.055653403	0.311471803	-3.702760895	Down	6.54E-09	1.76E-07	Os03g0595300 [Oryza sativa Japonica Group]	-	GO:0009536//plastid	-	-
Unigene0041077	399	34	3	8.334926794	0.64011749	-3.702760895	Down	6.54E-09	1.76E-07	--	-	-	-	-
Unigene0058736	272	45	4	16.18226758	1.251994502	-3.692113651	Down	2.12E-11	7.43E-10	Os02g0816000 [Oryza sativa Japonica Group]	-	-	GO:0016740//transferase activity	-
Unigene0094382	1012	101	9	9.761951141	0.757135015	-3.688547036	Down	5.07E-24	4.46E-22	--	-	-	-	-
Unigene0084511	1376	22	2	1.56386772	0.123743643	-3.659692173	Down	4.21E-06	7.52E-05	PREDICTED: probable V-type proton ATPase subunit H-like [Setaria italica]	ko00190//Oxidative phosphorylation;ko04142//Lysosome;ko04145//Phagosome;ko05152//Tuberculosis;ko05110//Vibrio cholerae infection;ko05323//Rheumatoid arthritis;ko05120//Epithelial cell signaling in Helicobacter pylori infection	-	-	-
Unigene0135658	1721	22	2	1.250367218	0.098937392	-3.659692173	Down	4.21E-06	7.52E-05	PREDICTED: endoglucanase 12-like isoform 1 [Brachypodium distachyon]	-	GO:0016020//membrane	GO:0004553//hydrolase activity, hydrolyzing O-glycosyl compounds	GO:0044238//primary metabolic process
Unigene0087871	652	55	5	8.25108122	0.652880569	-3.659692173	Down	1.40E-13	6.96E-12	--	-	-	-	-
Unigene0110330	527	33	3	6.124901278	0.484643033	-3.659692173	Down	1.30E-08	3.36E-07	PREDICTED: transcription factor VIP1-like isoform X2 [Setaria italica]	-	GO:0043231//intracellular membrane-bounded organelle	GO:0003677//DNA binding	GO:0048229//gametophyte development;GO:0042221//response to chemical stimulus;GO:0006351//transcription, DNA-dependent;GO:0006984//ER-nucleus signaling pathway
Unigene0114361	366	22	2	5.879458968	0.465222001	-3.659692173	Down	4.21E-06	7.53E-05	hydroxyproline-rich glycoprotein VSP-3 [Chlamydomonas incerta]	-	-	-	-
Unigene0048065	506	22	2	4.25273119	0.336504451	-3.659692173	Down	4.21E-06	7.52E-05	xyloglucan endotransglycosylase [Annona cherimola]	-	GO:0005576//extracellular region;GO:0030312//external encapsulating structure	GO:0016798//hydrolase activity, acting on glycosyl bonds;GO:0016758//transferase activity, transferring hexosyl groups	GO:0044042//glucan metabolic process
Unigene0091027	477	22	2	4.511282982	0.356962793	-3.659692173	Down	4.21E-06	7.52E-05	--	-	-	-	-
Unigene0103212	484	33	3	6.66905573	0.527700162	-3.659692173	Down	1.30E-08	3.36E-07	PREDICTED: ethylene-responsive transcription factor 1B-like [Cucumis sativus]	ko04075//Plant hormone signal transduction	GO:0043231//intracellular membrane-bounded organelle	GO:0003676//nucleic acid binding;GO:0001071//nucleic acid binding transcription factor activity	GO:0006351//transcription, DNA-dependent
Unigene0111522	449	22	2	4.792610205	0.379223279	-3.659692173	Down	4.21E-06	7.53E-05	PREDICTED: DNA repair protein RAD51 homolog 2-like [Vitis vinifera]	ko03440//Homologous recombination	GO:0043231//intracellular membrane-bounded organelle	GO:0003676//nucleic acid binding;GO:0042623//ATPase activity, coupled;GO:0032550	GO:0006259//DNA metabolic process
Unigene0112910	761	22	2	2.827702999	0.223746718	-3.659692173	Down	4.21E-06	7.52E-05	PREDICTED: LOW QUALITY PROTEIN: RING-H2 finger protein ATL13-like, partial [Glycine max]	-	-	-	-
Unigene0107002	1094	22	2	1.966985358	0.155640998	-3.659692173	Down	4.21E-06	7.52E-05	PREDICTED: ABC transporter G family member 11-like [Setaria italica]	-	-	-	-
Unigene0003801	209	22	2	10.29608604	0.814694987	-3.659692173	Down	4.21E-06	7.51E-05	--	-	-	-	-
Unigene0024621	735	33	3	4.391595882	0.347492352	-3.659692173	Down	1.30E-08	3.36E-07	--	-	-	-	-
Unigene0007342	1684	22	2	1.277839657	0.101111195	-3.659692173	Down	4.21E-06	7.52E-05	Os03g0736400 [Oryza sativa Japonica Group]	-	GO:0043231//intracellular membrane-bounded organelle	GO:0016741	GO:0006351//transcription, DNA-dependent;GO:0070918//production of small RNA involved in gene silencing by RNA;GO:0035194//posttranscriptional gene silencing by RNA;GO:0000154//rRNA modification;GO:0009657//plastid organization
Unigene0029918	311	55	5	17.29808667	1.36873997	-3.659692173	Down	1.40E-13	6.95E-12	PREDICTED: cytochrome P450 77A3-like [Setaria italica]	ko00627//Aminobenzoate degradation;ko00903//Limonene and pinene degradation;ko00945//Stilbenoid, diarylheptanoid and gingerol biosynthesis;ko00624//Polycyclic aromatic hydrocarbon degradation;ko00363//Bisphenol degradation	-	-	-
Unigene0090303	1021	153	14	14.65755246	1.167383708	-3.650293475	Down	2.19E-35	2.50E-33	Gibberellin 2-beta-dioxygenase 2 [Aegilops tauschii]	-	-	-	-
Unigene0028478	705	76	7	10.54436045	0.845318274	-3.640833146	Down	3.22E-18	2.28E-16	PREDICTED: patatin-13-like [Setaria italica]	-	-	-	-
Unigene0044107	846	65	6	7.515169183	0.603798767	-3.637665867	Down	9.37E-16	5.80E-14	Os02g0666500 [Oryza sativa Japonica Group]	-	-	-	-
Unigene0068940	555	65	6	11.45555519	0.920385148	-3.637665867	Down	9.37E-16	5.79E-14	Carboxyl-terminal peptidase [Medicago truncatula]	-	GO:0043231//intracellular membrane-bounded organelle	-	-
Unigene0069745	1336	54	5	3.953512079	0.318621355	-3.633219962	Down	2.76E-13	1.30E-11	Annexin-like protein RJ4 isoform 2 [Theobroma cacao]	-	-	-	-
Unigene0041917	1452	129	12	8.689981709	0.703600216	-3.626525309	Down	6.68E-30	6.84E-28	PREDICTED: BEL1-like homeodomain protein 6-like [Fragaria vesca subsp. vesca]	-	-	-	-
Unigene0092701	567	32	3	5.520300099	0.450453048	-3.615298054	Down	2.57E-08	6.42E-07	--	-	-	-	-
Unigene0016281	906	32	3	3.454757346	0.281906047	-3.615298054	Down	2.57E-08	6.42E-07	--	-	-	-	-
Unigene0045587	1827	138	13	7.388160261	0.605781686	-3.608345293	Down	9.21E-32	9.86E-30	vacuolar processing enzyme 1 [Triticum monococcum]	ko04142//Lysosome;ko04612//Antigen processing and presentation	GO:0043231//intracellular membrane-bounded organelle	GO:0004175//endopeptidase activity	GO:0019538//protein metabolic process
Unigene0045079	406	53	5	12.76866828	1.048468302	-3.606252914	Down	5.45E-13	2.42E-11	PREDICTED: homeobox-leucine zipper protein ANTHOCYANINLESS 2-like [Glycine max]	-	-	-	-
Unigene0138664	1484	21	2	1.384143642	0.114738041	-3.592577977	Down	8.36E-06	0.00013991	PREDICTED: F-box protein At3g54460-like [Fragaria vesca subsp. vesca]	-	-	-	-
Unigene0038694	551	21	2	3.727893221	0.309022237	-3.592577977	Down	8.36E-06	0.00014013	Os09g0536700 [Oryza sativa Japonica Group]	-	GO:0043231//intracellular membrane-bounded organelle	-	GO:0019758;GO:0048511//rhythmic process
Unigene0021435	327	21	2	6.281557079	0.520707194	-3.592577977	Down	8.36E-06	0.000140105	Os06g0698859 [Oryza sativa Japonica Group]	-	-	-	-
Unigene0057820	355	21	2	5.786110323	0.47963733	-3.592577977	Down	8.36E-06	0.000140056	--	-	-	-	-
Unigene0103870	237	21	2	8.666958501	0.718444103	-3.592577977	Down	8.36E-06	0.000140008	--	-	-	-	-
Unigene0040384	1765	21	2	1.163778564	0.096470964	-3.592577977	Down	8.36E-06	0.000139983	Retrotransposon-like protein [Theobroma cacao]	-	-	-	-
Unigene0001888	435	21	2	4.72199808	0.391428166	-3.592577977	Down	8.36E-06	0.000140154	PREDICTED: pentatricopeptide repeat-containing protein At1g74600, chloroplastic-like [Setaria italica]	-	-	GO:0016787//hydrolase activity	GO:0008152//metabolic process
Unigene0057114	721	21	2	2.848917011	0.236159851	-3.592577977	Down	8.36E-06	0.000140081	peptidyl-prolyl isomerase FKBP12-like [Vitis vinifera]	-	-	-	-
Unigene0041358	648	21	2	3.169859822	0.262764278	-3.592577977	Down	8.36E-06	0.000139959	Os11g0573700 [Oryza sativa Japonica Group]	-	-	-	-
Unigene0011306	273	21	2	7.524062875	0.623704221	-3.592577977	Down	8.36E-06	0.000139935	--	-	-	-	-
Unigene0047239	525	21	2	3.912512695	0.324326195	-3.592577977	Down	8.36E-06	0.000140179	Os05g0576600 [Oryza sativa Japonica Group]	-	-	-	-
Unigene0110974	427	21	2	4.810466428	0.398761715	-3.592577977	Down	8.36E-06	0.000140032	--	-	-	-	-
Unigene0003331	516	115	11	21.79936821	1.814906759	-3.586318987	Down	1.43E-26	1.36E-24	PREDICTED: calcium-binding protein KIC-like [Setaria italica]	-	-	GO:0046872//metal ion binding	-
Unigene0117031	1291	647	62	49.02005642	4.088620311	-3.583686146	Down	1.95E-142	4.50E-140	PREDICTED: transcription factor PCF5-like [Brachypodium distachyon]	-	-	-	-
Unigene0051940	823	302	29	35.89243116	2.999918783	-3.580684299	Down	2.57E-67	4.28E-65	PREDICTED: cell wall protein TIR3-like [Setaria italica]	-	-	-	-
Unigene0067408	1399	104	10	7.271288782	0.608546291	-3.578772178	Down	4.06E-24	3.59E-22	YABBY3-like protein [Eschscholzia californica subsp. californica]	-	-	-	GO:0009908//flower development;GO:0045165//cell fate commitment;GO:0009886//post-embryonic morphogenesis;GO:0009058//biosynthetic process;GO:0003002//regionalization;GO:0006996//organelle organization;GO:0048507//meristem development
Unigene0058733	234	52	5	21.73618164	1.819137311	-3.578772178	Down	1.07E-12	4.52E-11	PREDICTED: AT-rich interactive domain-containing protein 1A-like [Setaria italica]	-	-	GO:0043167//ion binding	-
Unigene0020921	907	207	20	22.32332216	1.877301569	-3.571819417	Down	1.58E-46	2.17E-44	PREDICTED: 3-ketoacyl-CoA synthase 17-like isoform 1 [Brachypodium distachyon]	-	-	-	-
Unigene0131643	1088	62	6	5.573892166	0.469497938	-3.569494364	Down	7.16E-15	4.15E-13	PREDICTED: cell division cycle-associated protein 7-like isoform X2 [Setaria italica]	-	-	-	-
Unigene0031873	1261	82	8	6.360547997	0.540114995	-3.557812559	Down	3.30E-19	2.42E-17	Os02g0181300 [Oryza sativa Japonica Group]	-	-	-	-
Unigene0063276	591	112	11	18.53643916	1.584588643	-3.548183858	Down	1.08E-25	1.01E-23	Os01g0674400 [Oryza sativa Japonica Group]	-	-	-	-
Unigene0093490	499	121	12	23.71813808	2.047349727	-3.534161291	Down	1.48E-27	1.44E-25	Myosin-related isoform 1 [Theobroma cacao]	-	GO:0043231//intracellular membrane-bounded organelle	-	-
Unigene0065871	1128	131	13	11.35946727	0.981172997	-3.533243838	Down	1.03E-29	1.05E-27	dual specificity protein phosphatase family protein [Musa balbisiana]	-	-	-	-
Unigene0046163	282	30	3	10.40561887	0.905698151	-3.522188649	Down	9.98E-08	2.31E-06	--	-	-	-	-
Unigene0042003	815	20	2	2.400314537	0.208921782	-3.522188649	Down	1.65E-05	0.000260073	thioredoxin-related [Zea mays]	-	-	-	-
Unigene0132583	2426	20	2	0.806371124	0.070186007	-3.522188649	Down	1.65E-05	0.000259945	Receptor-like serine/threonine-protein kinase ALE2 [Triticum urartu]	-	-	-	-
Unigene0088938	624	260	26	40.75534057	3.547317757	-3.522188649	Down	2.26E-57	3.44E-55	PREDICTED: cell wall protein TIR3-like [Setaria italica]	-	-	-	-
Unigene0041357	694	30	3	4.228219771	0.368021439	-3.522188649	Down	9.98E-08	2.31E-06	--	-	-	-	-
Unigene0060065	460	30	3	6.379096785	0.555232345	-3.522188649	Down	9.98E-08	2.31E-06	--	-	-	-	-
Unigene0069915	787	240	24	29.8285593	2.596257977	-3.522188649	Down	4.45E-53	6.49E-51	C2H2-like zinc finger protein [Theobroma cacao]	-	GO:0043231//intracellular membrane-bounded organelle	GO:0097159;GO:0043169//cation binding	-
Unigene0005226	463	20	2	4.225175696	0.367756484	-3.522188649	Down	1.65E-05	0.000260115	--	-	-	-	-
Unigene0015268	1421	20	2	1.376675825	0.119824949	-3.522188649	Down	1.65E-05	0.00026003	Os06g0524500 [Oryza sativa Japonica Group]	-	GO:0043231//intracellular membrane-bounded organelle	-	-
Unigene0053303	737	20	2	2.654350539	0.231032907	-3.522188649	Down	1.65E-05	0.000259902	Os09g0361700 [Oryza sativa Japonica Group]	-	GO:0043231//intracellular membrane-bounded organelle	-	-
Unigene0017700	777	20	2	2.517704437	0.219139321	-3.522188649	Down	1.65E-05	0.000259987	PREDICTED: probable 2-oxoglutarate/Fe(II)-dependent dioxygenase-like [Vitis vinifera]	-	-	GO:0016705//oxidoreductase activity, acting on paired donors, with incorporation or reduction of molecular oxygen;GO:0051213//dioxygenase activity	GO:0044710
Unigene0087159	1607	369	37	22.4598193	1.960185543	-3.518284195	Down	1.10E-80	1.99E-78	PREDICTED: protein ASPARTIC PROTEASE IN GUARD CELL 2-like isoform X2 [Setaria italica]	-	-	-	-
Unigene0065770	1854	168	17	8.863297367	0.780639506	-3.505115136	Down	1.89E-37	2.24E-35	PREDICTED: protein FIZZY-RELATED 3-like [Setaria italica]	-	GO:0043231//intracellular membrane-bounded organelle;GO:0031234//extrinsic to internal side of plasma membrane	GO:0060089	GO:0007017//microtubule-based process;GO:0016458//gene silencing;GO:0044786;GO:0001558//regulation of cell growth;GO:0035966;GO:0008283//cell proliferation;GO:0006305;GO:0019953//sexual reproduction;GO:0006511//ubiquitin-dependent protein catabolic process;GO:0010564//regulation of cell cycle process;GO:0007154//cell communication;GO:0043623//cellular protein complex assembly;GO:0034968//histone …
Unigene0045700	1017	479	49	46.06916374	4.101913158	-3.489432556	Down	1.66E-103	3.31E-101	Os03g0733600 [Oryza sativa Japonica Group]	-	-	-	GO:0048827//phyllome development
Unigene0003788	288	39	4	13.24548569	1.182439252	-3.485662773	Down	1.24E-09	3.64E-08	--	-	-	-	-
Unigene0045289	645	39	4	5.914263376	0.527972875	-3.485662773	Down	1.24E-09	3.64E-08	OSIGBa0134P10.4 [Oryza sativa Indica Group]	-	-	-	-
Unigene0089838	1193	97	10	7.952928152	0.713626372	-3.478245302	Down	4.49E-22	3.67E-20	lipase class 3 family protein-like [Oryza sativa Japonica Group]	-	-	-	-
Unigene0131414	1431	58	6	3.964460802	0.356962793	-3.473279049	Down	1.06E-13	5.41E-12	PREDICTED: histidine-containing phosphotransfer protein 6 [Vitis vinifera]	ko04075//Plant hormone signal transduction	-	-	-
Unigene0065656	461	29	3	6.153083956	0.554027936	-3.473279049	Down	1.96E-07	4.36E-06	ARM repeat superfamily protein [Theobroma cacao]	-	-	-	-
Unigene0032196	448	29	3	6.331633267	0.570104639	-3.473279049	Down	1.96E-07	4.36E-06	Uncharacterized protein TCM_019750 [Theobroma cacao]	-	-	-	-
Unigene0135638	1576	135	14	8.378636006	0.756280943	-3.469721229	Down	4.03E-30	4.15E-28	Os07g0592600 [Oryza sativa Japonica Group]	ko04075//Plant hormone signal transduction	-	GO:0003824//catalytic activity	-
Unigene0106804	1549	19	2	1.199769871	0.109923339	-3.448188068	Down	3.25E-05	0.000479325	O-fucosyltransferase family protein isoform 2 [Theobroma cacao]	-	GO:0043231//intracellular membrane-bounded organelle	GO:0003676//nucleic acid binding;GO:0001071//nucleic acid binding transcription factor activity;GO:0016740//transferase activity	GO:0006351//transcription, DNA-dependent
Unigene0110772	739	19	2	2.514808566	0.230407649	-3.448188068	Down	3.25E-05	0.000478592	P20Sh148J07 [Saccharum hybrid cultivar R570]	-	GO:0031224//intrinsic to membrane	GO:0046872//metal ion binding	GO:0044763
Unigene0056593	1490	19	2	1.247277537	0.114276008	-3.448188068	Down	3.25E-05	0.000479178	Os05g0422600 [Oryza sativa Japonica Group]	-	-	-	-
Unigene0029553	495	19	2	3.754431374	0.343982328	-3.448188068	Down	3.25E-05	0.000479398	somatic embryogenesis receptor-like kinase [Ananas comosus]	-	-	-	-
Unigene0072511	670	19	2	2.773796314	0.254136197	-3.448188068	Down	3.25E-05	0.000479251	--	-	-	-	-
Unigene0111357	344	19	2	5.402452122	0.494974571	-3.448188068	Down	3.25E-05	0.000479105	--	-	-	-	-
Unigene0057108	583	19	2	3.187724751	0.292060467	-3.448188068	Down	3.25E-05	0.000479031	Os05g0529000 [Oryza sativa Japonica Group]	-	-	-	-
Unigene0009857	2488	19	2	0.746962834	0.068436999	-3.448188068	Down	3.25E-05	0.000478812	Os09g0394100 [Oryza sativa Japonica Group]	ko04146//Peroxisome;ko00640//Propanoate metabolism;ko00410//beta-Alanine metabolism	-	GO:0016829//lyase activity;GO:0004672//protein kinase activity;GO:0097159;GO:1901363;GO:0036094	GO:0044260;GO:0006796//phosphate-containing compound metabolic process;GO:0044255//cellular lipid metabolic process
Unigene0025777	661	19	2	2.811563586	0.257596448	-3.448188068	Down	3.25E-05	0.000478519	--	-	-	-	-
Unigene0084286	337	19	2	5.514669229	0.505255942	-3.448188068	Down	3.25E-05	0.000478665	--	-	-	-	-
Unigene0115735	3568	19	2	0.520864218	0.047721764	-3.448188068	Down	3.25E-05	0.000478885	DNA polymerase III subunit gamma/tau [Triticum urartu]	-	-	-	-
Unigene0031138	471	19	2	3.945739979	0.36151009	-3.448188068	Down	3.25E-05	0.000478738	--	-	-	-	-
Unigene0045656	650	38	4	5.718287785	0.523911546	-3.448188068	Down	2.44E-09	6.88E-08	PREDICTED: long chain acyl-CoA synthetase 1-like [Brachypodium distachyon]	ko04146//Peroxisome;ko00071//Fatty acid metabolism;ko03320//PPAR signaling pathway;ko04920//Adipocytokine signaling pathway	GO:0043231//intracellular membrane-bounded organelle	GO:0015645//fatty acid ligase activity	GO:0006631//fatty acid metabolic process;GO:0009886//post-embryonic morphogenesis;GO:0033554//cellular response to stress;GO:0009059//macromolecule biosynthetic process;GO:0009814//defense response, incompatible interaction
Unigene0048500	357	19	2	5.205724174	0.476950287	-3.448188068	Down	3.25E-05	0.000478958	--	-	-	-	-
Unigene0029920	450	66	7	14.34587988	1.324331962	-3.437299752	Down	2.72E-15	1.63E-13	PREDICTED: cytochrome P450 77A3-like [Setaria italica]	ko00627//Aminobenzoate degradation;ko00903//Limonene and pinene degradation;ko00945//Stilbenoid, diarylheptanoid and gingerol biosynthesis;ko00624//Polycyclic aromatic hydrocarbon degradation;ko00363//Bisphenol degradation	-	-	-
Unigene0067910	1269	47	5	3.62269694	0.335443759	-3.432921311	Down	3.11E-11	1.07E-09	tropinone reductase I, partial [Dendrobium nobile]	ko00960//Tropane, piperidine and pyridine alkaloid biosynthesis	-	GO:0016491//oxidoreductase activity	GO:0044710
Unigene0108825	902	56	6	6.072636112	0.566312369	-3.422652976	Down	4.03E-13	1.83E-11	PREDICTED: serine/arginine repetitive matrix protein 1-like [Setaria italica]	-	-	-	-
Unigene0021531	567	28	3	4.830262586	0.450453048	-3.422652976	Down	3.84E-07	8.17E-06	--	-	-	-	-
Unigene0043986	359	1056	114	287.716811	27.03471137	-3.41176466	Down	1.35E-221	3.54E-219	snakin-1 [Solanum bulbocastanum]	-	GO:0043231//intracellular membrane-bounded organelle	-	GO:0009725//response to hormone stimulus;GO:0044699
Unigene0058837	433	37	4	8.358139129	0.786472297	-3.40971392	Down	4.76E-09	1.30E-07	TPA: terminal ear1 [Zea mays]	-	-	GO:0003676//nucleic acid binding	-
Unigene0031447	2080	37	4	1.73993954	0.163722358	-3.40971392	Down	4.76E-09	1.30E-07	--	-	-	-	-
Unigene0032379	369	46	5	12.19346775	1.15359927	-3.401894416	Down	6.06E-11	2.02E-09	Os05g0205100 [Oryza sativa Japonica Group]	-	-	-	-
Unigene0100434	232	82	9	34.57177166	3.302675153	-3.387887558	Down	1.82E-18	1.31E-16	PREDICTED: cytochrome P450 78A4 [Vitis vinifera]	-	-	-	-
Unigene0023541	1146	364	40	31.06794548	2.971575084	-3.3861271	Down	5.36E-77	9.46E-75	Os03g0184500 [Oryza sativa Japonica Group]	-	-	-	GO:0006351//transcription, DNA-dependent
Unigene0017692	572	18	2	3.078025721	0.297677015	-3.370185556	Down	6.38E-05	0.00087102	--	-	-	-	-
Unigene0056765	937	18	2	1.879008231	0.181719586	-3.370185556	Down	6.38E-05	0.000872134	PREDICTED: probable WRKY transcription factor 46 [Vitis vinifera]	-	-	-	-
Unigene0101775	761	18	2	2.313575181	0.223746718	-3.370185556	Down	6.38E-05	0.000872258	Os07g0686100 [Oryza sativa Japonica Group]	ko04075//Plant hormone signal transduction	-	-	-
Unigene0098304	2370	36	4	1.485764315	0.143688821	-3.370185556	Down	9.28E-09	2.45E-07	H0525G02.4 [Oryza sativa Indica Group]	-	-	-	-
Unigene0020916	372	18	2	4.73287826	0.45771842	-3.370185556	Down	6.38E-05	0.000871515	--	-	-	-	-
Unigene0001395	462	18	2	3.810888989	0.368552494	-3.370185556	Down	6.38E-05	0.000871391	--	-	-	-	-
Unigene0023596	344	18	2	5.118112537	0.494974571	-3.370185556	Down	6.38E-05	0.000870773	PREDICTED: glycerol-3-phosphate acyltransferase 6 [Vitis vinifera]	ko00564//Glycerophospholipid metabolism;ko00561//Glycerolipid metabolism	GO:0043231//intracellular membrane-bounded organelle	GO:0008374//O-acyltransferase activity;GO:0042578//phosphoric ester hydrolase activity	GO:0009059//macromolecule biosynthetic process;GO:0046471//phosphatidylglycerol metabolic process;GO:0009791//post-embryonic development
Unigene0092271	2001	18	2	0.879875419	0.08509308	-3.370185556	Down	6.38E-05	0.000871762	--	-	-	-	-
Unigene0012837	2007	18	2	0.877244999	0.084838691	-3.370185556	Down	6.38E-05	0.00087065	Os06g0472900 [Oryza sativa Japonica Group]	-	GO:0043231//intracellular membrane-bounded organelle	GO:0016209//antioxidant activity	-
Unigene0063089	423	18	2	4.162247548	0.402532511	-3.370185556	Down	6.38E-05	0.000871886	--	-	-	-	-
Unigene0136894	2727	18	2	0.645629158	0.062439036	-3.370185556	Down	6.38E-05	0.000871639	Os09g0489200 [Oryza sativa Japonica Group]	-	-	-	-
Unigene0108827	856	36	4	4.113623161	0.397830029	-3.370185556	Down	9.28E-09	2.45E-07	OSJNBb0085F13.7 [Oryza sativa Japonica Group]	-	-	-	-
Unigene0068934	642	27	3	4.113623161	0.397830029	-3.370185556	Down	7.51E-07	1.53E-05	PREDICTED: uncharacterized LOC101208882 [Cucumis sativus]	-	GO:0043231//intracellular membrane-bounded organelle	-	-
Unigene0093050	349	27	3	7.567180714	0.731824867	-3.370185556	Down	7.51E-07	1.53E-05	--	-	-	-	-
Unigene0057766	370	18	2	4.758461386	0.460192574	-3.370185556	Down	6.38E-05	0.000870526	PREDICTED: F-box/kelch-repeat protein At1g23390-like [Brachypodium distachyon]	-	-	-	-
Unigene0071122	446	18	2	3.947602495	0.381774108	-3.370185556	Down	6.38E-05	0.000870897	TMV-MP30 binding protein 2C [Zea mays]	-	-	-	-
Unigene0062413	461	27	3	5.728733338	0.554027936	-3.370185556	Down	7.51E-07	1.53E-05	--	-	-	-	-
Unigene0074311	517	162	18	30.6492774	2.964103038	-3.370185556	Down	5.63E-35	6.39E-33	phi-1-like phosphate-induced protein [Zea mays]	-	GO:0043231//intracellular membrane-bounded organelle	-	-
Unigene0045204	503	171	19	33.25246873	3.215858642	-3.370185556	Down	7.74E-37	9.07E-35	Os01g0226700 [Oryza sativa Japonica Group]	-	-	-	-
Unigene0056324	555	18	2	3.17230759	0.306795049	-3.370185556	Down	6.38E-05	0.000871144	--	-	-	-	-
Unigene0071169	1049	36	4	3.356779243	0.324635371	-3.370185556	Down	9.28E-09	2.45E-07	acidic cellulase [Citrus sinensis]	-	-	-	-
Unigene0023812	966	18	2	1.822599081	0.176264236	-3.370185556	Down	6.38E-05	0.000871268	--	-	-	-	-
Unigene0098320	1043	18	2	1.688044787	0.16325144	-3.370185556	Down	6.38E-05	0.00087201	rapid alkalinization factor 1 precursor [Zea mays]	-	-	-	-
Unigene0074819	464	134	15	28.24766709	2.752229294	-3.359459149	Down	4.23E-29	4.27E-27	Disease resistance family protein / LRR family protein [Theobroma cacao]	-	-	-	-
Unigene0003142	686	9776	1096	1393.90394	136.0184348	-3.357257041	Down	0	0	phospholipid transfer protein 1 [Zea diploperennis]	-	GO:0043231//intracellular membrane-bounded organelle	GO:0005488//binding	GO:0051234//establishment of localization;GO:0010876
Unigene0040437	943	107	12	11.09859115	1.083380184	-3.35676504	Down	1.68E-23	1.46E-21	Os05g0506000 [Oryza sativa Japonica Group]	-	-	-	-
Unigene0138073	1125	80	9	6.955578124	0.681085009	-3.352263648	Down	6.86E-18	4.78E-16	PREDICTED: probable leucine-rich repeat receptor-like protein kinase IMK3-like [Fragaria vesca subsp. vesca]	-	-	-	-
Unigene0091282	553	469	53	82.95517423	8.159472308	-3.345784212	Down	1.14E-97	2.20E-95	S-adenosyl-L-methionine-dependent methyltransferases superfamily protein [Theobroma cacao]	-	-	-	-
Unigene0047315	455	88	10	18.9176438	1.871112663	-3.337764078	Down	1.78E-19	1.32E-17	Os06g0133500 [Oryza sativa Japonica Group]	-	-	-	-
Unigene0056397	467	35	4	7.330725071	0.729213072	-3.329543571	Down	1.80E-08	4.60E-07	PREDICTED: lysM domain receptor-like kinase 4-like [Setaria italica]	-	GO:0043231//intracellular membrane-bounded organelle	GO:0004672//protein kinase activity;GO:0032550	GO:0006796//phosphate-containing compound metabolic process;GO:0006464//protein modification process;GO:0044036
Unigene0099099	2830	70	8	2.41939831	0.240666081	-3.329543571	Down	9.96E-16	6.15E-14	PREDICTED: protein TPX2-like isoform X2 [Setaria italica]	-	GO:0044446//intracellular organelle part	-	GO:0000278//mitotic cell cycle;GO:0007010//cytoskeleton organization;GO:0016458//gene silencing;GO:0016570//histone modification;GO:0006461//protein complex assembly;GO:0043414//macromolecule methylation;GO:0022402//cell cycle process;GO:0006260//DNA replication
Unigene0020444	367	35	4	9.328197842	0.927908732	-3.329543571	Down	1.80E-08	4.60E-07	--	-	-	-	-
Unigene0060035	288	131	15	44.49124679	4.434147196	-3.32679296	Down	3.06E-28	3.03E-26	--	-	-	-	-
Unigene0015390	1344	26	3	1.892212241	0.19003488	-3.315737772	Down	1.46E-06	2.82E-05	PREDICTED: cell cycle checkpoint protein RAD17-like [Vitis vinifera]	-	-	-	-
Unigene0040300	581	26	3	4.377165666	0.439598758	-3.315737772	Down	1.46E-06	2.82E-05	Os05g0215066 [Oryza sativa Japonica Group]	-	GO:0043231//intracellular membrane-bounded organelle	-	GO:0009628//response to abiotic stimulus;GO:0006950//response to stress
Unigene0052984	770	26	3	3.302770457	0.331697245	-3.315737772	Down	1.46E-06	2.82E-05	cyclin [Oryza sativa]	ko04110//Cell cycle;ko04914//Progesterone-mediated oocyte maturation;ko04115//p53 signaling pathway	GO:0043231//intracellular membrane-bounded organelle	GO:0019900//kinase binding	GO:0000278//mitotic cell cycle;GO:0051726//regulation of cell cycle
Unigene0073660	825	26	3	3.08258576	0.309584095	-3.315737772	Down	1.46E-06	2.82E-05	PREDICTED: dentin matrix acidic phosphoprotein 1-like isoform X3 [Setaria italica]	-	-	-	-
Unigene0122387	1126	52	6	4.517110571	0.453653425	-3.315737772	Down	5.74E-12	2.15E-10	LOB domain-containing protein 6 [Zea mays]	-	-	-	-
Unigene0092895	1137	26	3	2.236704707	0.224632259	-3.315737772	Down	1.46E-06	2.82E-05	PREDICTED: cis-zeatin O-glucosyltransferase 1-like [Brachypodium distachyon]	ko00908//Zeatin biosynthesis	-	GO:0016757//transferase activity, transferring glycosyl groups	-
Unigene0113675	2018	147	17	7.125116033	0.71719804	-3.312470058	Down	2.14E-31	2.27E-29	Os02g0729300 [Oryza sativa Japonica Group]	-	-	-	-
Unigene0057149	1745	60	7	3.363191428	0.341518271	-3.299796228	Down	1.46E-13	7.22E-12	Os05g0198000 [Oryza sativa Japonica Group]	-	-	-	-
Unigene0093491	1011	179	21	17.31799635	1.768395796	-3.291758909	Down	1.06E-37	1.27E-35	Os03g0216900 [Oryza sativa Japonica Group]	-	GO:0043231//intracellular membrane-bounded organelle	-	-
Unigene0100426	420	119	14	27.71363159	2.837854205	-3.287723396	Down	1.61E-25	1.50E-23	Cytochrome P450, family 78, subfamily A, polypeptide 5 [Theobroma cacao]	ko00627//Aminobenzoate degradation;ko00903//Limonene and pinene degradation;ko00945//Stilbenoid, diarylheptanoid and gingerol biosynthesis;ko00624//Polycyclic aromatic hydrocarbon degradation;ko00363//Bisphenol degradation	-	-	-
Unigene0023403	989	51	6	5.043936993	0.516495204	-3.287723396	Down	1.11E-11	4.04E-10	PREDICTED: thiol protease SEN102-like [Setaria italica]	ko04142//Lysosome;ko04145//Phagosome;ko04612//Antigen processing and presentation;ko05323//Rheumatoid arthritis	-	-	-
Unigene0060901	792	59	7	7.28656089	0.752461342	-3.275548682	Down	2.81E-13	1.32E-11	Lysine decarboxylase family protein isoform 2 [Theobroma cacao]	-	GO:0044444//cytoplasmic part;GO:0043231//intracellular membrane-bounded organelle	GO:0003824//catalytic activity	-
Unigene0027269	1179	143	17	11.86364112	1.227570521	-3.27266905	Down	2.95E-30	3.04E-28	PREDICTED: sucrose synthase 1-like [Setaria italica]	ko00500//Starch and sucrose metabolism	-	-	-
Unigene0073029	1169	42	5	3.514232959	0.364138692	-3.270649882	Down	8.59E-10	2.55E-08	--	-	-	-	-
Unigene0009902	771	67	8	8.499946516	0.883378741	-3.266349745	Down	7.17E-15	4.16E-13	Os03g0672400 [Oryza sativa Japonica Group]	-	-	-	-
Unigene0091370	1035	192	23	18.14498641	1.891902804	-3.261661099	Down	5.35E-40	6.64E-38	Os03g0133000 [Oryza sativa Japonica Group]	-	-	-	-
Unigene0057593	771	75	9	9.514865503	0.993801084	-3.259154243	Down	1.84E-16	1.19E-14	PREDICTED: beta-galactosidase 2-like [Setaria italica]	-	-	-	-
Unigene0017453	679	50	6	7.202711147	0.752303029	-3.259154243	Down	2.14E-11	7.51E-10	--	-	-	-	-
Unigene0076464	531	25	3	4.605123228	0.480992238	-3.259154243	Down	2.84E-06	5.22E-05	--	-	-	-	-
Unigene0023334	454	25	3	5.386168357	0.562570217	-3.259154243	Down	2.84E-06	5.22E-05	PREDICTED: LRR receptor-like serine/threonine-protein kinase ERECTA-like [Setaria italica]	-	GO:0043231//intracellular membrane-bounded organelle	-	GO:0007154//cell communication
Unigene0056398	801	190	23	23.2015422	2.44459351	-3.246554207	Down	1.97E-39	2.41E-37	PREDICTED: lysM domain receptor-like kinase 4-like [Setaria italica]	-	-	GO:0004672//protein kinase activity;GO:0032550	GO:0006796//phosphate-containing compound metabolic process;GO:0006464//protein modification process;GO:0044036
Unigene0058737	917	197	24	21.01322249	2.228195232	-3.237349873	Down	1.01E-40	1.26E-38	Os02g0816000 [Oryza sativa Japonica Group]	-	-	-	-
Unigene0089210	849	41	5	4.723587176	0.501387669	-3.235884464	Down	1.66E-09	4.76E-08	Os02g0751900 [Oryza sativa Japonica Group]	-	GO:0044424//intracellular part	GO:0016868//intramolecular transferase activity, phosphotransferases	GO:0006007//glucose catabolic process;GO:0046488//phosphatidylinositol metabolic process;GO:0010053//root epidermal cell differentiation;GO:0046838//phosphorylated carbohydrate dephosphorylation;GO:0043647//inositol phosphate metabolic process;GO:0009826//unidimensional cell growth;GO:0009664//plant-type cell wall organization;GO:0000904//cell morphogenesis involved in differentiation
Unigene0102352	883	41	5	4.541704997	0.482081688	-3.235884464	Down	1.66E-09	4.77E-08	PREDICTED: GDSL esterase/lipase At5g03820-like [Vitis vinifera]	-	-	-	-
Unigene0074811	1113	346	43	30.40721906	3.289157165	-3.208624027	Down	9.29E-70	1.58E-67	PREDICTED: LRR receptor-like serine/threonine-protein kinase FLS2-like [Vitis vinifera]	-	-	-	-
Unigene0007813	1696	321	40	18.51292121	2.007915711	-3.204761947	Down	9.20E-65	1.50E-62	PREDICTED: probable 3-ketoacyl-CoA synthase 2-like [Brachypodium distachyon]	-	-	-	-
[truncated: 1,789 more rows]
