# Supplementary material for: De novo Transcriptome Assembly of Floral Buds of Pineapple and Identification of Differentially Expressed Genes in Response to Ethephon Induction
Source: Front Plant Sci. 2016 Feb 26;7:203. doi: 10.3389/fpls.2016.00203 (PMC4767906; doi:10.3389/fpls.2016.00203)
Supplement: Additional File 5 — DEGs in the comparison of T2 with Ct. [file DataSheet5.xls]

GeneID	Gene_length	Ct-Expression	T2-Expression	Ct-RPKM	T2-RPKM	log2 Ratio(T2/CK)	Up-Down-Regulation(T2/CK)	P-value	FDR	Description	Pathway	GO Component	GO Function	GO Process
Unigene0077614	239	0	241	0.001	95.65334613	16.54552782	Up	0	0	MADS-box transcription factor 18 [Triticum urartu]	-	GO:0043231//intracellular membrane-bounded organelle	GO:0003676//nucleic acid binding;GO:0001071//nucleic acid binding transcription factor activity;GO:0005515//protein binding	GO:0006351//transcription, DNA-dependent
Unigene0058964	1004	0	287	0.001	27.11622378	14.72686866	Up	0	0	MADS box transcription factor [Elaeis guineensis]	-	GO:0043231//intracellular membrane-bounded organelle	GO:0003676//nucleic acid binding;GO:0001071//nucleic acid binding transcription factor activity;GO:0005515//protein binding	GO:0048869;GO:0009791//post-embryonic development;GO:0006351//transcription, DNA-dependent
Unigene0003817	285	0	54	0.001	17.97338699	14.13357468	Up	0	0	--	-	-	-	-
Unigene0041275	229	0	33	0.001	13.66971572	13.73869562	Up	1.95E-10	7.21E-09	--	-	-	-	-
Unigene0024206	653	0	59	0.001	8.570770296	13.06520916	Up	0	0	PREDICTED: B-box zinc finger protein 20-like isoform X2 [Setaria italica]	-	-	-	-
Unigene0048350	342	0	30	0.001	8.321012493	13.02254337	Up	1.49E-09	5.02E-08	--	-	-	-	-
Unigene0022943	344	0	29	0.001	7.99688003	12.96522153	Up	2.94E-09	9.53E-08	(3S)-linalool/(E)-nerolidol synthase [Vitis vinifera]	-	-	GO:0016829//lyase activity	-
Unigene0056827	463	0	39	0.001	7.990328628	12.96403912	Up	3.34E-12	1.53E-10	DNA binding-like protein [Theobroma cacao]	-	GO:0043231//intracellular membrane-bounded organelle	-	-
Unigene0048460	205	0	17	0.001	7.866401079	12.94148803	Up	1.00E-05	0.000188981	lipase [Elaeis guineensis]	-	-	GO:0016298//lipase activity	GO:0044238//primary metabolic process
Unigene0088559	327	0	25	0.001	7.252258595	12.82421465	Up	4.43E-08	1.24E-06	--	-	-	-	-
Unigene0098691	310	0	22	0.001	6.731967527	12.7168125	Up	3.38E-07	8.28E-06	Uncharacterized protein TCM_033423 [Theobroma cacao]	-	-	-	-
Unigene0075773	256	0	18	0.001	6.669811577	12.70343029	Up	5.09E-06	0.000101928	--	-	-	-	-
Unigene0110621	382	0	26	0.001	6.456408647	12.65651618	Up	2.25E-08	6.53E-07	--	-	-	-	-
Unigene0086160	492	0	33	0.001	6.362530285	12.6353849	Up	1.95E-10	7.21E-09	PREDICTED: nudix hydrolase 2-like isoform X3 [Setaria italica]	-	GO:0044444//cytoplasmic part;GO:0043231//intracellular membrane-bounded organelle	GO:0000166//nucleotide binding;GO:0004551//nucleotide diphosphatase activity	-
Unigene0114415	1152	0	66	0.001	5.434661285	12.40797441	Up	0	0	PREDICTED: bidirectional sugar transporter SWEET16-like [Setaria italica]	-	-	-	-
Unigene0058089	264	0	15	0.001	5.389746729	12.39600177	Up	3.89E-05	0.000642718	--	-	-	-	-
Unigene0048102	336	0	18	0.001	5.081761201	12.31111287	Up	5.09E-06	0.000101906	--	-	-	-	-
Unigene0089653	311	0	16	0.001	4.880233694	12.25273452	Up	1.98E-05	0.000349329	PREDICTED: low-temperature-induced 65 kDa protein-like [Vitis vinifera]	-	-	-	-
Unigene0065613	374	0	19	0.001	4.819067663	12.23453834	Up	2.59E-06	5.47E-05	--	-	-	-	-
Unigene0049674	499	0	25	0.001	4.752482085	12.21446547	Up	4.43E-08	1.24E-06	--	-	-	-	-
Unigene0023105	364	0	18	0.001	4.690856494	12.19563565	Up	5.09E-06	0.000101991	--	-	-	-	-
Unigene0037830	305	0	15	0.001	4.665223398	12.18773045	Up	3.89E-05	0.000641944	--	-	-	-	-
Unigene0092605	427	0	20	0.001	4.443069903	12.11734112	Up	1.31E-06	2.95E-05	--	-	-	-	-
Unigene0089800	349	0	16	0.001	4.348861544	12.08642206	Up	1.98E-05	0.000349587	--	-	-	-	-
Unigene0032387	525	0	24	0.001	4.336436225	12.08229418	Up	8.72E-08	2.34E-06	flowering locus T protein [Ananas comosus]	-	-	-	-
Unigene0023196	423	0	19	0.001	4.260830511	12.05691895	Up	2.59E-06	5.47E-05	--	-	-	-	-
Unigene0114428	567	0	25	0.001	4.182519507	12.03015655	Up	4.43E-08	1.24E-06	--	-	-	-	-
Unigene0043824	552	0	24	0.001	4.124327931	12.00994333	Up	8.72E-08	2.34E-06	--	-	-	-	-
Unigene0111034	529	0	23	0.001	4.124327931	12.00994333	Up	1.72E-07	4.41E-06	--	-	-	-	-
Unigene0001818	695	0	30	0.001	4.094656508	11.99952672	Up	1.49E-09	5.02E-08	--	-	-	-	-
Unigene0052255	707	0	30	0.001	4.025157387	11.97482948	Up	1.49E-09	5.01E-08	PHD finger family [Brachypodium distachyon]	-	-	GO:0004672//protein kinase activity;GO:0046914//transition metal ion binding	GO:0012501//programmed cell death;GO:0033554//cellular response to stress;GO:0050794//regulation of cellular process
Unigene0107911	499	0	20	0.001	3.801985668	11.89253738	Up	1.31E-06	2.94E-05	--	-	-	-	-
Unigene0072464	431	0	17	0.001	3.741559678	11.86942407	Up	1.00E-05	0.000188944	--	-	-	-	-
Unigene0102105	460	0	18	0.001	3.711895138	11.85794024	Up	5.09E-06	0.00010197	sulphate transporter [Triticum aestivum]	-	-	-	-
Unigene0029756	398	0	15	0.001	3.575108383	11.80377126	Up	3.89E-05	0.000642165	--	-	-	-	-
Unigene0030009	478	0	18	0.001	3.57211666	11.80256348	Up	5.09E-06	0.000102055	--	-	-	-	-
Unigene0114397	404	0	15	0.001	3.522012714	11.7821844	Up	3.89E-05	0.000641503	--	-	-	-	-
Unigene0132046	570	0	21	0.001	3.494825247	11.7710046	Up	6.66E-07	1.56E-05	--	-	-	-	-
Unigene0018109	823	0	30	0.001	3.457820501	11.75564726	Up	1.49E-09	5.02E-08	Os02g0530850 [Oryza sativa Japonica Group]	-	-	-	-
Unigene0062732	414	0	15	0.001	3.436939943	11.74690893	Up	3.89E-05	0.000642607	--	-	-	-	-
Unigene0046044	419	0	15	0.001	3.39592634	11.72958945	Up	3.89E-05	0.000641723	--	-	-	-	-
Unigene0001053	536	0	19	0.001	3.362558407	11.71534361	Up	2.59E-06	5.47E-05	--	-	-	-	-
Unigene0061035	526	0	18	0.001	3.246144037	11.6645113	Up	5.09E-06	0.000102034	--	-	-	-	-
Unigene0038665	562	0	19	0.001	3.206995207	11.64700648	Up	2.59E-06	5.47E-05	phosphofructokinase [Elaeis oleifera]	ko00010//Glycolysis / Gluconeogenesis;ko00051//Fructose and mannose metabolism;ko00052//Galactose metabolism;ko00680//Methane metabolism;ko00030//Pentose phosphate pathway	GO:0043231//intracellular membrane-bounded organelle;GO:0043234//protein complex;GO:0044444//cytoplasmic part	GO:0032550;GO:0008443//phosphofructokinase activity	GO:0006007//glucose catabolic process;GO:0009913//epidermal cell differentiation;GO:0006796//phosphate-containing compound metabolic process
Unigene0062443	837	0	28	0.001	3.173318026	11.6317764	Up	5.79E-09	1.81E-07	Os12g0543600 [Oryza sativa Japonica Group]	-	GO:0043231//intracellular membrane-bounded organelle	GO:0016647//oxidoreductase activity, acting on the CH-NH group of donors, oxygen as acceptor	GO:0044710
Unigene0031580	511	0	16	0.001	2.970161798	11.53632581	Up	1.98E-05	0.000349458	pentatricopeptide (PPR) repeat-containing protein-like [Oryza sativa Japonica Group]	-	GO:0043231//intracellular membrane-bounded organelle	-	-
Unigene0064367	506	0	15	0.001	2.812041771	11.45740231	Up	3.89E-05	0.000642054	--	-	-	-	-
Unigene0091903	512	0	15	0.001	2.779088157	11.44039588	Up	3.89E-05	0.000642829	--	-	-	-	-
Unigene0025711	707	0	20	0.001	2.683438258	11.38986698	Up	1.31E-06	2.94E-05	--	-	-	-	-
Unigene0017897	607	0	17	0.001	2.656692292	11.37541542	Up	1.00E-05	0.00018887	--	-	-	-	-
Unigene0075801	1360	0	37	0.001	2.580737551	11.33356772	Up	1.30E-11	5.42E-10	lipase [Elaeis guineensis]	-	-	GO:0016787//hydrolase activity	-
Unigene0093104	1005	0	27	0.001	2.548465319	11.315413	Up	1.14E-08	3.45E-07	PREDICTED: gamma-soluble NSF attachment protein-like isoform X1 [Setaria italica]	-	GO:0043231//intracellular membrane-bounded organelle;GO:0016020//membrane	-	GO:0015031//protein transport
Unigene0132144	1693	0	45	0.001	2.521369999	11.29999213	Up	5.62E-14	3.39E-12	MADS box transcription factor [Elaeis guineensis]	-	-	GO:0005488//binding	GO:0006351//transcription, DNA-dependent
Unigene0033658	598	0	15	0.001	2.37941996	11.21639421	Up	3.89E-05	0.000642386	PREDICTED: reticuline oxidase-like protein-like [Vitis vinifera]	-	-	GO:0046872//metal ion binding;GO:0003676//nucleic acid binding;GO:0016740//transferase activity	GO:0006259//DNA metabolic process
Unigene0012780	1260	0	31	0.001	2.333845885	11.18849358	Up	7.58E-10	2.62E-08	Gag protease polyprotein-like protein [Theobroma cacao]	-	-	-	-
Unigene0114059	677	0	16	0.001	2.24187988	11.13049327	Up	1.98E-05	0.000349393	--	-	-	-	-
Unigene0061527	639	0	15	0.001	2.226749822	11.12072376	Up	3.89E-05	0.000641834	--	-	-	-	-
Unigene0114386	982	0	23	0.001	2.221761177	11.11748803	Up	1.72E-07	4.41E-06	--	-	-	-	-
Unigene0001052	774	0	18	0.001	2.20603587	11.10724053	Up	5.09E-06	0.000102013	--	-	-	-	-
Unigene0100302	708	0	16	0.001	2.143718473	11.06589974	Up	1.98E-05	0.000349651	PREDICTED: formin-like protein 5-like [Solanum lycopersicum]	-	-	-	-
Unigene0071117	757	0	17	0.001	2.130267135	11.05681864	Up	1.00E-05	0.000188907	Os01g0823400 [Oryza sativa Japonica Group]	ko03013//RNA transport;ko03015//mRNA surveillance pathway	GO:0005634//nucleus	GO:0005488//binding	-
Unigene0050155	678	0	15	0.001	2.098662443	11.03525442	Up	3.89E-05	0.000642275	phytoene synthase [Lilium lancifolium]	-	-	-	-
Unigene0043997	692	0	15	0.001	2.056203954	11.00576766	Up	3.89E-05	0.000641613	--	-	-	-	-
Unigene0112634	1132	0	24	0.001	2.011156376	10.97380955	Up	8.72E-08	2.34E-06	--	-	-	-	-
Unigene0122509	965	0	20	0.001	1.966000879	10.94104825	Up	1.31E-06	2.95E-05	--	-	-	-	-
Unigene0001198	842	0	16	0.001	1.802556626	10.81582887	Up	1.98E-05	0.000349522	--	-	-	-	-
Unigene0006844	843	0	16	0.001	1.800418362	10.81411647	Up	1.98E-05	0.000349781	--	-	-	-	-
Unigene0066859	795	0	15	0.001	1.789802687	10.80558483	Up	3.89E-05	0.000642497	aberrant pollen transmission 1 [Zea mays]	-	-	-	-
Unigene0041364	1422	0	26	0.001	1.734422013	10.76023926	Up	2.25E-08	6.53E-07	PREDICTED: IAA-amino acid hydrolase ILR1-like 6-like [Vitis vinifera]	-	-	-	-
Unigene0003370	1330	0	23	0.001	1.640428177	10.67985671	Up	1.72E-07	4.41E-06	ACT domain repeat 1 isoform 2 [Theobroma cacao]	-	-	-	-
Unigene0031178	1103	0	16	0.001	1.376022374	10.42628821	Up	1.98E-05	0.000349265	PREDICTED: UDP-glucuronic acid decarboxylase 2-like [Setaria italica]	-	-	-	-
Unigene0011034	2249	0	30	0.001	1.26535628	10.30532794	Up	1.49E-09	5.02E-08	Epoxide hydrolase 2 [Triticum urartu]	-	-	-	-
Unigene0075790	1548	0	20	0.001	1.225575484	10.25924363	Up	1.31E-06	2.94E-05	lipase [Elaeis guineensis]	-	-	-	-
Unigene0030747	1267	0	16	0.001	1.197910559	10.22630448	Up	1.98E-05	0.000349716	Os12g0548100 [Oryza sativa Japonica Group]	-	-	-	-
Unigene0041719	1703	0	18	0.001	1.002625815	9.969567571	Up	5.09E-06	0.000101949	PREDICTED: probable peptide/nitrate transporter At1g59740-like [Vitis vinifera]	-	GO:0031224//intrinsic to membrane	-	GO:0051707//response to other organism;GO:0015833//peptide transport
Unigene0026567	2254	0	20	0.001	0.841699578	9.717161584	Up	1.31E-06	2.95E-05	PREDICTED: tubby-like F-box protein 8-like [Vitis vinifera]	-	-	GO:0003824//catalytic activity	-
Unigene0087619	2381	0	21	0.001	0.836644431	9.708470806	Up	6.66E-07	1.56E-05	PREDICTED: scarecrow-like protein 1-like [Brachypodium distachyon]	-	-	-	-
Unigene0066960	2126	20	2785	0.920158207	124.2633234	7.077302899	Up	2.34E-09	7.71E-08	Arginine decarboxylase [Aegilops tauschii]	ko00330//Arginine and proline metabolism	-	GO:0016829//lyase activity	GO:1901564;GO:0044237//cellular metabolic process
Unigene0068670	812	4	194	0.481836539	22.66348674	5.555682223	Up	4.32E-05	0.000701953	Os04g0554600 [Oryza sativa Japonica Group]	-	GO:0043231//intracellular membrane-bounded organelle	GO:0005488//binding	GO:0010876
Unigene0030707	1439	4	157	0.271891084	10.34951227	5.25039013	Up	4.32E-05	0.000702549	PREDICTED: ninja-family protein AFP3-like [Cucumis sativus]	-	-	-	-
Unigene0042105	646	11	398	1.66554333	58.44287598	5.132962383	Up	7.47E-07	1.74E-05	Os05g0442400 [Oryza sativa Japonica Group]	-	-	GO:0005488//binding	-
Unigene0097300	889	13	424	1.430333662	45.24234644	4.983250118	Up	2.13E-07	5.40E-06	Os03g0198600 [Oryza sativa Japonica Group]	-	-	-	-
Unigene0068672	826	4	126	0.473669818	14.47009969	4.933049305	Up	4.32E-05	0.00070231	Os04g0554600 [Oryza sativa Japonica Group]	-	GO:0043231//intracellular membrane-bounded organelle	GO:0005488//binding	GO:0010876
Unigene0077607	654	7	214	1.04692618	31.03966679	4.889881446	Up	8.33E-06	0.000160261	PREDICTED: agamous-like MADS-box protein AGL8-like [Cucumis sativus]	-	-	-	-
Unigene0003455	1364	6	176	0.43026166	12.23994096	4.830238499	Up	1.47E-05	0.000268438	PREDICTED: annexin D3-like [Brachypodium distachyon]	-	-	GO:0043167//ion binding	-
Unigene0054726	341	4	107	1.147364427	29.76531097	4.697236368	Up	4.32E-05	0.000702191	--	-	-	-	-
Unigene0085027	1088	9	207	0.809113379	18.04772544	4.479331337	Up	2.54E-06	5.41E-05	PREDICTED: UPF0481 protein At3g47200-like [Brachypodium distachyon]	-	-	-	-
Unigene0132252	1657	18	408	1.062541166	23.35708709	4.458269722	Up	8.62E-09	2.65E-07	PREDICTED: secologanin synthase-like [Setaria italica]	-	-	-	-
Unigene0106932	977	4	89	0.400461893	8.641247979	4.431502812	Up	4.32E-05	0.000702429	--	-	-	-	-
Unigene0048355	894	4	82	0.437641241	8.700763399	4.313321386	Up	4.32E-05	0.000702668	Os03g0231600 [Oryza sativa Japonica Group]	ko00280//Valine, leucine and isoleucine degradation;ko00290//Valine, leucine and isoleucine biosynthesis;ko00770//Pantothenate and CoA biosynthesis	-	-	-
Unigene0038532	1286	4	80	0.304238934	5.901060182	4.277697476	Up	4.32E-05	0.000701715	sieve element occlusion protein 2 [Nicotiana tabacum]	-	-	-	-
Unigene0030708	1762	7	130	0.388586675	6.998717659	4.170782272	Up	8.33E-06	0.000160229	nuclear transport factor 2 and RNA recognition motif domain-containing protein [Arabidopsis thaliana]	-	-	-	-
Unigene0065717	1035	5	85	0.472525688	7.790397204	4.043232222	Up	2.56E-05	0.000441549	PREDICTED: chlorophyllase-1-like [Setaria italica]	ko00860//Porphyrin and chlorophyll metabolism	-	-	-
Unigene0049398	657	4	67	0.595511826	9.673651967	4.021858572	Up	4.32E-05	0.000702072	PREDICTED: laccase-14 [Vitis vinifera]	-	-	-	-
Unigene0085030	762	9	145	1.155269497	18.05070033	3.96575347	Up	2.54E-06	5.41E-05	PREDICTED: UPF0481 protein At3g47200-like [Brachypodium distachyon]	-	-	-	-
Unigene0100790	1729	10	156	0.565719013	8.558755707	3.919243505	Up	1.38E-06	3.09E-05	Heat shock cognate protein 70-1 [Theobroma cacao]	ko04141//Protein processing in endoplasmic reticulum;ko03040//Spliceosome;ko04144//Endocytosis;ko05162//Measles;ko04612//Antigen processing and presentation;ko04010//MAPK signaling pathway;ko05145//Toxoplasmosis	-	GO:0032550	GO:0050896//response to stimulus
Unigene0061003	497	25	390	4.92016184	74.43706548	3.919243505	Up	8.91E-11	3.42E-09	plasma membrane intrinsic protein [Tulipa gesneriana]	-	GO:0005911//cell-cell junction;GO:0031225//anchored to membrane;GO:0043231//intracellular membrane-bounded organelle	GO:0005488//binding;GO:0005372//water transmembrane transporter activity	GO:0051234//establishment of localization;GO:0009725//response to hormone stimulus
Unigene0062647	1202	7	109	0.569625392	8.602071651	3.916598784	Up	8.33E-06	0.000160293	calmodulin-like protein [Elaeis guineensis]	ko04626//Plant-pathogen interaction	GO:0016020//membrane;GO:0044464//cell part	GO:0046872//metal ion binding	GO:0051707//response to other organism;GO:0009755//hormone-mediated signaling pathway;GO:0032787//monocarboxylic acid metabolic process;GO:0031347//regulation of defense response;GO:0033554//cellular response to stress;GO:0045087//innate immune response;GO:0035556//intracellular signal transduction
Unigene0105754	237	11	168	4.539835405	67.24220729	3.888655185	Up	7.47E-07	1.74E-05	Os04g0521100 [Oryza sativa Japonica Group]	-	-	-	-
Unigene0063832	1453	8	114	0.538542697	7.44252432	3.788659395	Up	4.63E-06	9.36E-05	PREDICTED: gibberellin 2-beta-dioxygenase-like [Setaria italica]	ko00904//Diterpenoid biosynthesis	-	-	-
Unigene0126006	1413	4	55	0.276894034	3.692338877	3.737129095	Up	4.32E-05	0.000701834	Os03g0701200 [Oryza sativa Japonica Group]	-	-	-	-
Unigene0047739	302	5	64	1.619417506	20.10268449	3.633841286	Up	2.56E-05	0.000441469	--	-	-	-	-
Unigene0051245	806	9	110	1.092202675	12.9460914	3.567204093	Up	2.54E-06	5.41E-05	--	-	-	-	-
Unigene0050541	503	4	48	0.777835526	9.052202856	3.540731882	Up	4.32E-05	0.000701599	PREDICTED: uncharacterized mitochondrial protein ymf11-like [Setaria italica]	-	GO:0043231//intracellular membrane-bounded organelle	GO:0003676//nucleic acid binding;GO:0034061	GO:0006396//RNA processing;GO:0006260//DNA replication
Unigene0032509	494	6	72	1.188009928	13.8256823	3.540731882	Up	1.47E-05	0.000268336	--	-	-	-	-
Unigene0102261	802	12	142	1.463533427	16.79557983	3.520554	Up	4.00E-07	9.70E-06	PREDICTED: U-box domain-containing protein 4-like [Brachypodium distachyon]	-	-	-	-
Unigene0114344	1092	6	70	0.537433062	6.080739899	3.500089897	Up	1.47E-05	0.000268387	PREDICTED: probable inositol oxygenase-like [Setaria italica]	ko00562//Inositol phosphate metabolism;ko00053//Ascorbate and aldarate metabolism	-	-	-
Unigene0050158	1878	49	571	2.552091614	28.84174586	3.498406472	Up	2.00E-15	1.37E-13	phytoene synthase [Lilium lancifolium]	ko00906//Carotenoid biosynthesis	-	-	-
Unigene0065625	688	5	58	0.710848963	7.99688003	3.491822281	Up	2.56E-05	0.00044139	--	-	-	-	-
Unigene0116869	1845	4	44	0.212060309	2.26223299	3.415201	Up	4.32E-05	0.000701503	--	-	-	-	-
Unigene0029209	230	7	77	2.976911833	31.75732507	3.415201	Up	8.33E-06	0.000160325	--	-	-	-	-
Unigene0015045	631	5	54	0.775061944	8.117932315	3.388728789	Up	2.56E-05	0.000441628	--	-	-	-	-
Unigene0075796	862	8	85	0.907775567	9.353899195	3.365160317	Up	4.63E-06	9.36E-05	lipase [Elaeis guineensis]	-	-	GO:0016787//hydrolase activity	-
Unigene0044742	518	36	381	6.79780198	69.77120784	3.359491567	Up	1.66E-13	9.29E-12	--	-	-	-	-
Unigene0049333	421	4	42	0.929337932	9.463422285	3.348086804	Up	4.32E-05	0.00070144	--	-	-	-	-
Unigene0091476	926	6	63	0.633776354	6.453726968	3.348086804	Up	1.47E-05	0.000268285	Os05g0466700 [Oryza sativa Japonica Group]	-	-	-	-
Unigene0088561	513	8	84	1.52534608	15.53255665	3.348086804	Up	4.63E-06	9.36E-05	--	-	-	-	-
Unigene0053024	2042	912	9542	43.68525438	443.2662849	3.342955338	Up	0	0	PREDICTED: allene oxide synthase 2-like [Setaria italica]	ko00592//alpha-Linolenic acid metabolism	-	GO:0046906//tetrapyrrole binding;GO:0046914//transition metal ion binding;GO:0016491//oxidoreductase activity;GO:0016836//hydro-lyase activity	GO:0006633//fatty acid biosynthetic process
Unigene0045330	420	8	83	1.863101283	18.74605243	3.330808813	Up	4.63E-06	9.36E-05	PREDICTED: auxin-induced protein 6B-like [Vitis vinifera]	ko04075//Plant hormone signal transduction	-	-	-
Unigene0088107	630	4	41	0.621033761	6.173398793	3.313321386	Up	4.32E-05	0.00070127	--	-	-	-	-
Unigene0081802	1236	4	41	0.316546335	3.146635307	3.313321386	Up	4.32E-05	0.000701389	chloroplast carbonic anhydrase [Pachysandra terminalis]	ko00910//Nitrogen metabolism	-	-	-
Unigene0030918	1494	25	252	1.636760666	16.00040475	3.289193115	Up	8.91E-11	3.42E-09	galactinol synthase [Xerophyta viscosa]	-	-	-	-
Unigene0022312	476	5	50	1.027445561	9.96423765	3.277697476	Up	2.56E-05	0.000441314	PREDICTED: nuclear transcription factor Y subunit B-3-like [Setaria italica]	-	-	-	-
Unigene0116284	1064	94	936	8.641357926	83.44786815	3.271545249	Up	0	0	PREDICTED: transcription factor bHLH35-like [Brachypodium distachyon]	-	-	-	-
Unigene0100791	619	46	450	7.268803876	68.96089514	3.245988616	Up	4.40E-14	2.69E-12	--	-	-	-	-
Unigene0087238	732	4	39	0.53449627	5.053992014	3.2411716	Up	4.32E-05	0.000701483	--	-	-	-	-
Unigene0127076	1864	16	154	0.839594999	7.837108119	3.222555922	Up	3.14E-08	9.00E-07	--	-	-	-	-
Unigene0098560	794	5	48	0.615949732	5.73458191	3.218803787	Up	2.56E-05	0.000441245	--	-	-	-	-
Unigene0143081	1559	5898	56318	370.0448986	3426.747729	3.211067755	Up	2.75E-12	1.27E-10	cysteine peptidase [Ananas comosus]	ko04142//Lysosome;ko04145//Phagosome;ko04612//Antigen processing and presentation;ko05323//Rheumatoid arthritis	-	-	-
Unigene0003353	216	4	38	1.81134847	16.68825283	3.203696895	Up	4.32E-05	0.000701744	--	-	-	-	-
Unigene0003487	600	14	133	2.282299072	21.02719857	3.203696895	Up	1.13E-07	2.98E-06	--	-	-	-	-
Unigene0132241	1337	33	310	2.414228103	21.99435913	3.187499667	Up	6.55E-13	3.34E-11	PREDICTED: S-norcoclaurine synthase 1-like isoform X2 [Setaria italica]	-	-	-	-
Unigene0076202	203	11	103	5.300201927	48.13070379	3.18283829	Up	7.47E-07	1.74E-05	PREDICTED: G-type lectin S-receptor-like serine/threonine-protein kinase RKS1-like [Fragaria vesca subsp. vesca]	-	-	-	-
Unigene0086767	1821	17	154	0.913134484	8.022168882	3.135093081	Up	1.65E-08	4.90E-07	LOC100286064 [Zea mays]	ko00564//Glycerophospholipid metabolism	-	GO:0003676//nucleic acid binding;GO:0001071//nucleic acid binding transcription factor activity;GO:0016772//transferase activity, transferring phosphorus-containing groups	GO:0006351//transcription, DNA-dependent;GO:0006796//phosphate-containing compound metabolic process
Unigene0054134	840	4	36	0.465775321	4.065408961	3.125694383	Up	4.34E-05	0.000703524	--	-	-	-	-
Unigene0040315	736	7	63	0.930284948	8.119770615	3.125694383	Up	8.33E-06	0.000160196	--	-	-	-	-
Unigene0101806	1488	6	54	0.394406522	3.442483394	3.125694383	Up	1.47E-05	0.000268236	PREDICTED: acetylornithine deacetylase-like [Solanum lycopersicum]	ko00330//Arginine and proline metabolism	-	-	-
Unigene0107660	2460	19	170	0.75546485	6.555334233	3.117232804	Up	4.50E-09	1.43E-07	OSJNBa0035M09.1 [Oryza sativa Japonica Group]	-	-	GO:0005488//binding	-
Unigene0056859	2231	6	53	0.263055538	2.253498767	3.098727335	Up	1.47E-05	0.000268187	PREDICTED: glucan endo-1,3-beta-glucosidase 8 [Vitis vinifera]	-	GO:0043231//intracellular membrane-bounded organelle	GO:0008422//beta-glucosidase activity	GO:0044238//primary metabolic process
Unigene0093640	705	5	44	0.693707925	5.920311868	3.093272905	Up	2.56E-05	0.000441207	Os03g0806600 [Oryza sativa Japonica Group]	-	-	-	-
Unigene0065135	391	4	35	1.000642633	8.491263388	3.085052398	Up	4.35E-05	0.000705204	--	-	-	-	-
Unigene0084621	933	4	35	0.419347556	3.558503735	3.085052398	Up	4.35E-05	0.000704966	Decaprenyl-diphosphate synthase subunit 1 [Aegilops tauschii]	-	GO:0031976;GO:0009528//plastid inner membrane	-	GO:0019684//photosynthesis, light reaction;GO:0006779//porphyrin-containing compound biosynthetic process;GO:0006007//glucose catabolic process;GO:0006090//pyruvate metabolic process;GO:0009668;GO:0042254//ribosome biogenesis
Unigene0131646	907	4	35	0.431368544	3.66051156	3.085052398	Up	4.35E-05	0.000704847	PREDICTED: NAC transcription factor NAM-B2-like [Setaria italica]	-	-	-	-
Unigene0011109	2333	4	35	0.167703073	1.423096436	3.085052398	Up	4.35E-05	0.000705085	WD-40 repeat protein-like [Oryza sativa Japonica Group]	-	-	-	-
Unigene0048461	424	4	35	0.922762428	7.830386757	3.085052398	Up	4.35E-05	0.000705324	Os03g0729800 [Oryza sativa Japonica Group]	-	GO:0043231//intracellular membrane-bounded organelle	GO:0031406//carboxylic acid binding	-
Unigene0027687	1275	5	43	0.383579676	3.199184568	3.060106041	Up	2.56E-05	0.000441231	PREDICTED: homeobox protein knotted-1-like 3-like [Cucumis sativus]	-	-	-	-
Unigene0117169	714	9	77	1.232934673	10.22995065	3.05263092	Up	2.54E-06	5.41E-05	Os11g0168500 [Oryza sativa Japonica Group]	-	-	-	-
Unigene0003825	256	13	111	4.967057132	41.13050472	3.049745529	Up	2.13E-07	5.40E-06	--	-	-	-	-
Unigene0052302	1918	6	51	0.305983787	2.522334027	3.043232222	Up	1.47E-05	0.000268144	PREDICTED: nitrate transporter 1.3-like [Setaria italica]	-	GO:0031224//intrinsic to membrane	-	GO:0015833//peptide transport
Unigene0132592	2702	32	268	1.158404943	9.408718494	3.021858572	Up	1.13E-12	5.56E-11	Os11g0572400 [Oryza sativa Japonica Group]	-	-	-	-
Unigene0044851	889	16	133	1.760410661	14.19158509	3.011051817	Up	3.14E-08	8.99E-07	Os05g0443400 [Oryza sativa Japonica Group]	-	GO:0043231//intracellular membrane-bounded organelle	GO:0016798//hydrolase activity, acting on glycosyl bonds	GO:0044238//primary metabolic process
Unigene0100000	628	4	33	0.623011576	4.984657484	3.000163501	Up	4.41E-05	0.00071422	--	-	-	-	-
Unigene0015426	884	49	403	5.421751189	43.2447914	2.995695566	Up	2.00E-15	1.37E-13	PREDICTED: transcription factor bHLH92-like [Brachypodium distachyon]	-	-	-	-
Unigene0084150	661	84	688	12.43007059	98.73428924	2.989716713	Up	0	0	phospho-2-dehydro-3-deoxyheptonate aldolase 1 [Zea mays]	ko00400//Phenylalanine, tyrosine and tryptophan biosynthesis	-	-	-
Unigene0056864	1171	12	98	1.002351672	7.938714908	2.985516725	Up	4.00E-07	9.70E-06	CYCLOIDEA-like protein [Maurandya antirrhiniflora]	-	-	-	-
Unigene0107983	2519	210	1692	8.154303949	63.71669146	2.966037717	Up	0	0	P450 [Elaeis guineensis]	-	-	-	-
Unigene0045105	344	5	40	1.421697927	11.03017935	2.955769381	Up	2.57E-05	0.000442071	--	-	-	-	-
Unigene0122170	1557	5	40	0.314106671	2.436982464	2.955769381	Up	2.57E-05	0.000442151	Os08g0557900 [Oryza sativa Japonica Group]	-	-	-	-
Unigene0017685	1345	4	32	0.290893137	2.256881307	2.955769381	Up	4.49E-05	0.000725132	F3H9.11 protein isoform 5 [Theobroma cacao]	-	-	-	-
Unigene0104792	497	4	32	0.787225894	6.107656655	2.955769381	Up	4.49E-05	0.000725009	--	-	-	-	-
Unigene0047252	1699	4	32	0.230283266	1.786642353	2.955769381	Up	4.49E-05	0.000725254	--	-	-	-	-
Unigene0082824	1136	16	128	1.377645315	10.68839915	2.955769381	Up	3.14E-08	8.99E-07	--	-	-	-	-
Unigene0113173	288	4	32	1.358511352	10.53994916	2.955769381	Up	4.49E-05	0.000725376	Os08g0547600 [Oryza sativa Japonica Group]	-	-	-	-
Unigene0044528	667	20	159	2.932918062	22.61269452	2.946724242	Up	2.34E-09	7.72E-08	PREDICTED: cysteine proteinase inhibitor 5-like [Cucumis sativus]	-	-	-	-
Unigene0122070	1320	22	173	1.630213623	12.43234912	2.93096599	Up	6.34E-10	2.21E-08	PREDICTED: auxin-responsive protein IAA27-like [Setaria italica]	-	-	-	-
Unigene0065672	1260	5	39	0.388146101	2.936128694	2.919243505	Up	2.57E-05	0.000442835	abscisic acid-responsive protein bHLH2 [Populus koreana]	-	-	-	-
Unigene0009579	2246	4	31	0.17419914	1.309281307	2.909965692	Up	4.62E-05	0.000743988	ascorbate oxidase [Fragaria x ananassa]	ko00053//Ascorbate and aldarate metabolism	-	-	-
Unigene0058629	525	4	31	0.745240513	5.601230124	2.909965692	Up	4.62E-05	0.000743738	--	-	-	-	-
Unigene0023709	573	4	31	0.682811989	5.132017129	2.909965692	Up	4.62E-05	0.000743863	PREDICTED: protein HVA22-like [Setaria italica]	-	-	-	-
Unigene0091902	1172	46	352	3.839069624	28.490238	2.891639044	Up	4.40E-14	2.69E-12	AP2 domain class transcription factor [Theobroma cacao]	-	-	GO:0003676//nucleic acid binding	GO:0010035//response to inorganic substance;GO:0010243//response to organic nitrogen;GO:0015698//inorganic anion transport;GO:0006351//transcription, DNA-dependent
Unigene0090342	1997	37	278	1.812255505	13.20528432	2.865257088	Up	1.19E-13	6.81E-12	Major facilitator superfamily protein isoform 1 [Theobroma cacao]	-	-	-	-
Unigene0102100	1145	4	30	0.341704165	2.485402858	2.862659977	Up	4.84E-05	0.000772242	Sulfate transporter 3,1 [Theobroma cacao]	-	-	-	-
Unigene0060464	299	4	30	1.308532674	9.517679842	2.862659977	Up	4.84E-05	0.000772113	--	-	-	-	-
Unigene0019961	538	6	45	1.090849264	7.934348344	2.862659977	Up	1.48E-05	0.000268427	--	-	-	-	-
Unigene0116317	1688	13	97	0.753297764	5.451051905	2.855242505	Up	2.13E-07	5.40E-06	PREDICTED: E3 ubiquitin-protein ligase XBAT33-like [Cucumis sativus]	-	-	-	-
Unigene0093824	774	15	111	1.895597236	13.60388787	2.843294652	Up	5.97E-08	1.65E-06	Os04g0603400 [Oryza sativa Japonica Group]	-	GO:0043231//intracellular membrane-bounded organelle	-	-
Unigene0138833	1226	5	37	0.398910348	2.862808377	2.843294652	Up	2.60E-05	0.000447008	PREDICTED: abscisic acid receptor PYR1-like [Vitis vinifera]	ko04075//Plant hormone signal transduction	-	-	-
Unigene0041274	368	5	37	1.328978497	9.537508342	2.843294652	Up	2.60E-05	0.000447088	PREDICTED: protein TIFY 5A [Vitis vinifera]	-	-	-	-
Unigene0100768	1799	113	831	6.143884582	43.81783199	2.834295086	Up	1.56E-13	8.82E-12	Heat shock cognate protein 70-1 [Theobroma cacao]	ko04141//Protein processing in endoplasmic reticulum;ko03040//Spliceosome;ko04144//Endocytosis;ko05162//Measles;ko04612//Antigen processing and presentation;ko04010//MAPK signaling pathway;ko05145//Toxoplasmosis	-	GO:0016628//oxidoreductase activity, acting on the CH-CH group of donors, NAD or NADP as acceptor;GO:0032550	GO:0044710;GO:0050896//response to stimulus
Unigene0078986	323	9	66	2.72543454	19.3830644	2.830238499	Up	2.54E-06	5.40E-05	plasminogen [Bathycoccus prasinos]	-	-	-	-
Unigene0081600	374	10	73	2.615315973	18.51536523	2.823665845	Up	1.38E-06	3.09E-05	PREDICTED: monothiol glutaredoxin-S9-like [Setaria italica]	-	-	-	-
Unigene0065192	664	4	29	0.58923384	4.142961943	2.813750376	Up	5.24E-05	0.000827701	--	-	-	-	-
Unigene0065103	841	4	29	0.465221486	3.271018704	2.813750376	Up	5.24E-05	0.000827564	--	-	-	-	-
Unigene0055359	507	5	36	0.964623445	6.735588811	2.803766288	Up	2.63E-05	0.000450553	PREDICTED: polyphosphoinositide phosphatase-like isoform 2 [Vitis vinifera]	-	GO:0005911//cell-cell junction;GO:0043231//intracellular membrane-bounded organelle	GO:0034593//phosphatidylinositol bisphosphate phosphatase activity	GO:0046838//phosphorylated carbohydrate dephosphorylation;GO:0043647//inositol phosphate metabolic process
Unigene0093792	1039	10	72	0.941413064	6.573519783	2.803766288	Up	1.38E-06	3.09E-05	P-loop containing nucleoside triphosphate hydrolases superfamily protein [Theobroma cacao]	-	GO:0016020//membrane	GO:0032550;GO:0042623//ATPase activity, coupled	GO:0009154;GO:0003006//developmental process involved in reproduction
Unigene0089997	1289	10	72	0.758827132	5.298593526	2.803766288	Up	1.38E-06	3.09E-05	--	-	-	-	-
Unigene0003561	393	5	36	1.24443788	8.689423734	2.803766288	Up	2.63E-05	0.000450714	--	-	-	-	-
Unigene0045224	1047	5	36	0.467109921	3.261646158	2.803766288	Up	2.63E-05	0.000450634	--	-	-	-	-
Unigene0041018	529	17	121	3.143323054	21.69755129	2.787169777	Up	1.65E-08	4.90E-07	rop-interactive crib motif-containing protein 4 [Arabidopsis lyrata subsp. lyrata]	-	-	-	GO:0044763;GO:0016043//cellular component organization
Unigene0003172	465	64	454	13.46240927	92.61555325	2.782317869	Up	0	0	TPA: beta-amylase [Zea mays]	-	GO:0043231//intracellular membrane-bounded organelle	GO:0016160//amylase activity	GO:0005976//polysaccharide metabolic process
Unigene0063831	1560	17	120	1.065908907	7.296887879	2.775197136	Up	1.65E-08	4.90E-07	Os01g0757200 [Oryza sativa Japonica Group]	ko00904//Diterpenoid biosynthesis	-	-	-
Unigene0079150	987	1065	7489	105.5427057	719.7599931	2.76968904	Up	2.12E-12	1.00E-10	jacalin-like lectin [Ananas comosus]	-	-	-	-
Unigene0030090	1739	4	28	0.224986354	1.527353185	2.763124303	Up	5.92E-05	0.000925816	Avr9/Cf-9 rapidly elicited protein-like [Oryza sativa Japonica Group]	-	-	-	-
Unigene0022789	864	6	42	0.679255676	4.611227757	2.763124303	Up	1.48E-05	0.000269762	--	-	-	-	-
Unigene0098561	1902	4	28	0.205705189	1.396460141	2.763124303	Up	5.92E-05	0.000925514	PREDICTED: prenyl transferase-like [Vitis vinifera]	ko00900//Terpenoid backbone biosynthesis	-	-	-
Unigene0086891	2208	4	28	0.177197133	1.20292898	2.763124303	Up	5.92E-05	0.000925363	PREDICTED: cell number regulator 10-like [Brachypodium distachyon]	-	-	-	-
Unigene0040663	614	5	35	0.796521314	5.407302907	2.763124303	Up	2.68E-05	0.000458603	--	-	-	-	-
Unigene0047638	688	4	28	0.568679171	3.860562773	2.763124303	Up	5.92E-05	0.000925665	--	-	-	-	-
Unigene0051816	204	7	49	3.356322165	22.78489009	2.763124303	Up	8.34E-06	0.000160322	--	-	-	-	-
Unigene0031839	812	5	35	0.602295673	4.08877338	2.763124303	Up	2.68E-05	0.000458522	--	-	-	-	-
Unigene0056935	424	4	28	0.922762428	6.264309405	2.763124303	Up	5.92E-05	0.000925212	--	-	-	-	-
Unigene0060979	938	6	42	0.625668341	4.247442198	2.763124303	Up	1.48E-05	0.000269711	--	-	-	-	-
Unigene0089808	763	8	56	1.025560339	6.962168251	2.763124303	Up	4.63E-06	9.35E-05	IAA4 [Populus tomentosa]	-	-	-	GO:0009987//cellular process
Unigene0085134	678	11	77	1.586933615	10.77313387	2.763124303	Up	7.47E-07	1.74E-05	--	-	-	-	-
Unigene0088437	2121	10	69	0.461163684	3.085953997	2.742365743	Up	1.38E-06	3.09E-05	coronatine-insensitive protein 1, mRNA [Zea mays]	ko04075//Plant hormone signal transduction;ko04626//Plant-pathogen interaction	-	-	-
Unigene0089532	249	9	62	3.535403038	23.6196451	2.74004069	Up	2.54E-06	5.40E-05	--	-	-	-	-
Unigene0049673	820	6	41	0.715703542	4.742977121	2.728358885	Up	1.49E-05	0.000270903	--	-	-	-	-
Unigene0100770	1730	90	614	5.088528071	33.66691274	2.72601113	Up	0	0	Heat shock cognate protein 70-1 [Theobroma cacao]	ko04141//Protein processing in endoplasmic reticulum;ko03040//Spliceosome;ko04144//Endocytosis;ko05162//Measles;ko04612//Antigen processing and presentation;ko04010//MAPK signaling pathway;ko05145//Toxoplasmosis	-	GO:0032550	GO:0050896//response to stimulus
Unigene0047517	548	5	34	0.892452713	5.885446063	2.721304128	Up	2.78E-05	0.000473042	Os06g0470150 [Oryza sativa Japonica Group]	-	-	GO:0016740//transferase activity	-
Unigene0044852	438	17	115	3.796387889	24.90604424	2.713796591	Up	1.65E-08	4.89E-07	PREDICTED: glucan endo-1,3-beta-glucosidase 14-like [Setaria italica]	-	GO:0043231//intracellular membrane-bounded organelle;GO:0031225//anchored to membrane	GO:0016798//hydrolase activity, acting on glycosyl bonds	GO:0044238//primary metabolic process;GO:0009626//plant-type hypersensitive response;GO:0006605//protein targeting;GO:0009755//hormone-mediated signaling pathway
Unigene0082291	2116	42	284	1.941464239	12.73162101	2.713199078	Up	8.06E-14	4.78E-12	PREDICTED: UDP-glucose 6-dehydrogenase 5-like [Setaria italica]	ko00500//Starch and sucrose metabolism;ko00520//Amino sugar and nucleotide sugar metabolism;ko00040//Pentose and glucuronate interconversions;ko00053//Ascorbate and aldarate metabolism	GO:0043231//intracellular membrane-bounded organelle	GO:0016616//oxidoreductase activity, acting on the CH-OH group of donors, NAD or NADP as acceptor;GO:0000166//nucleotide binding	GO:0009226//nucleotide-sugar biosynthetic process
Unigene0116623	686	8	54	1.140674255	7.467077684	2.710656883	Up	4.63E-06	9.36E-05	Os06g0165800 [Oryza sativa Japonica Group]	ko00940//Phenylpropanoid biosynthesis;ko00360//Phenylalanine metabolism;ko00941//Flavonoid biosynthesis;ko00945//Stilbenoid, diarylheptanoid and gingerol biosynthesis	GO:0044424//intracellular part	GO:0008171//O-methyltransferase activity	GO:0050896//response to stimulus;GO:0008652//cellular amino acid biosynthetic process;GO:0009699//phenylpropanoid biosynthetic process
Unigene0084160	1079	83	557	7.524062875	48.96827167	2.702263467	Up	8.48E-14	4.99E-12	2-dehydro-3-deoxyphosphoheptonate aldolase/ 3-deoxy-d-arabino-heptulosonate 7-phosphate synthetase [Populus trichocarpa]	ko00400//Phenylalanine, tyrosine and tryptophan biosynthesis	-	-	-
Unigene0090106	1332	16	107	1.174928737	7.620098378	2.697236368	Up	3.14E-08	9.00E-07	PREDICTED: transcription factor bHLH25-like [Fragaria vesca subsp. vesca]	-	-	-	-
Unigene0075876	205	9	60	4.29422125	27.76376851	2.692734975	Up	2.54E-06	5.40E-05	--	-	-	-	-
Unigene0093129	254	6	40	2.310538993	14.93851062	2.692734975	Up	1.50E-05	0.000272913	--	-	-	-	-
Unigene0104249	2183	8	53	0.358452835	2.3030489	2.683689836	Up	4.64E-06	9.35E-05	PREDICTED: probable RNA-dependent RNA polymerase 5-like [Vitis vinifera]	-	-	GO:0034062//RNA polymerase activity	-
Unigene0092597	1334	43	284	3.152886917	20.19498504	2.679251746	Up	7.70E-14	4.58E-12	hydrolase, alpha/beta fold family protein, expressed [Oryza sativa Japonica Group]	-	-	-	-
Unigene0031174	1094	176	1150	15.73588287	99.71524112	2.663755908	Up	0	0	PREDICTED: UDP-glucuronic acid decarboxylase 1-like [Vitis vinifera]	-	-	-	-
Unigene0044589	881	6	39	0.666148586	4.199230595	2.656209099	Up	1.53E-05	0.000276475	PREDICTED: tubulin beta-1 chain [Vitis vinifera]	ko04145//Phagosome;ko04540//Gap junction;ko05130//Pathogenic Escherichia coli infection	-	-	-
Unigene0085691	1667	34	221	1.994982478	12.57586015	2.656209099	Up	3.83E-13	2.03E-11	PREDICTED: alanine--glyoxylate aminotransferase 2 homolog 3, mitochondrial-like [Setaria italica]	ko00250//Alanine, aspartate and glutamate metabolism;ko00260//Glycine, serine and threonine metabolism	GO:0043231//intracellular membrane-bounded organelle	GO:0043168;GO:0008483//transaminase activity	-
Unigene0053659	935	6	39	0.627675833	3.956708187	2.656209099	Up	1.53E-05	0.00027658	--	-	-	-	-
Unigene0138851	535	6	39	1.096966176	6.914994681	2.656209099	Up	1.53E-05	0.000276528	CRT/DRE binding factor 16 [Hordeum vulgare]	-	-	-	-
Unigene0022073	424	10	65	2.30690607	14.54214683	2.656209099	Up	1.38E-06	3.09E-05	--	-	-	-	-
Unigene0091904	354	6	39	1.657844362	10.45062756	2.656209099	Up	1.53E-05	0.000276632	--	-	-	-	-
Unigene0023914	689	9	58	1.277671054	7.985273528	2.643825375	Up	2.55E-06	5.40E-05	--	-	-	-	-
Unigene0053269	618	9	58	1.424458505	8.902675503	2.643825375	Up	2.55E-06	5.40E-05	--	-	-	-	-
Unigene0056781	1570	108	692	6.728525017	41.81070278	2.635510107	Up	0	0	Os12g0194900 [Oryza sativa Japonica Group]	-	GO:0031224//intrinsic to membrane	-	-
Unigene0050816	414	5	32	1.181314219	7.332138545	2.633841286	Up	3.21E-05	0.000539197	--	-	-	-	-
Unigene0069416	2310	10	64	0.42343211	2.628143167	2.633841286	Up	1.38E-06	3.09E-05	Vacuolar cation/proton exchanger 3 [Triticum urartu]	-	-	-	-
Unigene0068623	1351	10	64	0.724003089	4.493716295	2.633841286	Up	1.38E-06	3.09E-05	flavonol synthase [Allium cepa]	ko00941//Flavonoid biosynthesis	-	-	-
Unigene0077650	1297	52	332	3.921562454	24.28170246	2.630369094	Up	1.69E-14	1.07E-12	L-myo-inositol-1-phosphate synthase [Actinidia deliciosa]	ko00562//Inositol phosphate metabolism;ko00521//Streptomycin biosynthesis	-	-	-
Unigene0018557	608	8	51	1.287010755	7.956968197	2.628194723	Up	4.64E-06	9.36E-05	PREDICTED: probable receptor-like protein kinase At5g18500-like [Setaria italica]	-	-	-	-
Unigene0070143	256	17	107	6.495382404	39.64832437	2.609773526	Up	1.65E-08	4.90E-07	peptidase [Galdieria sulphuraria]	-	-	-	-
Unigene0043867	338	7	44	2.025709236	12.34857949	2.607846078	Up	8.45E-06	0.000162206	--	-	-	-	-
Unigene0084037	1411	8	50	0.554573025	3.361429569	2.599625571	Up	4.65E-06	9.38E-05	hydrolase, alpha/beta fold family protein, expressed [Oryza sativa Japonica Group]	-	-	-	-
Unigene0138813	1594	131	818	8.038569056	48.67948915	2.598303413	Up	3.51E-14	2.17E-12	Os01g0871300 [Oryza sativa Japonica Group]	-	GO:0009532//plastid stroma	GO:0043168;GO:0008483//transaminase activity	GO:0003006//developmental process involved in reproduction;GO:0009073//aromatic amino acid family biosynthetic process
Unigene0046496	1836	36	224	1.91789838	11.57327751	2.593199302	Up	1.66E-13	9.30E-12	WD-40 repeat family protein [Musa acuminata]	-	-	-	-
Unigene0046031	357	5	31	1.369927414	8.237103124	2.588037597	Up	3.68E-05	0.000611087	--	-	-	-	-
Unigene0114187	589	5	31	0.830329519	4.992607496	2.588037597	Up	3.68E-05	0.000611299	--	-	-	-	-
Unigene0060664	895	5	31	0.546440321	3.285637782	2.588037597	Up	3.68E-05	0.000611193	--	-	-	-	-
Unigene0138159	423	6	37	1.387415849	8.297406784	2.580260246	Up	1.63E-05	0.000293137	PREDICTED: homeobox-leucine zipper protein HOX6-like [Brachypodium distachyon]	-	-	-	-
Unigene0126120	2400	36	220	1.467192261	8.695458056	2.567204093	Up	1.66E-13	9.29E-12	OSJNBa0060D06.5 [Oryza sativa Japonica Group]	-	-	-	-
Unigene0050542	865	221	1336	24.99032675	146.5113858	2.551571114	Up	0	0	Bifunctional monodehydroascorbate reductase and carbonic anhydrase nectarin-3 [Aegilops tauschii]	ko00910//Nitrogen metabolism	GO:0043231//intracellular membrane-bounded organelle	GO:0046914//transition metal ion binding;GO:0016836//hydro-lyase activity	GO:0044237//cellular metabolic process
Unigene0046518	257	5	30	1.902973101	11.07309834	2.540731882	Up	4.48E-05	0.000725223	--	-	-	-	-
Unigene0088867	1853	11	66	0.580648133	3.378699298	2.540731882	Up	7.47E-07	1.74E-05	--	-	-	-	-
Unigene0012503	351	26	156	7.245393879	42.15979663	2.540731882	Up	4.64E-11	1.83E-09	Os03g0269100 [Oryza sativa Japonica Group]	ko00960//Tropane, piperidine and pyridine alkaloid biosynthesis	-	GO:0016616//oxidoreductase activity, acting on the CH-OH group of donors, NAD or NADP as acceptor	GO:0006952//defense response;GO:0044710;GO:0044767
Unigene0070140	625	8	48	1.252004062	7.285212858	2.540731882	Up	4.68E-06	9.44E-05	PREDICTED: ethylene-responsive transcription factor ERF114-like [Vitis vinifera]	-	GO:0043231//intracellular membrane-bounded organelle	-	GO:0006351//transcription, DNA-dependent;GO:0044699;GO:0010033//response to organic substance;GO:0006952//defense response
Unigene0144032	1077	7	42	0.635737903	3.699257922	2.540731882	Up	8.69E-06	0.000166269	--	-	-	-	-
Unigene0114268	881	6	36	0.666148586	3.876212857	2.540731882	Up	1.74E-05	0.000311507	--	-	-	-	-
Unigene0068971	296	5	30	1.652243537	9.614142813	2.540731882	Up	4.48E-05	0.0007251	--	-	-	-	-
Unigene0100778	1729	157	933	8.881788506	51.18794279	2.526881903	Up	0	0	Os11g0703900 [Oryza sativa Japonica Group]	ko04141//Protein processing in endoplasmic reticulum;ko03040//Spliceosome;ko04144//Endocytosis;ko05162//Measles;ko04612//Antigen processing and presentation;ko04010//MAPK signaling pathway;ko05145//Toxoplasmosis	-	GO:0016628//oxidoreductase activity, acting on the CH-CH group of donors, NAD or NADP as acceptor;GO:0032550	GO:0044710;GO:0050896//response to stimulus
Unigene0026612	1146	14	83	1.19492098	6.870280996	2.523453891	Up	1.13E-07	2.98E-06	Os02g0719600 [Oryza sativa Japonica Group]	-	-	-	-
Unigene0084148	678	102	603	14.71520261	84.36623021	2.519358231	Up	0	0	phospho-2-dehydro-3-deoxyheptonate aldolase 1 [Zea mays]	ko00400//Phenylalanine, tyrosine and tryptophan biosynthesis	-	-	-
Unigene0003171	687	228	1341	32.46189572	185.1625129	2.511972889	Up	7.82E-14	4.64E-12	beta-amylase 1 [Nicotiana langsdorffii x Nicotiana sanderae]	-	-	-	-
Unigene0042554	792	7	41	0.864507224	4.910658131	2.505966464	Up	8.95E-06	0.000170747	--	-	-	-	-
Unigene0098565	1524	26	152	1.668722606	9.461056725	2.503257177	Up	4.64E-11	1.83E-09	--	-	-	-	-
Unigene0083640	670	59	344	8.6133675	48.70400387	2.499391087	Up	0	0	Os05g0390000 [Oryza sativa Japonica Group]	-	-	-	-
Unigene0107930	575	5	29	0.850546238	4.784220401	2.491822281	Up	5.84E-05	0.000915403	zinc finger (CCCH-type) protein-like [Oryza sativa Japonica Group]	-	-	-	-
Unigene0078105	219	10	58	4.466338693	25.12261854	2.491822281	Up	1.39E-06	3.09E-05	hydroxyproline-rich glycoprotein DZ-HRGP [Volvox carteri f. nagariensis]	-	-	-	-
Unigene0052873	1540	17	98	1.07975188	6.036516336	2.483016384	Up	1.65E-08	4.89E-07	NAC domain protein, IPR003441 [Populus trichocarpa]	-	-	-	-
Unigene0044472	556	8	46	1.407378667	7.848091639	2.479331337	Up	4.78E-06	9.62E-05	--	-	-	-	-
Unigene0049697	1629	11	63	0.660491707	3.668601088	2.473617686	Up	7.47E-07	1.74E-05	PREDICTED: cytochrome P450 94A1-like [Brachypodium distachyon]	-	-	GO:0046872//metal ion binding;GO:0016491//oxidoreductase activity	-
Unigene0106848	398	7	40	1.720325934	9.533622354	2.470342554	Up	9.38E-06	0.000178196	PREDICTED: protein SPA1-RELATED 3-like isoform X1 [Cicer arietinum]	ko04120//Ubiquitin mediated proteolysis;ko04115//p53 signaling pathway	GO:0044424//intracellular part	GO:0005515//protein binding;GO:0003824//catalytic activity	GO:0050896//response to stimulus;GO:0044238//primary metabolic process;GO:0044260;GO:0007275//multicellular organismal development
Unigene0042601	3662	10	57	0.267102177	1.476513904	2.466731301	Up	1.39E-06	3.10E-05	PREDICTED: probable helicase DDB_G0274399-like isoform X1 [Setaria italica]	-	-	GO:0017111//nucleoside-triphosphatase activity	-
Unigene0100784	475	1021	5797	210.2460769	1157.685826	2.461093001	Up	0	0	Os03g0276500 [Oryza sativa Japonica Group]	ko04141//Protein processing in endoplasmic reticulum;ko03040//Spliceosome;ko04144//Endocytosis;ko05162//Measles;ko04612//Antigen processing and presentation;ko04010//MAPK signaling pathway;ko05145//Toxoplasmosis	GO:0043231//intracellular membrane-bounded organelle;GO:0030312//external encapsulating structure;GO:0044444//cytoplasmic part;GO:0031090//organelle membrane;GO:0005576//extracellular region	GO:0032550;GO:0044389	GO:0009642//response to light intensity;GO:0051707//response to other organism;GO:0010038//response to metal ion;GO:0000302//response to reactive oxygen species;GO:0032446//protein modification by small protein conjugation;GO:0033554//cellular response to stress
Unigene0060112	956	6	34	0.613887975	3.373665735	2.458269722	Up	2.24E-05	0.000390915	PREDICTED: probable polygalacturonase-like [Solanum lycopersicum]	-	-	GO:0016798//hydrolase activity, acting on glycosyl bonds	GO:0008152//metabolic process
Unigene0003805	429	6	34	1.368011432	7.518005693	2.458269722	Up	2.24E-05	0.000390844	--	-	-	-	-
Unigene0088873	472	11	62	2.279535998	12.46036362	2.450534073	Up	7.48E-07	1.74E-05	--	-	-	-	-
Unigene0089652	1505	11	62	0.714910958	3.90783497	2.450534073	Up	7.48E-07	1.74E-05	PREDICTED: retinitis pigmentosa 1-like 1 protein-like [Setaria italica]	-	-	-	GO:0050896//response to stimulus
Unigene0143258	1525	512	2883	32.83945082	179.3311874	2.449124503	Up	1.95E-14	1.23E-12	chitinase C [Ananas comosus]	ko00520//Amino sugar and nucleotide sugar metabolism	-	-	-
Unigene0131340	3310	13	73	0.384159101	2.092068458	2.445154222	Up	2.13E-07	5.40E-06	PREDICTED: topless-related protein 2-like [Setaria italica]	-	-	-	-
Unigene0138835	2455	251	1409	10.00041432	54.44280867	2.444681724	Up	3.77E-15	2.54E-13	PREDICTED: tonoplast dicarboxylate transporter-like [Fragaria vesca subsp. vesca]	-	GO:0043231//intracellular membrane-bounded organelle	GO:0015556//C4-dicarboxylate transmembrane transporter activity	GO:0006814//sodium ion transport;GO:0015743//malate transport;GO:0030641//regulation of cellular pH
Unigene0060918	386	27	151	6.841829194	37.1082666	2.439286618	Up	2.43E-11	9.83E-10	--	-	-	-	-
Unigene0122984	726	7	39	0.94309879	5.095760543	2.433816678	Up	1.01E-05	0.000190137	--	-	-	-	-
Unigene0045699	431	7	39	1.588607243	8.583578085	2.433816678	Up	1.01E-05	0.000190174	--	-	-	-	-
Unigene0013799	3357	79	440	2.301820844	12.43318399	2.433348347	Up	0	0	PREDICTED: 1-deoxy-D-xylulose 5-phosphate reductoisomerase, chloroplastic-like isoform X2 [Setaria italica]	ko00900//Terpenoid backbone biosynthesis	-	-	-
Unigene0074072	286	20	111	6.840057159	36.81611612	2.428257153	Up	2.34E-09	7.72E-08	PREDICTED: formin-like protein 14-like [Cucumis sativus]	-	-	GO:0016787//hydrolase activity	GO:0044763
Unigene0024008	1430	11	61	0.752406287	4.046456006	2.4270751	Up	7.49E-07	1.74E-05	--	-	-	-	-
Unigene0098052	661	15	83	2.219655462	11.91125873	2.423918217	Up	5.97E-08	1.65E-06	--	-	-	-	-
Unigene0041101	400	25	138	6.113301086	32.72654214	2.420437648	Up	8.91E-11	3.43E-09	PREDICTED: UDP-glucuronic acid decarboxylase 1-like [Vitis vinifera]	-	-	-	-
Unigene0137046	2014	6	33	0.291398661	1.554302334	2.415201	Up	2.76E-05	0.000470707	PREDICTED: probable peptide/nitrate transporter At1g22540-like isoform 1 [Brachypodium distachyon]	-	-	-	-
Unigene0085257	203	13	71	6.263875004	33.17747543	2.405076783	Up	2.13E-07	5.40E-06	hypothetical protein ZEAMMB73_428483, partial [Zea mays]	-	-	-	-
Unigene0068622	1334	63	344	4.619345948	24.46153118	2.404754212	Up	0	0	flavonol synthase [Allium cepa]	ko00941//Flavonoid biosynthesis	-	-	-
Unigene0126322	975	150	819	15.04812575	79.68201564	2.404670332	Up	0	0	PREDICTED: chaperone protein dnaJ 8, chloroplastic isoform 1 [Vitis vinifera]	-	GO:0009536//plastid	-	GO:0050896//response to stimulus
Unigene0104592	459	7	38	1.49169874	7.853295451	2.396341973	Up	1.13E-05	0.000211286	--	-	-	-	-
Unigene0044493	862	14	76	1.588607243	8.363486339	2.396341973	Up	1.13E-07	2.98E-06	UFG2 [Triticum aestivum]	-	GO:0043231//intracellular membrane-bounded organelle;GO:0044444//cytoplasmic part	-	-
Unigene0125882	1114	10	54	0.878032472	4.598218394	2.388728789	Up	1.41E-06	3.13E-05	--	-	-	-	-
Unigene0131852	910	10	54	1.074866125	5.629027792	2.388728789	Up	1.41E-06	3.13E-05	--	-	-	-	-
Unigene0089806	1261	16	86	1.241082536	6.469405748	2.382034136	Up	3.14E-08	8.99E-07	PREDICTED: WAT1-related protein At4g01440-like [Setaria italica]	-	-	-	-
Unigene0079550	917	25	134	2.6666526	13.86169977	2.378002382	Up	8.91E-11	3.42E-09	PREDICTED: probable cellulose synthase A catalytic subunit 6 [UDP-forming]-like [Setaria italica]	-	-	GO:0016740//transferase activity	-
Unigene0074836	997	6	32	0.588642833	3.044639275	2.370806881	Up	3.64E-05	0.00060459	--	-	-	-	-
Unigene0122017	1844	25	133	1.32609568	6.841821661	2.367195627	Up	8.91E-11	3.42E-09	Nudix hydrolase 8 [Aegilops tauschii]	-	-	-	-
Unigene0081994	1829	22	117	1.176534709	6.068106322	2.366702482	Up	6.34E-10	2.21E-08	--	-	-	-	-
Unigene0022989	892	10	53	1.096556249	5.636273261	2.361761741	Up	1.42E-06	3.17E-05	--	-	-	-	-
Unigene0063071	1328	10	53	0.736542299	3.785810052	2.361761741	Up	1.42E-06	3.16E-05	--	-	-	-	-
Unigene0024189	553	37	196	6.544438052	33.62110364	2.36102586	Up	1.19E-13	6.82E-12	--	-	-	-	-
Unigene0011755	733	802	4243	107.0202995	549.098279	2.359179918	Up	0	0	cysteine peptidase [Ananas comosus]	ko04142//Lysosome;ko04145//Phagosome;ko04612//Antigen processing and presentation;ko05323//Rheumatoid arthritis	-	GO:0070011	GO:0019538//protein metabolic process
Unigene0022693	680	7	37	1.006896649	5.161475102	2.357867825	Up	1.34E-05	0.000244958	--	-	-	-	-
Unigene0143861	388	7	37	1.764664231	9.0458842	2.357867825	Up	1.34E-05	0.000245005	--	-	-	-	-
Unigene0022962	923	7	37	0.741809016	3.802603542	2.357867825	Up	1.34E-05	0.000244911	PREDICTED: polyamine oxidase-like isoform X2 [Setaria italica]	-	-	-	-
Unigene0065614	679	7	37	1.008379561	5.169076686	2.357867825	Up	1.34E-05	0.000244864	PREDICTED: serine/threonine-protein kinase-like protein CCR4-like [Brachypodium distachyon]	-	-	-	-
Unigene0093799	611	69	364	11.04596465	56.51206783	2.355039565	Up	0	0	DNA-binding WRKY domain-containing protein [Musa acuminata]	-	-	GO:0003677//DNA binding	-
Unigene0138769	1441	19	100	1.289690167	6.582896768	2.351698058	Up	4.50E-09	1.43E-07	Os09g0475400 [Oryza sativa Japonica Group]	-	-	-	-
Unigene0091277	297	12	63	3.952033025	20.12172112	2.348086804	Up	4.02E-07	9.75E-06	--	-	-	-	-
Unigene0132228	1554	8	42	0.503540887	2.563771417	2.348086804	Up	5.81E-06	0.000114696	--	-	-	-	-
Unigene0089648	2796	8	42	0.279865	1.424928749	2.348086804	Up	5.81E-06	0.000114672	Leucine-rich repeat-containing protein 48 [Triticum urartu]	-	-	-	-
Unigene0027772	1774	88	461	4.852045056	24.65064772	2.344960703	Up	0	0	PREDICTED: ninja-family protein 3-like [Brachypodium distachyon]	-	-	GO:0005488//binding	GO:0009987//cellular process
Unigene0088425	3545	10	52	0.275917679	1.39145168	2.334281004	Up	1.45E-06	3.22E-05	PREDICTED: glycine-rich RNA-binding protein 3, mitochondrial-like isoform X1 [Cicer arietinum]	-	GO:0044424//intracellular part	GO:0003676//nucleic acid binding	-
Unigene0050547	960	99	514	10.08694679	50.78938001	2.33203731	Up	0	0	PREDICTED: myb-related protein P-like [Setaria italica]	-	GO:0043231//intracellular membrane-bounded organelle	GO:0003676//nucleic acid binding	-
Unigene0051318	1470	32588	168726	2168.383736	10887.93956	2.328038967	Up	1.71E-10	6.38E-09	cysteine peptidase [Ananas comosus]	ko04142//Lysosome;ko04145//Phagosome;ko04612//Antigen processing and presentation;ko05323//Rheumatoid arthritis	-	GO:0016787//hydrolase activity	-
Unigene0031179	209	17	88	7.956066485	39.94085997	2.327738159	Up	1.65E-08	4.89E-07	NAD(P)-binding Rossmann-fold superfamily protein isoform 2 [Theobroma cacao]	-	-	-	-
Unigene0047583	516	6	31	1.137358342	5.698925998	2.325003191	Up	5.11E-05	0.000809565	--	-	-	-	-
Unigene0092400	1138	6	31	0.515709055	2.584047289	2.325003191	Up	5.11E-05	0.000809699	Solute:sodium symporters,urea transmembrane transporters [Theobroma cacao]	-	GO:0031224//intrinsic to membrane	GO:0015081//sodium ion transmembrane transporter activity;GO:0042887;GO:0015291//secondary active transmembrane transporter activity	GO:0015840//urea transport;GO:0009267//cellular response to starvation;GO:0006814//sodium ion transport
Unigene0093639	785	6	31	0.747613891	3.746045624	2.325003191	Up	5.11E-05	0.000809297	PREDICTED: uncharacterized protein LOC100855285 [Vitis vinifera]	-	-	-	-
Unigene0047516	758	6	31	0.774243937	3.879479967	2.325003191	Up	5.11E-05	0.000809431	Os06g0470150 [Oryza sativa Japonica Group]	-	-	-	-
Unigene0098243	860	20	103	2.274716683	11.36108473	2.320341814	Up	2.34E-09	7.71E-08	--	-	-	-	-
Unigene0013228	734	14	72	1.865639568	9.305023235	2.318339461	Up	1.13E-07	2.99E-06	--	-	-	-	-
Unigene0084164	279	77	396	26.99493526	134.6393505	2.318339461	Up	0	0	3-deoxy-D-arabino-heptulosonate-7-phosphate synthase [Vitis vinifera]	-	-	-	-
Unigene0011957	1265	15	77	1.159835779	5.774059104	2.315665326	Up	5.97E-08	1.65E-06	PREDICTED: peroxisomal (S)-2-hydroxy-acid oxidase GLO3-like isoform X1 [Setaria italica]	ko04146//Peroxisome;ko00630//Glyoxylate and dicarboxylate metabolism	GO:0042579//microbody	GO:0032553;GO:0003973//(S)-2-hydroxy-acid oxidase activity	GO:0044710;GO:0002218//activation of innate immune response;GO:0042743//hydrogen peroxide metabolic process;GO:0015979//photosynthesis;GO:0016032//viral reproduction;GO:0009853//photorespiration;GO:0030001//metal ion transport
Unigene0101183	1352	8	41	0.578774067	2.876657721	2.313321386	Up	6.59E-06	0.000128974	Os07g0596300 [Oryza sativa Japonica Group]	-	-	GO:0003824//catalytic activity	-
Unigene0091577	630	8	41	1.242067522	6.173398793	2.313321386	Up	6.59E-06	0.000128948	--	-	-	-	-
Unigene0091527	1185	10	51	0.825424619	4.082562585	2.306266628	Up	1.49E-06	3.31E-05	Guanine nucleotide-binding protein alpha-2 subunit [Aegilops tauschii]	-	-	-	-
Unigene0052757	951	36	183	3.702693402	18.25372898	2.301544218	Up	1.66E-13	9.30E-12	--	-	-	-	-
Unigene0023401	366	16	81	4.275970158	20.99350529	2.295619384	Up	3.14E-08	8.99E-07	plasma membrane intrinsic protein PIP2;7 [Hordeum vulgare]	-	GO:0031224//intrinsic to membrane	-	GO:0051234//establishment of localization
Unigene0080408	992	28	141	2.760845652	13.48305996	2.287965812	Up	1.28E-11	5.35E-10	Os07g0680600 [Oryza sativa Japonica Group]	-	-	-	-
Unigene0068345	1030	25	125	2.374097509	11.51208039	2.277697476	Up	8.91E-11	3.42E-09	Os07g0577300 [Oryza sativa Japonica Group]	-	GO:0016020//membrane	GO:0016787//hydrolase activity	-
Unigene0044494	877	23	115	2.565216419	12.43882255	2.277697476	Up	3.29E-10	1.19E-08	UFG2 [Triticum aestivum]	-	GO:0043231//intracellular membrane-bounded organelle;GO:0044444//cytoplasmic part	-	-
Unigene0011959	1710	8	40	0.457603824	2.218936665	2.277697476	Up	7.89E-06	0.000152583	Os08g0135400 [Oryza sativa Japonica Group]	-	-	-	-
Unigene0032235	773	7	35	0.885756432	4.29506337	2.277697476	Up	2.23E-05	0.000390584	--	-	-	-	-
Unigene0030318	659	10	50	1.484261265	7.197233871	2.277697476	Up	1.56E-06	3.46E-05	ferritin1 [Zea mays]	ko00860//Porphyrin and chlorophyll metabolism;ko04978//Mineral absorption	GO:0009536//plastid	GO:0046872//metal ion binding;GO:0016491//oxidoreductase activity	GO:0044699
Unigene0011032	885	11	55	1.215752532	5.8952258	2.277697476	Up	7.89E-07	1.83E-05	PREDICTED: bifunctional epoxide hydrolase 2-like [Cicer arietinum]	-	-	-	-
Unigene0143744	1776	25	124	1.376869614	6.62307616	2.266109502	Up	8.91E-11	3.42E-09	PREDICTED: galactokinase [Vitis vinifera]	ko00520//Amino sugar and nucleotide sugar metabolism;ko00052//Galactose metabolism	GO:0044444//cytoplasmic part	GO:0016773//phosphotransferase activity, alcohol group as acceptor;GO:0032550	GO:0016310//phosphorylation;GO:0019318//hexose metabolic process
Unigene0019051	382	56	277	14.33905176	68.78558443	2.262156625	Up	0	0	chitinase C [Ananas comosus]	ko00520//Amino sugar and nucleotide sugar metabolism	-	-	-
Unigene0050021	4403	14	69	0.311010548	1.486556536	2.256938916	Up	1.14E-07	3.01E-06	PREDICTED: coatomer subunit alpha-3-like [Brachypodium distachyon]	ko04080//Neuroactive ligand-receptor interaction	GO:0012505//endomembrane system;GO:0030137//COPI-coated vesicle;GO:0030120//vesicle coat	GO:0004683//calmodulin-dependent protein kinase activity	GO:0015031//protein transport
Unigene0092313	2436	25	123	1.003826122	4.78970596	2.254427697	Up	8.91E-11	3.42E-09	PREDICTED: beta-1,4-mannosyl-glycoprotein 4-beta-N-acetylglucosaminyltransferase-like [Setaria italica]	ko00510//N-Glycan biosynthesis	-	GO:0008375//acetylglucosaminyltransferase activity	GO:0006486//protein glycosylation
Unigene0046075	791	8	39	0.989257319	4.677019159	2.2411716	Up	1.00E-05	0.000188919	--	-	-	-	-
Unigene0027859	899	15	73	1.632026986	7.702721465	2.238703345	Up	6.01E-08	1.66E-06	PREDICTED: auxin-induced in root cultures protein 12-like [Setaria italica]	-	GO:0031224//intrinsic to membrane	GO:0016491//oxidoreductase activity	-
Unigene0052084	833	7	34	0.821956449	3.871818058	2.2358773	Up	3.16E-05	0.000531033	TAF-2 [Nicotiana tabacum]	-	-	GO:0003677//DNA binding	GO:0006351//transcription, DNA-dependent
Unigene0083247	637	7	34	1.074866125	5.063146691	2.2358773	Up	3.16E-05	0.00053094	--	-	-	-	-
Unigene0090405	521	7	34	1.314183727	6.190449985	2.2358773	Up	3.16E-05	0.000530847	--	-	-	-	-
Unigene0062122	664	7	34	1.031159219	4.857265727	2.2358773	Up	3.16E-05	0.000531126	PREDICTED: late embryogenesis abundant protein, group 3-like [Brachypodium distachyon]	-	-	-	-
Unigene0067866	949	73	354	7.524062875	35.38490834	2.233550372	Up	0	0	PREDICTED: protein TIFY 10A-like [Brachypodium distachyon]	ko04075//Plant hormone signal transduction;ko04626//Plant-pathogen interaction	-	-	-
Unigene0091542	980	12	58	1.197707968	5.614136184	2.228787876	Up	4.28E-07	1.03E-05	--	-	-	-	-
Unigene0054667	227	16	77	6.894295498	32.1770254	2.222555922	Up	3.15E-08	9.02E-07	--	-	-	-	-
Unigene0013261	1845	10	48	0.530150772	2.467890535	2.218803787	Up	1.88E-06	4.08E-05	PREDICTED: exosome complex component RRP41-like [Cucumis sativus]	ko03018//RNA degradation	-	GO:0003824//catalytic activity	-
Unigene0085689	2573	345	1653	13.11520482	60.94163375	2.216187839	Up	7.08E-13	3.59E-11	PREDICTED: alanine--glyoxylate aminotransferase 2 homolog 3, mitochondrial-like [Setaria italica]	ko00250//Alanine, aspartate and glutamate metabolism;ko00260//Glycine, serine and threonine metabolism	GO:0043231//intracellular membrane-bounded organelle	GO:0043168;GO:0008483//transaminase activity	-
Unigene0040321	2140	9	43	0.411362316	1.906056226	2.212109135	Up	4.63E-06	9.35E-05	Cell division cycle and apoptosis regulator protein [Medicago truncatula]	-	-	-	GO:0044763
Unigene0044299	1309	9	43	0.672509822	3.116088865	2.212109135	Up	4.63E-06	9.35E-05	--	-	-	-	-
Unigene0058478	1072	134	640	12.22660217	56.63256264	2.211608286	Up	0	0	PREDICTED: fatty acid oxidation complex subunit alpha-like [Cucumis sativus]	-	-	GO:0003824//catalytic activity	GO:0008152//metabolic process
Unigene0041366	4079	13	62	0.311734892	1.44184644	2.209525973	Up	2.24E-07	5.65E-06	IAA-amino acid hydrolase, partial [Populus tomentosa]	-	GO:0043231//intracellular membrane-bounded organelle	GO:0016810//hydrolase activity, acting on carbon-nitrogen (but not peptide) bonds	GO:0051707//response to other organism;GO:0009694//jasmonic acid metabolic process;GO:0065007//biological regulation;GO:0006950//response to stress
Unigene0079139	1143	21	100	1.797085883	8.299172566	2.207308148	Up	1.22E-09	4.14E-08	Os06g0664300 [Oryza sativa Japonica Group]	-	GO:0043231//intracellular membrane-bounded organelle	GO:0046872//metal ion binding	-
Unigene0085314	2400	12	57	0.489064087	2.252914133	2.203696895	Up	4.46E-07	1.07E-05	Os08g0457600 [Oryza sativa Japonica Group]	-	-	-	-
Unigene0040501	655	8	38	1.194660365	5.503301698	2.203696895	Up	1.36E-05	0.000248282	Os03g0806600 [Oryza sativa Japonica Group]	-	-	-	-
Unigene0028305	2646	19	90	0.702359611	3.226515048	2.199694964	Up	4.50E-09	1.43E-07	Os03g0419100 [Oryza sativa Japonica Group]	-	GO:0005622//intracellular	GO:0097159;GO:1901363	GO:0009755//hormone-mediated signaling pathway;GO:0006351//transcription, DNA-dependent
Unigene0117181	2547	41	194	1.574529059	7.225265501	2.198130219	Up	1.11E-13	6.38E-12	OSJNBa0035M09.1 [Oryza sativa Japonica Group]	-	-	-	-
Unigene0003488	271	44	208	15.88104784	72.80732407	2.196777481	Up	4.49E-14	2.74E-12	beta-amylase 1 [Arabidopsis thaliana]	-	GO:0009536//plastid;GO:0016020//membrane	GO:0016772//transferase activity, transferring phosphorus-containing groups;GO:0005102//receptor binding;GO:0032550;GO:0016160//amylase activity	GO:0000226//microtubule cytoskeleton organization;GO:0043479;GO:0065008;GO:0045229//external encapsulating structure organization;GO:0003006//developmental process involved in reproduction;GO:0009826//unidimensional cell growth;GO:0007167//enzyme linked receptor protein signaling pathway;GO:0005982//starch metabolic process;GO:0009933//meristem structural organization;GO:0006464//protein modifica…
Unigene0079505	443	7	33	1.545574992	7.066286456	2.192808579	Up	4.67E-05	0.00075119	--	-	-	-	-
Unigene0046151	1422	7	33	0.481497695	2.201381786	2.192808579	Up	4.67E-05	0.000751316	PREDICTED: benzoate--CoA ligase, peroxisomal-like [Setaria italica]	-	-	GO:0003824//catalytic activity	-
Unigene0041635	1181	7	33	0.57975421	2.650605334	2.192808579	Up	4.67E-05	0.000751442	--	-	-	-	-
Unigene0020193	245	10	47	3.992359893	18.19754487	2.188430138	Up	2.19E-06	4.71E-05	--	-	-	-	-
Unigene0081578	223	20	94	8.772449989	39.98563672	2.188430138	Up	2.35E-09	7.71E-08	TPA: grx_I1-glutaredoxin subgroup III [Zea mays]	-	-	-	-
Unigene0138911	2007	9	42	0.438622499	1.985102532	2.178161803	Up	5.98E-06	0.000117865	Affected trafxn,cking 2 isoform 1 [Theobroma cacao]	ko04142//Lysosome	GO:0043231//intracellular membrane-bounded organelle;GO:0030119//AP-type membrane coat adaptor complex	-	GO:0006892//post-Golgi vesicle-mediated transport;GO:0030641//regulation of cellular pH;GO:0007033//vacuole organization;GO:0015031//protein transport
Unigene0102104	830	144	671	16.96993458	76.68765418	2.176013336	Up	1.07E-14	6.88E-13	Os03g0161200 [Oryza sativa Japonica Group]	-	-	-	-
Unigene0065766	486	11	51	2.213870352	9.954396427	2.168763105	Up	1.06E-06	2.41E-05	--	-	-	-	-
Unigene0041259	541	8	37	1.446400257	6.487621201	2.165222747	Up	1.93E-05	0.00034295	--	-	-	-	-
Unigene0114315	530	8	37	1.476419885	6.622269943	2.165222747	Up	1.93E-05	0.000343014	--	-	-	-	-
Unigene0101809	1606	13	60	0.791760041	3.543943054	2.162220259	Up	2.42E-07	6.08E-06	Os02g0690800 [Oryza sativa Japonica Group]	ko00330//Arginine and proline metabolism	-	-	-
Unigene0077652	1198	666	3067	54.37674154	242.8499304	2.159003465	Up	0	0	myo-inositol-1-phosphate synthase isoform 1 [Xerophyta viscosa]	ko00562//Inositol phosphate metabolism;ko00521//Streptomycin biosynthesis	GO:0044424//intracellular part	GO:0005488//binding;GO:0016872//intramolecular lyase activity	GO:0009642//response to light intensity;GO:0006952//defense response;GO:0006644//phospholipid metabolic process;GO:0009725//response to hormone stimulus;GO:0000302//response to reactive oxygen species;GO:0009267//cellular response to starvation;GO:0006020//inositol metabolic process;GO:0006787;GO:0002252;GO:0003006//developmental process involved in reproduction;GO:0032958//inositol phosphate bio…
Unigene0090631	737	10	46	1.32717527	5.920677003	2.157403242	Up	2.71E-06	5.71E-05	--	-	-	-	-
Unigene0131667	1094	10	46	0.894084254	3.988609645	2.157403242	Up	2.71E-06	5.71E-05	--	-	-	-	-
Unigene0101043	2147	10	46	0.455579028	2.032388892	2.157403242	Up	2.71E-06	5.72E-05	PREDICTED: AMP deaminase-like [Solanum lycopersicum]	ko00230//Purine metabolism	GO:0031306//intrinsic to mitochondrial outer membrane	GO:0019901//protein kinase binding;GO:0047623	GO:0009908//flower development;GO:0009639//response to red or far red light;GO:0009793//embryo development ending in seed dormancy;GO:0009756//carbohydrate mediated signaling;GO:0009152//purine ribonucleotide biosynthetic process;GO:0048827//phyllome development;GO:0044702;GO:0048507//meristem development;GO:0051726//regulation of cell cycle;GO:0007059//chromosome segregation;GO:0030154//cell dif…
Unigene0069604	904	20	92	2.164000384	9.653847238	2.157403242	Up	2.35E-09	7.72E-08	--	-	-	-	-
Unigene0062797	427	9	41	2.061628469	9.108293301	2.143396384	Up	8.17E-06	0.000157462	Os06g0683600 [Oryza sativa Japonica Group]	-	-	-	-
Unigene0088961	702	9	41	1.254010479	5.540229686	2.143396384	Up	8.17E-06	0.00015743	--	-	-	-	-
Unigene0126488	1764	13	59	0.720842758	3.172739798	2.137972712	Up	2.61E-07	6.51E-06	Os11g0573700 [Oryza sativa Japonica Group]	-	-	-	-
Unigene0144193	1874	41	185	2.139981597	9.364469236	2.129598837	Up	1.11E-13	6.37E-12	PREDICTED: LOW QUALITY PROTEIN: sucrose:sucrose 1-fructosyltransferase-like [Setaria italica]	ko00500//Starch and sucrose metabolism;ko00052//Galactose metabolism	-	GO:0004558//alpha-glucosidase activity	GO:0044238//primary metabolic process
Unigene0125647	1736	71	320	4.000409005	17.48562994	2.127950357	Up	0	0	OSIGBa0135C13.7 [Oryza sativa Indica Group]	ko00500//Starch and sucrose metabolism;ko00940//Phenylpropanoid biosynthesis;ko00460//Cyanoamino acid metabolism	-	-	-
Unigene0112382	1188	8	36	0.658672171	2.874531589	2.125694383	Up	2.87E-05	0.000486313	heavy metal transport/detoxification domain-containing protein [Arabidopsis thaliana]	-	-	-	-
Unigene0065273	1459	14	63	0.938573984	4.096059748	2.125694383	Up	1.31E-07	3.44E-06	--	-	-	-	-
Unigene0132021	852	8	36	0.91843021	4.00814968	2.125694383	Up	2.87E-05	0.000486227	--	-	-	-	-
Unigene0092632	362	13	58	3.512614988	15.19849022	2.113310658	Up	2.90E-07	7.18E-06	--	-	-	-	-
Unigene0042093	671	11	49	1.603488809	6.927149894	2.111047607	Up	1.58E-06	3.49E-05	--	-	-	-	-
Unigene0078099	1391	9	40	0.632865102	2.727808553	2.107772475	Up	1.17E-05	0.000218109	Os01g0928100 [Oryza sativa Japonica Group]	-	GO:0043231//intracellular membrane-bounded organelle	-	-
Unigene0017904	1167	150	666	12.57234156	54.13578	2.106329058	Up	0	0	PREDICTED: pollen-specific leucine-rich repeat extensin-like protein 2-like [Setaria italica]	-	-	-	-
Unigene0030166	1464	15	66	1.002180506	4.276454781	2.093272905	Up	7.13E-08	1.94E-06	mevalonate kinase [Asparagus officinalis]	-	-	-	-
Unigene0003272	522	15	66	2.810713143	11.99373525	2.093272905	Up	7.13E-08	1.94E-06	OSIGBa0148P16.6 [Oryza sativa Indica Group]	-	-	-	-
Unigene0088420	339	30	132	8.656001537	36.936459	2.093272905	Up	3.63E-12	1.65E-10	Os02g0174800 [Oryza sativa Japonica Group]	-	-	-	-
Unigene0011960	1664	10	44	0.587817412	2.508305208	2.093272905	Up	4.91E-06	9.86E-05	Os08g0135400 [Oryza sativa Japonica Group]	-	-	-	-
Unigene0135717	1695	46	202	2.654507138	11.30479503	2.090418908	Up	4.40E-14	2.69E-12	--	-	-	-	-
Unigene0046498	1113	16	70	1.406114176	5.966008957	2.085052398	Up	3.59E-08	1.02E-06	--	-	-	-	-
Unigene0063525	1246	8	35	0.628011669	2.664593888	2.085052398	Up	4.38E-05	0.000709806	--	-	-	-	-
Unigene0026739	972	16	70	1.610087529	6.831448528	2.085052398	Up	3.59E-08	1.02E-06	stress responsive protein [Zea mays]	-	-	-	-
Unigene0138322	1965	19	83	0.945772789	4.006789833	2.082881299	Up	4.67E-09	1.48E-07	PREDICTED: cytokinin hydroxylase-like [Brachypodium distachyon]	ko00908//Zeatin biosynthesis	GO:0043231//intracellular membrane-bounded organelle	GO:0046906//tetrapyrrole binding;GO:0046914//transition metal ion binding;GO:0016634	GO:0044710
Unigene0126362	1405	3110	13577	216.5109338	916.6605036	2.08194763	Up	0	0	allene oxide cyclase [Gladiolus hybrid cultivar]	ko00592//alpha-Linolenic acid metabolism	GO:0009536//plastid	GO:0009975//cyclase activity	GO:0009694//jasmonic acid metabolic process
Unigene0092772	561	11	48	1.91789838	8.116324485	2.081300263	Up	2.10E-06	4.53E-05	--	-	-	-	-
Unigene0126094	1980	11	48	0.543404541	2.299625271	2.081300263	Up	2.10E-06	4.53E-05	Trichome birefringence-like 11 isoform 1 [Theobroma cacao]	-	-	-	-
Unigene0117057	1776	11	48	0.60582263	2.563771417	2.081300263	Up	2.10E-06	4.53E-05	TPA: squamosa promoter-binding protein-like (SBP domain) transcription factor family protein [Zea mays]	-	GO:0043231//intracellular membrane-bounded organelle	GO:0003676//nucleic acid binding	-
Unigene0048960	413	11	48	2.605183998	11.02483786	2.081300263	Up	2.10E-06	4.53E-05	Os03g0300900 [Oryza sativa Japonica Group]	-	GO:0043231//intracellular membrane-bounded organelle	-	-
Unigene0042454	1346	14	61	1.017369571	4.298983721	2.079151797	Up	1.61E-07	4.16E-06	PREDICTED: glutamate decarboxylase-like [Setaria italica]	ko00250//Alanine, aspartate and glutamate metabolism;ko00410//beta-Alanine metabolism;ko00650//Butanoate metabolism;ko00430//Taurine and hypotaurine metabolism;ko04940//Type I diabetes mellitus	-	GO:0016831//carboxy-lyase activity;GO:0043168	GO:0009064//glutamine family amino acid metabolic process
Unigene0085867	586	135	588	22.53366953	95.18329513	2.078626129	Up	1.42E-13	8.08E-12	--	-	-	-	-
Unigene0083674	828	62	270	7.324148161	30.93245949	2.078388668	Up	0	0	Low affinity sulfate transporter 3 [Triticum urartu]	-	-	-	-
Unigene0052759	790	31	135	3.838224479	16.21017497	2.078388668	Up	1.99E-12	9.45E-11	--	-	-	-	-
Unigene0062973	1829	17	74	0.909140457	3.837947589	2.077759906	Up	1.82E-08	5.37E-07	PREDICTED: CBL-interacting protein kinase 1-like [Solanum lycopersicum]	-	-	-	-
Unigene0085868	2284	2266	9861	97.04196329	409.5490139	2.077355477	Up	0	0	PREDICTED: eukaryotic peptide chain release factor subunit 1-3-like [Cucumis sativus]	ko03015//mRNA surveillance pathway	GO:0044424//intracellular part	GO:0003747//translation release factor activity	GO:0006412//translation
Unigene0050107	1489	20	87	1.313805472	5.542498449	2.076784782	Up	2.41E-09	7.90E-08	Os09g0439800 [Oryza sativa Japonica Group]	-	-	-	-
Unigene0112395	1774	23	100	1.26814814	5.347212087	2.076063615	Up	3.32E-10	1.20E-08	PREDICTED: LOW QUALITY PROTEIN: BTB/POZ domain-containing protein At5g03250-like [Cucumis sativus]	-	GO:0016020//membrane	-	-
Unigene0102102	1461	39	169	2.611019766	10.97280128	2.071246599	Up	8.48E-14	4.99E-12	PREDICTED: sulfate transporter 3.1-like [Brachypodium distachyon]	-	-	-	-
Unigene0077653	266	18	78	6.618912454	27.81595605	2.071246599	Up	9.31E-09	2.85E-07	myo-inositol 1-phosphate synthase [Arthrocnemum glaucum]	ko00562//Inositol phosphate metabolism;ko00521//Streptomycin biosynthesis	GO:0044424//intracellular part	GO:0016872//intramolecular lyase activity;GO:0005488//binding	GO:0006020//inositol metabolic process;GO:0006658//phosphatidylserine metabolic process;GO:0007275//multicellular organismal development;GO:0009642//response to light intensity;GO:0003006//developmental process involved in reproduction;GO:0000302//response to reactive oxygen species;GO:0019758;GO:0002252;GO:0032958//inositol phosphate biosynthetic process;GO:0009725//response to hormone stimulus;…
Unigene0103031	629	9	39	1.399547466	5.88159325	2.071246599	Up	1.75E-05	0.000312873	PREDICTED: target of Myb protein 1-like [Cucumis sativus]	-	GO:0044431//Golgi apparatus part;GO:0016020//membrane	GO:0022892	GO:0048193//Golgi vesicle transport;GO:0015031//protein transport
Unigene0029926	1053	114	494	10.58942182	44.50200756	2.071246599	Up	1.04E-14	6.76E-13	ACT domain repeat 3 isoform 1 [Theobroma cacao]	-	-	-	-
Unigene0046184	698	9	39	1.261196786	5.300175007	2.071246599	Up	1.75E-05	0.000312814	PREDICTED: DIMBOA UDP-glucosyltransferase BX8-like [Setaria italica]	-	-	-	-
Unigene0085318	2872	9	39	0.306516489	1.288134455	2.071246599	Up	1.75E-05	0.000312756	Os01g0878300 [Oryza sativa Japonica Group]	-	-	-	-
Unigene0070223	1808	1503	6510	81.31231444	341.5573126	2.070581915	Up	2.14E-12	1.01E-10	PREDICTED: trans-cinnamate 4-monooxygenase-like [Setaria italica]	ko00940//Phenylpropanoid biosynthesis;ko00360//Phenylalanine metabolism;ko00941//Flavonoid biosynthesis;ko00945//Stilbenoid, diarylheptanoid and gingerol biosynthesis	-	GO:0016709//oxidoreductase activity, acting on paired donors, with incorporation or reduction of molecular oxygen, NADH or NADPH as one donor, and incorporation of one atom of oxygen;GO:0046914//transition metal ion binding;GO:0046906//tetrapyrrole binding	GO:0044710
Unigene0093791	969	74	320	7.469709479	31.32616468	2.068244111	Up	0	0	P-loop containing nucleoside triphosphate hydrolases superfamily protein [Theobroma cacao]	-	GO:0016020//membrane	GO:0032550;GO:0042623//ATPase activity, coupled	GO:0009154;GO:0003006//developmental process involved in reproduction
Unigene0044669	1068	28	121	2.56438098	10.74719535	2.067277696	Up	1.28E-11	5.35E-10	PREDICTED: chaperone protein DnaJ-like [Brachypodium distachyon]	-	GO:0043231//intracellular membrane-bounded organelle	-	GO:0009642//response to light intensity;GO:0044267//cellular protein metabolic process;GO:0000302//response to reactive oxygen species
Unigene0020156	1503	32	138	2.08250842	8.709658586	2.064293838	Up	1.13E-12	5.55E-11	--	-	-	-	-
Unigene0144367	2750	247	1065	8.785369415	36.7365137	2.064039865	Up	0	0	OSJNBa0019K04.6 [Oryza sativa Japonica Group]	-	-	-	-
Unigene0104904	431	10	43	2.269438918	9.463945068	2.060106041	Up	7.10E-06	0.00013818	AT3G11230 [Arabidopsis thaliana]	-	GO:0043231//intracellular membrane-bounded organelle	-	-
Unigene0047522	414	20	86	4.725256878	19.70512234	2.060106041	Up	2.45E-09	8.02E-08	pectinesterase inhibitor [Populus tremula]	-	-	-	-
Unigene0041367	566	10	43	1.72814165	7.206643682	2.060106041	Up	7.10E-06	0.000138152	Os06g0691400 [Oryza sativa Japonica Group]	-	GO:0043231//intracellular membrane-bounded organelle	GO:0070011;GO:0016810//hydrolase activity, acting on carbon-nitrogen (but not peptide) bonds	GO:0051707//response to other organism;GO:0002831//regulation of response to biotic stimulus;GO:0009694//jasmonic acid metabolic process;GO:0009725//response to hormone stimulus;GO:0042445//hormone metabolic process;GO:0019538//protein metabolic process;GO:0006950//response to stress
Unigene0089771	1605	60	257	3.65655392	15.18934729	2.054503335	Up	0	0	sucrose phosphate synthase [Musa acuminata AAA Group]	ko00500//Starch and sucrose metabolism	-	GO:0035251//UDP-glucosyltransferase activity	GO:0005984//disaccharide metabolic process
Unigene0057742	866	11	47	1.242426087	5.148266159	2.050926614	Up	2.94E-06	6.16E-05	RAV1 [Castanea sativa]	-	-	-	-
Unigene0068327	1078	178	760	16.15091048	66.87685737	2.049891559	Up	0	0	phenylalanine ammonia lyase [Musa acuminata AAA Group]	ko00940//Phenylpropanoid biosynthesis;ko00360//Phenylalanine metabolism;ko00910//Nitrogen metabolism	-	-	-
Unigene0091531	805	15	64	1.822599081	7.541628218	2.048878786	Up	9.00E-08	2.41E-06	expressed protein [Aureococcus anophagefferens]	-	-	-	-
Unigene0104789	337	16	68	4.643931982	19.14079788	2.043232222	Up	4.32E-08	1.21E-06	--	-	-	-	-
Unigene0083057	2178	21	89	0.94309879	3.876262294	2.039185389	Up	1.29E-09	4.36E-08	PREDICTED: homeobox-leucine zipper protein ATHB-15-like [Cicer arietinum]	-	GO:0043231//intracellular membrane-bounded organelle	GO:0003677//DNA binding;GO:0001071//nucleic acid binding transcription factor activity	GO:0006351//transcription, DNA-dependent
Unigene0044588	742	46	194	6.063867384	24.80155152	2.032120267	Up	4.40E-14	2.69E-12	PREDICTED: tubulin beta-1 chain [Vitis vinifera]	ko04145//Phagosome;ko04540//Gap junction;ko05130//Pathogenic Escherichia coli infection	-	-	-
Unigene0144338	2044	20	84	0.957072577	3.89833736	2.026158709	Up	2.62E-09	8.55E-08	--	-	-	-	-
Unigene0067867	1628	16	67	0.96130533	3.903924658	2.021858572	Up	5.03E-08	1.40E-06	--	-	-	-	-
Unigene0074110	1340	942	3943	68.76095072	279.1277431	2.021264127	Up	0	0	PREDICTED: F-box protein At2g16365-like [Vitis vinifera]	-	-	-	-
Unigene0031111	1408	140	586	9.725706273	39.47989479	2.021243219	Up	0	0	Os02g0756800 [Oryza sativa Japonica Group]	-	-	-	-
Unigene0067771	1092	11	46	0.985293948	3.995914791	2.019899719	Up	4.28E-06	8.70E-05	--	-	-	-	-
Unigene0138528	2127	11	46	0.505849079	2.051499272	2.019899719	Up	4.28E-06	8.71E-05	Os02g0632500 [Oryza sativa Japonica Group]	ko04144//Endocytosis	GO:0044424//intracellular part	GO:0046872//metal ion binding	GO:0016246//RNA interference;GO:0070918//production of small RNA involved in gene silencing by RNA;GO:0016569;GO:0007389//pattern specification process;GO:0009791//post-embryonic development;GO:0006342//chromatin silencing;GO:0048507//meristem development;GO:0009887//organ morphogenesis
Unigene0065236	639	11	46	1.683788718	6.828699455	2.019899719	Up	4.28E-06	8.71E-05	PREDICTED: protein GLUTAMINE DUMPER 4-like [Setaria italica]	-	-	-	-
Unigene0048239	495	11	46	2.173618164	8.815230205	2.019899719	Up	4.28E-06	8.70E-05	Os03g0206400 [Oryza sativa Japonica Group]	-	GO:0043231//intracellular membrane-bounded organelle	-	GO:0006787
Unigene0041482	760	12	50	1.544412906	6.24075937	2.01466307	Up	1.76E-06	3.85E-05	--	-	-	-	-
Unigene0058957	834	24	100	2.814757334	11.37404585	2.01466307	Up	1.78E-10	6.60E-09	Os03g0804900 [Oryza sativa Japonica Group]	-	-	GO:0016740//transferase activity	-
Unigene0144448	2165	18	75	0.813224348	3.286127336	2.01466307	Up	1.15E-08	3.47E-07	--	-	-	-	-
Unigene0106095	3164	12	50	0.370971494	1.499044602	2.01466307	Up	1.76E-06	3.85E-05	PREDICTED: lipoxygenase 6, choloroplastic [Vitis vinifera]	ko00592//alpha-Linolenic acid metabolism;ko00591//Linoleic acid metabolism	GO:0016020//membrane;GO:0009536//plastid	GO:0046914//transition metal ion binding;GO:0016702//oxidoreductase activity, acting on single donors with incorporation of molecular oxygen, incorporation of two atoms of oxygen	GO:0006633//fatty acid biosynthetic process;GO:0006950//response to stress;GO:0009694//jasmonic acid metabolic process;GO:0055114//oxidation-reduction process
Unigene0138816	1433	73	304	4.982788324	20.12372707	2.013872336	Up	0	0	--	-	-	-	-
Unigene0075293	1717	9	37	0.512705507	2.044148555	1.995297745	Up	4.15E-05	0.000678878	PREDICTED: protein RRP5 homolog [Vitis vinifera]	-	-	-	-
Unigene0014727	468	9	37	1.881015719	7.499579209	1.995297745	Up	4.15E-05	0.000678762	--	-	-	-	-
Unigene0075309	2601	581	2385	21.84899919	86.98193336	1.993148579	Up	0	0	1-deoxy-D-xylulose 5-phosphate synthase [Hevea brasiliensis]	ko00900//Terpenoid backbone biosynthesis	GO:0009536//plastid	GO:0043169//cation binding;GO:0016744	GO:0006772//thiamine metabolic process;GO:0052863;GO:0006721//terpenoid metabolic process
Unigene0058094	2252	30	123	1.303012665	5.181049608	1.991393291	Up	3.67E-12	1.66E-10	PREDICTED: dihydrofolate reductase-like [Setaria italica]	-	GO:0009536//plastid	GO:0003824//catalytic activity	GO:0051707//response to other organism;GO:0009694//jasmonic acid metabolic process;GO:0009725//response to hormone stimulus;GO:0009692;GO:0006812//cation transport;GO:0006950//response to stress
Unigene0126877	2104	10	41	0.464889816	1.848498688	1.991393291	Up	1.62E-05	0.000292235	PREDICTED: serine/threonine-protein kinase TNNI3K-like [Cucumis sativus]	-	-	-	-
Unigene0102258	966	114	467	11.54312752	45.85859867	1.990158107	Up	1.04E-14	6.75E-13	PREDICTED: probable peptide/nitrate transporter At1g22540-like [Brachypodium distachyon]	-	-	-	-
Unigene0041365	1314	44	180	3.275315041	12.99445787	1.988190859	Up	4.49E-14	2.74E-12	PREDICTED: IAA-amino acid hydrolase ILR1-like 6-like [Vitis vinifera]	-	-	-	-
Unigene0089575	566	23	94	3.974725794	15.75405828	1.986796277	Up	3.71E-10	1.32E-08	--	-	-	-	-
Unigene0047241	494	12	49	2.376019855	9.409144896	1.985516725	Up	2.58E-06	5.46E-05	--	-	-	-	-
Unigene0131861	693	13	53	1.834872476	7.2547702	1.983250118	Up	1.05E-06	2.39E-05	--	-	-	-	-
Unigene0093954	1341	1580	6428	115.2455268	454.70331	1.980214752	Up	3.21E-12	1.47E-10	ACC oxidase [Guzmania wittmackii x Guzmania lingulata]	ko00270//Cysteine and methionine metabolism	-	-	-
Unigene0092763	788	44	179	5.461629396	21.54804327	1.98015354	Up	4.49E-14	2.74E-12	PREDICTED: nudix hydrolase 17, mitochondrial-like [Glycine max]	-	GO:0043231//intracellular membrane-bounded organelle	GO:0052842//inositol diphosphate pentakisphosphate diphosphatase activity;GO:0052841//inositol bisdiphosphate tetrakisphosphate diphosphatase activity	-
Unigene0086141	1532	1053	4280	67.23035032	265.0122987	1.978874742	Up	1.11E-12	5.48E-11	phosphoinositide-specific phospholipase C [Populus tomentosa]	-	-	-	-
Unigene0050579	1792	62	252	3.384148815	13.33962315	1.978852994	Up	0	0	Os01g0788400 [Oryza sativa Japonica Group]	ko00500//Starch and sucrose metabolism;ko00040//Pentose and glucuronate interconversions	-	-	-
Unigene0051898	1497	19	77	1.241445244	4.879214941	1.974628408	Up	7.34E-09	2.27E-07	PREDICTED: probable LRR receptor-like serine/threonine-protein kinase At5g10290-like [Vitis vinifera]	-	-	-	-
Unigene0052369	1179	25	101	2.074063133	8.126220343	1.970124674	Up	9.92E-11	3.78E-09	Os06g0725500 [Oryza sativa Japonica Group]	-	GO:0043231//intracellular membrane-bounded organelle	-	-
Unigene0042559	1158	12	48	1.013604325	3.932001759	1.955769381	Up	3.88E-06	7.96E-05	--	-	-	-	-
Unigene0100469	822	16	64	1.903899122	7.385657804	1.955769381	Up	1.09E-07	2.87E-06	PREDICTED: UDP-glucose 4-epimerase GEPI48-like [Cicer arietinum]	ko00520//Amino sugar and nucleotide sugar metabolism;ko00052//Galactose metabolism	-	-	-
Unigene0091293	343	29	116	8.269888349	32.0807782	1.955769381	Up	7.17E-12	3.10E-10	plasma membrane intrinsic protein PIP2;7 [Hordeum vulgare]	-	-	-	-
Unigene0055811	1108	17	68	1.500738173	5.82170477	1.955769381	Up	4.64E-08	1.30E-06	Os02g0203700 [Oryza sativa Japonica Group]	-	-	GO:0046914//transition metal ion binding	-
Unigene0126606	2496	13	52	0.509441757	1.976240467	1.955769381	Up	1.55E-06	3.43E-05	Transducin/WD40 repeat-like superfamily protein [Theobroma cacao]	ko03018//RNA degradation;ko03008//Ribosome biogenesis in eukaryotes	-	GO:0003676//nucleic acid binding;GO:0003824//catalytic activity	GO:0006259//DNA metabolic process
Unigene0063167	2400	27	107	1.100394195	4.2291546	1.942348865	Up	2.82E-11	1.13E-09	PREDICTED: wall-associated receptor kinase 4-like [Setaria italica]	-	GO:0043231//intracellular membrane-bounded organelle	GO:0005488//binding;GO:0016301//kinase activity	-
Unigene0065314	1569	20	79	1.246817302	4.776229351	1.937622035	Up	5.14E-09	1.62E-07	--	-	-	-	-
Unigene0132217	2019	36	142	1.744062123	6.671646867	1.935591499	Up	1.67E-13	9.34E-12	--	-	-	-	-
Unigene0057662	593	17	67	2.804077395	10.7176886	1.93439573	Up	6.40E-08	1.76E-06	PREDICTED: uncharacterized protein LOC101307233 [Fragaria vesca subsp. vesca]	-	-	-	-
Unigene0137045	2313	31	122	1.310937025	5.00339999	1.932310408	Up	2.14E-12	1.01E-10	PREDICTED: probable peptide/nitrate transporter At1g22540-like isoform 1 [Brachypodium distachyon]	-	-	-	-
Unigene0067302	713	31	122	4.25273119	16.23122605	1.932310408	Up	2.14E-12	1.00E-10	Os05g0516700 [Oryza sativa Japonica Group]	-	-	-	-
Unigene0087235	1154	15	59	1.271397106	4.849837958	1.931521835	Up	3.76E-07	9.17E-06	--	-	-	-	-
Unigene0116415	977	15	59	1.501732099	5.728467762	1.931521835	Up	3.76E-07	9.16E-06	membrane protein-like [Oryza sativa Japonica Group]	-	-	-	-
Unigene0070827	942	15	59	1.557528939	5.94130892	1.931521835	Up	3.76E-07	9.16E-06	H0215F08.3 [Oryza sativa Indica Group]	-	-	GO:0003824//catalytic activity	GO:0044710
Unigene0062805	2359	45	177	1.865865529	7.117481564	1.931521835	Up	0	0	gag-pol polyprotein [Silene latifolia]	-	-	GO:0003676//nucleic acid binding	GO:0006259//DNA metabolic process
Unigene0007057	969	14	55	1.41318828	5.384184555	1.929774173	Up	9.33E-07	2.14E-05	Os02g0796300 [Oryza sativa Japonica Group]	ko03018//RNA degradation	-	GO:0004180//carboxypeptidase activity	GO:0019538//protein metabolic process
Unigene0130544	1780	14	55	0.769314294	2.931053277	1.929774173	Up	9.33E-07	2.14E-05	Os03g0264400 [Oryza sativa Japonica Group]	ko00400//Phenylalanine, tyrosine and tryptophan biosynthesis	GO:0043231//intracellular membrane-bounded organelle	GO:0016833//oxo-acid-lyase activity	GO:0006568//tryptophan metabolic process
Unigene0007708	3181	13	51	0.399738015	1.520854028	1.927755005	Up	2.34E-06	5.00E-05	--	-	-	-	-
Unigene0068697	701	61	239	8.511529044	32.34155583	1.925898852	Up	0	0	Os12g0152100 [Oryza sativa Japonica Group]	-	GO:0043231//intracellular membrane-bounded organelle	GO:0003824//catalytic activity	-
Unigene0071305	1844	12	47	0.636525926	2.417786602	1.925395732	Up	5.94E-06	0.000117139	Alpha/beta-Hydrolases superfamily protein [Theobroma cacao]	-	-	GO:0016787//hydrolase activity	-
Unigene0093613	2123	21	82	0.967531401	3.66391073	1.921003963	Up	2.94E-09	9.53E-08	--	-	-	-	-
Unigene0077562	964	21	82	2.130777142	8.068965227	1.921003963	Up	2.94E-09	9.53E-08	--	-	-	-	-
Unigene0101721	704	10	39	1.38938661	5.25500306	1.919243505	Up	3.93E-05	0.00064725	--	-	-	-	-
Unigene0030231	862	10	39	1.134719459	4.291789042	1.919243505	Up	3.93E-05	0.000647139	PREDICTED: glucan endo-1,3-beta-glucosidase-like protein 3 [Vitis vinifera]	-	GO:0043231//intracellular membrane-bounded organelle	-	-
Unigene0049213	1415	530	2066	36.63660297	138.5016358	1.918545371	Up	0	0	PREDICTED: 36.4 kDa proline-rich protein-like, partial [Cucumis sativus]	-	-	-	-
Unigene0028129	2002	18	70	0.87943592	3.316767218	1.915127397	Up	3.78E-08	1.07E-06	Os10g0576600 [Oryza sativa Japonica Group]	-	GO:0043231//intracellular membrane-bounded organelle	-	-
Unigene0122529	658	131	509	19.47337246	73.37919011	1.913868226	Up	3.51E-14	2.17E-12	plasma membrane intrinsic protein [Tulipa gesneriana]	-	-	-	-
Unigene0127058	2567	17	66	0.647767002	2.438928633	1.912700659	Up	9.17E-08	2.45E-06	PREDICTED: probable inactive purple acid phosphatase 1-like [Brachypodium distachyon]	-	-	-	-
Unigene0053684	482	34	132	6.899659317	25.97813195	1.912700659	Up	4.05E-13	2.13E-11	--	-	-	-	-
Unigene0084769	2869	42	163	1.431906005	5.389371006	1.912180113	Up	8.06E-14	4.77E-12	PREDICTED: vacuolar-sorting receptor 1-like [Vitis vinifera]	-	-	-	-
Unigene0016286	1543	25	97	1.584783172	5.963302408	1.911826034	Up	1.52E-10	5.72E-09	PREDICTED: acyl-CoA-binding domain-containing protein 4-like isoform X1 [Setaria italica]	-	-	GO:0043168	-
Unigene0114167	1844	16	62	0.848701235	3.189420624	1.909965692	Up	2.26E-07	5.69E-06	--	-	-	-	-
Unigene0052667	796	13	50	1.59744551	5.958513971	1.899185853	Up	3.59E-06	7.40E-05	Global transcription factor group A2 isoform 2 [Theobroma cacao]	-	GO:0043229//intracellular organelle;GO:0031224//intrinsic to membrane;GO:0030529//ribonucleoprotein complex	GO:0016759//cellulose synthase activity;GO:0005198//structural molecule activity	GO:0030243//cellulose metabolic process;GO:0006354//transcription elongation, DNA-dependent;GO:0006366//transcription from RNA polymerase II promoter
Unigene0070689	1486	97	373	6.384820515	23.81063885	1.898888359	Up	5.55E-15	3.67E-13	Acyl-CoA N-acyltransferases superfamily protein [Theobroma cacao]	-	-	-	-
Unigene0030168	2864	44	169	1.502710881	5.597507915	1.897217199	Up	4.49E-14	2.74E-12	PREDICTED: E3 ubiquitin-protein ligase RNF14-like isoform 1 [Solanum lycopersicum]	-	-	GO:0046872//metal ion binding	GO:0034645//cellular macromolecule biosynthetic process;GO:0006464//protein modification process
Unigene0028304	1148	25	96	2.130070065	7.93250529	1.896875692	Up	1.89E-10	6.99E-09	PREDICTED: ninja-family protein 3-like [Brachypodium distachyon]	-	-	GO:0097159;GO:1901363	GO:0009755//hormone-mediated signaling pathway;GO:0006351//transcription, DNA-dependent
Unigene0018657	1851	2043	7841	107.9587174	401.8334263	1.896117837	Up	0	0	S-adenosyl-L-methionine synthase [Musa acuminata AAA Group]	ko00270//Cysteine and methionine metabolism	-	-	-
Unigene0051495	1312	17	65	1.267391689	4.699596233	1.890674353	Up	1.35E-07	3.53E-06	Os12g0299600 [Oryza sativa Japonica Group]	-	-	-	-
Unigene0013230	3324	16	61	0.470819819	1.740803877	1.886506719	Up	3.38E-07	8.28E-06	dual positional specificity lipoxygenase [Oryza sativa Japonica Group]	ko00592//alpha-Linolenic acid metabolism;ko00591//Linoleic acid metabolism	-	GO:0046914//transition metal ion binding;GO:0016702//oxidoreductase activity, acting on single donors with incorporation of molecular oxygen, incorporation of two atoms of oxygen	GO:0006633//fatty acid biosynthetic process
Unigene0022682	771	10	38	1.268648734	4.675308187	1.8817688	Up	6.16E-05	0.000959779	chorismate synthase 2 [Zea mays]	ko00400//Phenylalanine, tyrosine and tryptophan biosynthesis	GO:0031981//nuclear lumen;GO:0009532//plastid stroma	GO:0016838//carbon-oxygen lyase activity, acting on phosphates	GO:0006498//N-terminal protein lipidation;GO:0008652//cellular amino acid biosynthetic process;GO:0009699//phenylpropanoid biosynthetic process;GO:0046942//carboxylic acid transport;GO:0019632//shikimate metabolic process;GO:0043650;GO:0003006//developmental process involved in reproduction;GO:0006950//response to stress
Unigene0038661	1065	10	38	0.91843021	3.38465973	1.8817688	Up	6.16E-05	0.000959935	--	-	-	-	-
Unigene0138884	3545	30	114	0.827753038	3.050490222	1.8817688	Up	5.92E-12	2.58E-10	P-loop containing nucleoside triphosphate hydrolases superfamily protein [Theobroma cacao]	-	GO:0016020//membrane	GO:0032550;GO:0042623//ATPase activity, coupled	GO:0009154;GO:0003006//developmental process involved in reproduction
Unigene0059993	949	10	38	1.030693544	3.798379992	1.8817688	Up	6.16E-05	0.000960091	--	-	-	-	-
Unigene0091292	310	150	569	47.3287826	174.1131601	1.879235533	Up	0	0	plasma membrane intrinsic protein 1 [Lilium hybrid cultivar]	-	-	-	-
Unigene0091757	1531	19	72	1.213875591	4.46106274	1.877766869	Up	3.27E-08	9.34E-07	--	-	-	-	-
Unigene0028780	1058	32	121	2.958421697	10.84877565	1.874632619	Up	1.68E-12	8.07E-11	PREDICTED: WAT1-related protein At1g25270-like [Setaria italica]	-	-	-	-
Unigene0101620	764	22	83	2.816599453	10.30542149	1.871377194	Up	3.26E-09	1.05E-07	--	-	-	-	-
Unigene0111045	1966	17	64	0.845787332	3.088001381	1.86830654	Up	2.03E-07	5.18E-06	PREDICTED: protein CHUP1, chloroplastic-like [Vitis vinifera]	-	GO:0009527//plastid outer membrane	-	GO:0019684//photosynthesis, light reaction;GO:0006351//transcription, DNA-dependent;GO:0009668;GO:0009658//chloroplast organization;GO:0006470//protein dephosphorylation;GO:0042254//ribosome biogenesis
Unigene0055454	1958	37	139	1.848352524	6.734155463	1.865257088	Up	1.31E-13	7.49E-12	Os03g0413100 [Oryza sativa Japonica Group]	-	-	GO:0031406//carboxylic acid binding	-
Unigene0051080	882	19	71	2.107078832	7.636085615	1.857588987	Up	4.88E-08	1.36E-06	--	-	-	-	-
Unigene0017205	684	15	56	2.145017925	7.766278327	1.856233708	Up	1.31E-06	2.94E-05	Os02g0750600 [Oryza sativa Japonica Group]	-	GO:0016020//membrane	-	-
Unigene0086763	1231	26	97	2.065908409	7.474716178	1.855242505	Up	1.97E-10	7.28E-09	PREDICTED: choline/ethanolamine kinase-like [Brachypodium distachyon]	ko00564//Glycerophospholipid metabolism	-	-	-
Unigene0013725	1031	11	41	1.04358971	3.772299941	1.853889767	Up	3.70E-05	0.000614057	--	-	-	-	-
Unigene0138340	1318	11	41	0.816343696	2.950865887	1.853889767	Up	3.70E-05	0.000614164	Cytokinin oxidase/dehydrogenase 6 isoform 1 [Theobroma cacao]	ko00908//Zeatin biosynthesis	GO:0043231//intracellular membrane-bounded organelle;GO:0044421//extracellular region part	GO:0016616//oxidoreductase activity, acting on the CH-OH group of donors, NAD or NADP as acceptor;GO:0016645//oxidoreductase activity, acting on the CH-NH group of donors;GO:0000166//nucleotide binding	GO:0044710;GO:0044260;GO:0006091//generation of precursor metabolites and energy;GO:0010087//phloem or xylem histogenesis;GO:0009690//cytokinin metabolic process
Unigene0058429	875	22	82	2.459293694	8.889694261	1.853889767	Up	4.75E-09	1.50E-07	Os01g0728700 [Oryza sativa Japonica Group]	-	GO:0043231//intracellular membrane-bounded organelle	-	-
Unigene0028432	1453	73	272	4.914202112	17.75760189	1.853407664	Up	0	0	transcriptional regulator superman [Malus domestica]	-	-	-	-
Unigene0081686	597	18	67	2.949130172	10.6458783	1.85193357	Up	1.23E-07	3.22E-06	--	-	-	-	-
Unigene0047688	1191	1164	4329	95.59539834	344.7917373	1.850712124	Up	1.64E-12	7.87E-11	Os03g0402800 [Oryza sativa Japonica Group]	ko04075//Plant hormone signal transduction;ko04626//Plant-pathogen interaction	-	-	-
Unigene0029795	1457	98	364	6.579036446	23.69860909	1.848854177	Up	0	0	Os01g0761100 [Oryza sativa Japonica Group]	-	-	-	-
Unigene0003824	1818	1649	6119	88.72020674	319.2769747	1.847473882	Up	6.37E-12	2.77E-10	AMP-binding protein [Zea mays]	-	GO:0042579//microbody	GO:0016405//CoA-ligase activity;GO:0016878//acid-thiol ligase activity;GO:0032550	GO:0046459//short-chain fatty acid metabolic process;GO:0044262//cellular carbohydrate metabolic process
Unigene0068804	1530	17	63	1.086809082	3.905981159	1.845586463	Up	3.10E-07	7.63E-06	--	-	-	-	-
Unigene0028145	1343	1393	5155	101.4543966	364.1109019	1.843546551	Up	3.79E-12	1.71E-10	PREDICTED: protein TIFY 10B-like [Setaria italica]	ko04075//Plant hormone signal transduction;ko04626//Plant-pathogen interaction	-	-	-
Unigene0083059	1724	95	351	5.389917431	19.31305069	1.841240993	Up	0	0	Class III HD-Zip protein 8 isoform 3 [Theobroma cacao]	-	GO:0043231//intracellular membrane-bounded organelle	GO:0001071//nucleic acid binding transcription factor activity;GO:0003677//DNA binding	GO:0006351//transcription, DNA-dependent;GO:0040007//growth;GO:0045229//external encapsulating structure organization;GO:0008283//cell proliferation;GO:0051276//chromosome organization;GO:0044702;GO:0022610;GO:0009933//meristem structural organization;GO:0044085;GO:0007015//actin filament organization;GO:0000904//cell morphogenesis involved in differentiation;GO:0009943//adaxial/abaxial axis spec…
Unigene0091295	291	337	1245	113.2746373	405.8423722	1.841094627	Up	0	0	aquaporin PIP2-2 [Zea mays]	-	-	-	-
Unigene0056095	1099	13	48	1.157021498	4.143091935	1.840292164	Up	8.60E-06	0.000164798	--	-	-	-	-
Unigene0113823	1074	13	48	1.183954028	4.239532622	1.840292164	Up	8.60E-06	0.000164765	PREDICTED: 6-phosphofructokinase 3-like [Fragaria vesca subsp. vesca]	ko00010//Glycolysis / Gluconeogenesis;ko00051//Fructose and mannose metabolism;ko00052//Galactose metabolism;ko00680//Methane metabolism;ko00030//Pentose phosphate pathway	-	-	-
Unigene0089996	973	13	48	1.30685162	4.679607437	1.840292164	Up	8.60E-06	0.000164732	--	-	-	-	-
Unigene0031742	1100	218	804	19.38472199	69.33370192	1.838636748	Up	0	0	Os01g0187900 [Oryza sativa Japonica Group]	-	-	GO:0005488//binding	GO:0009725//response to hormone stimulus
Unigene0085367	373	16	59	4.19572407	15.0045925	1.838412431	Up	7.88E-07	1.83E-05	--	-	-	-	-
Unigene0051388	2011	25	92	1.215972369	4.339670762	1.835475148	Up	6.91E-10	2.40E-08	Os03g0726500 [Oryza sativa Japonica Group]	-	GO:0043231//intracellular membrane-bounded organelle;GO:0031224//intrinsic to membrane	-	-
Unigene0068696	602	34	125	5.524311945	19.69674884	1.834090825	Up	8.92E-13	4.43E-11	Os12g0152100 [Oryza sativa Japonica Group]	-	GO:0043231//intracellular membrane-bounded organelle	-	-
Unigene0058204	627	21	77	3.276027376	11.64941749	1.830238499	Up	1.77E-08	5.23E-07	--	-	-	-	-
Unigene0090361	295	15	55	4.973533087	17.6856774	1.830238499	Up	2.02E-06	4.36E-05	PREDICTED: zinc finger CCCH domain-containing protein 20 [Vitis vinifera]	-	-	-	-
Unigene0070944	2931	12	44	0.400461893	1.424025884	1.830238499	Up	2.22E-05	0.000389421	PREDICTED: serrate RNA effector molecule-like isoform 2 [Cucumis sativus]	-	-	GO:0043169//cation binding	-
Unigene0098562	638	12	44	1.839739512	6.542037409	1.830238499	Up	2.22E-05	0.000389492	--	-	-	-	-
Unigene0094056	611	26	95	4.162247548	14.74902869	1.825185271	Up	4.14E-10	1.47E-08	PREDICTED: probable pectate lyase 15-like [Brachypodium distachyon]	ko00040//Pentose and glucuronate interconversions	GO:0043231//intracellular membrane-bounded organelle	-	-
Unigene0078822	663	1367	4992	201.6743912	714.2365547	1.824374072	Up	7.98E-13	4.01E-11	late-embryogenesis abundant protein-like protein [Ananas comosus]	-	-	-	-
Unigene0021017	822	42	153	4.997735194	17.65633819	1.820839801	Up	8.22E-14	4.86E-12	extracellular matrix glycoprotein pherophorin-V40 [Volvox carteri f. nagariensis]	-	-	-	-
Unigene0082780	1064	11	40	1.011222736	3.566148211	1.818265857	Up	5.78E-05	0.00090708	--	-	-	-	-
Unigene0086159	673	98	356	14.243174	50.17830179	1.816792968	Up	0	0	Nudix hydrolase isoform 3 [Theobroma cacao]	-	GO:0044444//cytoplasmic part;GO:0043231//intracellular membrane-bounded organelle	GO:0016462//pyrophosphatase activity;GO:0000166//nucleotide binding	-
Unigene0003637	494	19	69	3.762031437	13.2496122	1.816366325	Up	1.13E-07	2.98E-06	--	-	-	-	-
Unigene0093160	1313	19	69	1.415417769	4.98500261	1.816366325	Up	1.13E-07	2.98E-06	PLATZ transcription factor family protein isoform 3, partial [Theobroma cacao]	-	-	-	GO:0009408//response to heat
Unigene0055752	438	40	145	8.932677386	31.40327318	1.813750376	Up	8.08E-14	4.78E-12	Os07g0678300 [Oryza sativa Japonica Group]	-	-	GO:0004672//protein kinase activity;GO:0032550	GO:0006796//phosphate-containing compound metabolic process;GO:0006464//protein modification process;GO:0007154//cell communication
Unigene0080459	249	24	87	9.427741433	33.14369555	1.813750376	Up	2.56E-09	8.38E-08	--	-	-	-	-
Unigene0063412	263	69	250	25.66191787	90.1706677	1.813029209	Up	0	0	--	-	-	-	-
Unigene0138968	1322	21	76	1.553758824	5.453347371	1.811379472	Up	2.69E-08	7.76E-07	PREDICTED: dentin sialophosphoprotein-like [Setaria italica]	-	-	-	-
Unigene0063787	1341	13	47	0.948222689	3.324681949	1.809918515	Up	1.34E-05	0.000244937	--	-	-	-	-
Unigene0042390	434	13	47	2.929877018	10.27280759	1.809918515	Up	1.34E-05	0.00024489	PREDICTED: serine/threonine-protein kinase STN8, chloroplastic [Vitis vinifera]	-	-	GO:0004672//protein kinase activity;GO:0097159;GO:1901363;GO:0036094	GO:0044237//cellular metabolic process
Unigene0092963	1738	57	206	3.207900225	11.24342102	1.809379894	Up	1.24E-14	7.99E-13	Os06g0543200 [Oryza sativa Japonica Group]	-	-	-	-
Unigene0026606	1585	1363	4923	84.11285178	294.6331403	1.808521559	Up	3.80E-12	1.72E-10	TPA: estradiol 17-beta-dehydrogenase 8 [Zea mays]	ko00061//Fatty acid biosynthesis;ko01040//Biosynthesis of unsaturated fatty acids	-	GO:0003824//catalytic activity	GO:0044710
Unigene0041987	997	15	54	1.471607082	5.137828777	1.803766288	Up	3.12E-06	6.50E-05	--	-	-	-	-
Unigene0050086	1854	27	97	1.424458505	4.962985769	1.800794721	Up	3.73E-10	1.33E-08	PREDICTED: amino acid permease 1-like [Brachypodium distachyon]	-	GO:0031224//intrinsic to membrane	-	-
Unigene0074008	488	17	61	3.40741372	11.8574428	1.799043878	Up	7.33E-07	1.71E-05	Autophagy-related protein [Medicago truncatula]	-	-	-	GO:0044248//cellular catabolic process
Unigene0097963	411	17	61	4.045785633	14.07891019	1.799043878	Up	7.33E-07	1.71E-05	--	-	-	-	-
Unigene0143578	2050	12	43	0.572562833	1.989736744	1.797071635	Up	3.46E-05	0.000577561	Os05g0451100 [Oryza sativa Japonica Group]	-	-	-	-
Unigene0023605	449	38	136	8.2781449	28.73251174	1.795304709	Up	2.13E-13	1.18E-11	--	-	-	-	-
Unigene0051899	981	49	175	4.885655506	16.92193672	1.792270649	Up	2.00E-15	1.37E-13	PREDICTED: probable LRR receptor-like serine/threonine-protein kinase At5g10290-like [Vitis vinifera]	-	-	-	-
Unigene0091417	1153	14	50	1.187666473	4.113596809	1.792270649	Up	8.03E-06	0.000154996	PREDICTED: probable F-actin-capping protein subunit beta-like [Solanum lycopersicum]	-	-	-	-
Unigene0115634	5015	77	275	1.501811952	5.201669824	1.792270649	Up	0	0	dual positional specificity lipoxygenase [Oryza sativa Japonica Group]	ko00592//alpha-Linolenic acid metabolism;ko00591//Linoleic acid metabolism	-	-	-
Unigene0131755	1694	32	114	1.847703752	6.383700021	1.788659395	Up	1.34E-11	5.58E-10	Os12g0615700 [Oryza sativa Japonica Group]	-	-	-	-
Unigene0075895	764	257	915	32.9030027	113.6079598	1.787772765	Up	3.95E-13	2.08E-11	Os01g0121600 [Oryza sativa Japonica Group]	-	-	-	-
Unigene0092412	389	63	224	15.84115037	54.62348972	1.78584438	Up	0	0	expressed protein [Aureococcus anophagefferens]	ko03013//RNA transport;ko03015//mRNA surveillance pathway	-	-	-
Unigene0132483	1357	42	149	3.027367966	10.41567562	1.782620479	Up	9.04E-14	5.29E-12	Os09g0439800 [Oryza sativa Japonica Group]	-	-	-	-
Unigene0087636	644	42	149	6.379096785	21.94731649	1.782620479	Up	9.04E-14	5.28E-12	cysteine proteinase [Elaeis guineensis]	-	-	GO:0016491//oxidoreductase activity;GO:0070011	GO:0019538//protein metabolic process
Unigene0048351	1253	57	202	4.449585467	15.29259982	1.78109085	Up	1.24E-14	7.98E-13	--	-	-	-	-
Unigene0093583	810	85	301	10.264308	35.25027441	1.779998122	Up	0	0	PREDICTED: protein LURP-one-related 8 [Vitis vinifera]	-	-	-	-
Unigene0003960	406	74	262	17.82795193	61.21477861	1.779739017	Up	0	0	--	-	-	-	-
Unigene0013667	302	13	46	4.210485516	14.44880448	1.778891619	Up	2.07E-05	0.000365315	--	-	-	-	-
Unigene0089023	1226	13	46	1.037166905	3.559167171	1.778891619	Up	2.07E-05	0.000365248	PREDICTED: protein DEHYDRATION-INDUCED 19 homolog 3-like isoform 1 [Fragaria vesca subsp. vesca]	-	GO:0043231//intracellular membrane-bounded organelle	-	-
Unigene0089064	800	41	145	5.01290689	17.19329206	1.778126467	Up	1.36E-13	7.75E-12	Os05g0410200 [Oryza sativa Japonica Group]	-	-	GO:0003824//catalytic activity	-
Unigene0044586	398	30	106	7.37282543	25.26409924	1.77679924	Up	8.25E-11	3.18E-09	PREDICTED: tubulin beta-1 chain-like [Cucumis sativus]	ko04145//Phagosome;ko04540//Gap junction;ko05130//Pathogenic Escherichia coli infection	GO:0032991//macromolecular complex;GO:0015630//microtubule cytoskeleton	GO:0017111//nucleoside-triphosphatase activity;GO:0032550;GO:0005198//structural molecule activity	GO:0009154;GO:0044763;GO:0043623//cellular protein complex assembly
Unigene0018926	546	30	106	5.374330625	18.41595512	1.77679924	Up	8.25E-11	3.18E-09	--	-	-	-	-
Unigene0054734	679	68	240	9.795687159	33.52914607	1.775197136	Up	0	0	--	-	-	-	-
Unigene0003294	1467	21	74	1.40018348	4.785007593	1.772905324	Up	6.32E-08	1.74E-06	Trichome birefringence-like 25 isoform 2 [Theobroma cacao]	-	-	-	-
Unigene0089182	1041	21	74	1.973169227	6.743137502	1.772905324	Up	6.32E-08	1.74E-06	--	-	-	-	-
Unigene0041682	984	167	588	16.60034604	56.68436072	1.771737434	Up	7.68E-14	4.57E-12	Lactoylglutathione lyase / glyoxalase I family protein [Theobroma cacao]	-	-	GO:0003824//catalytic activity	-
Unigene0055751	735	82	288	10.91245037	37.16945336	1.768142378	Up	0	0	PREDICTED: CBL-interacting protein kinase 29-like [Setaria italica]	-	-	GO:0016772//transferase activity, transferring phosphorus-containing groups	-
Unigene0074191	2326	1103	3865	46.38329216	157.6234443	1.764805004	Up	1.81E-12	8.65E-11	5-enolpyruvylshikimate-3-phosphate synthase [Amaranthus palmeri]	ko00400//Phenylalanine, tyrosine and tryptophan biosynthesis	-	GO:0016765//transferase activity, transferring alkyl or aryl (other than methyl) groups	GO:0008652//cellular amino acid biosynthetic process;GO:0043650
Unigene0061006	814	16	56	1.922610661	6.525963607	1.763124303	Up	2.90E-06	6.08E-05	--	-	-	-	-
Unigene0107672	1117	22	77	1.926483422	6.539109012	1.763124303	Up	3.81E-08	1.08E-06	E2F protein [Cocos nucifera]	ko04110//Cell cycle;ko04350//TGF-beta signaling pathway	GO:0043231//intracellular membrane-bounded organelle;GO:0043234//protein complex	GO:0001071//nucleic acid binding transcription factor activity;GO:0003676//nucleic acid binding	GO:0006351//transcription, DNA-dependent;GO:0006261//DNA-dependent DNA replication;GO:0008283//cell proliferation;GO:0051726//regulation of cell cycle;GO:0048522
Unigene0045349	537	20	70	3.64293547	12.36530348	1.763124303	Up	1.61E-07	4.15E-06	expressed protein [Oryza sativa Japonica Group]	-	-	-	-
Unigene0116136	1658	16	56	0.943911386	3.203941119	1.763124303	Up	2.90E-06	6.08E-05	Endoplasmic reticulum vesicle transporter protein isoform 1 [Theobroma cacao]	-	-	-	-
Unigene0044492	801	66	231	8.059483079	27.35649725	1.763124303	Up	0	0	--	-	-	-	-
Unigene0094075	891	14	49	1.536901732	5.216742513	1.763124303	Up	1.24E-05	0.000229506	PREDICTED: plastid division protein PDV1-like [Brachypodium distachyon]	-	-	-	-
Unigene0040499	790	12	42	1.485764315	5.043165547	1.763124303	Up	5.38E-05	0.00084859	--	-	-	-	-
Unigene0011416	2794	103	359	3.605841156	12.18846662	1.757108888	Up	0	0	PREDICTED: probable serine/threonine-protein kinase cdc7-like [Setaria italica]	ko04110//Cell cycle;ko04113//Meiosis - yeast;ko04111//Cell cycle - yeast	-	-	-
Unigene0085138	3585	69	240	1.88258979	6.350429618	1.75413552	Up	0	0	PREDICTED: integrator complex subunit 4-like isoform X1 [Setaria italica]	-	-	-	-
Unigene0132437	782	17	59	2.126365595	7.156921999	1.750949589	Up	1.74E-06	3.82E-05	cyclophilin [Solanum tuberosum]	-	-	-	-
Unigene0063713	1464	15	52	1.002180506	3.36932801	1.749318504	Up	7.45E-06	0.000144528	ethylene receptor-like protein [Musa acuminata AAA Group]	ko04075//Plant hormone signal transduction	-	-	-
Unigene0138991	2373	30	104	1.236571648	4.157350363	1.749318504	Up	1.91E-10	7.07E-09	PREDICTED: MADS-box transcription factor 27-like [Brachypodium distachyon]	-	-	-	GO:0044260;GO:0007275//multicellular organismal development;GO:0048856//anatomical structure development;GO:0071554;GO:0016043//cellular component organization;GO:0044767
Unigene0018659	895	84	291	9.180197385	30.84259983	1.748327301	Up	0	0	--	-	-	-	-
Unigene0003136	452	13	45	2.8132005	9.443980994	1.747182759	Up	3.21E-05	0.0005392	--	-	-	-	-
Unigene0062126	1275	13	45	0.997307158	3.34798385	1.747182759	Up	3.21E-05	0.000539106	OSJNBa0035M09.1 [Oryza sativa Japonica Group]	-	-	GO:0097159;GO:1901363;GO:0003824//catalytic activity	GO:0008152//metabolic process
Unigene0047275	336	13	45	3.784424482	12.704403	1.747182759	Up	3.21E-05	0.000539012	--	-	-	-	-
Unigene0024236	975	22	76	2.207058443	7.394179717	1.744265276	Up	5.86E-08	1.62E-06	PREDICTED: SEC14 cytosolic factor-like [Vitis vinifera]	-	GO:0043231//intracellular membrane-bounded organelle	-	GO:0051234//establishment of localization
Unigene0065879	1756	33	114	1.83816798	6.158307424	1.744265276	Up	2.81E-11	1.13E-09	hypothetical protein VITISV_016761 [Vitis vinifera]	-	-	-	-
Unigene0022636	656	20	69	2.982098091	9.97760431	1.742365743	Up	2.47E-07	6.20E-06	Os08g0414500 [Oryza sativa Japonica Group]	-	-	-	-
Unigene0082856	303	20	69	6.456291576	21.60167798	1.742365743	Up	2.47E-07	6.20E-06	--	-	-	-	-
Unigene0075413	1221	241	831	19.30621539	64.56042568	1.741584712	Up	8.50E-14	5.00E-12	Os01g0101800 [Oryza sativa Japonica Group]	-	GO:0043231//intracellular membrane-bounded organelle	-	GO:0006259//DNA metabolic process
Unigene0122633	2229	18	62	0.789874703	2.638533706	1.74004069	Up	1.05E-06	2.38E-05	beta-fructofuranosidase 1 precursor [Zea mays]	ko00500//Starch and sucrose metabolism;ko00052//Galactose metabolism	-	-	-
Unigene0077511	371	16	55	4.218342528	14.0627354	1.737129095	Up	4.47E-06	9.05E-05	--	-	-	-	-
Unigene0091858	542	23	79	4.150728412	13.82639087	1.735988173	Up	3.54E-08	1.00E-06	--	-	-	-	-
Unigene0044141	1473	14	48	0.92965339	3.091145985	1.73337696	Up	1.92E-05	0.000341382	PREDICTED: pentatricopeptide repeat-containing protein At4g02750-like [Brachypodium distachyon]	-	-	-	-
Unigene0138055	605	33	113	5.335244584	17.71756743	1.731554224	Up	4.27E-11	1.69E-09	hypothetical protein F775_06676 [Aegilops tauschii]	-	-	-	-
Unigene0011639	3255	90	308	2.704501863	8.975956702	1.730702826	Up	0	0	PREDICTED: BEACH domain-containing protein lvsC-like isoform X1 [Setaria italica]	-	-	-	-
Unigene0042621	375	19	65	4.955849414	16.44232069	1.730209681	Up	6.30E-07	1.49E-05	CBL-interacting protein kinase 16 [Vitis vinifera]	-	GO:0044444//cytoplasmic part	GO:0032550;GO:0004672//protein kinase activity	GO:0009725//response to hormone stimulus;GO:0006464//protein modification process;GO:0006796//phosphate-containing compound metabolic process;GO:0007154//cell communication
Unigene0074715	851	19	65	2.183834935	7.245440961	1.730209681	Up	6.30E-07	1.49E-05	--	-	-	-	-
Unigene0029665	2002	31	106	1.514584085	5.022533215	1.729493525	Up	1.77E-10	6.59E-09	PREDICTED: transcription factor bHLH96-like [Vitis vinifera]	-	-	-	-
Unigene0116665	731	17	58	2.274716683	7.526475322	1.726287535	Up	2.68E-06	5.66E-05	polyprotein, partial [Ananas comosus]	-	-	-	-
Unigene0063285	829	17	58	2.005811695	6.636735176	1.726287535	Up	2.68E-06	5.66E-05	FAR1-related sequence 5 [Theobroma cacao]	-	-	-	-
Unigene0099979	1812	176	600	9.500582703	31.41044451	1.725156453	Up	0	0	PREDICTED: NAC domain-containing protein 48-like [Setaria italica]	-	-	-	-
Unigene0116664	1037	27	92	2.546717521	8.41569711	1.724443835	Up	3.08E-09	9.95E-08	--	-	-	-	-
Unigene0023915	551	37	126	6.568192818	21.69201878	1.723595939	Up	3.86E-12	1.74E-10	glyoxal or galactose oxidase [Chlamydomonas reinhardtii]	-	-	GO:0016787//hydrolase activity	-
Unigene0050767	618	15	51	2.374097509	7.828214666	1.721304128	Up	1.15E-05	0.000214059	--	-	-	-	-
Unigene0106613	3058	15	51	0.479788182	1.582026378	1.721304128	Up	1.15E-05	0.000214017	trehalose-6-phosphate synthase 1 [Oryza sativa Indica Group]	ko00500//Starch and sucrose metabolism	GO:0044424//intracellular part	GO:0035251//UDP-glucosyltransferase activity	GO:0009756//carbohydrate mediated signaling;GO:0071555;GO:0005991//trehalose metabolic process;GO:0007275//multicellular organismal development;GO:0003006//developmental process involved in reproduction;GO:0042546//cell wall biogenesis
Unigene0143719	1784	15	51	0.822417186	2.711791852	1.721304128	Up	1.15E-05	0.000213976	Os03g0326300 [Oryza sativa Japonica Group]	-	-	GO:0046914//transition metal ion binding	-
Unigene0116809	563	18	61	3.127230396	10.27785451	1.716581717	Up	1.61E-06	3.55E-05	--	-	-	-	-
Unigene0065354	906	18	61	1.943301007	6.386790384	1.716581717	Up	1.61E-06	3.55E-05	--	-	-	-	-
Unigene0092992	481	13	44	2.643589659	8.67738018	1.714761282	Up	4.96E-05	0.000788758	--	-	-	-	-
Unigene0053615	488	13	44	2.605669315	8.552909563	1.714761282	Up	4.96E-05	0.000788627	--	-	-	-	-
Unigene0131337	854	21	71	2.405233214	7.886449077	1.713199078	Up	2.28E-07	5.76E-06	--	-	-	-	-
Unigene0083645	1674	201	679	11.74454976	38.47648107	1.711985454	Up	0	0	PREDICTED: phospholipase A1-Igamma1, chloroplastic-like [Brachypodium distachyon]	-	-	-	-
Unigene0126254	5119	167	564	3.191002247	10.45141276	1.711616441	Up	7.68E-14	4.57E-12	PREDICTED: E3 ubiquitin-protein ligase UPL1-like [Vitis vinifera]	ko04120//Ubiquitin mediated proteolysis	-	GO:0016874//ligase activity	-
Unigene0070830	2384	234	790	9.600754725	31.43416045	1.711113505	Up	3.16E-13	1.70E-11	Os04g0623300 [Oryza sativa Japonica Group]	-	-	GO:0003824//catalytic activity	GO:0044710
Unigene0087365	3069	16	54	0.509939745	1.669082858	1.710656883	Up	6.88E-06	0.000134274	RING/U-box superfamily protein [Theobroma cacao]	-	-	-	-
Unigene0077657	908	102	344	10.98778345	35.93797643	1.709608794	Up	0	0	L-myo-inositol 1-phosphate synthase [Spartina alterniflora]	ko00562//Inositol phosphate metabolism;ko00521//Streptomycin biosynthesis	GO:0005773//vacuole;GO:0031224//intrinsic to membrane;GO:0031090//organelle membrane	GO:0032550;GO:0016872//intramolecular lyase activity;GO:0017111//nucleoside-triphosphatase activity;GO:0015405;GO:0004888//transmembrane signaling receptor activity	GO:0006865//amino acid transport;GO:0006020//inositol metabolic process;GO:0007017//microtubule-based process;GO:0016482//cytoplasmic transport;GO:0006970//response to osmotic stress;GO:0009154;GO:0006644//phospholipid metabolic process;GO:0006875//cellular metal ion homeostasis;GO:1902410
Unigene0018882	1050	302	1015	28.13282938	91.69755768	1.704628654	Up	3.59E-13	1.91E-11	Cellulase protein [Theobroma cacao]	-	-	-	-
Unigene0102581	513	14	47	2.66935564	8.690835271	1.703003311	Up	2.96E-05	0.000499932	--	-	-	-	-
Unigene0042469	1035	14	47	1.323071926	4.307631395	1.703003311	Up	2.96E-05	0.000499844	--	-	-	-	-
Unigene0138061	1205	154	516	12.50055923	40.62035178	1.700210096	Up	1.08E-13	6.25E-12	--	-	-	-	-
Unigene0047983	313	20	67	6.250020279	20.30539726	1.699930477	Up	5.81E-07	1.38E-05	Os10g0368400 [Oryza sativa Japonica Group]	ko04142//Lysosome	GO:0043231//intracellular membrane-bounded organelle;GO:0030118//clathrin coat	GO:0022892	GO:0006281//DNA repair;GO:0015031//protein transport
Unigene0085064	2052	32	107	1.52534608	4.946379649	1.697236368	Up	2.50E-10	9.12E-09	Os09g0298700 [Oryza sativa Japonica Group]	-	-	-	-
Unigene0063051	2687	323	1078	11.75792334	38.05678702	1.694520489	Up	0	0	PREDICTED: probable rhamnose biosynthetic enzyme 1 [Vitis vinifera]	ko00520//Amino sugar and nucleotide sugar metabolism	GO:0009536//plastid;GO:0005911//cell-cell junction	GO:0016616//oxidoreductase activity, acting on the CH-OH group of donors, NAD or NADP as acceptor;GO:0048037//cofactor binding;GO:0016836//hydro-lyase activity	GO:0009411//response to UV;GO:0009226//nucleotide-sugar biosynthetic process;GO:0051553;GO:0034285;GO:0009734//auxin mediated signaling pathway;GO:0033692//cellular polysaccharide biosynthetic process
Unigene0076128	244	27	90	10.82354946	34.98917548	1.692734975	Up	7.19E-09	2.23E-07	--	-	-	-	-
Unigene0032637	535	15	50	2.74241544	8.865377797	1.692734975	Up	1.77E-05	0.000315717	--	-	-	-	-
Unigene0116719	566	18	60	3.110654969	10.05578188	1.692734975	Up	2.47E-06	5.26E-05	--	-	-	-	-
Unigene0091161	2045	18	60	0.860944114	2.783165059	1.692734975	Up	2.47E-06	5.26E-05	Os01g0375200 [Oryza sativa Japonica Group]	ko00400//Phenylalanine, tyrosine and tryptophan biosynthesis	-	-	-
Unigene0068187	534	15	50	2.74755105	8.881979628	1.692734975	Up	1.77E-05	0.000315659	--	-	-	-	-
Unigene0023400	230	15	50	6.379096785	20.62163966	1.692734975	Up	1.77E-05	0.0003156	aquaporin PIP2b [Hedychium coronarium]	-	GO:0031224//intrinsic to membrane	-	GO:0051234//establishment of localization
Unigene0083675	1711	101	336	5.773871744	18.62817432	1.689875321	Up	0	0	PREDICTED: low affinity sulfate transporter 3-like [Setaria italica]	-	-	-	-
Unigene0104794	3428	37	123	1.055739277	3.40365336	1.688830521	Up	1.35E-11	5.61E-10	--	-	-	-	-
Unigene0088975	2156	94	312	4.264566249	13.72735493	1.686582748	Up	0	0	PREDICTED: histidine decarboxylase-like [Setaria italica]	ko00340//Histidine metabolism	GO:0044444//cytoplasmic part;GO:0016020//membrane	GO:0016830//carbon-carbon lyase activity;GO:0043168	GO:0042439//ethanolamine-containing compound metabolic process;GO:0003006//developmental process involved in reproduction;GO:0019752//carboxylic acid metabolic process
Unigene0053295	621	47	156	7.402902442	23.82945027	1.686582748	Up	0	0	--	-	-	-	-
Unigene0053679	479	160	531	32.67233983	105.1574468	1.686409337	Up	0	0	LOC542690 [Zea mays]	ko00900//Terpenoid backbone biosynthesis	GO:0009526//plastid envelope;GO:0009532//plastid stroma	GO:0052592;GO:0051536//iron-sulfur cluster binding;GO:0046914//transition metal ion binding	GO:0006633//fatty acid biosynthetic process;GO:0046471//phosphatidylglycerol metabolic process;GO:0006091//generation of precursor metabolites and energy;GO:0009639//response to red or far red light;GO:0006996//organelle organization;GO:0019757;GO:0010243//response to organic nitrogen;GO:0009694//jasmonic acid metabolic process;GO:0034285;GO:0006351//transcription, DNA-dependent;GO:0009626//plant…
Unigene0013226	1067	22	73	2.016759121	6.489921834	1.686162321	Up	2.10E-07	5.33E-06	--	-	-	-	-
Unigene0057730	699	19	63	2.658717497	8.549572493	1.685121791	Up	1.48E-06	3.29E-05	Os03g0161600 [Oryza sativa Japonica Group]	-	-	-	-
Unigene0087488	1382	245	812	17.34018832	55.73512912	1.684467359	Up	2.29E-13	1.26E-11	Phosphorylase superfamily protein [Theobroma cacao]	-	-	-	-
Unigene0041445	577	67	222	11.35781415	36.49708565	1.684096057	Up	0	0	Glutathione S-transferase family protein [Theobroma cacao]	ko00480//Glutathione metabolism;ko00980//Metabolism of xenobiotics by cytochrome P450;ko00982//Drug metabolism - cytochrome P450	-	GO:0016829//lyase activity	-
Unigene0044298	491	16	53	3.187383051	10.23942108	1.683689836	Up	1.06E-05	0.000198047	--	-	-	-	-
Unigene0012444	5283	331	1096	6.128344227	19.67935993	1.683114057	Up	0	0	PREDICTED: E3 ubiquitin-protein ligase UPL1-like [Brachypodium distachyon]	ko04120//Ubiquitin mediated proteolysis	-	GO:0019787//small conjugating protein ligase activity	GO:0032446//protein modification by small protein conjugation
Unigene0069700	267	23	76	8.425823219	27.00121807	1.680134939	Up	1.27E-07	3.32E-06	--	-	-	-	-
Unigene0055358	2309	40	132	1.694461973	5.422892854	1.678235406	Up	3.05E-12	1.40E-10	PREDICTED: polyphosphoinositide phosphatase [Vitis vinifera]	-	-	GO:0016788//hydrolase activity, acting on ester bonds	-
Unigene0020426	340	54	178	15.53497688	49.66176045	1.67661531	Up	0	0	pathogenesis-related protein 1-like protein [Volvox carteri f. nagariensis]	-	-	-	-
Unigene0010521	2043	27	89	1.292680406	4.132402974	1.67661531	Up	1.10E-08	3.32E-07	--	-	-	-	-
Unigene0057663	1769	224	738	12.38556873	39.573964	1.675891465	Up	0	0	glycine-rich protein A3 [Zea mays]	-	-	-	-
Unigene0105773	2471	14	46	0.554180268	1.765900021	1.671976415	Up	4.54E-05	0.000733298	PREDICTED: WD repeat-containing protein 26-like [Brachypodium distachyon]	-	-	-	-
Unigene0100743	830	21	69	2.474782126	7.885913768	1.671976415	Up	5.34E-07	1.27E-05	--	-	-	-	-
Unigene0088551	1374	14	46	0.996637149	3.175792541	1.671976415	Up	4.54E-05	0.000733175	--	-	-	-	-
Unigene0100428	826	14	46	1.657844362	5.282734808	1.671976415	Up	4.54E-05	0.000733422	--	-	-	-	-
Unigene0003564	792	81	266	10.00358359	31.85939177	1.671201814	Up	0	0	PREDICTED: elicitor-responsive protein 3 [Vitis vinifera]	-	GO:0044424//intracellular part	-	-
Unigene0105666	2277	328	1077	14.08985687	44.86768871	1.671019911	Up	0	0	laccase precursor [Solanum lycopersicum]	-	-	-	-
Unigene0012085	930	29	95	3.050077101	9.689953258	1.667643994	Up	3.99E-09	1.27E-07	--	-	-	-	-
Unigene0016141	1122	33	108	2.87684757	9.130865046	1.666262764	Up	3.50E-10	1.26E-08	Os02g0729700 [Oryza sativa Japonica Group]	-	-	-	-
Unigene0044590	280	30	98	10.47994472	33.20083985	1.66358863	Up	2.41E-09	7.90E-08	tubulin, beta chain, partial [Genlisea aurea]	ko04145//Phagosome;ko04540//Gap junction;ko05130//Pathogenic Escherichia coli infection	-	-	-
Unigene0121922	1252	15	49	1.171878802	3.712553977	1.66358863	Up	2.71E-05	0.000461848	H0215A08.3 [Oryza sativa Indica Group]	-	-	-	-
Unigene0063190	566	19	62	3.283469134	10.39097461	1.662038178	Up	2.26E-06	4.84E-05	PREDICTED: dynein 8 kDa light chain, flagellar outer arm-like [Setaria italica]	ko04962//Vasopressin-regulated water reabsorption	GO:0015630//microtubule cytoskeleton	GO:0003774//motor activity	GO:0000097//sulfur amino acid biosynthetic process;GO:0044763;GO:0008380//RNA splicing
Unigene0003961	591	115	375	19.03295093	60.19006499	1.661026116	Up	0	0	pherophorin-C2 protein precursor [Chlamydomonas reinhardtii]	-	-	GO:0016740//transferase activity	-
Unigene0051560	1762	101	329	5.606750599	17.71213931	1.659501672	Up	0	0	--	-	-	-	-
Unigene0131642	858	25	81	2.850023816	8.955271488	1.651763194	Up	6.98E-08	1.90E-06	Os02g0745600 [Oryza sativa Japonica Group]	-	-	-	-
Unigene0103238	282	67	217	23.23921547	72.99475428	1.651231423	Up	0	0	--	-	-	-	-
Unigene0074211	1521	21	68	1.350472824	4.240926289	1.6509148	Up	8.13E-07	1.88E-05	TNP2 [Antirrhinum majus]	-	-	-	-
Unigene0078818	344	17	55	4.833772952	15.16649661	1.649666254	Up	9.63E-06	0.000182464	--	-	-	-	-
Unigene0013239	2987	310	1002	10.15131349	31.82097807	1.648311769	Up	1.27E-14	8.10E-13	PREDICTED: probable linoleate 9S-lipoxygenase 4-like [Brachypodium distachyon]	ko00592//alpha-Linolenic acid metabolism;ko00591//Linoleic acid metabolism	-	GO:0046914//transition metal ion binding;GO:0016702//oxidoreductase activity, acting on single donors with incorporation of molecular oxygen, incorporation of two atoms of oxygen	GO:0006633//fatty acid biosynthetic process
Unigene0058073	288	22	71	7.471812438	23.38551219	1.646084882	Up	4.88E-07	1.17E-05	--	-	-	-	-
Unigene0089535	748	44	142	5.75369514	18.00809495	1.646084882	Up	9.69E-13	4.80E-11	6-phosphofructokinase 5, chloroplastic [Aegilops tauschii]	ko00010//Glycolysis / Gluconeogenesis;ko00051//Fructose and mannose metabolism;ko00052//Galactose metabolism;ko00680//Methane metabolism;ko00030//Pentose phosphate pathway	GO:0043234//protein complex	GO:0008443//phosphofructokinase activity;GO:0032550	GO:0006796//phosphate-containing compound metabolic process;GO:0006007//glucose catabolic process
Unigene0081295	976	18	58	1.803924911	5.637144939	1.643825375	Up	5.76E-06	0.000114112	PREDICTED: anaphase-promoting complex subunit 1-like [Brachypodium distachyon]	ko04120//Ubiquitin mediated proteolysis;ko04110//Cell cycle;ko04113//Meiosis - yeast;ko04111//Cell cycle - yeast;ko04114//Oocyte meiosis;ko04914//Progesterone-mediated oocyte maturation	GO:0043231//intracellular membrane-bounded organelle	-	GO:0007127//meiosis I;GO:0007275//multicellular organismal development;GO:0044267//cellular protein metabolic process;GO:0006259//DNA metabolic process;GO:0016043//cellular component organization;GO:0050794//regulation of cellular process;GO:0022414//reproductive process
Unigene0101754	1003	65	209	6.338816679	19.76634533	1.6407607	Up	0	0	--	-	-	-	-
Unigene0018655	2087	2923	9386	136.9941855	426.6179517	1.638830012	Up	0	0	S-adenosylmethionine synthetase [Lycoris radiata]	ko00270//Cysteine and methionine metabolism	-	-	-
Unigene0081248	1522	95	305	6.105267839	19.00930384	1.638579205	Up	0	0	--	-	-	-	-
Unigene0078849	371	19	61	5.009281752	15.59685199	1.638579205	Up	3.44E-06	7.13E-05	--	-	-	-	-
Unigene0108575	1469	30	96	1.997538816	6.199125986	1.633841286	Up	5.54E-09	1.73E-07	PREDICTED: nuclear transcription factor Y subunit A-7 isoform 1 [Vitis vinifera]	-	-	-	-
Unigene0065905	763	15	48	1.922925636	5.967572787	1.633841286	Up	4.13E-05	0.000675817	hypothetical protein [Oryza sativa Japonica Group]	-	-	-	-
Unigene0031076	587	16	51	2.666107458	8.241629751	1.628194723	Up	2.46E-05	0.000425529	PREDICTED: monodehydroascorbate reductase, seedling isozyme-like [Setaria italica]	ko00053//Ascorbate and aldarate metabolism	-	-	-
Unigene0032511	559	16	51	2.799651302	8.654448414	1.628194723	Up	2.46E-05	0.000425452	Os02g0713700 [Oryza sativa Japonica Group]	-	GO:0043231//intracellular membrane-bounded organelle	GO:0003676//nucleic acid binding;GO:0001071//nucleic acid binding transcription factor activity	GO:0006351//transcription, DNA-dependent;GO:0009740//gibberellic acid mediated signaling pathway
Unigene0009667	530	28	89	5.167469597	15.92924392	1.62414789	Up	2.31E-08	6.69E-07	--	-	-	-	-
Unigene0040523	2901	45	143	1.517261903	4.675944353	1.623787622	Up	1.26E-12	6.18E-11	--	-	-	-	-
Unigene0012075	429	17	54	3.87603239	11.94036198	1.623194042	Up	1.47E-05	0.000266757	--	-	-	-	-
Unigene0122689	957	3465	11001	354.149856	1090.43869	1.622476796	Up	0	0	seed specific protein Bn15D1B [Zea mays]	-	-	-	-
Unigene0024219	943	23	73	2.385678472	7.343315585	1.622031984	Up	4.44E-07	1.07E-05	--	-	-	-	-
Unigene0057136	1218	35	111	2.810713143	8.644835147	1.620902231	Up	4.43E-10	1.57E-08	--	-	-	-	-
Unigene0080271	986	241	764	23.90759532	73.50171441	1.620308873	Up	8.50E-14	5.00E-12	Os01g0656200 [Oryza sativa Japonica Group]	ko04075//Plant hormone signal transduction	-	GO:0004721//phosphoprotein phosphatase activity;GO:0043169//cation binding	GO:0006464//protein modification process
Unigene0040792	939	18	57	1.875006084	5.758246984	1.618734394	Up	8.74E-06	0.000167093	Pathogenesis-related thaumatin superfamily protein [Theobroma cacao]	-	-	-	-
Unigene0078798	492	24	76	4.771356945	14.65310005	1.618734394	Up	2.67E-07	6.64E-06	--	-	-	-	-
Unigene0112509	1494	31	98	2.029583225	6.222379624	1.616282915	Up	5.04E-09	1.59E-07	Gag-pol polyprotein-like protein [Theobroma cacao]	-	-	GO:0005488//binding	-
Unigene0102747	329	65	205	19.32472076	59.10700972	1.612881668	Up	0	0	--	-	-	-	-
Unigene0098731	2780	20	63	0.703689334	2.149694666	1.61112121	Up	3.12E-06	6.51E-05	Chromatin remodeling complex subunit [Theobroma cacao]	-	-	-	-
Unigene0116413	1574	20	63	1.242856638	3.796792359	1.61112121	Up	3.12E-06	6.51E-05	PREDICTED: outer envelope pore protein 21, chloroplastic-like isoform X2 [Setaria italica]	-	GO:0016021//integral to membrane;GO:0034425;GO:0009707//chloroplast outer membrane	GO:0022829//wide pore channel activity;GO:0005244//voltage-gated ion channel activity	GO:0006820//anion transport
Unigene0062735	2536	34	107	1.31137058	4.002354511	1.609773526	Up	1.11E-09	3.77E-08	PREDICTED: telomere repeat-binding protein 5-like isoform X2 [Setaria italica]	-	-	-	-
Unigene0055436	788	28	88	3.475582343	10.59345144	1.607846078	Up	3.48E-08	9.90E-07	PREDICTED: ATP-dependent Clp protease ATP-binding subunit clpA homolog CD4A, chloroplastic-like [Vitis vinifera]	-	GO:0009706//chloroplast inner membrane;GO:0009532//plastid stroma;GO:0030312//external encapsulating structure;GO:0009534//chloroplast thylakoid	GO:0032550;GO:0042623//ATPase activity, coupled	GO:0006351//transcription, DNA-dependent;GO:0044257//cellular protein catabolic process;GO:0044743;GO:0042743//hydrogen peroxide metabolic process;GO:0006605//protein targeting;GO:0009668;GO:0015995//chlorophyll biosynthetic process;GO:0050896//response to stimulus;GO:0009658//chloroplast organization;GO:0009154
Unigene0088435	1800	28	88	1.521532715	4.63757763	1.607846078	Up	3.48E-08	9.90E-07	--	-	-	-	-
Unigene0069481	2796	29	91	1.014510624	3.087345623	1.605583026	Up	2.09E-08	6.10E-07	Proton pump interactor 1 isoform 2 [Theobroma cacao]	-	-	-	-
Unigene0046926	949	15	47	1.546040317	4.697996306	1.603467637	Up	6.27E-05	0.000975696	--	-	-	-	-
Unigene0042284	662	15	47	2.216302508	6.734740927	1.603467637	Up	6.27E-05	0.000976013	Polyketide cyclase/dehydrase and lipid transport superfamily protein [Theobroma cacao]	-	-	-	-
Unigene0065946	614	15	47	2.389563942	7.261235332	1.603467637	Up	6.27E-05	0.000975855	--	-	-	-	-
Unigene0077649	849	15	47	1.72814165	5.251352761	1.603467637	Up	6.27E-05	0.000976171	hypothetical protein TRIUR3_12503 [Triticum urartu]	-	-	-	-
Unigene0053669	1596	23	72	1.409583208	4.279377854	1.602132427	Up	6.71E-07	1.57E-05	Os05g0508800 [Oryza sativa Japonica Group]	-	-	GO:0016772//transferase activity, transferring phosphorus-containing groups;GO:0032550	GO:0006796//phosphate-containing compound metabolic process
Unigene0102101	1347	16	50	1.161844898	3.521141144	1.599625571	Up	3.73E-05	0.000617993	PREDICTED: sulfate transporter 3.1-like [Brachypodium distachyon]	-	-	-	-
Unigene0083055	329	16	50	4.75685434	14.41634383	1.599625571	Up	3.73E-05	0.000617887	class III HD-Zip protein 8 [Prunus persica]	-	GO:0043231//intracellular membrane-bounded organelle	GO:0001071//nucleic acid binding transcription factor activity;GO:0003677//DNA binding	GO:0006351//transcription, DNA-dependent;GO:0040007//growth;GO:0045229//external encapsulating structure organization;GO:0008283//cell proliferation;GO:0051276//chromosome organization;GO:0044702;GO:0022610;GO:0009933//meristem structural organization;GO:0044085;GO:0007015//actin filament organization;GO:0000904//cell morphogenesis involved in differentiation;GO:0009943//adaxial/abaxial axis spec…
Unigene0065477	785	32	100	3.987274084	12.08401814	1.599625571	Up	4.58E-09	1.45E-07	expressed protein, partial [Aureococcus anophagefferens]	-	-	-	-
Unigene0093949	551	48	150	8.520898791	25.82383188	1.599625571	Up	7.11E-13	3.60E-11	PREDICTED: probable beta-1,3-galactosyltransferase 2-like [Fragaria vesca subsp. vesca]	-	GO:0043231//intracellular membrane-bounded organelle;GO:0031224//intrinsic to membrane	GO:0035250//UDP-galactosyltransferase activity	GO:0006464//protein modification process
Unigene0024185	562	48	150	8.354119633	25.31838321	1.599625571	Up	7.11E-13	3.60E-11	Os01g0948200 [Oryza sativa Japonica Group]	-	-	-	GO:0006351//transcription, DNA-dependent
Unigene0056353	2338	90	281	3.765249599	11.40099719	1.598342605	Up	0	0	Glycosyl transferase family 8 protein, expressed [Oryza sativa Japonica Group]	ko00500//Starch and sucrose metabolism;ko00520//Amino sugar and nucleotide sugar metabolism	-	-	-
Unigene0058958	699	17	53	2.378852497	7.192497494	1.596226995	Up	2.22E-05	0.000389347	Os01g0865400 [Oryza sativa Japonica Group]	-	-	GO:0016758//transferase activity, transferring hexosyl groups	-
Unigene0013395	804	17	53	2.068181462	6.253178792	1.596226995	Up	2.22E-05	0.000389275	PREDICTED: acetyl-CoA carboxylase 1-like [Setaria italica]	ko00620//Pyruvate metabolism;ko04910//Insulin signaling pathway;ko00640//Propanoate metabolism;ko00061//Fatty acid biosynthesis	-	GO:0016421//CoA carboxylase activity;GO:0043169//cation binding;GO:0016879//ligase activity, forming carbon-nitrogen bonds;GO:0032550	GO:0006631//fatty acid metabolic process
Unigene0100711	2339	18	56	0.752727966	2.271113457	1.593199302	Up	1.32E-05	0.000243231	Histone-lysine N-methyltransferase MLL2 [Aegilops tauschii]	-	-	-	-
Unigene0078456	249	27	84	10.60620911	32.00080949	1.593199302	Up	8.72E-08	2.34E-06	--	-	-	-	-
Unigene0063084	921	18	56	1.911651154	5.767789767	1.593199302	Up	1.32E-05	0.000243184	--	-	-	-	-
Unigene0081136	1698	37	115	2.131374701	6.424527314	1.591806067	Up	3.65E-10	1.31E-08	Os07g0682700 [Oryza sativa Japonica Group]	-	-	-	-
Unigene0018669	831	28	87	3.295738732	9.931143431	1.591357955	Up	5.24E-08	1.46E-06	--	-	-	-	-
Unigene0003782	685	20	62	2.855848682	8.585827198	1.588037597	Up	4.72E-06	9.51E-05	PREDICTED: transcription factor UPBEAT1-like [Setaria italica]	-	-	-	-
Unigene0052195	1538	97	300	6.16894882	18.50316172	1.58467523	Up	5.55E-15	3.67E-13	acyl-ACP thioesterase FatB1 [Cocos nucifera]	ko00061//Fatty acid biosynthesis	GO:0043231//intracellular membrane-bounded organelle	GO:0016788//hydrolase activity, acting on ester bonds	GO:0006631//fatty acid metabolic process
Unigene0093546	1631	33	102	1.979045355	5.932356424	1.583800604	Up	4.14E-09	1.32E-07	PREDICTED: arginine/serine-rich-splicing factor RSP31-like [Vitis vinifera]	-	-	GO:0036094;GO:0097159	-
Unigene0016602	1268	24	74	1.851346701	5.535966987	1.580260246	Up	6.06E-07	1.43E-05	PREDICTED: dentin sialophosphoprotein-like [Setaria italica]	-	-	-	-
Unigene0093917	2621	25	77	0.932972314	2.78679312	1.578699732	Up	3.63E-07	8.86E-06	Os07g0100500 [Oryza sativa Japonica Group]	-	-	-	-
Unigene0122560	2901	26	80	0.876640211	2.615912924	1.577257758	Up	2.18E-07	5.52E-06	PREDICTED: cinnamoyl-CoA reductase 1-like [Setaria italica]	-	-	-	-
Unigene0068472	2080	55	169	2.586396613	7.707337822	1.575289104	Up	0	0	Os01g0723800 [Oryza sativa Japonica Group]	-	GO:0043231//intracellular membrane-bounded organelle;GO:0031224//intrinsic to membrane	GO:0032550;GO:0015405;GO:0016887//ATPase activity	GO:0006810//transport;GO:0044763;GO:0009154
Unigene0048957	527	110	338	20.41633759	60.83970653	1.575289104	Up	0	0	Bifunctional inhibitor/lipid-transfer protein/seed storage 2S albumin superfamily protein [Arabidopsis thaliana]	-	-	-	-
Unigene0100440	765	386	1186	49.35391831	147.0632906	1.575200639	Up	0	0	PREDICTED: heat stress transcription factor C-2a-like [Setaria italica]	-	-	-	-
Unigene0137997	1108	43	132	3.79598479	11.30095632	1.573898746	Up	2.66E-11	1.07E-09	--	-	-	-	-
Unigene0099980	2227	90	276	3.952920325	11.75627917	1.572440742	Up	0	0	Os01g0884300 [Oryza sativa Japonica Group]	-	-	GO:0003676//nucleic acid binding	GO:0006351//transcription, DNA-dependent
Unigene0070716	927	16	49	1.688247118	5.01415057	1.570479225	Up	5.64E-05	0.00088668	PREDICTED: paired amphipathic helix protein Sin3-like 4-like [Setaria italica]	ko05016//Huntington's disease	-	-	-
Unigene0092802	315	16	49	4.968270089	14.75592882	1.570479225	Up	5.64E-05	0.000886535	--	-	-	-	-
Unigene0048958	1453	780	2387	52.50791297	155.8360136	1.569421919	Up	1.18E-12	5.80E-11	PREDICTED: pentafunctional AROM polypeptide-like [Setaria italica]	ko00400//Phenylalanine, tyrosine and tryptophan biosynthesis	GO:0009532//plastid stroma	GO:0016838//carbon-oxygen lyase activity, acting on phosphates	GO:0008652//cellular amino acid biosynthetic process;GO:0006743//ubiquinone metabolic process
Unigene0015470	337	34	104	9.868355462	29.27416146	1.568746258	Up	3.74E-09	1.20E-07	--	-	-	-	-
Unigene0003894	1785	17	52	0.931550642	2.763415241	1.568746258	Up	3.35E-05	0.000560595	Os02g0168300 [Oryza sativa Japonica Group]	-	-	-	-
Unigene0057031	813	18	55	2.165597433	6.417312218	1.567204093	Up	2.00E-05	0.000352478	PREDICTED: flocculation protein FLO11-like [Setaria italica]	-	-	-	-
Unigene0101978	558	19	58	3.330543961	9.859952438	1.565822863	Up	1.19E-05	0.000220233	--	-	-	-	-
Unigene0069496	2878	20	61	0.679727709	2.01057404	1.564578624	Up	7.10E-06	0.000138192	PREDICTED: probable galacturonosyltransferase 14-like [Fragaria vesca subsp. vesca]	ko00500//Starch and sucrose metabolism;ko00520//Amino sugar and nucleotide sugar metabolism	GO:0043231//intracellular membrane-bounded organelle;GO:0042995//cell projection	GO:0008194//UDP-glycosyltransferase activity	GO:0048229//gametophyte development;GO:0044723;GO:0009832//plant-type cell wall biogenesis;GO:0000904//cell morphogenesis involved in differentiation
Unigene0143901	458	21	64	4.484867172	13.25548191	1.563451958	Up	4.24E-06	8.63E-05	Os10g0563400 [Oryza sativa Japonica Group]	-	-	-	-
Unigene0144328	2968	337	1027	11.10610494	32.82370285	1.563385066	Up	0	0	--	-	-	-	-
Unigene0028686	1526	531	1618	34.03578376	100.5784663	1.563197223	Up	0	0	PREDICTED: MATE efflux family protein LAL5-like [Brachypodium distachyon]	-	-	-	-
Unigene0029793	1002	90	274	8.785582399	25.93963535	1.561948368	Up	0	0	P0460E08.26 [Oryza sativa Japonica Group]	-	-	-	-
Unigene0003239	1184	171	518	14.12668224	41.50104981	1.554725154	Up	2.44E-13	1.33E-11	Haloacid dehalogenase-like hydrolase (HAD) superfamily protein [Theobroma cacao]	-	-	-	-
Unigene0012504	1036	42	127	3.965384488	11.62853464	1.552136645	Up	9.81E-11	3.74E-09	PREDICTED: tropinone reductase homolog At1g07440-like [Cucumis sativus]	ko00960//Tropane, piperidine and pyridine alkaloid biosynthesis	GO:0044444//cytoplasmic part	GO:0016491//oxidoreductase activity	GO:0008152//metabolic process
Unigene0143798	1906	938	2819	48.1366331	140.2985572	1.543293031	Up	7.99E-15	5.23E-13	Os06g0697600 [Oryza sativa Japonica Group]	-	-	GO:0036094;GO:0097159;GO:1901363	-
Unigene0094431	1049	41	123	3.822998582	11.12271088	1.540731882	Up	2.42E-10	8.84E-09	--	-	-	-	-
Unigene0047817	1598	22	66	1.346609501	3.917853442	1.540731882	Up	3.80E-06	7.81E-05	PREDICTED: probable mediator of RNA polymerase II transcription subunit 26c-like [Solanum lycopersicum]	-	GO:0043231//intracellular membrane-bounded organelle	GO:0008135//translation factor activity, nucleic acid binding	GO:0006412//translation
Unigene0051542	861	23	69	2.612885946	7.601984236	1.540731882	Up	2.27E-06	4.86E-05	Os01g0950800 [Oryza sativa Japonica Group]	-	-	-	-
Unigene0074025	635	20	60	3.080718657	8.963106371	1.540731882	Up	1.07E-05	0.000199428	Autophagy-related protein 2 [Aegilops tauschii]	-	-	-	-
Unigene0089015	870	22	66	2.473427566	7.196241149	1.540731882	Up	3.80E-06	7.81E-05	Os12g0115700 [Oryza sativa Japonica Group]	-	GO:0009536//plastid	GO:0016872//intramolecular lyase activity	GO:0009813//flavonoid biosynthetic process;GO:0034285;GO:0009411//response to UV
Unigene0041332	425	22	66	5.063251723	14.73112894	1.540731882	Up	3.80E-06	7.81E-05	extracellular matrix glycoprotein pherophorin-V40 [Volvox carteri f. nagariensis]	ko00564//Glycerophospholipid metabolism;ko04144//Endocytosis;ko04666//Fc gamma R-mediated phagocytosis;ko04724//Glutamatergic synapse;ko00565//Ether lipid metabolism;ko04912//GnRH signaling pathway	-	-	-
Unigene0105253	1455	18	54	1.210055473	3.520560337	1.540731882	Up	3.00E-05	0.000506178	Os12g0582800 [Oryza sativa Japonica Group]	-	GO:0009536//plastid;GO:0016020//membrane	-	-
Unigene0143832	1084	109	327	9.835421673	28.61537857	1.540731882	Up	0	0	UDP-glucose pyrophosphorylase [Bambusa oldhamii]	ko00500//Starch and sucrose metabolism;ko00520//Amino sugar and nucleotide sugar metabolism;ko00052//Galactose metabolism;ko00040//Pentose and glucuronate interconversions	-	-	-
Unigene0060067	217	20	60	9.015006209	26.22844491	1.540731882	Up	1.07E-05	0.000199467	--	-	-	-	-
Unigene0116091	3865	18	54	0.455531879	1.32533384	1.540731882	Up	3.00E-05	0.000506089	Starch synthase 4 isoform 1 [Theobroma cacao]	-	GO:0009536//plastid	GO:0046527//glucosyltransferase activity	GO:0044249//cellular biosynthetic process;GO:1901576;GO:0005982//starch metabolic process
Unigene0143227	3772	24	72	0.622350906	1.810680555	1.540731882	Up	1.36E-06	3.05E-05	PREDICTED: histidine--tRNA ligase-like [Setaria italica]	ko00970//Aminoacyl-tRNA biosynthesis	-	-	-
Unigene0138367	324	36	108	10.86809082	31.61984747	1.540731882	Up	3.03E-09	9.79E-08	conserved hypothetical protein [Ricinus communis]	-	GO:0009526//plastid envelope;GO:0009534//chloroplast thylakoid	-	-
Unigene0104776	567	21	63	3.62269694	10.53994916	1.540731882	Up	6.36E-06	0.000124771	--	-	-	-	-
Unigene0113672	1415	17	51	1.175136322	3.41896584	1.540731882	Up	5.04E-05	0.000800267	AMP-dependent synthetase and ligase family protein [Theobroma cacao]	-	-	-	-
Unigene0028685	941	416	1245	43.24137304	125.5049206	1.53725969	Up	0	0	PREDICTED: MATE efflux family protein ALF5-like [Setaria italica]	-	-	-	-
Unigene0132557	1886	44	131	2.281953322	6.588865354	1.529760764	Up	7.91E-11	3.05E-09	MATE efflux family protein isoform 1 [Theobroma cacao]	-	-	-	-
Unigene0044162	588	161	479	26.78208095	77.27503541	1.528734349	Up	0	0	metallothionein type 2a-FL [Elaeis guineensis]	-	-	GO:0043167//ion binding	-
Unigene0048660	209	28	83	13.1041095	37.67149292	1.523453891	Up	2.62E-07	6.55E-06	--	-	-	-	-
Unigene0052736	3227	83	246	2.515792948	7.231313119	1.523244455	Up	8.48E-14	5.00E-12	PREDICTED: transcription factor GTE7-like [Cucumis sativus]	-	-	-	GO:0009292//genetic transfer
Unigene0093981	844	26	77	3.013191056	8.654247354	1.522116204	Up	7.29E-07	1.70E-05	Os03g0240700 [Oryza sativa Japonica Group]	-	GO:0043231//intracellular membrane-bounded organelle;GO:0031224//intrinsic to membrane	-	GO:0015031//protein transport
Unigene0011052	927	100	296	10.55154448	30.28956263	1.521366557	Up	0	0	Os01g0880200 [Oryza sativa Japonica Group]	-	-	-	-
Unigene0093059	1054	24	71	2.227236828	6.389969177	1.520554	Up	2.03E-06	4.39E-05	--	-	-	-	-
Unigene0016135	1722	90	266	5.112168155	14.65310005	1.51919872	Up	0	0	Os02g0729700 [Oryza sativa Japonica Group]	-	-	GO:0003677//DNA binding	GO:0006351//transcription, DNA-dependent;GO:0050896//response to stimulus
Unigene0060068	230	44	130	18.71201724	53.61626311	1.518705576	Up	1.17E-10	4.44E-09	Os05g0516400 [Oryza sativa Japonica Group]	-	GO:0043229//intracellular organelle	-	-
Unigene0065473	1327	22	65	1.621614154	4.646473442	1.518705576	Up	5.67E-06	0.000112672	PREDICTED: probable peptide/nitrate transporter At2g40460 [Vitis vinifera]	-	-	-	-
Unigene0046050	775	20	59	2.524201739	7.221565165	1.516484336	Up	1.59E-05	0.000287371	--	-	-	-	-
Unigene0108348	1473	20	59	1.328076271	3.799533607	1.516484336	Up	1.59E-05	0.000287425	--	-	-	-	-
Unigene0086768	467	19	56	3.979536467	11.37502008	1.51519679	Up	2.67E-05	0.000456564	--	-	-	-	-
Unigene0099492	1420	18	53	1.239880784	3.540532217	1.513764834	Up	4.49E-05	0.000725256	--	-	-	-	-
Unigene0050063	473	35	103	7.237734901	20.65651769	1.512986891	Up	1.11E-08	3.36E-07	cyclic nucleotide gated channel 2 [Phragmites australis]	-	GO:0016020//membrane	GO:0005488//binding;GO:0046873//metal ion transmembrane transporter activity;GO:0005221//intracellular cyclic nucleotide activated cation channel activity	GO:0006811//ion transport;GO:0051716//cellular response to stimulus;GO:0006950//response to stress
Unigene0089746	392	34	100	8.483764772	24.19886286	1.51216273	Up	1.84E-08	5.41E-07	Heat shock protein 83 [Aegilops tauschii]	ko04141//Protein processing in endoplasmic reticulum;ko04626//Plant-pathogen interaction;ko04914//Progesterone-mediated oocyte maturation;ko05200//Pathways in cancer;ko04612//Antigen processing and presentation;ko05215//Prostate cancer;ko04621//NOD-like receptor signaling pathway	GO:0030312//external encapsulating structure;GO:0044444//cytoplasmic part;GO:0016020//membrane	GO:0032550;GO:0005515//protein binding	GO:0009642//response to light intensity;GO:0044267//cellular protein metabolic process;GO:0000302//response to reactive oxygen species;GO:0042742//defense response to bacterium
Unigene0056899	632	33	97	5.107314831	14.55913863	1.511288104	Up	3.06E-08	8.79E-07	At1g03610/F21B7_13 [Arabidopsis thaliana]	-	-	-	-
Unigene0089534	1471	84	246	5.585504187	15.86366243	1.505966464	Up	0	0	PREDICTED: 6-phosphofructokinase 5, chloroplastic-like [Setaria italica]	ko00010//Glycolysis / Gluconeogenesis;ko00051//Fructose and mannose metabolism;ko00052//Galactose metabolism;ko00680//Methane metabolism;ko00030//Pentose phosphate pathway	-	-	-
Unigene0056550	2297	70	205	2.980799833	8.465914757	1.505966464	Up	0	0	PREDICTED: DNA polymerase zeta catalytic subunit-like [Setaria italica]	-	GO:0043229//intracellular organelle	GO:0016779//nucleotidyltransferase activity;GO:0097159;GO:1901363	GO:0009411//response to UV;GO:0006281//DNA repair;GO:0006351//transcription, DNA-dependent
Unigene0063019	574	50	146	8.520280259	24.12803692	1.50173775	Up	1.25E-11	5.25E-10	--	-	-	-	-
Unigene0011475	6896	319	931	4.524693843	12.80658846	1.500994125	Up	0	0	Os01g0681900 [Oryza sativa Japonica Group]	ko00250//Alanine, aspartate and glutamate metabolism;ko00910//Nitrogen metabolism	GO:0009532//plastid stroma	GO:0032553;GO:0051536//iron-sulfur cluster binding;GO:0046914//transition metal ion binding;GO:0045181//glutamate synthase activity, NADH or NADPH as acceptor	GO:0006007//glucose catabolic process;GO:0010038//response to metal ion;GO:0040007//growth;GO:0006537//glutamate biosynthetic process;GO:0042126//nitrate metabolic process;GO:0006970//response to osmotic stress;GO:1901698
Unigene0091532	688	24	70	3.412075025	9.651406933	1.500089897	Up	3.02E-06	6.32E-05	expressed protein [Aureococcus anophagefferens]	-	-	-	-
Unigene0103153	1572	94	274	5.848858036	16.53404238	1.499212613	Up	0	0	PREDICTED: E3 ubiquitin-protein ligase RGLG1-like isoform X1 [Setaria italica]	-	-	-	-
Unigene0053333	1495	94	274	6.150103567	17.38562851	1.499212613	Up	0	0	PREDICTED: peroxidase 3 [Vitis vinifera]	ko00680//Methane metabolism;ko00940//Phenylpropanoid biosynthesis;ko00360//Phenylalanine metabolism	-	-	-
Unigene0054179	1981	46	134	2.271271882	6.416546534	1.498296616	Up	9.36E-11	3.57E-09	Os01g0778700 [Oryza sativa Japonica Group]	-	-	-	-
Unigene0044613	648	172	501	25.9626614	73.34047956	1.49817142	Up	0	0	OSJNBa0019K04.3 [Oryza sativa Japonica Group]	-	-	-	-
Unigene0085258	1301	258	751	19.39716132	54.75750681	1.497211223	Up	1.49E-13	8.44E-12	4-coumarate-CoA ligase [Cinnamomum osmophloeum]	ko00130//Ubiquinone and other terpenoid-quinone biosynthesis;ko00940//Phenylpropanoid biosynthesis;ko00360//Phenylalanine metabolism	-	-	-
Unigene0068473	955	22	64	2.253279562	6.357079283	1.496337763	Up	8.44E-06	0.000162133	Os01g0723800 [Oryza sativa Japonica Group]	-	-	-	-
Unigene0058834	1599	107	311	6.545322989	18.44985472	1.495073165	Up	0	0	PREDICTED: probable calcium-binding protein CML10-like [Setaria italica]	ko04626//Plant-pathogen interaction	GO:0043231//intracellular membrane-bounded organelle	GO:0046872//metal ion binding	-
Unigene0144407	2492	53	154	2.080288652	5.862106554	1.494635467	Up	4.08E-12	1.83E-10	--	-	-	-	-
Unigene0088313	761	21	61	2.699171044	7.603721535	1.494189296	Up	1.41E-05	0.000258394	WRKY13 transcription factor [Triticum aestivum]	-	-	GO:0003677//DNA binding;GO:0001071//nucleic acid binding transcription factor activity	GO:0006351//transcription, DNA-dependent
Unigene0027460	1440	187	543	12.70208114	35.76995246	1.493683309	Up	2.10E-13	1.16E-11	PREDICTED: uncharacterized LOC101208882 [Cucumis sativus]	-	-	-	-
Unigene0044593	882	30	87	3.326966577	9.35689364	1.491822281	Up	2.08E-07	5.29E-06	Os06g0554600 [Oryza sativa Japonica Group]	-	-	-	-
Unigene0015421	351	110	319	30.65358949	86.21137901	1.491822281	Up	0	0	--	-	-	-	-
Unigene0009591	394	29	84	7.199420568	20.22386184	1.490105809	Up	3.47E-07	8.47E-06	PREDICTED: plasma membrane ATPase 1-like [Setaria italica]	ko00190//Oxidative phosphorylation	GO:0031224//intrinsic to membrane	GO:0032550;GO:0043169//cation binding;GO:0015662//ATPase activity, coupled to transmembrane movement of ions, phosphorylative mechanism;GO:0008324//cation transmembrane transporter activity	GO:0009152//purine ribonucleotide biosynthetic process;GO:0009154;GO:0006811//ion transport
Unigene0105064	705	106	307	14.706608	41.30763053	1.489943772	Up	0	0	BAC19.13 [Solanum lycopersicum]	-	-	GO:0005515//protein binding	-
Unigene0052708	1225	48	139	3.832665497	10.7636542	1.489747953	Up	5.05E-11	1.98E-09	Regulator of chromosome condensation repeat-containing protein isoform 4 [Theobroma cacao]	-	-	-	-
Unigene0030218	1087	38	110	3.419399319	9.599401717	1.489201581	Up	5.31E-09	1.67E-07	--	-	-	-	-
Unigene0122288	687	19	55	2.705157977	7.594286511	1.489201581	Up	3.98E-05	0.000653854	--	-	-	-	-
Unigene0081225	1131	19	55	1.643186145	4.612975096	1.489201581	Up	3.98E-05	0.000653742	Midasin [Triticum urartu]	ko03008//Ribosome biogenesis in eukaryotes	-	-	-
Unigene0020153	928	28	81	2.9512488	8.279766095	1.488264462	Up	5.78E-07	1.37E-05	--	-	-	-	-
Unigene0041854	1214	73	211	5.881660353	16.48711981	1.487044011	Up	0	0	Histone deacetylase 1 isoform 3 [Theobroma cacao]	ko05016//Huntington's disease;ko04110//Cell cycle;ko05200//Pathways in cancer;ko04330//Notch signaling pathway;ko05220//Chronic myeloid leukemia	-	-	-
Unigene0080724	2459	110	317	4.375522534	12.22874134	1.482748698	Up	0	0	Os08g0326300 [Oryza sativa Japonica Group]	-	-	-	-
Unigene0058831	242	42	121	16.97577822	47.42977121	1.482315196	Up	1.04E-09	3.55E-08	--	-	-	-	-
Unigene0116785	1100	58	167	5.157403098	14.40140326	1.481492679	Up	6.78E-13	3.45E-11	acetyl-CoA carboxylase, partial [Jatropha curcas]	ko00620//Pyruvate metabolism;ko04910//Insulin signaling pathway;ko00640//Propanoate metabolism;ko00061//Fatty acid biosynthesis	-	-	-
Unigene0102142	1464	24	69	1.603488809	4.47083909	1.479331337	Up	4.48E-06	9.06E-05	PREDICTED: thyroid adenoma-associated protein homolog isoform X2 [Setaria italica]	-	-	-	-
Unigene0107204	2783	176	506	6.185790822	17.24718953	1.479331337	Up	0	0	Os01g0582600 [Oryza sativa Japonica Group]	-	GO:0009536//plastid;GO:0031090//organelle membrane	-	GO:0009719;GO:0006812//cation transport;GO:0010033//response to organic substance
Unigene0022074	2138	135	388	6.176206897	17.21492164	1.478866626	Up	1.42E-13	8.08E-12	ninja-family protein 8 [Zea mays]	-	-	-	-
Unigene0070446	987	31	89	3.072135095	8.553697341	1.477306502	Up	1.85E-07	4.73E-06	--	-	-	-	-
Unigene0001234	1712	23	66	1.314074065	3.656968341	1.476601545	Up	7.48E-06	0.000145006	--	-	-	-	-
Unigene0043994	734	23	66	3.064979291	8.529604632	1.476601545	Up	7.48E-06	0.000145035	Os03g0304800 [Oryza sativa Japonica Group]	-	-	-	-
Unigene0003921	1063	38	109	3.496601185	9.726895695	1.476026193	Up	7.82E-09	2.42E-07	--	-	-	-	-
Unigene0104821	1038	30	86	2.82696004	7.859268447	1.47514354	Up	3.08E-07	7.58E-06	Os08g0428900 [Oryza sativa Japonica Group]	-	-	-	GO:0071704;GO:0006796//phosphate-containing compound metabolic process;GO:0044238//primary metabolic process
Unigene0044587	228	37	106	15.87313264	44.10136621	1.47423647	Up	1.30E-08	3.90E-07	tubulin, beta chain [Populus trichocarpa]	ko04145//Phagosome;ko04540//Gap junction;ko05130//Pathogenic Escherichia coli infection	GO:0032991//macromolecular complex;GO:0015630//microtubule cytoskeleton	GO:0017111//nucleoside-triphosphatase activity;GO:0032550;GO:0005198//structural molecule activity	GO:0009154;GO:0044763;GO:0043623//cellular protein complex assembly
Unigene0079660	1380	22	63	1.55933477	4.330544328	1.473617686	Up	1.25E-05	0.000230979	--	-	-	-	-
Unigene0019549	1353	84	240	6.072636112	16.82652637	1.470342554	Up	0	0	MA3 domain-containing protein [Theobroma cacao]	-	-	-	-
Unigene0014261	7783	147	420	1.847421837	5.118978263	1.470342554	Up	3.55E-15	2.40E-13	Sacsin [Aegilops tauschii]	-	-	GO:0043167//ion binding	-
Unigene0019052	317	69	197	21.29048706	58.95056737	1.469296744	Up	0	0	chitinase C [Ananas comosus]	ko00520//Amino sugar and nucleotide sugar metabolism	-	-	-
Unigene0126977	1295	212	605	16.01260022	44.31662021	1.468640259	Up	0	0	PREDICTED: anthranilate synthase component I-2, chloroplastic-like [Cucumis sativus]	ko00400//Phenylalanine, tyrosine and tryptophan biosynthesis	-	-	-
Unigene0122836	847	82	234	9.469481729	26.20676851	1.468582096	Up	0	0	PREDICTED: uncharacterized LOC101207081 [Cucumis sativus]	-	-	-	-
Unigene0104463	1412	20	57	1.385450671	3.829315806	1.466731301	Up	3.51E-05	0.000585318	Os06g0731900 [Oryza sativa Japonica Group]	-	-	-	-
Unigene0069963	579	33	94	5.574823788	15.40034022	1.465964114	Up	9.86E-08	2.63E-06	vegetative cell wall protein gp1 [Chlamydomonas reinhardtii]	-	-	-	-
Unigene0092413	563	33	94	5.733255725	15.83800531	1.465964114	Up	9.86E-08	2.63E-06	Os09g0530900 [Oryza sativa Japonica Group]	-	GO:0009536//plastid	-	-
Unigene0013708	404	26	74	6.294884286	17.37526272	1.464783029	Up	2.37E-06	5.06E-05	CAA303718.1 protein [Oryza sativa]	-	-	-	-
Unigene0108546	591	52	148	8.606203897	23.75501232	1.464783029	Up	2.14E-11	8.74E-10	PREDICTED: anthranilate synthase component I-2, chloroplastic-like [Solanum lycopersicum]	ko00400//Phenylalanine, tyrosine and tryptophan biosynthesis	-	-	-
Unigene0099074	1861	26	74	1.366541242	3.771953863	1.464783029	Up	2.37E-06	5.06E-05	Os10g0497000 [Oryza sativa Japonica Group]	-	-	-	-
Unigene0099970	1465	70	199	4.673649977	12.88535764	1.463110985	Up	0	0	Os08g0135100 [Oryza sativa Japonica Group]	-	-	-	-
Unigene0031343	1058	19	54	1.756562883	4.841602354	1.46272937	Up	5.90E-05	0.000922515	--	-	-	-	-
Unigene0045350	737	25	71	3.317938174	9.138436244	1.461660311	Up	3.96E-06	8.11E-05	UDP-galactose:fucoside alpha-3-galactosyltransferase [Triticum urartu]	-	-	-	-
Unigene0028843	2016	773	2195	37.50461698	103.2820911	1.461450002	Up	4.07E-13	2.14E-11	PREDICTED: 4-hydroxy-3-methylbut-2-enyl diphosphate reductase [Vitis vinifera]	ko00900//Terpenoid backbone biosynthesis	-	-	-
Unigene0060258	738	1101	3126	145.9239999	401.8034277	1.461272691	Up	2.77E-12	1.28E-10	farnesylated protein 1 [Zea mays]	-	GO:0016020//membrane;GO:0044424//intracellular part	GO:0043169//cation binding	GO:0006812//cation transport
Unigene0138625	1509	31	88	2.009408442	5.531901745	1.461004689	Up	2.73E-07	6.78E-06	Os01g0764400 [Oryza sativa Japonica Group]	ko00400//Phenylalanine, tyrosine and tryptophan biosynthesis	-	GO:0016866//intramolecular transferase activity	GO:0008652//cellular amino acid biosynthetic process;GO:0043648//dicarboxylic acid metabolic process
Unigene0056902	683	37	105	5.298790985	14.58309217	1.460561533	Up	1.91E-08	5.60E-07	Os10g0494000 [Oryza sativa Japonica Group]	-	-	-	-
Unigene0143505	1209	49	139	3.964291192	10.90610124	1.46000061	Up	9.68E-11	3.69E-09	Pollen Ole e 1 allergen and extensin family protein [Theobroma cacao]	-	-	-	-
Unigene0089805	779	36	102	4.520232895	12.42063328	1.458269722	Up	3.17E-08	9.05E-07	Os01g0304400 [Oryza sativa Japonica Group]	-	-	-	-
Unigene0026797	1735	362	1025	20.40820743	56.04094005	1.457331689	Up	8.62E-13	4.29E-11	Os05g0134200 [Oryza sativa Japonica Group]	-	-	-	-
Unigene0084958	872	307	866	34.43639327	94.20683915	1.451897751	Up	0	0	Endomembrane protein 70 protein family [Theobroma cacao]	-	-	-	-
Unigene0080170	3250	191	538	5.748384036	15.70290272	1.449802916	Up	0	0	potassium transporter [Phragmites australis]	-	GO:0031224//intrinsic to membrane;GO:0009536//plastid	GO:0046873//metal ion transmembrane transporter activity	GO:0034220//ion transmembrane transport;GO:0030001//metal ion transport
Unigene0014541	2625	234	659	8.719314006	23.81426227	1.449539317	Up	3.16E-13	1.70E-11	PREDICTED: proteasome activator complex subunit 4-like isoform 1 [Brachypodium distachyon]	ko03050//Proteasome	GO:0043231//intracellular membrane-bounded organelle;GO:0043234//protein complex	-	-
Unigene0088689	1506	53	149	3.442283745	9.385173852	1.447017447	Up	2.78E-11	1.12E-09	UDP-Glycosyltransferase superfamily protein [Theobroma cacao]	-	GO:0043231//intracellular membrane-bounded organelle	GO:0016740//transferase activity	GO:0009058//biosynthetic process
Unigene0116348	1396	351	986	24.59333732	66.99964816	1.445885997	Up	0	0	alpha-1,4-glucan-protein synthase [Elaeis guineensis]	-	GO:0043231//intracellular membrane-bounded organelle	GO:0016866//intramolecular transferase activity;GO:0005488//binding;GO:0035251//UDP-glucosyltransferase activity	GO:0030243//cellulose metabolic process
Unigene0126981	1753	56	157	3.124653607	8.495692048	1.443035208	Up	9.01E-12	3.83E-10	PREDICTED: mannose-6-phosphate isomerase 1-like [Setaria italica]	ko00520//Amino sugar and nucleotide sugar metabolism;ko00051//Fructose and mannose metabolism	-	-	-
Unigene0122717	1532	280	785	17.87701623	48.60622768	1.443035208	Up	0	0	PREDICTED: purple acid phosphatase 3-like [Brachypodium distachyon]	-	-	-	-
Unigene0084576	1314	147	412	10.9425298	29.74287023	1.442597564	Up	3.55E-15	2.40E-13	class I knotted1-like homeobox protein [Asparagus asparagoides]	-	-	-	-
Unigene0100449	1065	390	1093	35.81877819	97.35350222	1.442516753	Up	0	0	PREDICTED: heat stress transcription factor C-2a-like [Brachypodium distachyon]	-	-	-	-
Unigene0122638	628	35	98	5.451351287	14.80292223	1.441196208	Up	7.71E-08	2.09E-06	PREDICTED: E3 ubiquitin-protein ligase XB3-like [Setaria italica]	-	-	-	-
Unigene0057227	1248	20	56	1.567513099	4.256517929	1.441196208	Up	5.19E-05	0.000821032	--	-	-	-	-
Unigene0070699	1569	113	316	7.044517758	19.1049174	1.439371167	Up	1.56E-13	8.82E-12	SNARE associated Golgi protein family [Theobroma cacao]	-	-	-	-
Unigene0027768	475	93	260	19.15072003	51.92311796	1.438978383	Up	0	0	--	-	-	-	-
Unigene0103694	3167	38	106	1.173630268	3.174964161	1.435762322	Up	2.47E-08	7.15E-07	Os02g0611200 [Oryza sativa Japonica Group]	ko00330//Arginine and proline metabolism;ko00270//Cysteine and methionine metabolism	-	-	-
Unigene0091203	975	33	92	3.310587665	8.950849131	1.434937218	Up	2.13E-07	5.39E-06	Os03g0816500 [Oryza sativa Japonica Group]	-	-	-	-
Unigene0143535	1479	32	89	2.116301661	5.708248327	1.431502812	Up	3.53E-07	8.62E-06	PREDICTED: peroxidase 73-like [Setaria italica]	ko00680//Methane metabolism;ko00940//Phenylpropanoid biosynthesis;ko00360//Phenylalanine metabolism	-	-	-
Unigene0088431	1117	22	61	1.926483422	5.180333114	1.4270751	Up	2.72E-05	0.000464453	small ubiquitin-related modifier 2 [Arabidopsis thaliana]	ko03013//RNA transport	GO:0043231//intracellular membrane-bounded organelle	GO:0005488//binding	GO:0000097//sulfur amino acid biosynthetic process;GO:0006996//organelle organization;GO:0032446//protein modification by small protein conjugation;GO:0008380//RNA splicing;GO:0051603//proteolysis involved in cellular protein catabolic process;GO:0006006//glucose metabolic process;GO:0006950//response to stress
Unigene0085610	1432	461	1278	31.48862347	84.65816705	1.426818562	Up	3.86E-13	2.04E-11	PREDICTED: ALBINO3-like protein 1, chloroplastic [Vitis vinifera]	ko03060//Protein export;ko03070//Bacterial secretion system	-	-	-
Unigene0049657	577	124	343	21.02043216	56.38964134	1.423637837	Up	7.04E-14	4.20E-12	--	-	-	-	-
Unigene0077845	1044	51	141	4.778212343	12.81148993	1.422895392	Up	1.61E-10	6.04E-09	PREDICTED: E3 ubiquitin-protein ligase RGLG2-like [Setaria italica]	-	-	GO:0046914//transition metal ion binding	-
Unigene0075003	2001	189	522	9.238691896	24.74596759	1.421432954	Up	1.41E-13	8.00E-12	chloroplast beta-amylase [Musa acuminata AAA Group]	-	-	GO:0016798//hydrolase activity, acting on glycosyl bonds	GO:0005975//carbohydrate metabolic process
Unigene0051690	1617	25	69	1.512257535	4.047809788	1.420437648	Up	8.55E-06	0.000163942	PREDICTED: probable peptide/nitrate transporter At3g43790-like [Brachypodium distachyon]	-	-	-	-
Unigene0026419	2384	70	193	2.872020644	7.679484768	1.418943402	Up	0	0	Os06g0143700 [Oryza sativa Japonica Group]	-	GO:0005911//cell-cell junction;GO:0031224//intrinsic to membrane	GO:0015291//secondary active transmembrane transporter activity;GO:0015103//inorganic anion transmembrane transporter activity	GO:0015698//inorganic anion transport;GO:0044763
Unigene0082832	911	48	132	5.153694	13.7447416	1.415201	Up	7.28E-10	2.52E-08	--	-	-	-	-
Unigene0092487	346	32	88	9.046272127	24.1261264	1.415201	Up	5.16E-07	1.23E-05	--	-	-	-	-
Unigene0068945	1665	48	132	2.819828969	7.520396156	1.415201	Up	7.28E-10	2.52E-08	--	-	-	-	-
Unigene0091543	1015	44	121	4.240161541	11.30837895	1.415201	Up	3.73E-09	1.20E-07	PREDICTED: probable plastid-lipid-associated protein 4, chloroplastic [Vitis vinifera]	-	-	-	-
Unigene0020626	768	35	96	4.457615375	11.8574428	1.411448865	Up	1.65E-07	4.24E-06	--	-	-	-	-
Unigene0132242	2153	81	222	3.679906274	9.781151146	1.410335245	Up	0	0	PREDICTED: myosin-9-like isoform X1 [Setaria italica]	-	-	-	-
Unigene0100640	888	146	400	16.08183709	42.72952361	1.409801012	Up	0	0	CBL-interacting protein kinase 12 [Vitis vinifera]	-	GO:0016020//membrane;GO:0043231//intracellular membrane-bounded organelle;GO:0044444//cytoplasmic part	GO:0032550;GO:0004674//protein serine/threonine kinase activity	GO:0055065//metal ion homeostasis;GO:0009414//response to water deprivation;GO:0009755//hormone-mediated signaling pathway;GO:0006796//phosphate-containing compound metabolic process;GO:0006970//response to osmotic stress;GO:0071805//potassium ion transmembrane transport;GO:0009247//glycolipid biosynthetic process;GO:0006464//protein modification process;GO:0019932//second-messenger-mediated sign…
Unigene0009475	1109	122	334	10.7602919	28.56905967	1.408736336	Up	0	0	pherophorin-dz1 protein [Volvox carteri f. nagariensis]	-	-	-	-
Unigene0090737	2171	68	186	3.063690272	8.127072727	1.407465351	Up	2.16E-13	1.19E-11	PREDICTED: mitogen-activated protein kinase 4-like [Setaria italica]	ko04114//Oocyte meiosis;ko05010//Alzheimer's disease;ko04910//Insulin signaling pathway;ko04666//Fc gamma R-mediated phagocytosis;ko05152//Tuberculosis;ko04914//Progesterone-mediated oocyte maturation;ko05200//Pathways in cancer;ko04810//Regulation of actin cytoskeleton;ko04724//Glutamatergic synapse;ko04930//Type II diabetes mellitus;ko04912//GnRH signaling pathway;ko04010//MAPK signaling pathwa…	-	-	-
Unigene0052679	1150	102	279	8.675571628	23.01374986	1.407465351	Up	0	0	Os03g0321500 [Oryza sativa Japonica Group]	-	-	-	GO:0009987//cellular process
Unigene0085013	1211	22	60	1.776946311	4.699894753	1.403228358	Up	3.99E-05	0.000655411	PREDICTED: ATPase 11, plasma membrane-type-like [Glycine max]	ko00190//Oxidative phosphorylation	GO:0031224//intrinsic to membrane	GO:0032550;GO:0043169//cation binding;GO:0015662//ATPase activity, coupled to transmembrane movement of ions, phosphorylative mechanism;GO:0008324//cation transmembrane transporter activity	GO:0009152//purine ribonucleotide biosynthetic process;GO:0009154;GO:0006811//ion transport
Unigene0019755	789	22	60	2.72735359	7.213653416	1.403228358	Up	3.99E-05	0.000655299	holocarboxylase synthetase [Elaeis guineensis]	-	-	-	-
Unigene0011633	3014	157	428	5.095093672	13.4704327	1.402615619	Up	0	0	PREDICTED: BEACH domain-containing protein lvsC-like isoform X2 [Setaria italica]	-	GO:0043231//intracellular membrane-bounded organelle	-	-
Unigene0126974	1642	40	109	2.382772652	6.29700982	1.402025611	Up	2.79E-08	8.06E-07	PREDICTED: probable protein phosphatase 2C 6-like [Setaria italica]	ko04075//Plant hormone signal transduction	-	-	-
Unigene0084591	433	25	68	5.647391303	14.89711059	1.399376033	Up	1.25E-05	0.000230824	--	-	-	-	-
Unigene0056102	1216	25	68	2.010954305	5.304645465	1.399376033	Up	1.25E-05	0.000230868	Os02g0152500 [Oryza sativa Japonica Group]	-	-	-	-
Unigene0056596	1259	85	231	6.603724763	17.40472939	1.398127487	Up	0	0	PREDICTED: cysteine proteinase-like [Vitis vinifera]	-	-	-	-
Unigene0131242	714	45	122	6.164673364	16.20849324	1.394653622	Up	4.77E-09	1.51E-07	--	-	-	-	-
Unigene0030924	1437	31	84	2.110088614	5.545025444	1.393890494	Up	1.25E-06	2.81E-05	PREDICTED: chaperone protein dnaJ 20, chloroplastic-like isoform X1 [Setaria italica]	-	-	-	-
Unigene0026967	1161	72	195	6.065911155	15.93248129	1.393174694	Up	2.20E-14	1.38E-12	--	-	-	-	-
Unigene0054564	536	68	184	12.40908877	32.56372352	1.391868496	Up	5.56E-13	2.86E-11	Os02g0141500 [Oryza sativa Japonica Group]	-	-	-	GO:0009642//response to light intensity;GO:0044267//cellular protein metabolic process;GO:0000302//response to reactive oxygen species
Unigene0045506	754	320	865	41.51207103	108.8242761	1.390397609	Up	0	0	copper chaperone homolog CCH [Oryza sativa]	ko04978//Mineral absorption	GO:0009536//plastid;GO:0044427;GO:0016020//membrane;GO:0005576//extracellular region	GO:0005507//copper ion binding;GO:1901981;GO:0000975//regulatory region DNA binding;GO:0016279//protein-lysine N-methyltransferase activity	GO:0046916//cellular transition metal ion homeostasis;GO:0034755//iron ion transmembrane transport;GO:0009699//phenylpropanoid biosynthetic process;GO:0070838//divalent metal ion transport;GO:0009908//flower development;GO:0034968//histone lysine methylation;GO:0006351//transcription, DNA-dependent;GO:0006595//polyamine metabolic process;GO:0009626//plant-type hypersensitive response;GO:0006970//…
Unigene0138486	730	30	81	4.019704824	10.52551087	1.388728789	Up	2.08E-06	4.48E-05	--	-	-	-	-
Unigene0099597	3746	30	81	0.7833381	2.051154014	1.388728789	Up	2.08E-06	4.48E-05	Autophagy-related protein 11 [Theobroma cacao]	-	-	-	-
Unigene0044816	2818	83	224	2.880931101	7.5402901	1.388084872	Up	8.70E-14	5.11E-12	PREDICTED: transmembrane 9 superfamily member 4-like [Setaria italica]	-	GO:0044444//cytoplasmic part;GO:0031224//intrinsic to membrane;GO:0043231//intracellular membrane-bounded organelle	-	-
Unigene0030089	1750	23	62	1.285539885	3.360738074	1.386403736	Up	3.48E-05	0.000580587	Avr9/Cf-9 rapidly elicited protein-like [Oryza sativa Japonica Group]	-	-	-	-
Unigene0131638	868	23	62	2.591814285	6.775681602	1.386403736	Up	3.48E-05	0.000580486	--	-	-	-	-
Unigene0019477	2955	310	835	10.26124311	26.80464228	1.385277363	Up	1.27E-14	8.11E-13	Os12g0566000 [Oryza sativa Japonica Group]	-	GO:0031224//intrinsic to membrane	GO:0015301//anion:anion antiporter activity;GO:0015103//inorganic anion transmembrane transporter activity	GO:0006820//anion transport;GO:0042221//response to chemical stimulus
Unigene0088974	1236	26	70	2.057551174	5.372304183	1.38461268	Up	1.09E-05	0.000204451	PREDICTED: histidine decarboxylase-like [Fragaria vesca subsp. vesca]	ko00340//Histidine metabolism	GO:0044444//cytoplasmic part;GO:0016020//membrane	GO:0016830//carbon-carbon lyase activity;GO:0043168	GO:0042439//ethanolamine-containing compound metabolic process;GO:0003006//developmental process involved in reproduction;GO:0019752//carboxylic acid metabolic process
Unigene0089657	726	29	78	3.907123559	10.19152109	1.383190605	Up	3.45E-06	7.14E-05	PREDICTED: BAG family molecular chaperone regulator 6-like [Setaria italica]	-	-	-	-
Unigene0144061	1754	29	78	1.617201656	4.218383301	1.383190605	Up	3.45E-06	7.14E-05	cyst nematode resistance protein-like protein [Oryza sativa Japonica Group]	-	GO:0043231//intracellular membrane-bounded organelle	GO:0097159;GO:1901363	-
Unigene0041881	755	103	277	13.34400025	34.80277252	1.38301102	Up	0	0	PREDICTED: protein DEHYDRATION-INDUCED 19-like [Vitis vinifera]	-	-	-	-
Unigene0008446	568	35	94	6.027198254	15.69858625	1.381075216	Up	3.48E-07	8.50E-06	--	-	-	-	-
Unigene0019754	615	60	161	9.54271389	24.8331485	1.379795664	Up	2.41E-11	9.76E-10	holocarboxylase synthetase [Elaeis guineensis]	-	GO:0043231//intracellular membrane-bounded organelle	-	-
Unigene0088544	397	22	59	5.420357638	14.09751386	1.378980812	Up	5.82E-05	0.000912858	--	-	-	-	-
Unigene0085445	2148	606	1625	27.59523619	71.76292199	1.378819401	Up	2.52E-13	1.37E-11	Meltrins, fertilins and related Zn-dependent metalloproteinases of the ADAMs family (ISS) [Ostreococcus tauri]	-	-	-	-
Unigene0074918	680	72	193	10.35665125	26.92337013	1.378301417	Up	1.61E-13	9.09E-12	H0823A09.7 [Oryza sativa Indica Group]	-	-	-	-
Unigene0116395	1099	25	67	2.225041341	5.783065826	1.378002382	Up	1.82E-05	0.000324952	PREDICTED: cycloeucalenol cycloisomerase-like [Brachypodium distachyon]	ko00100//Steroid biosynthesis	-	-	-
Unigene0041468	1528	942	2521	60.30083375	156.5058288	1.375966534	Up	0	0	homeobox protein [Oryza sativa Japonica Group]	-	-	-	-
Unigene0047478	464	259	693	54.5981028	141.6759976	1.375672636	Up	0	0	--	-	-	-	-
Unigene0017643	2486	117	313	4.603418999	11.94329718	1.375423509	Up	7.86E-14	4.66E-12	PREDICTED: LRR receptor-like serine/threonine-protein kinase FLS2-like [Vitis vinifera]	-	-	-	-
Unigene0077567	1146	76	203	6.486713892	16.80321738	1.373177785	Up	1.82E-14	1.15E-12	PREDICTED: heat stress transcription factor A-2b-like [Setaria italica]	-	GO:0043231//intracellular membrane-bounded organelle	GO:0001071//nucleic acid binding transcription factor activity;GO:0003677//DNA binding	GO:0006351//transcription, DNA-dependent;GO:0006950//response to stress
Unigene0041363	404	85	227	20.5794294	53.2997924	1.372926932	Up	0	0	--	-	-	-	-
Unigene0104907	1275	54	144	4.1426605	10.71354832	1.370806881	Up	3.34E-10	1.20E-08	PREDICTED: protein yippee-like [Solanum lycopersicum]	-	GO:0043231//intracellular membrane-bounded organelle	-	-
Unigene0051692	537	81	216	14.75388865	38.1557936	1.370806881	Up	1.09E-14	7.01E-13	Zinc induced facilitator-like 2 [Theobroma cacao]	-	-	-	-
Unigene0020821	1094	27	72	2.414027485	6.243041183	1.370806881	Up	9.54E-06	0.000180964	PREDICTED: probable peptide/nitrate transporter At1g22540-like isoform 2 [Brachypodium distachyon]	-	-	-	GO:0051234//establishment of localization
Unigene0045348	634	27	72	4.165530077	10.77269252	1.370806881	Up	9.54E-06	0.000180928	expressed protein [Oryza sativa Japonica Group]	-	-	-	-
Unigene0044437	468	191	508	39.91933359	102.9671956	1.36702524	Up	0	0	PREDICTED: probable xyloglucan glycosyltransferase 12 [Vitis vinifera]	-	-	GO:0016759//cellulose synthase activity	-
Unigene0116327	1203	41	109	3.333603917	8.594921134	1.366401701	Up	5.14E-08	1.43E-06	TRL10 [Cleome spinosa]	ko00960//Tropane, piperidine and pyridine alkaloid biosynthesis	-	GO:0016491//oxidoreductase activity	GO:0044710
Unigene0061179	1431	418	1110	28.57145888	73.58077714	1.36475421	Up	4.16E-13	2.18E-11	Cytosolic invertase 2 isoform 2 [Theobroma cacao]	-	-	GO:0004558//alpha-glucosidase activity	-
Unigene0014575	2914	531	1410	17.82381813	45.89977859	1.364680778	Up	0	0	PREDICTED: linoleate 13S-lipoxygenase 2-1, chloroplastic-like [Fragaria vesca subsp. vesca]	ko00592//alpha-Linolenic acid metabolism;ko00591//Linoleic acid metabolism	-	GO:0046914//transition metal ion binding;GO:0016702//oxidoreductase activity, acting on single donors with incorporation of molecular oxygen, incorporation of two atoms of oxygen	GO:0006633//fatty acid biosynthetic process
Unigene0031449	1856	29	77	1.528325271	3.935444379	1.364574927	Up	5.01E-06	0.000100373	Os03g0141800 [Oryza sativa Japonica Group]	-	-	-	-
Unigene0019554	1086	29	77	2.611944479	6.725768662	1.364574927	Up	5.01E-06	0.000100394	synaptotagmin-5 [Arabidopsis thaliana]	-	-	-	-
Unigene0075407	733	29	77	3.869811328	9.964781401	1.364574927	Up	5.01E-06	0.000100415	PREDICTED: shikimate O-hydroxycinnamoyltransferase-like [Setaria italica]	-	-	-	-
Unigene0030219	604	23	61	3.724660264	9.580185576	1.362944763	Up	5.07E-05	0.000804502	PREDICTED: uncharacterized protein LOC101767526 isoform X3 [Setaria italica]	-	-	-	-
Unigene0091719	1125	149	395	12.95476426	33.30623934	1.362309704	Up	1.67E-13	9.34E-12	Nucleoside diphosphate kinase family protein [Theobroma cacao]	ko00230//Purine metabolism;ko00240//Pyrimidine metabolism	GO:0009536//plastid	GO:0032550;GO:0016776//phosphotransferase activity, phosphate group as acceptor;GO:0046914//transition metal ion binding	GO:0009209;GO:0009152//purine ribonucleotide biosynthetic process;GO:0009132//nucleoside diphosphate metabolic process
Unigene0076858	4786	37	98	0.756179324	1.942380936	1.36102586	Up	2.66E-07	6.63E-06	PREDICTED: zinc finger CCCH domain-containing protein 44-like isoform X1 [Setaria italica]	-	GO:0044424//intracellular part	-	-
Unigene0084033	1974	37	98	1.833370944	4.709338986	1.36102586	Up	2.66E-07	6.63E-06	Os08g0288500 [Oryza sativa Japonica Group]	-	-	-	-
Unigene0088341	1203	34	90	2.764452029	7.096723872	1.360159636	Up	8.34E-07	1.93E-05	peroxidase ATP17a-like protein [Allium sativum]	ko00680//Methane metabolism;ko00940//Phenylpropanoid biosynthesis;ko00360//Phenylalanine metabolism	-	-	-
Unigene0091523	1803	34	90	1.84450127	4.735085312	1.360159636	Up	8.34E-07	1.93E-05	Os12g0593000 [Oryza sativa Japonica Group]	-	-	-	-
Unigene0063093	991	31	82	3.059734953	7.8491246	1.359125075	Up	2.63E-06	5.56E-05	kelch repeat-containing F-box-like [Oryza sativa Japonica Group]	-	-	-	-
Unigene0062872	704	25	66	3.473466526	8.893082102	1.356307311	Up	2.65E-05	0.000452664	Os03g0691400 [Oryza sativa Japonica Group]	-	-	GO:0003824//catalytic activity	-
Unigene0028137	2028	36	95	1.736322202	4.443617618	1.355699988	Up	4.40E-07	1.06E-05	PREDICTED: ATP-dependent zinc metalloprotease FTSH 9, chloroplastic-like [Cucumis sativus]	-	GO:0031224//intrinsic to membrane;GO:0009526//plastid envelope	GO:0032550;GO:0004175//endopeptidase activity;GO:0046914//transition metal ion binding;GO:0042623//ATPase activity, coupled	GO:0009154;GO:0019538//protein metabolic process
Unigene0089521	570	30	79	5.14804302	13.14719974	1.352659534	Up	4.36E-06	8.86E-05	Os03g0285100 [Oryza sativa Japonica Group]	-	GO:0009534//chloroplast thylakoid	-	-
Unigene0076296	1042	27	71	2.534497187	6.463558073	1.350628999	Up	1.38E-05	0.000253132	PREDICTED: two-component response regulator-like PRR95-like isoform X3 [Setaria italica]	ko04712//Circadian rhythm - plant	-	GO:0004871//signal transducer activity	GO:0007623//circadian rhythm;GO:0007165//signal transduction;GO:0006351//transcription, DNA-dependent;GO:0009639//response to red or far red light
Unigene0008984	1796	215	565	11.70921812	29.8416712	1.349683589	Up	0	0	PREDICTED: syntaxin-32-like [Brachypodium distachyon]	ko04130//SNARE interactions in vesicular transport	-	-	-
Unigene0050437	440	24	63	5.335244584	13.58216176	1.348086804	Up	4.41E-05	0.000713665	hypothetical protein VOLCADRAFT_64350 [Volvox carteri f. nagariensis]	-	-	-	-
Unigene0137776	1709	112	294	6.410202192	16.3187276	1.348086804	Up	0	0	expressed protein [Oryza sativa Japonica Group]	-	-	-	-
Unigene0018213	3070	40	105	1.274434103	3.244381744	1.348086804	Up	1.22E-07	3.21E-06	PREDICTED: mitogen-activated protein kinase 10-like [Setaria italica]	-	GO:0043231//intracellular membrane-bounded organelle	GO:0032550;GO:0004702//receptor signaling protein serine/threonine kinase activity	GO:0071555;GO:0006464//protein modification process;GO:0010073//meristem maintenance;GO:0006796//phosphate-containing compound metabolic process;GO:0042546//cell wall biogenesis
Unigene0003471	320	56	147	17.11724304	43.5761023	1.348086804	Up	3.67E-10	1.31E-08	--	-	-	-	-
Unigene0092486	894	309	811	33.80778587	86.05267215	1.347864458	Up	5.08E-13	2.63E-11	--	-	-	-	-
Unigene0015506	345	37	97	10.49007027	26.67065396	1.346228858	Up	3.83E-07	9.32E-06	--	-	-	-	-
Unigene0018773	1396	42	110	2.9427925	7.474605778	1.344811672	Up	6.47E-08	1.77E-06	--	-	-	-	-
Unigene0104790	850	202	529	23.24492836	59.03611523	1.344681811	Up	0	0	--	-	-	-	-
Unigene0011058	829	191	500	22.53588434	57.21323427	1.344124838	Up	0	0	Choline monooxygenase, chloroplastic [Aegilops tauschii]	-	-	-	-
Unigene0053618	738	232	607	30.74874476	78.02133096	1.343341092	Up	2.15E-13	1.18E-11	PREDICTED: LOB domain-containing protein 37-like [Setaria italica]	-	-	-	-
Unigene0046416	1401	26	68	1.81522716	4.604174793	1.342792504	Up	2.30E-05	0.000401232	--	-	-	-	-
Unigene0078131	4234	59	154	1.36300336	3.450252606	1.339912873	Up	1.70E-10	6.35E-09	E3 ubiquitin-protein ligase UBR4 [Aegilops tauschii]	-	-	-	GO:0048731;GO:0044767;GO:0009791//post-embryonic development;GO:0009653//anatomical structure morphogenesis
Unigene0117172	2018	28	73	1.357164959	3.431489889	1.338239018	Up	1.20E-05	0.000222334	--	-	-	-	-
Unigene0043875	4822	132	344	2.677580235	6.767250642	1.337640017	Up	5.93E-14	3.57E-12	Golgi-body localization protein domain isoform 1 [Theobroma cacao]	-	-	-	GO:0016049//cell growth
Unigene0069274	1332	33	86	2.42329052	6.124565051	1.337640017	Up	1.99E-06	4.32E-05	Os01g0272600 [Oryza sativa Japonica Group]	-	-	-	-
Unigene0083470	842	463	1206	53.78543283	135.8677057	1.33691519	Up	8.53E-13	4.26E-11	Os09g0484200 [Oryza sativa Japonica Group]	ko00564//Glycerophospholipid metabolism;ko04144//Endocytosis;ko04666//Fc gamma R-mediated phagocytosis;ko04724//Glutamatergic synapse;ko00565//Ether lipid metabolism;ko04912//GnRH signaling pathway	-	-	-
Unigene0062203	871	68	177	7.636362321	19.27685305	1.33591209	Up	8.20E-12	3.51E-10	Heat shock protein 70 (Hsp 70) family protein [Theobroma cacao]	ko04141//Protein processing in endoplasmic reticulum;ko03060//Protein export;ko05020//Prion diseases	-	-	-
Unigene0058473	567	118	307	20.35610661	51.36133955	1.335221177	Up	0	0	--	-	-	-	-
Unigene0070117	1440	30	78	2.037767029	5.138225215	1.334281004	Up	6.29E-06	0.00012368	--	-	-	-	-
Unigene0121812	1351	30	78	2.172009268	5.476716735	1.334281004	Up	6.29E-06	0.000123705	PREDICTED: DNA mismatch repair protein Msh6-2 [Vitis vinifera]	-	-	-	-
Unigene0137843	2057	35	91	1.664291983	4.196508683	1.334281004	Up	1.05E-06	2.38E-05	--	-	-	-	-
Unigene0048023	619	32	83	5.056559218	12.71945399	1.330808813	Up	3.30E-06	6.86E-05	--	-	-	-	-
Unigene0008360	611	27	70	4.322333992	10.86770535	1.330164896	Up	2.00E-05	0.000352489	glutamate dehydrogenase [Asparagus officinalis]	ko00330//Arginine and proline metabolism;ko00250//Alanine, aspartate and glutamate metabolism;ko00910//Nitrogen metabolism;ko04964//Proximal tubule bicarbonate reclamation;ko00471//D-Glutamine and D-glutamate metabolism	-	GO:0016639//oxidoreductase activity, acting on the CH-NH2 group of donors, NAD or NADP as acceptor	GO:0019752//carboxylic acid metabolic process
Unigene0014945	1874	27	70	1.409256173	3.543312684	1.330164896	Up	2.00E-05	0.000352554	HAT transposon superfamily [Theobroma cacao]	-	-	-	-
Unigene0030319	1160	39	101	3.288534377	8.259322228	1.328578645	Up	2.90E-07	7.18E-06	ferritin1 [Zea mays]	ko00860//Porphyrin and chlorophyll metabolism;ko04978//Mineral absorption	-	-	-
Unigene0079188	971	90	233	9.066069581	22.76238248	1.32810243	Up	0	0	--	-	-	-	-
Unigene0052272	1482	600	1550	39.60033092	99.21207204	1.325003191	Up	0	0	sucrose transporter [Panicum virgatum]	-	GO:0016021//integral to membrane	GO:0015573//beta-glucoside transmembrane transporter activity;GO:0015154;GO:0005351//sugar:hydrogen symporter activity	GO:0005984//disaccharide metabolic process;GO:0009856//pollination;GO:0015766;GO:0015759//beta-glucoside transport
Unigene0087388	1799	24	62	1.30489584	3.269200462	1.325003191	Up	6.37E-05	0.000990173	PREDICTED: filament-like plant protein 4-like isoform X1 [Setaria italica]	-	-	-	-
Unigene0052709	232	31	80	13.06981611	32.71018704	1.323501166	Up	5.46E-06	0.000108772	PREDICTED: probable E3 ubiquitin-protein ligase HERC2-like isoform 2 [Brachypodium distachyon]	-	GO:0044424//intracellular part	GO:0005488//binding	-
Unigene0041006	432	31	80	7.018975321	17.56658193	1.323501166	Up	5.46E-06	0.00010875	--	-	-	-	-
Unigene0067222	1379	518	1336	36.74187048	91.90163066	1.322665386	Up	0	0	Serine/threonine-protein kinase OXI1 [Triticum urartu]	-	-	-	-
Unigene0135484	2252	26	67	1.129277643	2.822197754	1.321418854	Up	3.32E-05	0.000555313	PREDICTED: ATP-citrate synthase beta chain protein 1-like [Setaria italica]	ko00020//Citrate cycle (TCA cycle);ko00720//Carbon fixation pathways in prokaryotes	GO:0043234//protein complex;GO:0044444//cytoplasmic part;GO:0016020//membrane	GO:0004774//succinate-CoA ligase activity;GO:0046912//transferase activity, transferring acyl groups, acyl groups converted into alkyl on transfer;GO:0043169//cation binding;GO:0032550	GO:0016129;GO:0006084//acetyl-CoA metabolic process;GO:0005975//carbohydrate metabolic process;GO:0042743//hydrogen peroxide metabolic process;GO:0003006//developmental process involved in reproduction;GO:0070646//protein modification by small protein removal
Unigene0116474	889	99	255	10.89254097	27.20943005	1.320766198	Up	0	0	PREDICTED: dihydrofolate reductase-like [Setaria italica]	-	GO:0009536//plastid	GO:0003824//catalytic activity	GO:0051707//response to other organism;GO:0009694//jasmonic acid metabolic process;GO:0009725//response to hormone stimulus;GO:0009692;GO:0006812//cation transport;GO:0006950//response to stress
Unigene0007311	1153	33	85	2.799499543	6.993114576	1.320766198	Up	2.87E-06	6.02E-05	--	-	-	-	-
Unigene0103689	2120	33	85	1.522558006	3.80333071	1.320766198	Up	2.87E-06	6.02E-05	Os02g0611200 [Oryza sativa Japonica Group]	ko00330//Arginine and proline metabolism;ko00270//Cysteine and methionine metabolism	-	-	-
Unigene0053664	1870	512	1317	26.78083556	66.80749592	1.318809011	Up	1.95E-14	1.23E-12	PREDICTED: phospholipase A1-II 5-like [Brachypodium distachyon]	-	-	-	-
Unigene0081230	3364	35	90	1.017672	2.53785934	1.318339461	Up	1.50E-06	3.34E-05	PREDICTED: midasin-like [Setaria italica]	ko03008//Ribosome biogenesis in eukaryotes	-	-	-
Unigene0050556	776	344	884	43.3603211	108.0616437	1.317407186	Up	3.20E-13	1.72E-11	Os11g0703900 [Oryza sativa Japonica Group]	ko04141//Protein processing in endoplasmic reticulum;ko03040//Spliceosome;ko04144//Endocytosis;ko05162//Measles;ko04612//Antigen processing and presentation;ko04010//MAPK signaling pathway;ko05145//Toxoplasmosis	-	-	-
Unigene0049874	772	383	984	48.52630706	120.9090541	1.317083305	Up	0	0	Os03g0299600 [Oryza sativa Japonica Group]	-	-	-	-
Unigene0125461	1941	44	113	2.217292099	5.522477225	1.316516725	Up	7.03E-08	1.91E-06	knotted-like homebox protein [Elaeis guineensis]	-	-	-	-
Unigene0030356	497	44	113	8.659484838	21.56766256	1.316516725	Up	7.03E-08	1.91E-06	--	-	-	-	-
Unigene0016266	1567	138	354	8.614019654	21.42966051	1.314850475	Up	9.81E-14	5.71E-12	PREDICTED: E3 ubiquitin-protein ligase UPL1-like [Vitis vinifera]	ko04120//Ubiquitin mediated proteolysis	-	-	-
Unigene0088270	1210	71	182	5.73942978	14.26812952	1.313816902	Up	7.69E-12	3.30E-10	Os01g0166700 [Oryza sativa Japonica Group]	ko04142//Lysosome	GO:0043231//intracellular membrane-bounded organelle	-	GO:0044238//primary metabolic process
Unigene0053203	1499	32	82	2.088065481	5.189114395	1.313321386	Up	4.74E-06	9.55E-05	PREDICTED: probable ribose-5-phosphate isomerase-like [Cucumis sativus]	ko00710//Carbon fixation in photosynthetic organisms;ko00030//Pentose phosphate pathway	GO:0009526//plastid envelope;GO:0009532//plastid stroma;GO:0009534//chloroplast thylakoid	GO:0016861//intramolecular oxidoreductase activity, interconverting aldoses and ketoses	GO:0006633//fatty acid biosynthetic process;GO:0006091//generation of precursor metabolites and energy;GO:0010243//response to organic nitrogen;GO:0009694//jasmonic acid metabolic process;GO:0006098//pentose-phosphate shunt;GO:0009626//plant-type hypersensitive response;GO:0006090//pyruvate metabolic process;GO:0006544//glycine metabolic process;GO:0006605//protein targeting;GO:0042743//hydrogen …
Unigene0121862	2525	32	82	1.239607983	3.08058712	1.313321386	Up	4.74E-06	9.55E-05	Os03g0801700 [Oryza sativa Japonica Group]	-	-	-	-
Unigene0032228	1553	57	146	3.590039015	8.917896455	1.312703926	Up	9.39E-10	3.22E-08	PREDICTED: serine/threonine-protein phosphatase PP2A-1 catalytic subunit-like [Setaria italica]	ko03015//mRNA surveillance pathway;ko04113//Meiosis - yeast;ko04111//Cell cycle - yeast;ko04114//Oocyte meiosis;ko04310//Wnt signaling pathway;ko04530//Tight junction;ko04350//TGF-beta signaling pathway;ko05142//Chagas disease (American trypanosomiasis);ko05160//Hepatitis C;ko04730//Long-term depression	-	-	-
Unigene0078699	2116	164	420	7.5809556	18.8284536	1.312462894	Up	3.55E-14	2.19E-12	PREDICTED: enolase-phosphatase E1-like [Setaria italica]	ko03013//RNA transport	-	-	-
Unigene0011547	1250	25	64	1.956256347	4.856808572	1.311913191	Up	5.51E-05	0.000868462	PREDICTED: protein PHLOEM PROTEIN 2-LIKE A1-like [Setaria italica]	-	GO:0043231//intracellular membrane-bounded organelle	GO:0005488//binding	GO:0044763;GO:0044765;GO:0006950//response to stress
Unigene0042189	911	59	151	6.334748875	15.72315138	1.311531071	Up	4.98E-10	1.76E-08	Os01g0768400 [Oryza sativa Japonica Group]	-	-	-	-
Unigene0138542	2576	5011	12821	190.2717499	472.1250751	1.311107731	Up	2.47E-11	9.98E-10	PREDICTED: protein TIFY 6B-like [Brachypodium distachyon]	ko04075//Plant hormone signal transduction;ko04626//Plant-pathogen interaction	-	-	-
Unigene0126562	828	45	115	5.315913988	13.17493645	1.309406336	Up	6.10E-08	1.68E-06	transparent testa 12 protein [Zea mays]	-	GO:0043231//intracellular membrane-bounded organelle	GO:0015291//secondary active transmembrane transporter activity	GO:0015893//drug transport;GO:0044763
Unigene0067440	1679	27	69	1.572927974	3.89833736	1.309406336	Up	2.87E-05	0.000487031	Ankyrin repeat family protein isoform 1 [Theobroma cacao]	-	-	-	-
Unigene0125705	1192	110	281	9.026350596	22.362023	1.308835988	Up	0	0	--	-	-	-	-
Unigene0099397	629	47	120	7.30874788	18.09721	1.308071125	Up	3.22E-08	9.20E-07	topoisomerase I [Catharanthus roseus]	-	-	-	-
Unigene0083669	1222	47	120	3.762031437	9.315176015	1.308071125	Up	3.22E-08	9.21E-07	PREDICTED: mediator of RNA polymerase II transcription subunit 12-like [Fragaria vesca subsp. vesca]	-	-	-	-
Unigene0121560	1644	29	74	1.725408579	4.269833418	1.307241752	Up	1.50E-05	0.00027208	PREDICTED: uncharacterized vacuolar membrane protein YML018C [Vitis vinifera]	-	-	-	-
Unigene0047151	2486	2729	6929	107.3737645	264.3933103	1.300044143	Up	0	0	PREDICTED: 4-coumarate--CoA ligase-like 4-like [Setaria italica]	ko00592//alpha-Linolenic acid metabolism	-	GO:0016703;GO:0032550	GO:0044710
Unigene0021200	2280	1066	2706	45.73178216	112.583299	1.299723782	Up	2.91E-12	1.34E-10	Glutamate dehydrogenase 2 [Triticum urartu]	ko00330//Arginine and proline metabolism;ko00250//Alanine, aspartate and glutamate metabolism;ko00910//Nitrogen metabolism;ko04964//Proximal tubule bicarbonate reclamation;ko00471//D-Glutamine and D-glutamate metabolism	-	-	-
Unigene0085014	850	45	114	5.178325626	12.72233863	1.296806299	Up	8.71E-08	2.34E-06	PM H+-ATPase L [Eichhornia crassipes]	ko00190//Oxidative phosphorylation	-	-	-
Unigene0070152	917	30	76	3.19998312	7.861859568	1.296806299	Up	1.30E-05	0.000238764	polyprotein [Oryza sativa Japonica Group]	-	-	GO:0003676//nucleic acid binding	GO:0006259//DNA metabolic process
Unigene0011415	2726	152	385	5.453979545	13.39725746	1.296556503	Up	8.44E-15	5.50E-13	PREDICTED: probable serine/threonine-protein kinase cdc7-like [Setaria italica]	ko04110//Cell cycle;ko04113//Meiosis - yeast;ko04111//Cell cycle - yeast	-	-	-
Unigene0048853	1148	32	81	2.726489683	6.693051338	1.295619384	Up	6.79E-06	0.000132592	LOC542199 [Zea mays]	-	-	-	-
Unigene0045991	2033	288	729	13.85641486	34.01505481	1.295619384	Up	0	0	PREDICTED: sugar transport protein 7-like [Setaria italica]	-	GO:0031224//intrinsic to membrane	GO:0016628//oxidoreductase activity, acting on the CH-CH group of donors, NAD or NADP as acceptor;GO:0005402	GO:0044763;GO:0008643//carbohydrate transport;GO:0044710
Unigene0132233	413	70	177	16.57844362	40.65408961	1.294091914	Up	2.59E-11	1.04E-09	expressed protein [Oryza sativa Japonica Group]	-	-	-	-
Unigene0126886	1510	36	91	2.331961209	5.716700901	1.29363902	Up	1.87E-06	4.06E-05	--	-	-	-	-
Unigene0105604	971	38	96	3.827896045	9.378492351	1.292804369	Up	9.80E-07	2.24E-05	--	-	-	-	-
Unigene0045403	1615	57	144	3.452217084	8.458064464	1.292804369	Up	1.90E-09	6.35E-08	dehydration-responsive AP2 domain transcriptional activator [Hordeum vulgare]	-	-	-	-
Unigene0060306	832	42	106	4.937666262	12.08547055	1.291372413	Up	2.72E-07	6.75E-06	Os02g0753400 [Oryza sativa Japonica Group]	-	-	-	-
Unigene0012434	1270	65	164	5.006167818	12.24957871	1.290953573	Up	1.51E-10	5.65E-09	--	-	-	-	-
Unigene0085259	679	136	343	19.59137432	47.91873793	1.290371306	Up	1.16E-13	6.69E-12	LOC542166 [Zea mays]	ko00130//Ubiquinone and other terpenoid-quinone biosynthesis;ko00940//Phenylpropanoid biosynthesis;ko00360//Phenylalanine metabolism	-	-	-
Unigene0088171	709	71	179	9.795077621	23.94902411	1.289838039	Up	2.24E-11	9.10E-10	--	-	-	-	-
Unigene0024271	1390	50	126	3.518446668	8.598778666	1.289193115	Up	2.11E-08	6.14E-07	Transcription factor GTE6 [Medicago truncatula]	-	-	-	-
Unigene0053651	495	27	68	5.335244584	13.03120987	1.28834472	Up	4.12E-05	0.000674398	--	-	-	-	-
Unigene0056524	978	29	73	2.900380065	7.080517993	1.287612945	Up	2.15E-05	0.000377138	Os01g0144000 [Oryza sativa Japonica Group]	-	-	-	-
Unigene0010772	376	29	73	7.54407368	18.41687925	1.287612945	Up	2.15E-05	0.000377069	SacI domain-containing protein / WW domain-containing protein isoform 4 [Theobroma cacao]	-	-	-	-
Unigene0040208	1151	31	78	2.634402553	6.428361693	1.28697529	Up	1.12E-05	0.000209421	--	-	-	-	-
Unigene0063756	372	31	78	8.151068114	19.88990406	1.28697529	Up	1.12E-05	0.000209462	PREDICTED: LOW QUALITY PROTEIN: anthocyanin 5-aromatic acyltransferase-like [Brachypodium distachyon]	-	-	GO:0016740//transferase activity	-
Unigene0009442	4925	1000	2513	19.86047053	48.40244266	1.285180052	Up	0	0	PREDICTED: alpha-glucan water dikinase, chloroplastic-like isoform X2 [Setaria italica]	-	GO:0009532//plastid stroma;GO:0009526//plastid envelope	GO:0032550;GO:0005402;GO:0004672//protein kinase activity	GO:0006468//protein phosphorylation;GO:0005982//starch metabolic process;GO:0009409//response to cold;GO:0048511//rhythmic process;GO:0009608//response to symbiont;GO:0008643//carbohydrate transport
Unigene0143288	1811	43	108	2.322446796	5.657001978	1.284392129	Up	2.35E-07	5.92E-06	--	-	-	-	-
Unigene0009592	532	92	231	16.91499849	41.18901184	1.283956467	Up	0	0	plasma membrane H+-ATPase [Solanum lycopersicum]	ko00190//Oxidative phosphorylation	GO:0031224//intrinsic to membrane	GO:0032550;GO:0043169//cation binding;GO:0015662//ATPase activity, coupled to transmembrane movement of ions, phosphorylative mechanism;GO:0008324//cation transmembrane transporter activity	GO:0006818//hydrogen transport;GO:0009152//purine ribonucleotide biosynthetic process;GO:0009154;GO:0006811//ion transport
Unigene0074741	1104	699	1755	61.93039796	150.79574	1.283876051	Up	0	0	PREDICTED: glutathione S-transferase F11-like [Setaria italica]	ko00480//Glutathione metabolism;ko00980//Metabolism of xenobiotics by cytochrome P450;ko00982//Drug metabolism - cytochrome P450	-	-	-
Unigene0069989	966	151	379	15.28958118	37.21714967	1.28341868	Up	0	0	Os01g0111900 [Oryza sativa Japonica Group]	-	-	-	-
Unigene0078921	1347	420	1052	30.49842858	74.08480967	1.280442853	Up	0	0	PREDICTED: NADH--cytochrome b5 reductase 1-like [Setaria italica]	ko00520//Amino sugar and nucleotide sugar metabolism	-	-	-
Unigene0048911	1147	38	95	3.240529259	7.856718858	1.277697476	Up	1.40E-06	3.11E-05	--	-	-	-	-
Unigene0126437	682	52	130	7.457868773	18.08173096	1.277697476	Up	1.58E-08	4.71E-07	--	-	-	-	-
Unigene0062202	509	50	125	9.608331765	23.29556543	1.277697476	Up	2.99E-08	8.60E-07	luminal binding protein [Gossypium hirsutum]	ko04141//Protein processing in endoplasmic reticulum;ko03060//Protein export;ko05020//Prion diseases	GO:0044432//endoplasmic reticulum part	GO:0016628//oxidoreductase activity, acting on the CH-CH group of donors, NAD or NADP as acceptor;GO:0032550	GO:0050896//response to stimulus;GO:0044710
Unigene0102863	1235	32	80	2.534421179	6.144747687	1.277697476	Up	9.69E-06	0.000183464	--	-	-	-	-
Unigene0041681	468	74	185	15.46612924	37.49789604	1.277697476	Up	1.47E-11	6.10E-10	--	-	-	-	-
Unigene0075002	2068	258	644	12.20295304	29.54039909	1.275459004	Up	1.49E-13	8.45E-12	chloroplast beta-amylase [Musa acuminata AAA Group]	-	-	GO:0016798//hydrolase activity, acting on glycosyl bonds	GO:0005975//carbohydrate metabolic process
Unigene0138475	1955	126	314	6.304048588	15.23575259	1.273110207	Up	4.60E-14	2.80E-12	PREDICTED: protein ZINC INDUCED FACILITATOR-LIKE 1-like isoform X2 [Setaria italica]	-	GO:0031224//intrinsic to membrane	-	GO:0044763
Unigene0087057	642	59	147	8.989028388	21.7201756	1.272798677	Up	2.03E-09	6.76E-08	Os09g0344900 [Oryza sativa Japonica Group]	-	-	-	-
Unigene0082000	1041	45	112	4.228219771	10.20582973	1.271271207	Up	1.76E-07	4.51E-06	Os01g0760400 [Oryza sativa Japonica Group]	-	-	-	-
Unigene0116712	840	74	184	8.616843435	20.77875691	1.269877972	Up	2.08E-11	8.51E-10	PREDICTED: protein CUP-SHAPED COTYLEDON 3-like [Setaria italica]	-	-	-	-
Unigene0050555	626	321	797	50.15641274	120.7716539	1.267775808	Up	0	0	Os03g0821100 [Oryza sativa Japonica Group]	ko04141//Protein processing in endoplasmic reticulum;ko03040//Spliceosome;ko04144//Endocytosis;ko05162//Measles;ko04612//Antigen processing and presentation;ko04010//MAPK signaling pathway;ko05145//Toxoplasmosis	-	-	-
Unigene0091937	600	29	72	4.727619506	11.38314509	1.267713388	Up	3.06E-05	0.000515883	Os09g0535500 [Oryza sativa Japonica Group]	-	-	-	-
Unigene0042392	532	580	1438	106.638034	256.4060564	1.265708252	Up	1.06E-13	6.16E-12	PREDICTED: alpha-1,4-glucan-protein synthase [UDP-forming] 2 [Vitis vinifera]	-	-	-	-
Unigene0057485	1235	63	156	4.989641696	11.98225799	1.263891677	Up	8.07E-10	2.79E-08	--	-	-	-	-
Unigene0088460	2583	80	198	3.029432981	7.271463182	1.263197906	Up	4.29E-12	1.92E-10	unnamed protein product [Chondrus crispus]	-	-	-	-
Unigene0076907	550	36	89	6.402293501	15.34999868	1.261577811	Up	3.78E-06	7.78E-05	--	-	-	-	-
Unigene0144220	2301	72	178	3.060635746	7.338113234	1.261577811	Up	5.53E-11	2.16E-09	PREDICTED: probable inositol transporter 2 isoform 1 [Vitis vinifera]	-	GO:0031224//intrinsic to membrane;GO:0042995//cell projection	GO:0005402;GO:0005365//myo-inositol transmembrane transporter activity	GO:0044763;GO:0015791//polyol transport;GO:0015851//nucleobase transport;GO:0008643//carbohydrate transport
Unigene0010973	1355	53	131	3.825888798	9.170922552	1.261271928	Up	1.94E-08	5.68E-07	Alpha/beta-Hydrolases superfamily protein [Theobroma cacao]	-	-	-	-
Unigene0023037	1799	49	121	2.664162341	6.380213804	1.259922774	Up	6.94E-08	1.89E-06	hypothetical_protein [Oryza brachyantha]	-	-	-	-
Unigene0042620	1110	81	200	7.137692078	17.09180945	1.259775568	Up	3.83E-12	1.73E-10	CBL-interacting protein kinase 29 [Sorghum bicolor]	-	-	-	-
Unigene0132442	2167	45	111	2.031184486	4.858979792	1.258332151	Up	2.49E-07	6.25E-06	PREDICTED: leucine-rich repeat receptor protein kinase EXS-like [Setaria italica]	-	-	-	-
Unigene0044733	849	350	863	40.32330516	96.42377516	1.257775019	Up	8.75E-14	5.12E-12	expressed protein [Oryza sativa Japonica Group]	-	GO:0043231//intracellular membrane-bounded organelle	-	-
Unigene0054355	480	41	101	8.354844817	19.96002872	1.256428859	Up	9.00E-07	2.07E-05	PREDICTED: LOW QUALITY PROTEIN: UDP-glycosyltransferase 73C3-like [Brachypodium distachyon]	-	-	GO:0035251//UDP-glucosyltransferase activity	-
Unigene0138343	1096	39	96	3.480565582	8.30886503	1.255329663	Up	1.71E-06	3.75E-05	--	-	-	-	-
Unigene0021631	2633	39	96	1.4488036	3.458608459	1.255329663	Up	1.71E-06	3.75E-05	PREDICTED: trafficking protein particle complex subunit 8-like [Brachypodium distachyon]	-	-	-	-
Unigene0101705	4480	5817	14313	127.0038301	303.0635336	1.254748264	Up	2.73E-11	1.10E-09	Os03g0605300 [Oryza sativa Japonica Group]	-	GO:0043231//intracellular membrane-bounded organelle;GO:0030312//external encapsulating structure	GO:0004175//endopeptidase activity;GO:0005515//protein binding	GO:0019538//protein metabolic process;GO:0044092//negative regulation of molecular function
Unigene0046420	1100	44	108	3.912512695	9.313482347	1.251225265	Up	4.09E-07	9.89E-06	PREDICTED: GEM-like protein 5-like [Setaria italica]	-	-	-	-
Unigene0080888	1268	33	81	2.545601714	6.05963954	1.251225265	Up	1.19E-05	0.000219831	--	-	-	-	-
Unigene0067795	1285	251	616	19.10584993	45.47352384	1.251012368	Up	3.77E-15	2.54E-13	Os03g0273800 [Oryza sativa Japonica Group]	-	-	-	-
Unigene0068537	1962	73	179	3.639314816	8.654361924	1.2497606	Up	6.74E-11	2.61E-09	Os04g0119500 [Oryza sativa Japonica Group]	-	-	-	-
Unigene0089219	1726	60	147	3.400213814	8.078999268	1.24855113	Up	3.51E-09	1.13E-07	PREDICTED: UDP-glycosyltransferase 85A2-like [Setaria italica]	-	-	-	-
Unigene0103332	396	77	188	19.01915893	45.03432822	1.243571692	Up	2.68E-11	1.08E-09	pyrophosphate-energized vacuolar membrane proton pump [Gossypium hirsutum]	ko00190//Oxidative phosphorylation	GO:0000325//plant-type vacuole;GO:0009536//plastid;GO:0044446//intracellular organelle part;GO:0031090//organelle membrane	GO:0016462//pyrophosphatase activity;GO:0015405	GO:0006818//hydrogen transport;GO:0009628//response to abiotic stimulus;GO:0006811//ion transport;GO:0006950//response to stress
Unigene0126750	1504	3627	8852	235.8823727	558.3089558	1.242996087	Up	0	0	Os08g0459600 [Oryza sativa Japonica Group]	ko00592//alpha-Linolenic acid metabolism	-	-	-
Unigene0007208	1883	82	200	4.259506651	10.07536298	1.242073566	Up	6.48E-12	2.82E-10	Leucine-rich repeat receptor-like protein kinase PEPR2 [Medicago truncatula]	-	-	-	-
Unigene0125974	2866	310	756	10.57989302	25.0222659	1.2418874	Up	1.27E-14	8.12E-13	Os10g0517500 [Oryza sativa Japonica Group]	ko00270//Cysteine and methionine metabolism;ko00450//Selenocompound metabolism	-	-	-
Unigene0093800	475	48	117	9.884242598	23.36540308	1.2411716	Up	1.60E-07	4.14E-06	DNA-binding WRKY domain-containing protein [Musa acuminata]	-	-	-	-
Unigene0054362	1102	87	212	7.722064529	18.24884119	1.24074634	Up	1.42E-12	6.87E-11	PREDICTED: UDP-glycosyltransferase 73B3-like [Cucumis sativus]	-	-	-	-
Unigene0077810	496	78	190	15.38185434	36.33732472	1.240222771	Up	2.31E-11	9.36E-10	--	-	-	-	-
Unigene0091752	1355	46	112	3.32058273	7.840788746	1.239562347	Up	3.04E-07	7.50E-06	PREDICTED: probable esterase At1g33990-like [Vitis vinifera]	-	-	-	-
Unigene0060740	1057	1032	2511	95.49936379	225.3475033	1.238588439	Up	1.61E-12	7.76E-11	Cold-regulated 413-plasma membrane 2 isoform 1 [Theobroma cacao]	-	GO:0031090//organelle membrane;GO:0043231//intracellular membrane-bounded organelle	-	-
Unigene0024237	760	81	197	10.42478711	24.58859192	1.237971198	Up	1.07E-11	4.51E-10	--	-	-	-	-
Unigene0144372	2054	445	1082	21.19118974	49.96982712	1.237592639	Up	0	0	Os04g0523100 [Oryza sativa Japonica Group]	-	-	-	-
Unigene0011495	2625	216	525	8.048597544	18.97190848	1.237055492	Up	9.88E-14	5.74E-12	Os12g0623900 [Oryza sativa Japonica Group]	ko00270//Cysteine and methionine metabolism;ko00450//Selenocompound metabolism	-	GO:0046914//transition metal ion binding;GO:0008172	GO:0000097//sulfur amino acid biosynthetic process
Unigene0028866	1404	77	187	5.364378161	12.63442623	1.2358773	Up	3.77E-11	1.50E-09	Os08g0542100 [Oryza sativa Japonica Group]	ko03010//Ribosome	-	-	-
Unigene0016607	1167	218	529	18.27180307	42.99974117	1.234708969	Up	0	0	PREDICTED: luminal-binding protein 5-like [Cucumis sativus]	ko04141//Protein processing in endoplasmic reticulum;ko03060//Protein export;ko05020//Prion diseases	GO:0044432//endoplasmic reticulum part	GO:0032550	GO:0050896//response to stimulus
Unigene0047477	785	600	1455	74.76138907	175.822464	1.233754129	Up	0	0	Os08g0441100 [Oryza sativa Japonica Group]	-	-	GO:0004672//protein kinase activity;GO:0032550	GO:0006796//phosphate-containing compound metabolic process;GO:0006464//protein modification process;GO:0007154//cell communication
Unigene0088450	943	40	97	4.149006039	9.757556326	1.233754129	Up	2.08E-06	4.50E-05	--	-	-	-	-
Unigene0070829	2585	73	177	2.762218827	6.495218185	1.233550372	Up	1.33E-10	5.02E-09	PREDICTED: probable polyamine oxidase 2-like isoform X2 [Setaria italica]	-	-	GO:0003824//catalytic activity	GO:0044710
Unigene0051716	1062	33	80	3.039381331	7.145728243	1.233303357	Up	1.68E-05	0.000301388	PREDICTED: serine/threonine-protein kinase CBK1-like [Glycine max]	-	-	-	-
Unigene0051263	758	38	92	4.903544934	11.51329539	1.231403824	Up	3.97E-06	8.12E-05	pathogenesis-related protein 1-like protein [Volvox carteri f. nagariensis]	-	-	-	-
Unigene0012334	836	67	162	7.839065507	18.38187305	1.229530194	Up	8.92E-10	3.07E-08	--	-	-	-	-
Unigene0089943	604	53	128	8.582912783	20.10268449	1.227848927	Up	5.43E-08	1.51E-06	PREDICTED: 40S ribosomal protein S19-1-like [Cicer arietinum]	ko03010//Ribosome	-	-	-
Unigene0094443	1786	41	99	2.245423019	5.258171725	1.227573997	Up	1.79E-06	3.91E-05	expressed protein [Oryza sativa Japonica Group]	-	-	-	-
Unigene0116546	228	29	70	12.44110396	29.12354373	1.227071403	Up	6.17E-05	0.000961069	60S ribosomal protein L17 [Zea mays]	ko03010//Ribosome	GO:0005840//ribosome	-	-
Unigene0131250	1895	92	222	4.748696147	11.11283294	1.226623292	Up	7.32E-13	3.70E-11	Os03g0139200 [Oryza sativa Japonica Group]	-	-	-	-
Unigene0081630	1292	279	673	21.12211768	49.41213007	1.226110764	Up	0	0	Os11g0599200 [Oryza sativa Japonica Group]	-	-	-	-
Unigene0042496	1841	34	82	1.806429001	4.225139858	1.225858545	Up	1.44E-05	0.000263464	Os09g0531900 [Oryza sativa Japonica Group]	ko00500//Starch and sucrose metabolism;ko00520//Amino sugar and nucleotide sugar metabolism	-	GO:0016740//transferase activity	-
Unigene0103235	3082	51	123	1.618576796	3.785763698	1.225858545	Up	1.03E-07	2.73E-06	pepsin A precursor [Zea mays]	-	-	-	-
Unigene0016298	1395	51	123	3.575952463	8.363959655	1.225858545	Up	1.03E-07	2.73E-06	PREDICTED: riboflavin biosynthesis protein ribBA, chloroplastic-like isoform X2 [Setaria italica]	ko00740//Riboflavin metabolism	-	-	-
Unigene0074313	1872	32	77	1.672013972	3.901808102	1.222555922	Up	2.76E-05	0.000470876	DNA/RNA polymerases superfamily protein [Theobroma cacao]	-	-	GO:0005488//binding	-
Unigene0102265	630	82	197	12.7311921	29.66242835	1.220269196	Up	1.80E-11	7.42E-10	atcambp25-binding protein OF 25 KDA [Arabidopsis lyrata subsp. lyrata]	-	-	-	-
Unigene0135839	1978	262	629	12.95599502	30.16514266	1.219262587	Up	0	0	E3 ubiquitin-protein ligase RNF25 [Theobroma cacao]	-	-	-	-
Unigene0018133	780	160	384	20.06416767	46.70008242	1.218803787	Up	0	0	anthranilate N-benzoyltransferase protein 1 [Zea mays]	ko00940//Phenylpropanoid biosynthesis;ko00941//Flavonoid biosynthesis;ko00945//Stilbenoid, diarylheptanoid and gingerol biosynthesis	GO:0043231//intracellular membrane-bounded organelle	GO:0016746//transferase activity, transferring acyl groups	-
Unigene0122823	3294	75	180	2.227067791	5.183581553	1.218803787	Up	1.39E-10	5.23E-09	Histone-lysine N-methyltransferase MLL2 [Aegilops tauschii]	-	-	-	-
Unigene0079099	604	30	72	4.858252518	11.30776002	1.218803787	Up	5.29E-05	0.000835866	PREDICTED: protein phosphatase 2C and cyclic nucleotide-binding/kinase domain-containing protein-like [Brachypodium distachyon]	ko04113//Meiosis - yeast;ko04114//Oocyte meiosis;ko04910//Insulin signaling pathway;ko04914//Progesterone-mediated oocyte maturation;ko04310//Wnt signaling pathway;ko04724//Glutamatergic synapse;ko04912//GnRH signaling pathway;ko04010//MAPK signaling pathway;ko04020//Calcium signaling pathway;ko04720//Long-term potentiation;ko04540//Gap junction;ko05110//Vibrio cholerae infection;ko04916//Melanog…	GO:0043234//protein complex;GO:0016020//membrane	GO:0043169//cation binding;GO:0032550;GO:0004690//cyclic nucleotide-dependent protein kinase activity;GO:0004721//phosphoprotein phosphatase activity;GO:0019887//protein kinase regulator activity	GO:0006468//protein phosphorylation
Unigene0044812	2063	589	1413	27.92619943	64.97165945	1.218191308	Up	0	0	catalase 1 [Zantedeschia aethiopica]	ko00680//Methane metabolism;ko04146//Peroxisome;ko00380//Tryptophan metabolism;ko05014//Amyotrophic lateral sclerosis (ALS)	GO:0005840//ribosome;GO:0009526//plastid envelope;GO:0042579//microbody	GO:0046906//tetrapyrrole binding;GO:0046914//transition metal ion binding;GO:0004601//peroxidase activity	GO:0006073//cellular glucan metabolic process;GO:0044710;GO:0009267//cellular response to starvation;GO:0009416//response to light stimulus;GO:0016265//death;GO:0019725//cellular homeostasis;GO:0042743//hydrogen peroxide metabolic process
Unigene0040363	1024	33	79	3.152170872	7.31826548	1.21515601	Up	2.37E-05	0.000411949	PREDICTED: thiamin pyrophosphokinase 1 isoform 1 [Vitis vinifera]	ko00730//Thiamine metabolism	GO:0043231//intracellular membrane-bounded organelle;GO:0044444//cytoplasmic part	GO:0016778;GO:0032550;GO:0003690//double-stranded DNA binding;GO:0034061;GO:0016462//pyrophosphatase activity	GO:0006281//DNA repair;GO:0042723//thiamine-containing compound metabolic process;GO:0009108//coenzyme biosynthetic process;GO:0006260//DNA replication;GO:0006796//phosphate-containing compound metabolic process
Unigene0056052	2181	1117	2673	50.09487254	116.2583938	1.214600033	Up	3.94E-12	1.77E-10	PREDICTED: probable protein phosphatase 2C 6-like [Setaria italica]	ko04075//Plant hormone signal transduction	-	-	-
Unigene0116604	2894	136	325	4.596594044	10.65285117	1.212602448	Up	1.16E-13	6.69E-12	OSIGBa0159F11.11 [Oryza sativa Indica Group]	-	-	-	-
Unigene0011395	1257	36	86	2.801321739	6.48999256	1.212109135	Up	1.07E-05	0.000199472	PREDICTED: UDP-glycosyltransferase 73D1-like [Brachypodium distachyon]	-	-	-	-
Unigene0012093	3218	129	308	3.921023443	9.07916068	1.211328667	Up	0	0	--	-	-	-	-
Unigene0056417	1379	496	1180	35.18140494	81.17060193	1.206144215	Up	6.02E-13	3.10E-11	PREDICTED: probable protein phosphatase 2C 12-like [Brachypodium distachyon]	-	-	-	-
Unigene0126864	1671	32	76	1.87313594	4.314377752	1.203696895	Up	3.89E-05	0.000642652	PREDICTED: oligoribonuclease [Vitis vinifera]	ko03008//Ribosome biogenesis in eukaryotes	-	-	-
Unigene0028130	205	64	152	30.53668445	70.33488024	1.203696895	Up	5.35E-09	1.68E-07	--	-	-	-	-
Unigene0053332	1421	415	985	28.56602337	65.7541515	1.202781769	Up	0	0	PREDICTED: peroxidase 3 [Vitis vinifera]	ko00680//Methane metabolism;ko00940//Phenylpropanoid biosynthesis;ko00360//Phenylalanine metabolism	-	-	-
Unigene0043700	1560	67	159	4.200935105	9.668376439	1.202563146	Up	2.44E-09	8.01E-08	--	-	-	-	-
Unigene0138989	1811	137	325	7.399423512	17.02338558	1.202033206	Up	2.12E-13	1.17E-11	LOC100281303 [Zea mays]	-	-	-	-
Unigene0122406	365	35	83	9.379311255	21.57080006	1.201525796	Up	1.74E-05	0.000312492	PREDICTED: probable 4-coumarate--CoA ligase 5-like [Setaria italica]	ko00130//Ubiquinone and other terpenoid-quinone biosynthesis;ko00940//Phenylpropanoid biosynthesis;ko00360//Phenylalanine metabolism	-	-	-
Unigene0088269	1277	35	83	2.680852473	6.165498842	1.201525796	Up	1.74E-05	0.000312433	Os01g0166700 [Oryza sativa Japonica Group]	ko04142//Lysosome	GO:0043231//intracellular membrane-bounded organelle	-	GO:0044238//primary metabolic process
Unigene0115323	1350	54	128	3.912512695	8.994089948	1.200881879	Up	9.17E-08	2.45E-06	--	-	-	-	-
Unigene0090269	1967	746	1767	37.09626932	85.21444406	1.199823886	Up	0	0	PREDICTED: probable protein phosphatase 2C 33 [Vitis vinifera]	-	-	-	-
Unigene0049658	1215	174	412	14.0077615	32.16636336	1.199326413	Up	2.93E-14	1.82E-12	--	-	-	-	-
Unigene0041928	670	68	161	9.927271017	22.79460646	1.199223418	Up	2.10E-09	7.00E-08	Os02g0750600 [Oryza sativa Japonica Group]	-	GO:0016020//membrane	-	-
Unigene0051085	586	71	168	11.85104101	27.19522718	1.198339685	Up	9.62E-10	3.30E-08	--	-	-	-	-
Unigene0144163	759	41	97	5.283696327	12.12302453	1.198130219	Up	3.54E-06	7.30E-05	--	-	-	-	-
Unigene0042393	457	501	1185	107.230244	245.9705859	1.197773932	Up	0	0	alpha-1,4-glucan-protein synthase [Elaeis guineensis]	-	GO:0043231//intracellular membrane-bounded organelle;GO:0005911//cell-cell junction;GO:0044444//cytoplasmic part	GO:0005488//binding;GO:0035251//UDP-glucosyltransferase activity;GO:0016866//intramolecular transferase activity	GO:0030243//cellulose metabolic process;GO:0009225//nucleotide-sugar metabolic process
Unigene0105065	1297	165	389	12.44341933	28.45054896	1.193073512	Up	0	0	hypothetical protein MTR_3g108830 [Medicago truncatula]	-	-	-	-
Unigene0056032	2638	56	132	2.076390361	4.74657301	1.192808579	Up	6.78E-08	1.85E-06	Os05g0562400 [Oryza sativa Japonica Group]	-	-	-	-
Unigene0137876	5130	512	1205	9.762214911	22.28182234	1.190586812	Up	1.95E-14	1.23E-12	polyprotein [Citrus sinensis]	-	-	-	-
Unigene0046132	1529	34	80	2.175039758	4.963220009	1.190234635	Up	2.86E-05	0.000484844	Rieske domain-containing protein isoform 1 [Theobroma cacao]	-	GO:0009526//plastid envelope;GO:0009534//chloroplast thylakoid	GO:0051536//iron-sulfur cluster binding;GO:0003824//catalytic activity	GO:0044710
Unigene0081692	2606	523	1230	19.63012413	44.77253921	1.189544845	Up	1.35E-13	7.69E-12	6-phosphogluconate dehydrogenase family protein [Theobroma cacao]	-	-	-	-
Unigene0132458	1580	128	301	7.924076344	18.07134321	1.189389058	Up	0	0	Os10g0203000 [Oryza sativa Japonica Group]	-	-	-	-
Unigene0085255	399	72	169	17.65043321	40.17860318	1.186723816	Up	1.15E-09	3.93E-08	--	-	-	-	-
Unigene0088672	1495	2474	5796	161.8654918	367.7631491	1.183981476	Up	0	0	PREDICTED: NADP-dependent alkenal double bond reductase P1-like [Setaria italica]	-	-	-	-
Unigene0081934	1245	158	370	12.41319289	28.19118931	1.183370094	Up	0	0	plant-specific domain TIGR01615 family protein [Zea mays]	-	-	-	-
Unigene0086577	1207	53	124	4.295011865	9.745305104	1.182045237	Up	2.08E-07	5.28E-06	PREDICTED: uncharacterized RNA-binding protein C25G10.01-like [Vitis vinifera]	ko03040//Spliceosome	GO:0032991//macromolecular complex;GO:0043231//intracellular membrane-bounded organelle	GO:0036094;GO:0097159	-
Unigene0023035	547	218	510	38.98207347	88.44308343	1.181938493	Up	0	0	UDP-glucose dehydrogenase [Colocasia esculenta]	ko00500//Starch and sucrose metabolism;ko00520//Amino sugar and nucleotide sugar metabolism;ko00040//Pentose and glucuronate interconversions;ko00053//Ascorbate and aldarate metabolism	GO:0043231//intracellular membrane-bounded organelle;GO:0030312//external encapsulating structure;GO:0044444//cytoplasmic part	GO:0000166//nucleotide binding;GO:0016616//oxidoreductase activity, acting on the CH-OH group of donors, NAD or NADP as acceptor	GO:0009664//plant-type cell wall organization;GO:0006996//organelle organization;GO:0009226//nucleotide-sugar biosynthetic process;GO:0019321//pentose metabolic process;GO:0006006//glucose metabolic process;GO:0048588//developmental cell growth
Unigene0103327	1478	386	903	25.54516069	57.95545792	1.181894521	Up	0	0	pyrophosphate-energized vacuolar membrane proton pump [Gossypium hirsutum]	ko00190//Oxidative phosphorylation	-	GO:0016628//oxidoreductase activity, acting on the CH-CH group of donors, NAD or NADP as acceptor;GO:0015405;GO:0016462//pyrophosphatase activity	GO:0044710;GO:0006818//hydrogen transport
Unigene0048396	424	403	941	92.96831462	210.5255411	1.179184265	Up	0	0	bromelain [Ananas comosus]	ko04142//Lysosome;ko04145//Phagosome;ko04612//Antigen processing and presentation;ko05323//Rheumatoid arthritis	-	GO:0016787//hydrolase activity	-
Unigene0085479	2267	78	182	3.365416742	7.615543327	1.178161803	Up	3.35E-10	1.21E-08	PREDICTED: bifunctional glutamate/proline--tRNA ligase-like [Setaria italica]	ko00970//Aminoacyl-tRNA biosynthesis	-	-	-
Unigene0131434	1807	67	156	3.626706566	8.189313015	1.17508241	Up	6.60E-09	2.05E-07	UDP-glucosyl transferase 85A2 [Theobroma cacao]	-	-	-	-
Unigene0026631	1058	40	93	3.698027122	8.338315166	1.173000097	Up	8.06E-06	0.000155411	PREDICTED: chromatin structure-remodeling complex protein BSH [Vitis vinifera]	-	GO:0043231//intracellular membrane-bounded organelle;GO:0005694//chromosome	GO:0005488//binding	GO:0016568//chromatin modification;GO:0010468//regulation of gene expression
Unigene0051084	392	74	172	18.4646645	41.62204412	1.17258077	Up	1.18E-09	4.03E-08	PREDICTED: dnaJ homolog subfamily B member 4-like [Setaria italica]	-	-	GO:0005515//protein binding	GO:0044267//cellular protein metabolic process
Unigene0105359	3483	37	86	1.039068114	2.342210924	1.17258077	Up	1.79E-05	0.000319979	PREDICTED: squamosa promoter-binding-like protein 12-like isoform 1 [Vitis vinifera]	-	-	-	-
Unigene0011756	825	1026	2384	121.6435765	274.1153323	1.172122886	Up	2.13E-12	1.00E-10	FBSB precursor [Ananas comosus]	ko04142//Lysosome;ko04145//Phagosome;ko04612//Antigen processing and presentation;ko05323//Rheumatoid arthritis	-	GO:0070011	GO:0019538//protein metabolic process
Unigene0084804	210	229	532	106.6625485	240.3108408	1.171848029	Up	1.22E-13	6.98E-12	--	-	-	-	-
Unigene0065878	1809	53	123	2.86571549	6.449819634	1.170363432	Up	2.89E-07	7.15E-06	Emb:CAB89363.1 [Theobroma cacao]	-	-	-	-
Unigene0098566	417	106	246	24.86368979	55.9603056	1.170363432	Up	2.29E-13	1.26E-11	--	-	-	-	-
Unigene0012878	641	825	1914	125.8901316	283.246746	1.169894187	Up	0	0	glycine-rich protein [Oryza sativa Japonica Group]	-	-	-	-
Unigene0089401	3092	47	109	1.486805439	3.344013624	1.169364854	Up	1.41E-06	3.13E-05	kinase family protein [Arabidopsis lyrata subsp. lyrata]	-	-	-	-
Unigene0084495	262	110	255	41.06645004	92.32512717	1.168763105	Up	4.62E-14	2.81E-12	HPRG1m [Volvox carteri f. nagariensis]	-	-	-	-
Unigene0011372	379	76	176	19.61417974	44.05086931	1.167273486	Up	8.73E-10	3.01E-08	--	-	-	-	-
Unigene0077651	841	606	1403	70.48105509	158.249629	1.166894691	Up	2.52E-13	1.37E-11	inositol-3-phosphate synthase-like [Setaria italica]	ko00562//Inositol phosphate metabolism;ko00521//Streptomycin biosynthesis	-	-	-
Unigene0058691	1582	686	1587	42.41440753	95.15935134	1.165791028	Up	0	0	Monogalactosyl diacylglycerol synthase 1 [Theobroma cacao]	ko00561//Glycerolipid metabolism	GO:0009941//chloroplast envelope;GO:0009528//plastid inner membrane	GO:0005488//binding;GO:0035250//UDP-galactosyltransferase activity	GO:0051707//response to other organism;GO:0009694//jasmonic acid metabolic process;GO:0009725//response to hormone stimulus;GO:0009668;GO:0007275//multicellular organismal development;GO:0030258//lipid modification;GO:0009247//glycolipid biosynthetic process;GO:0006950//response to stress
Unigene0048212	888	148	342	16.30213623	36.53374269	1.16416853	Up	0	0	Os03g0826800 [Oryza sativa Japonica Group]	-	-	-	-
Unigene0047220	560	507	1171	88.55553287	198.3580789	1.163452805	Up	6.33E-13	3.24E-11	hypothetical protein PRUPE_ppa014141mg [Prunus persica]	-	-	-	-
Unigene0053928	1441	776	1791	52.67366154	117.8996811	1.162406161	Up	4.79E-13	2.49E-11	Os03g0334000 [Oryza sativa Japonica Group]	-	-	-	-
Unigene0067223	370	78	180	20.61999934	46.1478855	1.162220259	Up	6.44E-10	2.24E-08	--	-	-	-	-
Unigene0023036	1768	114	263	6.306935057	14.11089347	1.161798356	Up	8.84E-14	5.17E-12	UDP-glucose dehydrogenase [Bambusa oldhamii]	ko00500//Starch and sucrose metabolism;ko00520//Amino sugar and nucleotide sugar metabolism;ko00040//Pentose and glucuronate interconversions;ko00053//Ascorbate and aldarate metabolism	GO:0043231//intracellular membrane-bounded organelle	GO:0016616//oxidoreductase activity, acting on the CH-OH group of donors, NAD or NADP as acceptor;GO:0000166//nucleotide binding	GO:0009226//nucleotide-sugar biosynthetic process
Unigene0131450	1936	49	113	2.475634324	5.536739821	1.1612385	Up	1.03E-06	2.36E-05	PREDICTED: UDP-galactose transporter 1-like [Glycine max]	-	-	-	-
Unigene0057510	1350	36	83	2.608341797	5.832105201	1.160883811	Up	2.92E-05	0.000494031	--	-	-	-	-
Unigene0018936	1242	53	122	4.173976909	9.317926067	1.158586264	Up	4.01E-07	9.73E-06	Histone-lysine N-methyltransferase ASHH2 [Aegilops tauschii]	-	-	-	-
Unigene0070470	744	100	230	13.14688406	29.32485855	1.157403242	Up	3.24E-12	1.49E-10	PREDICTED: coatomer subunit alpha-1-like, partial [Cucumis sativus]	ko04080//Neuroactive ligand-receptor interaction	-	-	-
Unigene0126719	3634	130	299	3.499082625	7.80489906	1.157403242	Up	0	0	SAP domain containing protein, expressed [Oryza sativa Japonica Group]	-	-	-	-
Unigene0083438	401	220	506	53.66289232	119.698076	1.157403242	Up	2.18E-13	1.20E-11	KNOTTED-like homebox protein 2 [Cocos nucifera]	-	GO:0043231//intracellular membrane-bounded organelle	GO:0003677//DNA binding;GO:0001071//nucleic acid binding transcription factor activity	GO:0006351//transcription, DNA-dependent
Unigene0012433	1158	47	108	3.969950273	8.847003957	1.156068032	Up	1.96E-06	4.24E-05	--	-	-	-	-
Unigene0076957	824	81	186	9.615094912	21.41246953	1.155078189	Up	4.08E-10	1.45E-08	PREDICTED: disease resistance response protein 206 [Vitis vinifera]	-	-	-	-
Unigene0058635	623	68	156	10.67619836	23.75295123	1.153708759	Up	1.09E-08	3.29E-07	Polyamine oxidase 5 [Theobroma cacao]	-	GO:0043231//intracellular membrane-bounded organelle	GO:0016641//oxidoreductase activity, acting on the CH-NH2 group of donors, oxygen as acceptor	GO:0009755//hormone-mediated signaling pathway;GO:0000226//microtubule cytoskeleton organization;GO:0044710
Unigene0070467	983	109	250	10.84597873	24.12501079	1.153369341	Up	3.40E-13	1.82E-11	Os03g0711400 [Oryza sativa Japonica Group]	ko04080//Neuroactive ligand-receptor interaction	-	-	-
Unigene0104791	1070	58	133	5.302003185	11.79095247	1.153070822	Up	1.34E-07	3.50E-06	--	-	-	-	-
Unigene0008424	2324	41	94	1.725613387	3.83683175	1.152806228	Up	9.60E-06	0.000181851	Os10g0562700 [Oryza sativa Japonica Group]	-	-	-	-
Unigene0011055	917	134	307	14.29325794	31.75777484	1.151775036	Up	0	0	OSJNBa0019K04.3 [Oryza sativa Japonica Group]	-	-	-	-
Unigene0078352	1267	86	197	6.63922833	14.74927376	1.151556446	Up	1.37E-10	5.17E-09	PREDICTED: niemann-Pick C1 protein-like [Setaria italica]	ko04142//Lysosome	-	-	-
Unigene0008154	1682	42	96	2.4424128	5.414099924	1.148414459	Up	8.21E-06	0.000158027	Os07g0587100 [Oryza sativa Japonica Group]	-	GO:0043231//intracellular membrane-bounded organelle	-	-
Unigene0122343	954	35	80	3.588520553	7.95467861	1.148414459	Up	4.76E-05	0.000763654	PREDICTED: protein CbbY-like [Solanum lycopersicum]	-	-	-	-
Unigene0132359	3628	63	144	1.698513642	3.765097604	1.148414459	Up	4.48E-08	1.26E-06	PREDICTED: AMP deaminase-like [Setaria italica]	ko00230//Purine metabolism	-	-	-
Unigene0067183	2062	43	98	2.039743524	4.508358466	1.144214471	Up	7.02E-06	0.000136782	Os05g0495200 [Oryza sativa Japonica Group]	-	-	GO:0001071//nucleic acid binding transcription factor activity;GO:0003677//DNA binding	GO:0006351//transcription, DNA-dependent;GO:0006950//response to stress
Unigene0113122	1678	108	246	6.295461428	13.90670288	1.143396384	Up	8.36E-13	4.19E-11	OSJNBa0004L19.22 [Oryza sativa Japonica Group]	-	GO:0043231//intracellular membrane-bounded organelle	GO:0003676//nucleic acid binding	GO:0006259//DNA metabolic process
Unigene0074789	1408	3094	7039	214.9381086	474.2303403	1.14166667	Up	0	0	senescence-associated protein DH [Zea mays]	-	-	-	-
Unigene0022681	1754	1614	3661	90.00563697	197.9936059	1.137366576	Up	1.49E-12	7.19E-11	PREDICTED: chorismate synthase, chloroplastic-like [Glycine max]	ko00400//Phenylalanine, tyrosine and tryptophan biosynthesis	GO:0031981//nuclear lumen;GO:0009532//plastid stroma	GO:0016838//carbon-oxygen lyase activity, acting on phosphates	GO:0006498//N-terminal protein lipidation;GO:0008652//cellular amino acid biosynthetic process;GO:0009699//phenylpropanoid biosynthetic process;GO:0046942//carboxylic acid transport;GO:0019632//shikimate metabolic process;GO:0043650;GO:0003006//developmental process involved in reproduction;GO:0006950//response to stress
Unigene0052270	410	116	263	27.67387028	60.84892599	1.136707375	Up	2.39E-13	1.31E-11	--	-	-	-	-
Unigene0030974	1862	45	102	2.363897305	5.196387394	1.136341627	Up	5.13E-06	0.000102485	--	-	-	-	-
Unigene0040362	1040	94	213	8.840773878	19.42796398	1.13589015	Up	4.03E-11	1.60E-09	PREDICTED: thiamin pyrophosphokinase 1-like [Setaria italica]	ko00730//Thiamine metabolism	-	-	-
Unigene0070081	611	42	95	6.723630654	14.74902869	1.133307567	Up	1.14E-05	0.000212	LOC100127539 [Zea mays]	-	-	-	-
Unigene0090792	2018	46	104	2.229628146	4.888697925	1.132647143	Up	4.38E-06	8.89E-05	--	-	-	-	-
Unigene0103878	554	147	332	25.95394252	56.84723481	1.131136468	Up	3.55E-15	2.40E-13	--	-	-	-	-
Unigene0063822	1562	43	97	2.692670389	5.890765439	1.129417469	Up	9.71E-06	0.000183743	Os10g0560000 [Oryza sativa Japonica Group]	-	-	-	-
Unigene0076823	336	90	203	26.1998618	57.31097355	1.129252202	Up	1.41E-10	5.30E-09	Os02g0509500 [Oryza sativa Japonica Group]	-	GO:0043231//intracellular membrane-bounded organelle	-	-
Unigene0026579	1552	210	473	13.23498173	28.91015694	1.127220237	Up	0	0	agmatine deiminase [Zea mays]	ko00330//Arginine and proline metabolism	-	-	-
Unigene0055355	2149	402	905	18.29723247	39.94782964	1.126491672	Up	0	0	PREDICTED: polyphosphoinositide phosphatase [Vitis vinifera]	-	-	-	-
Unigene0112427	855	52	117	5.948849712	12.98077949	1.125694383	Up	1.24E-06	2.79E-05	--	-	-	-	-
Unigene0056823	1452	4060	9122	273.4986491	595.9426625	1.123639824	Up	2.24E-11	9.09E-10	PREDICTED: ribonucleoside-diphosphate reductase small chain-like [Setaria italica]	ko00230//Purine metabolism;ko00240//Pyrimidine metabolism;ko00480//Glutathione metabolism;ko04115//p53 signaling pathway	-	-	-
Unigene0040413	638	45	101	6.899023169	15.01694951	1.122127768	Up	7.08E-06	0.000137858	Os08g0293100 [Oryza sativa Japonica Group]	-	-	-	-
Unigene0090305	1151	37	83	3.144286918	6.840436161	1.121355447	Up	4.80E-05	0.000768908	--	-	-	-	-
Unigene0083850	679	37	83	5.330006249	11.59549635	1.121355447	Up	4.80E-05	0.000769166	PREDICTED: CAS1 domain-containing protein 1-like [Glycine max]	-	-	-	-
Unigene0042619	377	37	83	9.599666426	20.88419634	1.121355447	Up	4.80E-05	0.000769037	--	-	-	-	-
Unigene0074991	2933	66	148	2.201038509	4.786639031	1.120828628	Up	5.34E-08	1.48E-06	OSJNBa0035M09.1 [Oryza sativa Japonica Group]	-	-	-	-
Unigene0132522	1293	83	186	6.278781007	13.64568824	1.119888761	Up	1.08E-09	3.68E-08	PREDICTED: protein SPA1-RELATED 2-like, partial [Vitis vinifera]	-	-	-	-
Unigene0105613	2744	1173	2626	41.81284066	90.78030554	1.118433284	Up	7.19E-12	3.10E-10	Os02g0265700 [Oryza sativa Japonica Group]	-	-	-	-
Unigene0088953	3395	130	291	3.745409796	8.130817922	1.118276911	Up	0	0	PREDICTED: ribonucleoside-diphosphate reductase large subunit-like [Setaria italica]	ko00230//Purine metabolism;ko00240//Pyrimidine metabolism;ko00480//Glutathione metabolism	GO:0044444//cytoplasmic part	GO:0032550;GO:0016728	GO:0006259//DNA metabolic process;GO:0044710
Unigene0046133	557	42	94	7.375472764	16.00861219	1.11804081	Up	1.57E-05	0.000283745	--	-	-	-	-
Unigene0056125	2708	51	114	1.842117314	3.993348536	1.116234053	Up	2.00E-06	4.32E-05	pseudo-response regulator protein [Oryza sativa Indica Group]	ko04712//Circadian rhythm - plant	-	-	-
Unigene0056496	635	60	134	9.242155972	20.01760423	1.114967976	Up	2.57E-07	6.43E-06	Os09g0370000 [Oryza sativa Japonica Group]	-	GO:0016020//membrane	-	-
Unigene0123012	1686	515	1149	29.87758063	64.64627179	1.113503842	Up	6.43E-13	3.29E-11	Nodulin MtN21 /EamA-like transporter family protein isoform 1 [Theobroma cacao]	-	-	-	-
Unigene0050592	894	500	1115	54.70515513	118.3091609	1.112813091	Up	1.17E-13	6.70E-12	PREDICTED: probable inactive receptor kinase At4g23740-like [Setaria italica]	-	GO:0043231//intracellular membrane-bounded organelle;GO:0016020//membrane	GO:0016301//kinase activity;GO:0032550	GO:0006796//phosphate-containing compound metabolic process;GO:0006464//protein modification process
Unigene0003232	818	48	107	5.739627425	12.40827755	1.112273867	Up	4.41E-06	8.94E-05	predicted protein [Chlamydomonas reinhardtii]	-	-	-	-
Unigene0099224	1465	460	1025	30.71255699	66.36930443	1.111687525	Up	0	0	Os06g0186600 [Oryza sativa Japonica Group]	-	-	-	-
Unigene0100771	1799	958	2134	52.0870923	112.5237707	1.111231996	Up	0	0	non-cell-autonomous heat shock cognate protein 70 [Cucurbita maxima]	ko04141//Protein processing in endoplasmic reticulum;ko03040//Spliceosome;ko04144//Endocytosis;ko05162//Measles;ko04612//Antigen processing and presentation;ko04010//MAPK signaling pathway;ko05145//Toxoplasmosis	-	GO:0016628//oxidoreductase activity, acting on the CH-CH group of donors, NAD or NADP as acceptor;GO:0032550	GO:0044710;GO:0050896//response to stimulus
Unigene0042082	458	106	236	22.63790096	48.87958955	1.110491976	Up	8.61E-12	3.67E-10	Transcription factor bHLH36 [Aegilops tauschii]	-	-	-	-
Unigene0103904	1069	417	928	38.15523372	82.34766639	1.109846803	Up	0	0	delta-12 fatty acid desaturaseFAD2 [Zea mays]	ko01040//Biosynthesis of unsaturated fatty acids	-	-	-
Unigene0074242	5268	71	158	1.318282087	2.845066003	1.10980301	Up	2.45E-08	7.08E-07	Transducin/WD40 repeat-like superfamily protein isoform 2 [Theobroma cacao]	-	GO:0016020//membrane;GO:0043231//intracellular membrane-bounded organelle	GO:0036094	-
Unigene0062515	235	67	149	27.88705857	60.14498647	1.108848711	Up	6.27E-08	1.72E-06	--	-	-	-	-
Unigene0090548	847	45	100	5.196666803	11.19947372	1.107772475	Up	9.75E-06	0.000184133	Os01g0532300 [Oryza sativa Japonica Group]	-	-	-	-
Unigene0083451	276	86	191	30.47790686	65.64555291	1.106933455	Up	9.24E-10	3.18E-08	--	-	-	-	-
Unigene0053313	2393	396	879	16.18632498	34.84393556	1.106132116	Up	0	0	PREDICTED: cysteine-rich receptor-like protein kinase 2-like [Setaria italica]	-	-	GO:0036094;GO:0004672//protein kinase activity;GO:1901363;GO:0097159	-
Unigene0052954	1989	1361	3021	66.92973577	144.0777665	1.106128498	Up	2.52E-12	1.17E-10	serine-threonine kinase [Persea americana]	-	-	-	-
Unigene0098847	3760	79	175	2.055109727	4.415005299	1.103199745	Up	5.14E-09	1.62E-07	Ribosomal protein S5/Elongation factor G/III/V family protein [Theobroma cacao]	ko03008//Ribosome biogenesis in eukaryotes	GO:0044444//cytoplasmic part	GO:0017111//nucleoside-triphosphatase activity;GO:0032550;GO:0008135//translation factor activity, nucleic acid binding	GO:0006412//translation;GO:0009154
Unigene0051404	2338	149	330	6.233579892	13.38907143	1.102923075	Up	1.68E-13	9.37E-12	PREDICTED: stromal 70 kDa heat shock-related protein, chloroplastic-like [Vitis vinifera]	ko04141//Protein processing in endoplasmic reticulum;ko03040//Spliceosome;ko04144//Endocytosis;ko05162//Measles;ko04612//Antigen processing and presentation;ko04010//MAPK signaling pathway;ko05145//Toxoplasmosis	GO:0043231//intracellular membrane-bounded organelle	GO:0005515//protein binding;GO:0016628//oxidoreductase activity, acting on the CH-CH group of donors, NAD or NADP as acceptor;GO:0032550	GO:0050896//response to stimulus;GO:0044267//cellular protein metabolic process;GO:0044710
Unigene0016484	995	112	248	11.01008598	23.64338344	1.10261077	Up	3.32E-12	1.52E-10	PREDICTED: bifunctional dihydroflavonol 4-reductase/flavanone 4-reductase-like [Brachypodium distachyon]	-	-	GO:0048037//cofactor binding;GO:0033764//steroid dehydrogenase activity, acting on the CH-OH group of donors, NAD or NADP as acceptor	GO:0008202//steroid metabolic process
Unigene0093618	1529	1210	2679	77.4058267	166.2058301	1.102456915	Up	4.15E-12	1.86E-10	Os06g0505400 [Oryza sativa Japonica Group]	-	-	-	-
Unigene0113123	3213	122	270	3.714025434	7.97139012	1.101847641	Up	3.81E-13	2.02E-11	OSJNBb0108J11.11 [Oryza sativa Japonica Group]	-	-	GO:0003676//nucleic acid binding;GO:0003824//catalytic activity	GO:0006259//DNA metabolic process
Unigene0100411	1020	71	157	6.808539248	14.60092957	1.100643011	Up	3.35E-08	9.55E-07	PREDICTED: LOW QUALITY PROTEIN: hypoxanthine-guanine phosphoribosyltransferase-like [Setaria italica]	ko00230//Purine metabolism;ko00983//Drug metabolism - other enzymes	-	-	-
Unigene0053335	2238	112	247	4.895011415	10.46930607	1.096781691	Up	4.58E-12	2.03E-10	Os05g0102500 [Oryza sativa Japonica Group]	-	-	-	-
Unigene0075418	811	44	97	5.306737317	11.34571592	1.096250605	Up	1.57E-05	0.000283789	PREDICTED: shikimate O-hydroxycinnamoyltransferase-like [Setaria italica]	-	-	-	-
Unigene0085205	1401	93	205	6.49292792	13.88023283	1.09609067	Up	3.11E-10	1.12E-08	auxin-repressed protein [Zea mays]	-	-	-	-
Unigene0077654	313	49	108	15.31254968	32.73108812	1.095947039	Up	5.16E-06	0.00010306	myo-inositol 1-phosphate synthase [Arthrocnemum glaucum]	ko00562//Inositol phosphate metabolism;ko00521//Streptomycin biosynthesis	GO:0044424//intracellular part	GO:0016872//intramolecular lyase activity;GO:0005488//binding	GO:0006020//inositol metabolic process;GO:0009642//response to light intensity;GO:0003006//developmental process involved in reproduction;GO:0000302//response to reactive oxygen species;GO:0002252;GO:0032958//inositol phosphate biosynthetic process;GO:0010038//response to metal ion;GO:0055076//transition metal ion homeostasis;GO:0009725//response to hormone stimulus;GO:0006644//phospholipid metab…
Unigene0082940	1297	152	335	11.46302871	24.50111543	1.095859153	Up	9.10E-15	5.92E-13	Mitochondrial substrate carrier family protein isoform 1 [Theobroma cacao]	-	-	-	-
Unigene0087637	785	54	119	6.728525017	14.37998159	1.095699642	Up	1.70E-06	3.74E-05	cysteine protease 1 [Zea mays]	-	-	-	-
Unigene0023375	605	74	163	11.96388179	25.55719903	1.09504417	Up	2.09E-08	6.10E-07	B0616E02-H0507E05.1 [Oryza sativa Indica Group]	-	-	-	-
Unigene0052872	979	40	88	3.996437891	8.526700443	1.093272905	Up	4.09E-05	0.000670139	PREDICTED: NAC transcription factor 25-like [Setaria italica]	-	-	-	-
Unigene0088323	1059	195	429	18.01085872	38.42752002	1.093272905	Up	1.25E-13	7.13E-12	Os09g0125100 [Oryza sativa Japonica Group]	-	-	-	-
Unigene0042435	2063	101	222	4.788703129	10.20786157	1.091973765	Up	6.56E-11	2.55E-09	PREDICTED: chitin-inducible gibberellin-responsive protein 1-like [Setaria italica]	-	GO:0043231//intracellular membrane-bounded organelle	-	GO:0006351//transcription, DNA-dependent
Unigene0088436	4276	56	123	1.28099106	2.728653816	1.090928965	Up	1.24E-06	2.80E-05	COI1 [Oryza sativa Japonica Group]	ko04075//Plant hormone signal transduction;ko04626//Plant-pathogen interaction	-	-	-
Unigene0015414	1236	153	336	12.1078973	25.78706008	1.090698961	Up	0	0	BZIP transcription factor ATB2 [Medicago truncatula]	-	-	-	-
Unigene0077807	614	174	382	27.71894173	59.01684887	1.090254713	Up	2.93E-14	1.82E-12	--	-	-	-	-
Unigene0101827	4119	41	90	0.973616293	2.072677548	1.090070473	Up	3.48E-05	0.000580335	PREDICTED: probable U3 small nucleolar RNA-associated protein 7-like isoform X1 [Setaria italica]	-	GO:0043231//intracellular membrane-bounded organelle;GO:0031461//cullin-RING ubiquitin ligase complex	GO:0046914//transition metal ion binding;GO:0036094	GO:0006221//pyrimidine nucleotide biosynthetic process
Unigene0041816	1227	41	90	3.26839895	6.957912647	1.090070473	Up	3.48E-05	0.000580234	Transcription factor MYB21 [Aegilops tauschii]	-	GO:0043231//intracellular membrane-bounded organelle	GO:0003676//nucleic acid binding	-
Unigene0144549	1295	67	147	5.060585918	10.76783995	1.089352536	Up	1.17E-07	3.08E-06	extensin [Volvox carteri]	-	-	-	-
Unigene0048397	952	2208	4839	226.8599798	482.1694599	1.087738148	Up	0	0	FB1035 precursor [Ananas comosus]	ko04142//Lysosome;ko04145//Phagosome;ko04612//Antigen processing and presentation;ko05323//Rheumatoid arthritis	-	GO:0008233//peptidase activity	-
Unigene0104016	1066	47	103	4.312572623	9.165603067	1.087681057	Up	9.72E-06	0.000183909	DRP [Cucumis melo]	-	-	GO:0017111//nucleoside-triphosphatase activity;GO:0032550;GO:0008289//lipid binding	GO:0009154
Unigene0031109	1268	441	966	34.01849563	72.26681229	1.087013915	Up	1.38E-13	7.86E-12	Os02g0757100 [Oryza sativa Japonica Group]	-	-	-	-
Unigene0077969	1771	458	1003	25.29546604	53.72338851	1.086671484	Up	1.41E-12	6.83E-11	PREDICTED: heparan-alpha-glucosaminide N-acetyltransferase-like isoform X3 [Setaria italica]	-	GO:0043231//intracellular membrane-bounded organelle	-	-
Unigene0051091	823	306	670	36.3678276	77.22465787	1.086398824	Up	0	0	PREDICTED: dnaJ homolog subfamily B member 13-like isoform 1 [Glycine max]	-	-	-	-
Unigene0092990	467	53	116	11.10081225	23.56254159	1.085829922	Up	2.73E-06	5.76E-05	Topless-related 2 protein [Arabidopsis thaliana]	-	GO:0043231//intracellular membrane-bounded organelle	-	GO:0006402//mRNA catabolic process;GO:1902410;GO:0007017//microtubule-based process;GO:0006351//transcription, DNA-dependent;GO:0003006//developmental process involved in reproduction
Unigene0026541	1034	96	210	9.081267377	19.26547767	1.085052398	Up	2.65E-10	9.64E-09	EMB2752 [Zea mays]	-	GO:0043231//intracellular membrane-bounded organelle	-	GO:0003006//developmental process involved in reproduction
Unigene0018217	2828	43	94	1.487252881	3.153039953	1.084093478	Up	2.53E-05	0.000436322	PREDICTED: mitogen-activated protein kinase 10-like [Setaria italica]	-	GO:0043231//intracellular membrane-bounded organelle	GO:0032550;GO:0004702//receptor signaling protein serine/threonine kinase activity	GO:0071555;GO:0006464//protein modification process;GO:0010073//meristem maintenance;GO:0006796//phosphate-containing compound metabolic process;GO:0042546//cell wall biogenesis
Unigene0070756	1694	86	188	4.965703834	10.5275053	1.084093478	Up	2.35E-09	7.72E-08	PREDICTED: BEACH domain-containing protein lvsA-like [Brachypodium distachyon]	-	-	-	-
Unigene0144085	604	43	94	6.963495276	14.76290892	1.084093478	Up	2.53E-05	0.0004364	--	-	-	-	-
Unigene0045857	970	168	367	16.94077662	35.89015677	1.083088211	Up	4.49E-14	2.73E-12	--	-	-	-	-
Unigene0052734	3943	234	511	5.804767757	12.29348876	1.082584143	Up	3.16E-13	1.70E-11	PREDICTED: transcription factor GTE2-like [Vitis vinifera]	-	-	-	-
Unigene0049335	971	49	107	4.935971217	10.45311127	1.082526524	Up	7.06E-06	0.000137645	Os08g0414300 [Oryza sativa Japonica Group]	-	-	-	-
Unigene0101040	286	49	107	16.75814004	35.48940923	1.082526524	Up	7.06E-06	0.000137673	PREDICTED: AMP deaminase-like [Fragaria vesca subsp. vesca]	ko00230//Purine metabolism	GO:0043231//intracellular membrane-bounded organelle;GO:0044444//cytoplasmic part	GO:0016787//hydrolase activity;GO:0019239//deaminase activity	GO:0009793//embryo development ending in seed dormancy;GO:0010033//response to organic substance;GO:0048827//phyllome development;GO:0044702;GO:0048507//meristem development;GO:0007165//signal transduction;GO:0009628//response to abiotic stimulus;GO:0009165//nucleotide biosynthetic process;GO:1901700;GO:0007049//cell cycle;GO:0009127//purine nucleoside monophosphate biosynthetic process
Unigene0100775	595	3888	8489	639.1533344	1353.382615	1.082335777	Up	0	0	Heat shock cognate protein 70-1 [Theobroma cacao]	ko04141//Protein processing in endoplasmic reticulum;ko03040//Spliceosome;ko04144//Endocytosis;ko05162//Measles;ko04612//Antigen processing and presentation;ko04010//MAPK signaling pathway;ko05145//Toxoplasmosis	-	GO:0032550	GO:0050896//response to stimulus
Unigene0015407	246	44	96	17.49497546	37.01835802	1.081300263	Up	2.15E-05	0.000377734	Peptide upstream open reading frame 5 [Theobroma cacao]	-	-	GO:0001071//nucleic acid binding transcription factor activity;GO:0003677//DNA binding	GO:0017148//negative regulation of translation;GO:0033554//cellular response to stress;GO:0006351//transcription, DNA-dependent;GO:0010033//response to organic substance
Unigene0144388	1768	112	244	6.196287073	13.09147531	1.079151797	Up	1.17E-11	4.94E-10	PREDICTED: probable helicase DDB_G0274399-like isoform X3 [Setaria italica]	-	-	-	-
Unigene0083839	909	197	429	21.19815734	44.76869494	1.078551399	Up	0	0	PREDICTED: 26.7 kDa heat shock protein, chloroplastic-like [Setaria italica]	ko04141//Protein processing in endoplasmic reticulum	-	-	-
Unigene0087372	828	85	185	10.04117087	21.19446298	1.077759906	Up	3.73E-09	1.20E-07	Os02g0748100 [Oryza sativa Japonica Group]	-	GO:0005789//endoplasmic reticulum membrane;GO:0009536//plastid	-	GO:0016482//cytoplasmic transport;GO:0006605//protein targeting
Unigene0077971	1620	446	970	26.92871392	56.79861491	1.076710418	Up	0	0	alpha-L-fucosidase 2 precursor [Zea mays]	-	-	-	-
Unigene0008980	1239	127	276	10.02601114	21.13093923	1.075609151	Up	6.58E-13	3.36E-11	integral membrane single C2 domain protein [Populus trichocarpa]	-	GO:0016020//membrane	-	GO:0009072//aromatic amino acid family metabolic process
Unigene0003785	1638	87	189	5.195186271	10.94533182	1.07506831	Up	2.73E-09	8.88E-08	MYB-related protein [Triticum aestivum]	-	-	GO:0005488//binding	-
Unigene0041407	767	187	406	23.84745352	50.21248269	1.074210839	Up	2.10E-13	1.16E-11	Os10g0405300 [Oryza sativa Japonica Group]	-	-	-	-
Unigene0056653	1661	152	330	8.950962216	18.84626671	1.074164082	Up	1.18E-14	7.57E-13	PWWP domain containing protein, expressed [Oryza sativa Japonica Group]	-	-	-	-
Unigene0085009	487	141	306	28.31952207	59.60373713	1.073605872	Up	0	0	Os12g0638700 [Oryza sativa Japonica Group]	ko00190//Oxidative phosphorylation	GO:0031224//intrinsic to membrane	GO:0032550;GO:0043169//cation binding;GO:0015662//ATPase activity, coupled to transmembrane movement of ions, phosphorylative mechanism;GO:0008324//cation transmembrane transporter activity	GO:0006818//hydrogen transport;GO:0009152//purine ribonucleotide biosynthetic process;GO:0009154;GO:0006811//ion transport
Unigene0050552	570	296	642	50.79402446	106.8418004	1.072745503	Up	1.67E-13	9.36E-12	DnaK-type molecular chaperone hsp70, partial [Elaeis guineensis]	ko04141//Protein processing in endoplasmic reticulum;ko03040//Spliceosome;ko04144//Endocytosis;ko05162//Measles;ko04612//Antigen processing and presentation;ko04010//MAPK signaling pathway;ko05145//Toxoplasmosis	-	GO:0032550	GO:0050896//response to stimulus
Unigene0017573	735	154	334	20.49411412	43.10624105	1.072687133	Up	1.10E-13	6.37E-12	PREDICTED: LOW QUALITY PROTEIN: uncharacterized LOC101211090 [Cucumis sativus]	-	-	-	-
Unigene0057480	1421	42	91	2.891019233	6.074749022	1.071246599	Up	4.06E-05	0.000665641	flavanone 3-hydroxylase [Curcuma alismatifolia]	ko00941//Flavonoid biosynthesis	-	-	-
Unigene0055923	671	42	91	6.122411818	12.86470695	1.071246599	Up	4.06E-05	0.000665754	--	-	-	-	-
Unigene0116303	1051	1069	2314	99.4880131	208.853455	1.069896393	Up	2.39E-12	1.11E-10	PREDICTED: CBL-interacting protein kinase 6-like [Brachypodium distachyon]	-	-	-	-
Unigene0137440	1288	79	171	5.999388643	12.59392993	1.069841148	Up	1.77E-08	5.23E-07	Hydrolase-like protein family isoform 1 [Theobroma cacao]	-	-	-	-
Unigene0131985	682	43	93	6.167083793	12.93539215	1.068663438	Up	3.45E-05	0.00057619	PREDICTED: riboflavin biosynthesis protein ribBA, chloroplastic-like isoform X1 [Setaria italica]	ko00740//Riboflavin metabolism	GO:0043231//intracellular membrane-bounded organelle	GO:0016829//lyase activity;GO:0016787//hydrolase activity	GO:0008152//metabolic process
Unigene0104787	1851	62	134	3.276280215	6.8671954	1.067662261	Up	6.53E-07	1.54E-05	Os05g0163400 [Oryza sativa Japonica Group]	-	-	-	-
Unigene0089899	1562	137	296	8.578973099	17.97594402	1.067190664	Up	3.43E-13	1.84E-11	PREDICTED: probable protein phosphatase 2C 73-like [Glycine max]	-	-	-	-
Unigene0100448	1201	131	283	10.66900839	22.35241508	1.067004623	Up	4.87E-13	2.53E-11	PREDICTED: callose synthase 3-like [Fragaria vesca subsp. vesca]	-	-	-	-
Unigene0042296	413	175	378	41.44610906	86.82059815	1.066800694	Up	2.60E-13	1.41E-11	--	-	-	-	-
Unigene0047292	1711	282	609	16.12110725	33.76356595	1.066516447	Up	4.94E-13	2.56E-11	arginyl-tRNA synthetase [Zea mays]	ko00970//Aminoacyl-tRNA biosynthesis	-	-	-
Unigene0132413	1489	489	1056	32.12254378	67.27446394	1.066472846	Up	1.67E-13	9.34E-12	1L-myo-inositol 1-phosphate synthase [Jatropha curcas]	ko00562//Inositol phosphate metabolism;ko00521//Streptomycin biosynthesis	-	-	-
Unigene0081143	860	176	380	20.01750681	41.91468154	1.066193371	Up	0	0	Os03g0114900 [Oryza sativa Japonica Group]	-	GO:0031224//intrinsic to membrane;GO:0005739//mitochondrion	-	-
Unigene0131261	1973	83	179	4.114781471	8.606111553	1.064545727	Up	9.42E-09	2.88E-07	cellulose synthase 11 [Zea mays]	-	-	-	-
Unigene0107322	2108	115	248	5.336088234	11.15994617	1.064475641	Up	1.35E-11	5.63E-10	PREDICTED: probable LRR receptor-like serine/threonine-protein kinase At5g45840-like [Setaria italica]	-	-	-	-
Unigene0012966	919	2489	5358	264.9141485	553.054873	1.061897732	Up	0	0	OSJNBa0084K11.2 [Oryza sativa Japonica Group]	-	GO:0031224//intrinsic to membrane	-	GO:0050896//response to stimulus;GO:0051234//establishment of localization
Unigene0041005	982	388	834	38.64701949	80.56299224	1.059760113	Up	4.17E-13	2.18E-11	PREDICTED: homeobox-leucine zipper protein HOX6-like [Setaria italica]	-	-	GO:0003677//DNA binding	-
Unigene0092920	889	47	101	5.171206318	10.77706837	1.059392012	Up	1.81E-05	0.000323168	Os03g0725800 [Oryza sativa Japonica Group]	-	GO:0043231//intracellular membrane-bounded organelle	GO:0005515//protein binding	-
Unigene0098237	282	297	638	103.0156268	214.6113052	1.058862874	Up	1.87E-13	1.04E-11	--	-	-	-	-
Unigene0116435	761	135	290	17.35181386	36.14884008	1.058862874	Up	4.70E-13	2.44E-11	H0303A11-B0406H05.7 [Oryza sativa Indica Group]	-	-	-	-
Unigene0083019	273	68	146	24.36363217	50.7307443	1.058131099	Up	2.52E-07	6.30E-06	--	-	-	-	-
Unigene0132366	855	171	367	19.56256347	40.7174878	1.057553119	Up	2.44E-13	1.33E-11	Os01g0192300 [Oryza sativa Japonica Group]	-	-	-	-
Unigene0049280	2416	657	1410	26.59893254	55.36090845	1.057499268	Up	0	0	Os01g0855600 [Oryza sativa Japonica Group]	-	-	-	-
Unigene0087305	1174	459	985	38.24197885	79.5882873	1.057398952	Up	8.54E-13	4.27E-11	TPA: ribose-5-phosphate isomerase [Zea mays]	ko00710//Carbon fixation in photosynthetic organisms;ko00030//Pentose phosphate pathway	GO:0043231//intracellular membrane-bounded organelle	GO:0016861//intramolecular oxidoreductase activity, interconverting aldoses and ketoses	GO:0006098//pentose-phosphate shunt;GO:0016265//death;GO:0003006//developmental process involved in reproduction
Unigene0137582	2537	172	369	6.631377449	13.7970718	1.056981633	Up	0	0	Galactinol synthase 4 [Theobroma cacao]	-	-	-	-
Unigene0103326	1017	435	933	41.83734076	87.02453597	1.056631061	Up	1.10E-12	5.44E-11	vacuolar proton-inorganic pyrophosphatase [Pyrus communis]	ko00190//Oxidative phosphorylation	GO:0043231//intracellular membrane-bounded organelle	GO:0015405;GO:0016628//oxidoreductase activity, acting on the CH-CH group of donors, NAD or NADP as acceptor;GO:0016462//pyrophosphatase activity	GO:0006818//hydrogen transport;GO:0044710
Unigene0074213	460	84	180	17.861471	37.11895138	1.055305055	Up	1.09E-08	3.30E-07	Os03g0249800 [Oryza sativa Japonica Group]	-	-	-	GO:0046474//glycerophospholipid biosynthetic process
Unigene0087891	1436	42	90	2.860820564	5.945235946	1.055305055	Up	5.54E-05	0.000871573	Translocon at the inner envelope membrane of chloroplasts 20 isoform 1 [Theobroma cacao]	-	-	-	-
Unigene0056917	1455	481	1030	32.33537124	67.15142866	1.05430492	Up	0	0	PREDICTED: anamorsin homolog [Setaria italica]	-	GO:0005739//mitochondrion	GO:0008233//peptidase activity;GO:0051536//iron-sulfur cluster binding	GO:0071704;GO:0044238//primary metabolic process;GO:0006915//apoptotic process;GO:0051234//establishment of localization
Unigene0062549	473	64	137	13.23471525	27.47517402	1.053801464	Up	6.45E-07	1.52E-05	--	-	-	-	-
Unigene0028146	2026	57	122	2.751890716	5.712173828	1.053616705	Up	2.68E-06	5.65E-05	PREDICTED: ADP,ATP carrier protein 2, mitochondrial-like [Setaria italica]	ko05016//Huntington's disease;ko05012//Parkinson's disease;ko04020//Calcium signaling pathway	GO:0019866//organelle inner membrane;GO:0043231//intracellular membrane-bounded organelle;GO:0031224//intrinsic to membrane	-	GO:0051234//establishment of localization;GO:0044763
Unigene0018097	1227	72	154	5.739627425	11.90576164	1.05263092	Up	1.33E-07	3.49E-06	PREDICTED: GTP-binding protein At2g22870-like [Setaria italica]	-	-	-	-
Unigene0015460	912	58	124	6.220551982	12.89756936	1.051984697	Up	2.28E-06	4.87E-05	60S acidic ribosomal protein P1 [Zea mays]	ko03010//Ribosome	GO:0005622//intracellular	-	-
Unigene0058633	820	102	218	12.16696021	25.2187564	1.051528364	Up	3.49E-10	1.25E-08	Os01g0710200 [Oryza sativa Japonica Group]	-	-	GO:0016491//oxidoreductase activity	GO:0009755//hormone-mediated signaling pathway;GO:0000226//microtubule cytoskeleton organization
Unigene0132472	852	204	436	23.41997036	48.54314612	1.051528364	Up	6.51E-14	3.90E-12	--	-	-	-	-
Unigene0041979	1766	66	141	3.655518656	7.573723376	1.050926614	Up	4.69E-07	1.13E-05	PREDICTED: probable protein phosphatase 2C 27 isoform 2 [Vitis vinifera]	-	-	-	-
Unigene0018132	3087	59	126	1.869438362	3.871818058	1.050406255	Up	1.94E-06	4.22E-05	protein binding protein [Zea mays]	-	-	-	-
Unigene0138904	2350	779	1663	32.4239084	67.12826343	1.049862316	Up	0	0	Os03g0237000 [Oryza sativa Japonica Group]	-	GO:0031224//intrinsic to membrane;GO:0043231//intracellular membrane-bounded organelle	-	-
Unigene0105391	842	3926	8379	456.0725903	943.9763729	1.049487283	Up	1.08E-11	4.58E-10	fiber protein Fb7 [Gossypium barbadense]	-	GO:0043231//intracellular membrane-bounded organelle	-	-
Unigene0092736	1894	518	1105	26.75134076	55.34308045	1.048791748	Up	0	0	Os02g0532500 [Oryza sativa Japonica Group]	-	GO:0005576//extracellular region	GO:0046914//transition metal ion binding;GO:0016491//oxidoreductase activity	-
Unigene0046839	607	218	465	35.12882074	72.66834799	1.048671962	Up	0	0	PREDICTED: probable E3 ubiquitin-protein ligase LOG2-like [Setaria italica]	-	-	GO:0046872//metal ion binding	-
Unigene0122352	747	83	177	10.86809082	22.47675905	1.0483355	Up	1.72E-08	5.11E-07	--	-	-	-	-
Unigene0050128	1437	54	115	3.675638231	7.591403882	1.04637193	Up	5.87E-06	0.000115902	PREDICTED: cell division control protein 45 homolog [Setaria italica]	ko04110//Cell cycle;ko04113//Meiosis - yeast;ko04111//Cell cycle - yeast	-	-	GO:0006260//DNA replication;GO:0034968//histone lysine methylation;GO:0006305;GO:0007275//multicellular organismal development
Unigene0009204	746	93	198	12.19382308	25.17719759	1.04596719	Up	2.63E-09	8.58E-08	PREDICTED: E3 SUMO-protein ligase SIZ1-like [Solanum lycopersicum]	-	-	GO:0005488//binding	GO:0044763;GO:0048583;GO:0048856//anatomical structure development;GO:0009628//response to abiotic stimulus;GO:0050794//regulation of cellular process;GO:0006950//response to stress;GO:1901700;GO:0032501//multicellular organismal process
Unigene0138516	2661	203	432	7.461857169	15.39997081	1.045320966	Up	9.10E-14	5.31E-12	inorganic phosphate cotransporter [Zea mays]	-	GO:0043231//intracellular membrane-bounded organelle;GO:0031224//intrinsic to membrane	GO:0005402;GO:0008509//anion transmembrane transporter activity	GO:0015698//inorganic anion transport;GO:0044763;GO:0008643//carbohydrate transport;GO:0051707//response to other organism
Unigene0056519	1182	595	1266	49.23741653	101.6008297	1.045085212	Up	7.28E-13	3.68E-11	--	-	-	-	-
Unigene0009315	728	47	100	6.314838484	13.03015693	1.045036719	Up	2.46E-05	0.000426014	TPA: glycine/proline-rich family protein [Zea mays]	-	-	-	-
Unigene0069710	1162	79	168	6.649924761	13.71463264	1.044306056	Up	4.39E-08	1.23E-06	PREDICTED: monoglyceride lipase [Vitis vinifera]	-	-	-	-
Unigene0069577	430	127	270	28.88890187	59.5629685	1.043900292	Up	3.82E-12	1.73E-10	PREDICTED: pentatricopeptide repeat-containing protein At2g15690-like [Setaria italica]	-	-	-	-
Unigene0138500	726	132	280	17.78414861	36.58494749	1.040658279	Up	1.79E-12	8.55E-11	--	-	-	-	-
Unigene0082984	1581	58	123	3.588326001	7.379964401	1.040302891	Up	3.09E-06	6.45E-05	PREDICTED: serine/threonine-protein phosphatase PP2A catalytic subunit [Vitis vinifera]	ko03015//mRNA surveillance pathway;ko04113//Meiosis - yeast;ko04111//Cell cycle - yeast;ko04114//Oocyte meiosis;ko04310//Wnt signaling pathway;ko04530//Tight junction;ko04350//TGF-beta signaling pathway;ko05142//Chagas disease (American trypanosomiasis);ko05160//Hepatitis C;ko04730//Long-term depression	-	GO:0016791//phosphatase activity	-
Unigene0062411	863	133	282	15.07428124	30.99697678	1.040038298	Up	1.53E-12	7.37E-11	--	-	-	-	-
Unigene0100365	2860	67	142	2.291419148	4.709809449	1.03942731	Up	5.41E-07	1.29E-05	DNA/RNA polymerases superfamily protein [Theobroma cacao]	-	-	-	-
Unigene0070714	590	59	125	9.781281737	20.09736068	1.038910617	Up	2.63E-06	5.56E-05	paired amphipathic helix repeat-containing protein / transcription regulator-related [Musa acuminata]	ko05016//Huntington's disease	GO:0043231//intracellular membrane-bounded organelle	-	GO:0006351//transcription, DNA-dependent
Unigene0030735	1472	127	269	8.439013455	17.33506584	1.038547057	Up	5.13E-12	2.26E-10	Phosphatidylinositol 3- and 4-kinase family protein with FAT domain isoform 4 [Theobroma cacao]	-	-	-	-
Unigene0126882	1147	68	144	5.798841832	11.90913174	1.038231541	Up	4.61E-07	1.11E-05	esterase [Zea mays]	-	-	-	-
Unigene0069560	1392	102	216	7.167318514	14.71958417	1.038231541	Up	6.35E-10	2.21E-08	PREDICTED: metal tolerance protein 5-like [Setaria italica]	-	-	-	-
Unigene0105712	2458	567	1200	22.56300547	46.31059842	1.037383147	Up	0	0	PREDICTED: lactation elevated protein 1-like isoform X1 [Setaria italica]	-	-	-	-
Unigene0126246	1138	2679	5669	230.2640929	472.5472285	1.037169069	Up	0	0	heavy metal-associated domain containing protein, expressed [Oryza sativa Japonica Group]	-	-	-	-
Unigene0076154	776	224	474	28.2346277	57.94255555	1.037157708	Up	0	0	PREDICTED: serine/threonine-protein kinase HT1-like [Glycine max]	-	-	GO:0031406//carboxylic acid binding;GO:0004713//protein tyrosine kinase activity;GO:0032550	GO:0006468//protein phosphorylation
Unigene0049251	1539	62	131	3.940477373	8.074463975	1.034996072	Up	1.63E-06	3.58E-05	--	-	-	-	-
Unigene0041579	1306	4246	8965	318.0039989	651.1606415	1.033968593	Up	2.16E-11	8.78E-10	protein translation factor SUI1 [Zea mays]	ko03013//RNA transport	GO:0043231//intracellular membrane-bounded organelle	GO:0070259;GO:0008135//translation factor activity, nucleic acid binding	GO:0006412//translation;GO:0006259//DNA metabolic process;GO:0045087//innate immune response;GO:0009791//post-embryonic development
Unigene0117136	1097	63	133	5.617326795	11.50074671	1.033771893	Up	1.39E-06	3.09E-05	OSIGBa0132E09-OSIGBa0108L24.12 [Oryza sativa Indica Group]	-	-	-	-
Unigene0003330	1130	55	116	4.760800846	9.737793736	1.032390663	Up	6.77E-06	0.00013224	flavonoid 3',5'-hydroxylase [Camellia sinensis]	ko00941//Flavonoid biosynthesis;ko00944//Flavone and flavonol biosynthesis	-	-	-
Unigene0069562	303	87	183	28.08486835	57.29140681	1.028525724	Up	1.66E-08	4.93E-07	Cation efflux family protein isoform 3 [Theobroma cacao]	-	GO:0031224//intrinsic to membrane;GO:0005768//endosome	GO:0005384//manganese ion transmembrane transporter activity	GO:0010038//response to metal ion;GO:0006828//manganese ion transport;GO:0046916//cellular transition metal ion homeostasis;GO:0032958//inositol phosphate biosynthetic process
Unigene0027712	737	58	122	7.697616564	15.7026651	1.028525724	Up	4.17E-06	8.51E-05	PREDICTED: cytochrome c oxidase subunit 5b-1, mitochondrial-like [Setaria italica]	ko05016//Huntington's disease;ko00190//Oxidative phosphorylation;ko05010//Alzheimer's disease;ko05012//Parkinson's disease;ko04260//Cardiac muscle contraction	GO:0005746//mitochondrial respiratory chain	GO:0015002//heme-copper terminal oxidase activity	GO:0022904//respiratory electron transport chain
Unigene0084811	983	329	692	32.73694498	66.77802987	1.028453835	Up	0	0	PREDICTED: caffeoyl-CoA O-methyltransferase 1-like [Fragaria vesca subsp. vesca]	ko00940//Phenylpropanoid biosynthesis;ko00360//Phenylalanine metabolism;ko00941//Flavonoid biosynthesis;ko00945//Stilbenoid, diarylheptanoid and gingerol biosynthesis	-	-	-
Unigene0093592	2940	892	1876	29.67654187	60.52942231	1.028313594	Up	0	0	Os01g0218200 [Oryza sativa Japonica Group]	-	-	-	-
Unigene0054141	913	68	143	7.285072926	14.85751869	1.028177877	Up	6.22E-07	1.47E-05	Zinc knuckle family protein isoform 1 [Theobroma cacao]	-	-	GO:0097159;GO:0046914//transition metal ion binding	-
Unigene0098559	489	50	105	10.00131057	20.3686134	1.026158709	Up	2.05E-05	0.00036167	--	ko00900//Terpenoid backbone biosynthesis	-	-	-
Unigene0017871	3207	122	256	3.720974032	7.572199208	1.025032044	Up	2.71E-11	1.09E-09	Ypt/Rab-GAP domain of gyp1p superfamily protein [Theobroma cacao]	-	-	GO:0005099//Ras GTPase activator activity	GO:0032313//regulation of Rab GTPase activity
Unigene0089513	416	51	107	11.99147521	24.39896884	1.024811026	Up	1.74E-05	0.000312456	--	-	-	-	-
Unigene0069492	428	82	172	18.73983884	38.12112453	1.024482131	Up	4.95E-08	1.38E-06	--	-	-	-	-
Unigene0104820	5196	52	109	0.978881159	1.989932664	1.023513988	Up	1.48E-05	0.000269674	Os08g0428900 [Oryza sativa Japonica Group]	-	-	GO:0016740//transferase activity	GO:0044237//cellular metabolic process
Unigene0053336	1970	74	155	3.674187048	7.463568059	1.022440421	Up	2.38E-07	5.99E-06	Os05g0102500 [Oryza sativa Japonica Group]	-	-	-	-
Unigene0062601	1857	53	111	2.791642068	5.670118045	1.022264793	Up	1.26E-05	0.000232642	PREDICTED: pentatricopeptide repeat-containing protein At3g04130, mitochondrial-like [Brachypodium distachyon]	-	-	-	-
Unigene0040432	1698	109	228	6.278914661	12.73732372	1.020475071	Up	3.79E-10	1.35E-08	Os06g0256300 [Oryza sativa Japonica Group]	-	-	-	-
Unigene0084995	738	350	731	46.38819252	93.95979067	1.018285865	Up	8.75E-14	5.13E-12	Os12g0638700 [Oryza sativa Japonica Group]	ko00190//Oxidative phosphorylation	-	-	-
Unigene0069706	1133	46	96	3.971217651	8.037525219	1.017169926	Up	5.31E-05	0.000838094	--	-	-	-	-
Unigene0091984	1760	927	1933	51.51845551	104.1838043	1.015969775	Up	1.50E-12	7.23E-11	PREDICTED: 3-oxo-Delta(4,5)-steroid 5-beta-reductase-like [Setaria italica]	-	-	-	-
Unigene0010635	3137	61	127	1.902002505	3.84034488	1.01371673	Up	3.47E-06	7.17E-05	OSJNBa0035M09.1 [Oryza sativa Japonica Group]	-	-	-	-
Unigene0011019	1096	49	102	4.373018295	8.828169094	1.013484879	Up	3.26E-05	0.000545818	--	-	-	-	-
Unigene0029708	1069	75	156	6.862452107	13.84292668	1.01235291	Up	2.73E-07	6.78E-06	Os02g0261000 [Oryza sativa Japonica Group]	-	-	-	-
Unigene0003297	205	78	162	37.21658417	74.96217499	1.010217165	Up	1.69E-07	4.34E-06	hypothetical protein PRUPE_ppa005197mg [Prunus persica]	-	-	-	-
Unigene0086393	1413	80	166	5.537880672	11.14415007	1.008880718	Up	1.23E-07	3.22E-06	PREDICTED: 25.3 kDa vesicle transport protein-like [Brachypodium distachyon]	ko04145//Phagosome;ko04130//SNARE interactions in vesicular transport	-	-	-
Unigene0060736	251	68	141	26.49908997	53.2876314	1.007857892	Up	1.12E-06	2.55E-05	--	-	-	-	-
Unigene0090583	760	56	116	7.207260227	14.47856174	1.006395454	Up	1.05E-05	0.000196377	--	-	-	-	-
Unigene0019049	1321	2765	5710	204.7331113	410.0287564	1.001980646	Up	0	0	chitinase C [Ananas comosus]	ko00520//Amino sugar and nucleotide sugar metabolism	-	-	-
Unigene0116562	2835	47	97	1.621588154	3.245635138	1.001093372	Up	6.08E-05	0.000947574	Protein kinase domain containing protein, expressed [Oryza sativa Japonica Group]	-	GO:0043231//intracellular membrane-bounded organelle;GO:0016020//membrane	GO:0032550;GO:0004674//protein serine/threonine kinase activity	GO:0006464//protein modification process;GO:0050794//regulation of cellular process;GO:0007154//cell communication
Unigene0091130	1259	63	130	4.894525413	9.794869353	1.000857271	Up	3.37E-06	7.00E-05	--	-	-	-	-
Unigene0052675	1973	331	683	16.4095502	32.83784464	1.000823743	Up	0	0	Os03g0321500 [Oryza sativa Japonica Group]	-	-	-	-
Unigene0043993	1054	96	198	8.908947313	17.81991404	1.000163501	Up	9.57E-09	2.92E-07	Os03g0304800 [Oryza sativa Japonica Group]	-	GO:0043231//intracellular membrane-bounded organelle	-	GO:0048511//rhythmic process
Unigene0081234	1227	5637	0	449.3649972	0.001	-18.77752823	Down	0	0	--	-	-	-	-
Unigene0080146	4208	2423	0	56.32140126	0.001	-15.78139561	Down	0	0	--	-	-	-	-
Unigene0116022	965	487	0	49.36253063	0.001	-15.59112874	Down	1.33E-150	2.52E-148	thaumatin-like protein [Nepenthes gracilis]	-	-	-	-
Unigene0138259	1782	503	0	27.60934183	0.001	-14.75286888	Down	1.59E-155	3.03E-153	PREDICTED: cytochrome P450 78A4-like [Solanum lycopersicum]	-	GO:0043231//intracellular membrane-bounded organelle;GO:0044444//cytoplasmic part	GO:0046906//tetrapyrrole binding;GO:0046914//transition metal ion binding;GO:0016491//oxidoreductase activity	GO:0040008//regulation of growth;GO:0044710;GO:0009965//leaf morphogenesis;GO:0035265//organ growth;GO:0010073//meristem maintenance;GO:0003006//developmental process involved in reproduction;GO:0008283//cell proliferation
Unigene0080144	4194	978	0	22.80899747	0.001	-14.47731542	Down	1.06E-301	2.18E-299	--	-	-	-	-
Unigene0012120	323	74	0	22.40912844	0.001	-14.45179892	Down	1.66E-23	1.56E-21	--	-	-	-	-
Unigene0045959	283	57	0	19.70081481	0.001	-14.26596768	Down	2.83E-18	2.21E-16	--	-	-	-	-
Unigene0045951	246	45	0	17.89258854	0.001	-14.1270745	Down	1.40E-14	8.91E-13	--	-	-	-	-
Unigene0047934	821	127	0	15.13060634	0.001	-13.88518218	Down	8.14E-40	1.03E-37	LOC100037813 precursor [Zea mays]	-	GO:0043231//intracellular membrane-bounded organelle	-	GO:0006950//response to stress
Unigene0063034	430	60	0	13.6483001	0.001	-13.73643365	Down	3.38E-19	2.77E-17	RS21-C6 protein [Zea mays]	-	GO:0044424//intracellular part	-	-
Unigene0067190	350	44	0	12.29646847	0.001	-13.58595641	Down	2.84E-14	1.77E-12	--	-	-	-	-
Unigene0045958	444	45	0	9.91346122	0.001	-13.27517314	Down	1.40E-14	8.90E-13	--	-	-	-	-
Unigene0045246	281	27	0	9.398384587	0.001	-13.19819709	Down	4.83E-09	1.53E-07	--	-	-	-	-
Unigene0043743	829	73	0	8.613191397	0.001	-13.07233217	Down	3.38E-23	3.12E-21	PREDICTED: zinc finger protein STAMENLESS 1-like [Setaria italica]	-	-	-	GO:0048827//phyllome development;GO:0048437//floral organ development;GO:0048438//floral whorl development
Unigene0058837	433	37	0	8.358139129	0.001	-13.02896606	Down	4.05E-12	1.82E-10	TPA: terminal ear1 [Zea mays]	-	-	GO:0003676//nucleic acid binding	-
Unigene0082684	265	22	0	8.120309367	0.001	-12.98731898	Down	1.67E-07	4.30E-06	PREDICTED: homeobox-leucine zipper protein ANTHOCYANINLESS 2-like [Glycine max]	-	GO:0043231//intracellular membrane-bounded organelle	GO:0003677//DNA binding;GO:0001071//nucleic acid binding transcription factor activity	GO:0006351//transcription, DNA-dependent
Unigene0089517	1053	86	0	7.9885112	0.001	-12.96371094	Down	3.37E-27	3.46E-25	WRKY transcription factor 27 [Jatropha curcas]	-	-	-	GO:0051707//response to other organism;GO:0044237//cellular metabolic process;GO:0071310//cellular response to organic substance;GO:0007165//signal transduction;GO:0002376//immune system process;GO:0031347//regulation of defense response;GO:0009725//response to hormone stimulus
Unigene0058840	627	50	0	7.800065181	0.001	-12.92927046	Down	4.04E-16	2.88E-14	Os01g0907900 [Oryza sativa Japonica Group]	-	GO:0044424//intracellular part	GO:0097159	-
Unigene0110787	204	16	0	7.671593519	0.001	-12.90531057	Down	1.17E-05	0.000218051	Receptor-like protein kinase [Medicago truncatula]	-	-	GO:0016772//transferase activity, transferring phosphorus-containing groups	-
Unigene0001613	625	48	0	7.512024374	0.001	-12.87498603	Down	1.67E-15	1.15E-13	Os06g0666100 [Oryza sativa Japonica Group]	-	GO:0005622//intracellular	-	-
Unigene0058838	266	20	0	7.354347171	0.001	-12.84438157	Down	6.89E-07	1.61E-05	PREDICTED: protein terminal ear1-like [Cicer arietinum]	-	GO:0043231//intracellular membrane-bounded organelle	GO:0036094;GO:0003676//nucleic acid binding	-
Unigene0090468	227	17	0	7.325188966	0.001	-12.83865026	Down	5.78E-06	0.000114454	pherophorin-C2 protein precursor [Chlamydomonas reinhardtii]	-	-	-	-
Unigene0037481	318	23	0	7.074511948	0.001	-12.78841491	Down	8.23E-08	2.22E-06	PREDICTED: EPIDERMAL PATTERNING FACTOR-like protein 9-like isoform X2 [Setaria italica]	-	-	-	-
Unigene0008061	238	16	0	6.575651588	0.001	-12.68291814	Down	1.17E-05	0.000217545	Protein WAX2 [Aegilops tauschii]	-	GO:0031224//intrinsic to membrane	GO:0046914//transition metal ion binding;GO:0003824//catalytic activity	GO:0006631//fatty acid metabolic process
Unigene0022325	348	23	0	6.464640229	0.001	-12.65835437	Down	8.23E-08	2.22E-06	Membrane lipoprotein [Theobroma cacao]	-	-	-	GO:0010374//stomatal complex development;GO:0009913//epidermal cell differentiation
Unigene0013016	548	36	0	6.425659535	0.001	-12.64962883	Down	8.22E-12	3.51E-10	carboxyl methyltransferase [Crocus sativus]	-	-	GO:0016741	-
Unigene0088372	372	24	0	6.310504347	0.001	-12.6235396	Down	4.05E-08	1.14E-06	--	-	-	-	-
Unigene0024604	274	17	0	6.06867845	0.001	-12.56716667	Down	5.78E-06	0.000114383	--	-	-	-	-
Unigene0113966	502	31	0	6.040233742	0.001	-12.56038866	Down	2.84E-10	1.03E-08	Os05g0376800 [Oryza sativa Japonica Group]	-	-	-	-
Unigene0114420	289	17	0	5.75369514	0.001	-12.49027307	Down	5.78E-06	0.000114406	--	-	-	-	-
Unigene0071174	488	28	0	5.612210833	0.001	-12.45435349	Down	2.38E-09	7.81E-08	Os09g0472900 [Oryza sativa Japonica Group]	-	GO:0043231//intracellular membrane-bounded organelle	-	-
Unigene0032037	719	40	0	5.441603192	0.001	-12.40981604	Down	4.83E-13	2.51E-11	PREDICTED: zinc finger protein 6 [Vitis vinifera]	-	-	-	-
Unigene0046856	492	27	0	5.367776563	0.001	-12.3901089	Down	4.83E-09	1.53E-07	CMPG [Dasypyrum villosum]	-	GO:0043231//intracellular membrane-bounded organelle	-	-
Unigene0072899	365	20	0	5.359606431	0.001	-12.38791135	Down	6.89E-07	1.61E-05	--	-	-	-	-
Unigene0046823	330	18	0	5.335244584	0.001	-12.38133869	Down	2.84E-06	5.98E-05	--	-	-	-	-
Unigene0031849	302	16	0	5.18213602	0.001	-12.33933117	Down	1.17E-05	0.000217587	PREDICTED: anthranilate synthase component I-2, chloroplastic-like [Cicer arietinum]	ko00400//Phenylalanine, tyrosine and tryptophan biosynthesis	GO:0009532//plastid stroma	GO:0016833//oxo-acid-lyase activity	GO:0006568//tryptophan metabolic process;GO:0009696//salicylic acid metabolic process;GO:0009755//hormone-mediated signaling pathway;GO:0042743//hydrogen peroxide metabolic process;GO:0006605//protein targeting;GO:0009791//post-embryonic development;GO:0006091//generation of precursor metabolites and energy;GO:0006972//hyperosmotic response;GO:0010243//response to organic nitrogen;GO:0019758;GO:0…
Unigene0023595	531	28	0	5.157738016	0.001	-12.33252278	Down	2.38E-09	7.81E-08	PREDICTED: glycerol-3-phosphate 2-O-acyltransferase 6-like [Setaria italica]	ko00564//Glycerophospholipid metabolism;ko00561//Glycerolipid metabolism	GO:0043231//intracellular membrane-bounded organelle	GO:0008374//O-acyltransferase activity;GO:0042578//phosphoric ester hydrolase activity	GO:0009059//macromolecule biosynthetic process;GO:0046471//phosphatidylglycerol metabolic process;GO:0009791//post-embryonic development
Unigene0023596	344	18	0	5.118112537	0.001	-12.32139615	Down	2.84E-06	5.98E-05	PREDICTED: glycerol-3-phosphate acyltransferase 6 [Vitis vinifera]	ko00564//Glycerophospholipid metabolism;ko00561//Glycerolipid metabolism	GO:0043231//intracellular membrane-bounded organelle	GO:0008374//O-acyltransferase activity;GO:0042578//phosphoric ester hydrolase activity	GO:0009059//macromolecule biosynthetic process;GO:0046471//phosphatidylglycerol metabolic process;GO:0009791//post-embryonic development
Unigene0006076	317	16	0	4.936924536	0.001	-12.26939688	Down	1.17E-05	0.000217882	Os03g0126900 [Oryza sativa Japonica Group]	-	-	-	-
Unigene0111785	280	14	0	4.890640869	0.001	-12.25580781	Down	4.84E-05	0.000774127	--	-	-	-	-
Unigene0071839	424	21	0	4.844502747	0.001	-12.24213288	Down	3.39E-07	8.31E-06	hydroxyproline-rich glycoprotein, stress-induced [Chlamydomonas reinhardtii]	-	-	GO:0016740//transferase activity	-
Unigene0021531	567	28	0	4.830262586	0.001	-12.2378859	Down	2.38E-09	7.81E-08	--	-	-	-	-
Unigene0131838	401	18	0	4.390600281	0.001	-12.10020248	Down	2.84E-06	5.98E-05	PREDICTED: glutathione S-transferase-like [Solanum lycopersicum]	ko00480//Glutathione metabolism;ko00980//Metabolism of xenobiotics by cytochrome P450;ko00982//Drug metabolism - cytochrome P450	-	GO:0016740//transferase activity	-
Unigene0038316	477	21	0	4.306224664	0.001	-12.07220787	Down	3.39E-07	8.30E-06	sh4 homologue [Echinochloa esculenta]	-	-	GO:0003676//nucleic acid binding	-
Unigene0063025	571	25	0	4.282522652	0.001	-12.06424516	Down	1.99E-08	5.83E-07	PREDICTED: glutamyl-tRNA(Gln) amidotransferase subunit A-like [Brachypodium distachyon]	-	-	GO:0016879//ligase activity, forming carbon-nitrogen bonds	-
Unigene0048065	506	22	0	4.25273119	0.001	-12.05417395	Down	1.67E-07	4.30E-06	xyloglucan endotransglycosylase [Annona cherimola]	-	GO:0005576//extracellular region;GO:0030312//external encapsulating structure	GO:0016798//hydrolase activity, acting on glycosyl bonds;GO:0016758//transferase activity, transferring hexosyl groups	GO:0044042//glucan metabolic process
Unigene0088461	349	15	0	4.203989285	0.001	-12.03754328	Down	2.38E-05	0.000413551	PREDICTED: 3-ketoacyl-CoA synthase 1-like [Setaria italica]	-	GO:0043231//intracellular membrane-bounded organelle;GO:0044444//cytoplasmic part	GO:0016747//transferase activity, transferring acyl groups other than amino-acyl groups	GO:0006633//fatty acid biosynthetic process;GO:0009628//response to abiotic stimulus;GO:0006950//response to stress
Unigene0122620	350	15	0	4.191977887	0.001	-12.03341539	Down	2.38E-05	0.000413776	Os02g0816000 [Oryza sativa Japonica Group]	-	-	-	-
Unigene0071954	335	14	0	4.08769983	0.001	-11.99707354	Down	4.84E-05	0.000774256	hypothetical protein SORBIDRAFT_08g003190 [Sorghum bicolor]	-	-	-	-
Unigene0019654	508	21	0	4.043443238	0.001	-11.98136864	Down	3.39E-07	8.31E-06	Histone acetyltransferase HAC5 [Aegilops tauschii]	-	GO:0043231//intracellular membrane-bounded organelle	-	-
Unigene0112669	365	15	0	4.019704824	0.001	-11.97287385	Down	2.38E-05	0.000413701	Tetratricopeptide repeat-like superfamily protein [Theobroma cacao]	-	GO:0043231//intracellular membrane-bounded organelle;GO:0044444//cytoplasmic part	-	GO:0071704;GO:0044237//cellular metabolic process;GO:0044238//primary metabolic process
Unigene0049152	342	14	0	4.00403346	0.001	-11.96723831	Down	4.84E-05	0.000772838	PREDICTED: DEAD-box ATP-dependent RNA helicase 10-like [Vitis vinifera]	-	-	-	-
Unigene0069712	2003	81	0	3.955485875	0.001	-11.9496392	Down	1.17E-25	1.15E-23	polyphenol oxidase [Ananas comosus]	ko00350//Tyrosine metabolism;ko00950//Isoquinoline alkaloid biosynthesis	-	GO:0043169//cation binding;GO:0016682//oxidoreductase activity, acting on diphenols and related substances as donors, oxygen as acceptor	GO:0009058//biosynthetic process;GO:0044710
Unigene0031138	471	19	0	3.945739979	0.001	-11.94608017	Down	1.40E-06	3.12E-05	--	-	-	-	-
Unigene0072794	410	16	0	3.817085556	0.001	-11.89825581	Down	1.17E-05	0.000218009	expansin 4 [Pyrus x bretschneideri]	-	GO:0005618//cell wall	GO:0005198//structural molecule activity	GO:0048646//anatomical structure formation involved in morphogenesis;GO:0000902//cell morphogenesis;GO:0009827//plant-type cell wall modification
Unigene0111298	373	14	0	3.671258561	0.001	-11.84205901	Down	4.84E-05	0.000772709	pleiotropic drug resistance, ABC transporter family protein [Populus trichocarpa]	-	-	GO:0032550;GO:0042626//ATPase activity, coupled to transmembrane movement of substances;GO:0015604//organic phosphonate transmembrane transporter activity	GO:0009154
Unigene0027830	455	17	0	3.654544825	0.001	-11.83547601	Down	5.78E-06	0.000114359	PREDICTED: probable glycerol-3-phosphate acyltransferase 3-like [Setaria italica]	ko00564//Glycerophospholipid metabolism;ko00561//Glycerolipid metabolism	-	GO:0008374//O-acyltransferase activity	-
Unigene0038841	487	18	0	3.615258137	0.001	-11.81988295	Down	2.84E-06	5.98E-05	PREDICTED: LOW QUALITY PROTEIN: BTB/POZ domain-containing protein At3g49900-like [Brachypodium distachyon]	-	-	-	-
Unigene0081235	4770	13840	4	283.8007112	0.079546786	-11.80078694	Down	0	0	--	-	-	-	-
Unigene0058731	386	14	0	3.547615138	0.001	-11.79263379	Down	4.84E-05	0.000775032	zinc finger protein [Zea mays]	-	-	-	-
Unigene0032954	447	16	0	3.501129928	0.001	-11.77360489	Down	1.17E-05	0.000217713	PREDICTED: GDSL esterase/lipase At5g45910-like [Vitis vinifera]	-	GO:0043231//intracellular membrane-bounded organelle	GO:0016787//hydrolase activity	GO:0044238//primary metabolic process
Unigene0081882	643	23	0	3.498747744	0.001	-11.77262294	Down	8.23E-08	2.22E-06	Lysine decarboxylase family protein isoform 1 [Theobroma cacao]	-	-	-	-
Unigene0076207	421	15	0	3.485017246	0.001	-11.76695008	Down	2.38E-05	0.000413252	hypothetical protein EMIHUDRAFT_447054, partial [Emiliania huxleyi CCMP1516]	-	-	-	-
Unigene0098549	593	21	0	3.463860312	0.001	-11.75816504	Down	3.39E-07	8.31E-06	--	-	-	-	-
Unigene0062137	481	17	0	3.457001861	0.001	-11.75530567	Down	5.78E-06	0.000114477	WRKY transcription factor [Medicago truncatula]	ko04626//Plant-pathogen interaction	-	-	-
Unigene0084606	658	22	0	3.270337359	0.001	-11.67522375	Down	1.67E-07	4.30E-06	Os04g0464100 [Oryza sativa Japonica Group]	-	-	-	-
Unigene0001168	691	23	0	3.255708827	0.001	-11.66875596	Down	8.23E-08	2.22E-06	--	-	-	-	-
Unigene0099354	427	14	0	3.206977619	0.001	-11.64699857	Down	4.84E-05	0.000774385	--	-	-	-	-
Unigene0093557	611	20	0	3.201728883	0.001	-11.64463543	Down	6.89E-07	1.61E-05	chloroplast lipocalin [Sorghum bicolor]	-	GO:0044436;GO:0009507//chloroplast	-	-
Unigene0039088	1076	35	0	3.181643688	0.001	-11.63555656	Down	1.67E-11	6.90E-10	Leucine-rich repeat protein kinase family protein [Theobroma cacao]	-	-	GO:0004672//protein kinase activity	GO:0050789//regulation of biological process;GO:0044699;GO:0006464//protein modification process;GO:0016310//phosphorylation
Unigene0113212	507	16	0	3.086795026	0.001	-11.59189397	Down	1.17E-05	0.000218136	--	-	-	-	-
Unigene0109157	444	14	0	3.084187935	0.001	-11.59067496	Down	4.84E-05	0.000774773	Os12g0108600 [Oryza sativa Japonica Group]	-	GO:0031224//intrinsic to membrane;GO:0043231//intracellular membrane-bounded organelle	GO:0015078//hydrogen ion transmembrane transporter activity;GO:0004721//phosphoprotein phosphatase activity	GO:0044763;GO:0000302//response to reactive oxygen species;GO:0030243//cellulose metabolic process;GO:0006811//ion transport;GO:0006006//glucose metabolic process
Unigene0005682	578	18	0	3.046073897	0.001	-11.57273523	Down	2.84E-06	5.98E-05	H0512B01.10 [Oryza sativa Indica Group]	-	GO:0043231//intracellular membrane-bounded organelle	GO:0004672//protein kinase activity;GO:0032550	GO:0006464//protein modification process
Unigene0006254	530	16	0	2.95283977	0.001	-11.52788736	Down	1.17E-05	0.000217629	Os05g0476000 [Oryza sativa Japonica Group]	-	-	-	-
Unigene0013015	1097	33	0	2.942409274	0.001	-11.52278222	Down	6.89E-11	2.66E-09	S-adenosyl-L-methionine:salicylic acid carboxyl methyltransferase [Chimonanthus praecox]	ko00592//alpha-Linolenic acid metabolism	-	GO:0016740//transferase activity	-
Unigene0038689	537	16	0	2.914348376	0.001	-11.50895763	Down	1.17E-05	0.000217967	--	-	-	-	-
Unigene0043788	539	16	0	2.903534467	0.001	-11.50359444	Down	1.17E-05	0.000218093	pathogenesis-related protein 1-like protein [Volvox carteri f. nagariensis]	-	-	-	-
Unigene0004072	484	14	0	2.82929637	0.001	-11.46622759	Down	4.84E-05	0.00077258	PREDICTED: ABC transporter G family member 11-like [Cicer arietinum]	-	GO:0016020//membrane;GO:0009986//cell surface	GO:0032550;GO:0017111//nucleoside-triphosphatase activity;GO:0015604//organic phosphonate transmembrane transporter activity;GO:0015405;GO:0005319//lipid transporter activity	GO:0006869//lipid transport;GO:0006970//response to osmotic stress;GO:0009154;GO:0009725//response to hormone stimulus
Unigene0025595	489	14	0	2.80036696	0.001	-11.45140017	Down	4.84E-05	0.00077374	--	-	-	-	-
Unigene0093147	512	14	0	2.674569225	0.001	-11.38509083	Down	4.84E-05	0.000772452	probable serine/threonine-protein kinase NAK-like [Glycine max]	ko05152//Tuberculosis;ko05162//Measles;ko05145//Toxoplasmosis;ko04722//Neurotrophin signaling pathway;ko05142//Chagas disease (American trypanosomiasis);ko04620//Toll-like receptor signaling pathway;ko04210//Apoptosis;ko05140//Leishmaniasis	-	GO:0016772//transferase activity, transferring phosphorus-containing groups	-
Unigene0048818	566	15	0	2.592212475	0.001	-11.33996826	Down	2.38E-05	0.000413626	homeobox protein [Phalaenopsis sp. SM9108]	-	-	GO:0003677//DNA binding	GO:0009987//cellular process;GO:0044767;GO:0007275//multicellular organismal development;GO:0009653//anatomical structure morphogenesis
Unigene0112050	616	16	0	2.540592659	0.001	-11.31094937	Down	1.17E-05	0.00021784	extracellular matrix glycoprotein pherophorin-V30 [Volvox carteri f. nagariensis]	-	-	-	-
Unigene0041815	540	14	0	2.535887858	0.001	-11.30827523	Down	4.84E-05	0.000773869	Myb-like transcription factor [Medicago truncatula]	-	GO:0043231//intracellular membrane-bounded organelle	GO:0003676//nucleic acid binding	-
Unigene0052840	562	14	0	2.436618226	0.001	-11.25066451	Down	4.84E-05	0.000772323	--	-	-	-	-
Unigene0058262	565	14	0	2.42368043	0.001	-11.24298377	Down	4.84E-05	0.000774514	BCL-2-associated athanogene 4 isoform 1 [Theobroma cacao]	-	-	GO:0005515//protein binding	-
Unigene0112970	632	15	0	2.321506741	0.001	-11.18084576	Down	2.38E-05	0.000413327	PREDICTED: two-component response regulator-like PRR37-like [Setaria italica]	-	-	-	-
Unigene0023980	645	15	0	2.274716683	0.001	-11.15147115	Down	2.38E-05	0.000413476	PREDICTED: lysine histidine transporter 1 [Vitis vinifera]	-	-	-	-
Unigene0116699	765	17	0	2.173618164	0.001	-11.08588281	Down	5.78E-06	0.000114501	cytosolic class I small heat shock protein type 1 [Rhododendron simsii]	ko04141//Protein processing in endoplasmic reticulum	-	-	-
Unigene0070695	722	16	0	2.167597061	0.001	-11.08188088	Down	1.17E-05	0.000217461	Os04g0415000 [Oryza sativa Japonica Group]	-	-	-	-
Unigene0024021	835	17	0	1.991398677	0.001	-10.95956636	Down	5.78E-06	0.00011443	PREDICTED: hyoscyamine 6-dioxygenase-like [Setaria italica]	-	-	GO:0016491//oxidoreductase activity	-
Unigene0089962	838	17	0	1.984269565	0.001	-10.95439232	Down	5.78E-06	0.000114335	PREDICTED: GPI mannosyltransferase 1-like [Setaria italica]	ko00563//Glycosylphosphatidylinositol(GPI)-anchor biosynthesis	GO:0031224//intrinsic to membrane;GO:0043231//intracellular membrane-bounded organelle;GO:0031090//organelle membrane	GO:0000030//mannosyltransferase activity	GO:0030243//cellulose metabolic process;GO:0070085//glycosylation;GO:0007275//multicellular organismal development;GO:0042546//cell wall biogenesis;GO:0006497//protein lipidation
Unigene0041789	808	16	0	1.936887473	0.001	-10.91952442	Down	1.17E-05	0.000217503	PREDICTED: cytochrome c-type biogenesis protein CcmH-like [Brachypodium distachyon]	-	GO:0019866//organelle inner membrane;GO:0043231//intracellular membrane-bounded organelle;GO:0032991//macromolecular complex	GO:0003824//catalytic activity	GO:0043623//cellular protein complex assembly;GO:0007275//multicellular organismal development;GO:0006089//lactate metabolic process
Unigene0056765	937	18	0	1.879008231	0.001	-10.87575567	Down	2.84E-06	5.98E-05	PREDICTED: probable WRKY transcription factor 46 [Vitis vinifera]	-	-	-	-
Unigene0048976	1330	25	0	1.838586793	0.001	-10.84438157	Down	1.99E-08	5.83E-07	transferase, transferring glycosyl groups precursor [Zea mays]	-	-	-	-
Unigene0054016	904	16	0	1.731200307	0.001	-10.75755695	Down	1.17E-05	0.000217798	PREDICTED: microtubule-associated protein futsch-like [Setaria italica]	-	GO:0044464//cell part	-	-
Unigene0049349	796	14	0	1.720325934	0.001	-10.74846621	Down	4.84E-05	0.000773482	Auxin-induced protein-like protein [Medicago truncatula]	-	-	-	-
Unigene0143332	943	16	0	1.659602416	0.001	-10.69662195	Down	1.17E-05	0.000217924	CAAX amino terminal protease family protein isoform 1 [Theobroma cacao]	-	GO:0016020//membrane	GO:0016787//hydrolase activity	GO:0019538//protein metabolic process;GO:0006090//pyruvate metabolic process;GO:0019684//photosynthesis, light reaction
Unigene0132631	1800	30	0	1.630213623	0.001	-10.67084531	Down	5.77E-10	2.02E-08	PREDICTED: probable receptor-like protein kinase At5g39030-like [Brachypodium distachyon]	-	-	-	-
Unigene0142949	1335	22	0	1.611896616	0.001	-10.6545435	Down	1.67E-07	4.30E-06	Os05g0403600 [Oryza sativa Japonica Group]	-	-	-	-
Unigene0007144	913	14	0	1.499867955	0.001	-10.55061978	Down	4.84E-05	0.000774644	PREDICTED: universal stress protein A-like protein [Vitis vinifera]	-	-	-	GO:0006950//response to stress;GO:0006811//ion transport;GO:0042221//response to chemical stimulus
Unigene0017406	1052	16	0	1.487647413	0.001	-10.53881692	Down	1.17E-05	0.000217419	--	-	-	-	-
Unigene0099568	944	14	0	1.450613817	0.001	-10.50244778	Down	4.84E-05	0.000773611	PREDICTED: protein TRANSPARENT TESTA 12-like [Setaria italica]	-	-	-	-
Unigene0019434	1523	20	0	1.284475606	0.001	-10.32696378	Down	6.89E-07	1.61E-05	PREDICTED: aspartyl-tRNA synthetase [Vitis vinifera]	ko00970//Aminoacyl-tRNA biosynthesis	-	-	-
Unigene0056593	1490	19	0	1.247277537	0.001	-10.28456681	Down	1.40E-06	3.12E-05	Os05g0422600 [Oryza sativa Japonica Group]	-	-	-	-
Unigene0020480	1422	18	0	1.238136929	0.001	-10.27395516	Down	2.84E-06	5.98E-05	--	-	-	-	-
Unigene0040384	1765	21	0	1.163778564	0.001	-10.18460086	Down	3.39E-07	8.30E-06	Retrotransposon-like protein [Theobroma cacao]	-	-	-	-
Unigene0131122	1373	16	0	1.139843465	0.001	-10.15462	Down	1.17E-05	0.000217671	PREDICTED: MADS-box transcription factor 56-like [Setaria italica]	-	-	-	-
Unigene0041100	1259	14	0	1.087672314	0.001	-10.08702826	Down	4.84E-05	0.000773353	PREDICTED: fructokinase-2-like [Brachypodium distachyon]	ko00500//Starch and sucrose metabolism;ko00520//Amino sugar and nucleotide sugar metabolism;ko00051//Fructose and mannose metabolism	-	-	-
Unigene0082155	1565	16	0	1.000003245	0.001	-9.965788966	Down	1.17E-05	0.000217756	PREDICTED: protein canopy homolog 1 [Vitis vinifera]	-	-	-	GO:0033554//cellular response to stress;GO:0009814//defense response, incompatible interaction
Unigene0131230	1430	14	0	0.957608002	0.001	-9.903291398	Down	4.84E-05	0.000772195	PREDICTED: protein vip1-like isoform 1 [Brachypodium distachyon]	-	-	-	-
Unigene0132583	2426	20	0	0.806371124	0.001	-9.655300167	Down	6.89E-07	1.61E-05	Receptor-like serine/threonine-protein kinase ALE2 [Triticum urartu]	-	-	-	-
Unigene0086501	1928	14	0	0.710259047	0.001	-9.472201493	Down	4.84E-05	0.000773095	PREDICTED: pentatricopeptide repeat-containing protein At2g13600-like [Cicer arietinum]	-	-	-	-
Unigene0051352	2236	14	0	0.612423722	0.001	-9.258386357	Down	4.84E-05	0.000772966	PREDICTED: transcription factor bHLH84-like [Vitis vinifera]	-	-	-	-
Unigene0054489	2420	14	0	0.565859274	0.001	-9.144299497	Down	4.84E-05	0.000773224	PREDICTED: ABC transporter B family member 2-like [Setaria italica]	-	GO:0031224//intrinsic to membrane	GO:0032550;GO:0017111//nucleoside-triphosphatase activity;GO:0015562//efflux transmembrane transporter activity;GO:0015405	GO:0009734//auxin mediated signaling pathway;GO:0009926//auxin polar transport;GO:0009154
Unigene0067048	2830	14	0	0.483879662	0.001	-8.918504492	Down	4.84E-05	0.000774902	immature pollen 1 [Oryza sativa Japonica Group]	-	GO:0031461//cullin-RING ubiquitin ligase complex;GO:0043231//intracellular membrane-bounded organelle	GO:0036094	-
Unigene0032531	3282	15	0	0.447042127	0.001	-8.80426698	Down	2.38E-05	0.000413402	Os03g0267600 [Oryza sativa Japonica Group]	-	-	-	-
Unigene0068918	3180	14	0	0.430622466	0.001	-8.750279779	Down	4.84E-05	0.000773998	PREDICTED: UDP-sugar pyrophosphorylase-like [Brachypodium distachyon]	-	GO:0009536//plastid	GO:0016772//transferase activity, transferring phosphorus-containing groups	GO:0009247//glycolipid biosynthetic process;GO:0009267//cellular response to starvation
Unigene0076856	837	271	1	31.66938292	0.113332787	-8.12637966	Down	5.49E-82	9.16E-80	PR10 protein [Pinus monticola]	-	-	-	-
Unigene0009758	915	485	2	51.84613817	0.207343262	-7.966071556	Down	1.69E-145	3.15E-143	thaumatin-like protein [Nepenthes mirabilis]	-	-	-	-
Unigene0080138	692	284	2	40.14283256	0.274160527	-7.193977738	Down	4.20E-84	7.06E-82	--	-	-	-	-
Unigene0016339	1176	2840	22	236.214627	1.774583277	-7.056474215	Down	0	0	chitinase A [Ananas comosus]	-	-	-	-
Unigene0103964	1586	108	1	6.660645824	0.059810556	-6.799118121	Down	3.22E-32	3.63E-30	PREDICTED: phytosulfokine receptor 1-like [Setaria italica]	-	-	-	-
Unigene0045146	805	105	1	12.75819357	0.117837941	-6.758476136	Down	2.63E-31	2.90E-29	PREDICTED: leucine-rich repeat extensin-like protein 4-like [Fragaria vesca subsp. vesca]	-	-	-	-
Unigene0110381	1252	74	1	5.781268758	0.075766408	-6.253683984	Down	6.49E-22	5.76E-20	PREDICTED: probable aldo-keto reductase 1-like [Fragaria vesca subsp. vesca]	-	-	-	-
Unigene0086543	1224	787	11	62.89108437	0.852495888	-6.205018826	Down	7.37E-222	1.48E-219	PREDICTED: isoflavone-7-O-methyltransferase 9 [Vitis vinifera]	-	-	-	-
Unigene0045461	415	121	2	28.51891784	0.457154421	-5.963093856	Down	1.14E-34	1.35E-32	Peroxidase 2 [Theobroma cacao]	ko00680//Methane metabolism;ko00940//Phenylpropanoid biosynthesis;ko00360//Phenylalanine metabolism	-	-	-
Unigene0056921	462	53	1	11.22095091	0.205323685	-5.772151073	Down	1.37E-15	9.47E-14	PREDICTED: 3-ketoacyl-CoA synthase 19-like [Setaria italica]	-	-	GO:0016746//transferase activity, transferring acyl groups	GO:0006631//fatty acid metabolic process
Unigene0058140	658	51	1	7.581236605	0.144163438	-5.716655961	Down	5.45E-15	3.61E-13	PREDICTED: zinc transporter 2-like isoform X1 [Cicer arietinum]	-	GO:0031224//intrinsic to membrane	GO:0046872//metal ion binding;GO:0003824//catalytic activity;GO:0046915//transition metal ion transmembrane transporter activity	GO:0044763;GO:0000041//transition metal ion transport
Unigene0027990	431	150	3	34.04158377	0.660275237	-5.688086809	Down	5.41E-42	6.98E-40	PREDICTED: LOW QUALITY PROTEIN: extensin-3 [Solanum lycopersicum]	-	-	-	-
Unigene0045462	675	243	5	35.21261425	0.702663277	-5.647115027	Down	4.30E-67	6.81E-65	Peroxidase 2 [Theobroma cacao]	ko00680//Methane metabolism;ko00940//Phenylpropanoid biosynthesis;ko00360//Phenylalanine metabolism	-	-	-
Unigene0065122	1013	90	2	8.690181208	0.187284388	-5.536083715	Down	2.23E-25	2.19E-23	peroxidase [Asparagus officinalis]	ko00680//Methane metabolism;ko00940//Phenylpropanoid biosynthesis;ko00360//Phenylalanine metabolism	-	-	-
Unigene0061305	774	45	1	5.686791708	0.122557548	-5.536083715	Down	3.40E-13	1.82E-11	Pathogen-related protein [Theobroma cacao]	-	-	-	-
Unigene0067187	246	133	3	52.88253947	1.156823688	-5.514550554	Down	6.50E-37	7.89E-35	PREDICTED: protein YABBY 4-like [Setaria italica]	-	-	-	-
Unigene0114327	1043	43	1	4.032551435	0.090948746	-5.470495373	Down	1.34E-12	6.56E-11	Os08g0260400 [Oryza sativa Japonica Group]	-	-	-	-
Unigene0032644	1235	385	9	30.49225481	0.691284115	-5.463020253	Down	4.40E-104	7.75E-102	PREDICTED: cysteine-rich receptor-like protein kinase 10-like [Setaria italica]	-	-	-	-
Unigene0056939	527	38	1	7.052916623	0.179999132	-5.292158132	Down	4.14E-11	1.64E-09	Os05g0215000 [Oryza sativa Japonica Group]	-	GO:0043231//intracellular membrane-bounded organelle	-	-
Unigene0022773	652	38	1	5.700747025	0.145490096	-5.292158132	Down	4.14E-11	1.64E-09	WRKY DNA-binding protein [Citrus unshiu]	-	-	-	-
Unigene0138018	1218	254	7	20.39774681	0.545169784	-5.225560383	Down	9.31E-68	1.48E-65	RD22-like protein precursor [Vitis vinifera]	-	-	-	-
Unigene0045587	1827	138	4	7.388160261	0.207683727	-5.152755076	Down	3.82E-37	4.67E-35	vacuolar processing enzyme 1 [Triticum monococcum]	ko04142//Lysosome;ko04612//Antigen processing and presentation	GO:0043231//intracellular membrane-bounded organelle	GO:0004175//endopeptidase activity	GO:0019538//protein metabolic process
Unigene0110712	1168	66	2	5.527094132	0.162430723	-5.088624738	Down	3.00E-18	2.34E-16	GATA domain class transcription factor [Malus domestica]	-	-	GO:0003677//DNA binding	GO:0006351//transcription, DNA-dependent;GO:1901701;GO:0009791//post-embryonic development;GO:0071310//cellular response to organic substance;GO:0048367//shoot development;GO:0007165//signal transduction;GO:0009725//response to hormone stimulus
Unigene0069713	1548	31	1	1.95878381	0.061278774	-4.998426929	Down	4.90E-09	1.54E-07	polyphenol oxidase [Ananas comosus]	-	-	GO:0043169//cation binding;GO:0016682//oxidoreductase activity, acting on diphenols and related substances as donors, oxygen as acceptor	GO:0044710;GO:0009058//biosynthetic process
Unigene0138226	441	31	1	6.875730926	0.215101003	-4.998426929	Down	4.90E-09	1.54E-07	--	-	-	-	-
Unigene0077991	688	1333	44	189.5123337	6.066598643	-4.965260065	Down	0	0	pathogenesis-related protein [Lycoris radiata]	-	GO:0043231//intracellular membrane-bounded organelle	GO:0097367	GO:0006952//defense response
Unigene0082100	1143	30	1	2.567265548	0.082991726	-4.951121214	Down	9.65E-09	2.95E-07	UDP-N-acetylmuramoylalanine-D-glutamate ligase [Hyacinthus orientalis]	-	GO:0044424//intracellular part	GO:0032550;GO:0016881//acid-amino acid ligase activity	GO:0022604//regulation of cell morphogenesis;GO:0009396//folic acid-containing compound biosynthetic process
Unigene0041865	977	30	1	3.003464198	0.097092674	-4.951121214	Down	9.65E-09	2.95E-07	Os09g0536700 [Oryza sativa Japonica Group]	-	-	-	-
Unigene0132617	767	29	1	3.698268193	0.123676066	-4.902211614	Down	1.90E-08	5.58E-07	PREDICTED: cysteine-rich receptor-like protein kinase 10-like [Brachypodium distachyon]	-	-	-	-
Unigene0040777	388	29	1	7.310751814	0.244483357	-4.902211614	Down	1.90E-08	5.58E-07	--	-	-	-	-
Unigene0098788	425	28	1	6.444138556	0.223198923	-4.851585541	Down	3.74E-08	1.06E-06	Haloacid dehalogenase-like hydrolase superfamily protein isoform 3 [Theobroma cacao]	-	-	GO:0019203//carbohydrate phosphatase activity	GO:0005991//trehalose metabolic process
Unigene0041922	776	27	1	3.403281017	0.122241678	-4.799118121	Down	7.35E-08	2.00E-06	14-3-3-like protein [Gossypium raimondii]	ko04110//Cell cycle;ko04114//Oocyte meiosis;ko04722//Neurotrophin signaling pathway	-	GO:0005515//protein binding	-
Unigene0112782	519	27	1	5.088528071	0.182773685	-4.799118121	Down	7.35E-08	1.99E-06	Os01g0863800 [Oryza sativa Japonica Group]	-	GO:0043231//intracellular membrane-bounded organelle	-	-
Unigene0057299	285	27	1	9.266477435	0.3328405	-4.799118121	Down	7.35E-08	2.00E-06	PREDICTED: 3-ketoacyl-CoA synthase 11-like [Glycine max]	-	-	-	-
Unigene0046263	578	53	2	8.968995365	0.328233711	-4.772151073	Down	1.98E-14	1.25E-12	PREDICTED: uncharacterized abhydrolase domain-containing protein DDB_G0269086-like [Setaria italica]	-	-	-	-
Unigene0001269	982	52	2	5.179497458	0.193196624	-4.744670337	Down	3.88E-14	2.39E-12	Os01g0241000 [Oryza sativa Japonica Group]	-	-	-	-
Unigene0052296	339	26	1	7.501867999	0.279821659	-4.744670337	Down	1.44E-07	3.75E-06	Os10g0517500 [Oryza sativa Japonica Group]	ko00270//Cysteine and methionine metabolism;ko00450//Selenocompound metabolism	GO:0044444//cytoplasmic part	GO:0043168;GO:0016765//transferase activity, transferring alkyl or aryl (other than methyl) groups;GO:0016846//carbon-sulfur lyase activity	GO:0009414//response to water deprivation;GO:0009267//cellular response to starvation;GO:0009087//methionine catabolic process;GO:0051260//protein homooligomerization
Unigene0126427	852	52	2	5.969796365	0.222674982	-4.744670337	Down	3.88E-14	2.39E-12	PREDICTED: RNA-binding protein 38-like [Setaria italica]	-	-	-	-
Unigene0092895	1137	26	1	2.236704707	0.083429677	-4.744670337	Down	1.44E-07	3.75E-06	PREDICTED: cis-zeatin O-glucosyltransferase 1-like [Brachypodium distachyon]	ko00908//Zeatin biosynthesis	-	GO:0016757//transferase activity, transferring glycosyl groups	-
Unigene0002040	655	26	1	3.882646186	0.144823729	-4.744670337	Down	1.44E-07	3.75E-06	calmodulin-like protein [Elaeis guineensis]	ko04626//Plant-pathogen interaction	-	GO:0046872//metal ion binding	GO:0071704;GO:0051707//response to other organism;GO:0044237//cellular metabolic process;GO:0071310//cellular response to organic substance;GO:0044710;GO:0009719;GO:0031347//regulation of defense response;GO:0033554//cellular response to stress;GO:0045087//innate immune response;GO:0035556//intracellular signal transduction
Unigene0076464	531	25	1	4.605123228	0.178643206	-4.688086809	Down	2.83E-07	7.02E-06	--	-	-	-	-
Unigene0041923	484	25	1	5.052314947	0.19599079	-4.688086809	Down	2.83E-07	7.02E-06	--	-	-	-	-
Unigene0023119	213	25	1	11.48037763	0.445349964	-4.688086809	Down	2.83E-07	7.02E-06	PREDICTED: abscisic stress-ripening protein 2-like [Setaria italica]	-	-	-	GO:0050896//response to stimulus
Unigene0048405	1487	218	9	14.33974054	0.574133075	-4.642489942	Down	7.35E-55	1.07E-52	PREDICTED: transcription factor TCP13 [Vitis vinifera]	-	-	-	-
Unigene0044323	838	24	1	2.801321739	0.113197545	-4.629193119	Down	5.55E-07	1.32E-05	SLAC1 [Theobroma cacao]	-	GO:0031224//intrinsic to membrane	-	GO:0044763
Unigene0088371	321	24	1	7.313107841	0.295512593	-4.629193119	Down	5.55E-07	1.32E-05	--	-	-	-	-
Unigene0071309	677	23	1	3.323035154	0.140117493	-4.567792575	Down	1.08E-06	2.46E-05	--	-	-	-	-
Unigene0103580	432	91	4	20.60408884	0.878329097	-4.552025259	Down	2.24E-23	2.09E-21	--	-	-	-	-
Unigene0109016	550	22	1	3.912512695	0.172471895	-4.503662237	Down	2.12E-06	4.56E-05	Os10g0470700 [Oryza sativa Japonica Group]	-	-	-	GO:0015833//peptide transport
Unigene0032040	294	22	1	7.31932647	0.322651505	-4.503662237	Down	2.12E-06	4.56E-05	--	-	-	-	-
Unigene0031398	505	65	3	12.58976857	0.563522034	-4.481635931	Down	7.00E-17	5.12E-15	--	-	-	-	-
Unigene0107840	532	172	8	31.62369283	1.426459285	-4.470495373	Down	1.30E-42	1.69E-40	Os05g0354400 [Oryza sativa Japonica Group]	-	GO:0043231//intracellular membrane-bounded organelle	-	-
Unigene0080121	253	43	2	16.62431283	0.749877806	-4.470495373	Down	1.60E-11	6.64E-10	hypothetical protein EMIHUDRAFT_463684 [Emiliania huxleyi CCMP1516]	-	-	-	-
Unigene0061713	568	42	2	7.232637904	0.334012473	-4.436548042	Down	3.12E-11	1.25E-09	PREDICTED: myb-related protein Myb4-like [Setaria italica]	-	GO:0043231//intracellular membrane-bounded organelle	GO:0003676//nucleic acid binding	GO:0010160//formation of organ boundary;GO:0006351//transcription, DNA-dependent
Unigene0073029	1169	42	2	3.514232959	0.162291775	-4.436548042	Down	3.12E-11	1.25E-09	--	-	-	-	-
Unigene0023077	214	21	1	9.598454041	0.44326889	-4.436548042	Down	4.13E-06	8.42E-05	--	-	-	-	-
Unigene0018334	409	21	1	5.022173997	0.231930422	-4.436548042	Down	4.13E-06	8.42E-05	PREDICTED: UDP-glucuronate 4-epimerase 3-like, partial [Vitis vinifera]	-	-	GO:0048037//cofactor binding;GO:0016854//racemase and epimerase activity	GO:0044238//primary metabolic process
Unigene0068575	385	21	1	5.335244584	0.246388422	-4.436548042	Down	4.13E-06	8.43E-05	--	-	-	-	-
Unigene0067188	688	226	11	32.13037315	1.516649661	-4.404977963	Down	4.63E-55	6.78E-53	PREDICTED: axial regulator YABBY 1 [Vitis vinifera]	-	GO:0043231//intracellular membrane-bounded organelle	GO:0001071//nucleic acid binding transcription factor activity	GO:0009908//flower development;GO:0006351//transcription, DNA-dependent;GO:0001708//cell fate specification;GO:0009668;GO:0009886//post-embryonic morphogenesis;GO:0048507//meristem development;GO:0009943//adaxial/abaxial axis specification;GO:0009725//response to hormone stimulus;GO:0006325//chromatin organization
Unigene0058590	869	41	2	4.614874007	0.218318855	-4.401782623	Down	6.06E-11	2.36E-09	PREDICTED: protein ASPARTIC PROTEASE IN GUARD CELL 2-like [Setaria italica]	-	GO:0043231//intracellular membrane-bounded organelle	GO:0016787//hydrolase activity	-
Unigene0060633	373	20	1	5.244655087	0.254315127	-4.366158714	Down	8.04E-06	0.000155161	--	-	-	-	-
Unigene0114275	624	20	1	3.135026198	0.152018497	-4.366158714	Down	8.04E-06	0.000155099	Os03g0125900 [Oryza sativa Japonica Group]	-	-	-	-
Unigene0089291	531	20	1	3.684098583	0.178643206	-4.366158714	Down	8.04E-06	0.000155068	--	-	-	-	-
Unigene0005226	463	20	1	4.225175696	0.204880221	-4.366158714	Down	8.04E-06	0.00015513	--	-	-	-	-
Unigene0016711	643	180	9	27.38150409	1.327738541	-4.366158714	Down	6.87E-44	9.05E-42	ALMT2 [Aegilops tauschii]	-	-	-	-
Unigene0057028	567	79	4	13.62824087	0.669203121	-4.348011367	Down	6.47E-20	5.44E-18	--	-	-	-	-
Unigene0143848	1464	59	3	3.94190999	0.194384308	-4.341911167	Down	3.74E-15	2.52E-13	receptor kinase-like protein XA21-like protein [Aegilops tauschii]	-	-	GO:0005488//binding;GO:0004672//protein kinase activity	GO:0044237//cellular metabolic process
Unigene0060309	832	39	2	4.584975814	0.228027746	-4.329632838	Down	2.28E-10	8.37E-09	PREDICTED: 5'-3' exoribonuclease 2-like isoform X2 [Setaria italica]	-	-	-	-
Unigene0084283	1665	39	2	2.291111038	0.113945396	-4.329632838	Down	2.28E-10	8.37E-09	PREDICTED: protein HOTHEAD-like isoform X2 [Setaria italica]	-	-	-	-
Unigene0019866	2011	58	3	2.821055896	0.141511003	-4.317249113	Down	7.25E-15	4.75E-13	PREDICTED: secologanin synthase-like [Vitis vinifera]	-	-	-	-
Unigene0088229	847	77	4	8.892074307	0.447978949	-4.311017159	Down	2.42E-19	2.00E-17	PREDICTED: cytochrome P450 94A1-like [Glycine max]	-	GO:0043231//intracellular membrane-bounded organelle	GO:0046872//metal ion binding;GO:0016491//oxidoreductase activity	-
Unigene0067246	351	115	6	32.04693447	1.62153064	-4.304758169	Down	2.92E-28	3.06E-26	Os09g0455200 [Oryza sativa Japonica Group]	-	GO:0044424//intracellular part	GO:0003677//DNA binding	GO:0051301//cell division;GO:0006351//transcription, DNA-dependent;GO:0006950//response to stress
Unigene0074819	464	134	7	28.24766709	1.431070683	-4.302964887	Down	1.04E-32	1.18E-30	Disease resistance family protein / LRR family protein [Theobroma cacao]	-	-	-	-
Unigene0106804	1549	19	1	1.199769871	0.061239214	-4.292158132	Down	1.56E-05	0.000282437	O-fucosyltransferase family protein isoform 2 [Theobroma cacao]	-	GO:0043231//intracellular membrane-bounded organelle	GO:0003676//nucleic acid binding;GO:0001071//nucleic acid binding transcription factor activity;GO:0016740//transferase activity	GO:0006351//transcription, DNA-dependent
Unigene0069140	913	38	2	4.071070164	0.207797464	-4.292158132	Down	4.42E-10	1.57E-08	PREDICTED: uncharacterized LOC101203142 [Cucumis sativus]	-	-	-	-
Unigene0075594	758	285	15	36.77658701	1.877167726	-4.292158132	Down	6.34E-68	1.01E-65	PREDICTED: snakin-2-like [Cucumis sativus]	-	GO:0005618//cell wall	-	GO:0006568//tryptophan metabolic process;GO:0043479;GO:0005976//polysaccharide metabolic process;GO:0045229//external encapsulating structure organization;GO:0009826//unidimensional cell growth;GO:0048588//developmental cell growth;GO:0009683;GO:0009725//response to hormone stimulus
Unigene0093966	719	37	2	5.033482952	0.263865208	-4.253683984	Down	8.55E-10	2.95E-08	--	-	-	-	-
Unigene0112419	436	37	2	8.300628997	0.435135516	-4.253683984	Down	8.55E-10	2.95E-08	PREDICTED: lipase 1-like [Cicer arietinum]	-	-	GO:0003824//catalytic activity	-
Unigene0023851	669	37	2	5.409677493	0.283586076	-4.253683984	Down	8.55E-10	2.94E-08	subtilisin-like proteinase-like [Oryza sativa Japonica Group]	-	GO:0043231//intracellular membrane-bounded organelle	GO:0004175//endopeptidase activity;GO:0005515//protein binding;GO:0016628//oxidoreductase activity, acting on the CH-CH group of donors, NAD or NADP as acceptor	GO:0019538//protein metabolic process;GO:0044710;GO:0044092//negative regulation of molecular function
Unigene0015867	503	18	1	3.500259866	0.188587559	-4.21415562	Down	3.03E-05	0.000510116	PREDICTED: heparanase-like protein 2-like [Glycine max]	ko00531//Glycosaminoglycan degradation	GO:0043231//intracellular membrane-bounded organelle	GO:0016787//hydrolase activity	GO:0044238//primary metabolic process
Unigene0044855	315	18	1	5.58930385	0.301141405	-4.21415562	Down	3.03E-05	0.000510565	PREDICTED: UDP-glucose flavonoid 3-O-glucosyltransferase 7-like [Solanum lycopersicum]	-	-	GO:0016758//transferase activity, transferring hexosyl groups;GO:0008194//UDP-glycosyltransferase activity	-
Unigene0060334	798	54	3	6.618912454	0.356614821	-4.21415562	Down	1.01E-13	5.86E-12	Pollen Ole e 1 allergen and extensin family protein [Theobroma cacao]	-	-	-	-
Unigene0060129	543	36	2	6.484827671	0.34939058	-4.21415562	Down	1.65E-09	5.53E-08	Os02g0232900 [Oryza sativa Japonica Group]	-	GO:0031224//intrinsic to membrane	-	GO:0051234//establishment of localization
Unigene0111033	310	18	1	5.679453912	0.305998524	-4.21415562	Down	3.03E-05	0.000510475	PREDICTED: zinc finger protein NUTCRACKER-like [Vitis vinifera]	-	-	GO:0043169//cation binding;GO:0097159	-
Unigene0092892	366	36	2	9.620932856	0.518358155	-4.21415562	Down	1.65E-09	5.53E-08	UDP-glucose glucosyltransferase [Gardenia jasminoides]	ko00908//Zeatin biosynthesis	-	GO:0016758//transferase activity, transferring hexosyl groups	-
Unigene0067189	668	18	1	2.63567472	0.142005303	-4.21415562	Down	3.03E-05	0.000510385	PREDICTED: axial regulator YABBY 1 [Vitis vinifera]	-	GO:0043231//intracellular membrane-bounded organelle	GO:0001071//nucleic acid binding transcription factor activity	GO:0009908//flower development;GO:0006351//transcription, DNA-dependent;GO:0001708//cell fate specification;GO:0009668;GO:0009886//post-embryonic morphogenesis;GO:0048507//meristem development;GO:0009943//adaxial/abaxial axis specification;GO:0009725//response to hormone stimulus;GO:0006325//chromatin organization
Unigene0023812	966	18	1	1.822599081	0.098198284	-4.21415562	Down	3.03E-05	0.000510206	--	-	-	-	-
Unigene0001496	533	18	1	3.303247116	0.177972875	-4.21415562	Down	3.03E-05	0.000510295	GSDL-motif lipase [Agave americana]	-	-	GO:0016787//hydrolase activity	GO:0044238//primary metabolic process
Unigene0047315	455	88	5	18.9176438	1.042412554	-4.181734143	Down	1.60E-21	1.41E-19	Os06g0133500 [Oryza sativa Japonica Group]	-	-	-	-
Unigene0020444	367	35	2	9.328197842	0.516945735	-4.173513636	Down	3.19E-09	1.03E-07	--	-	-	-	-
Unigene0014217	508	17	1	3.273263573	0.186731383	-4.13169346	Down	5.86E-05	0.000916915	--	-	-	-	-
Unigene0111453	446	17	1	3.728291245	0.212689557	-4.13169346	Down	5.86E-05	0.000916765	Os03g0738700 [Oryza sativa Japonica Group]	-	-	-	-
Unigene0053530	1337	17	1	1.243693265	0.070949546	-4.13169346	Down	5.86E-05	0.000916167	PREDICTED: bystin-like [Vitis vinifera]	-	-	-	-
Unigene0063090	264	17	1	6.298552634	0.359316449	-4.13169346	Down	5.86E-05	0.000917065	--	-	-	-	-
Unigene0089566	376	17	1	4.422388019	0.252286017	-4.13169346	Down	5.86E-05	0.000916615	Cysteine-rich receptor-like protein kinase 25 [Triticum urartu]	-	-	GO:0004672//protein kinase activity	-
Unigene0041992	967	17	1	1.719563491	0.098096735	-4.13169346	Down	5.86E-05	0.000916466	PREDICTED: SWI/SNF complex subunit SWI3C-like isoform X2 [Setaria italica]	-	GO:0043231//intracellular membrane-bounded organelle	GO:0005488//binding	GO:0044763;GO:0010468//regulation of gene expression
Unigene0032737	572	17	1	2.907024293	0.165838361	-4.13169346	Down	5.86E-05	0.000917215	Late embryogenesis abundant hydroxyproline-rich glycoprotein family [Theobroma cacao]	-	-	-	-
Unigene0067952	1383	17	1	1.20232675	0.068589691	-4.13169346	Down	5.86E-05	0.000916316	PREDICTED: protein FEZ-like [Vitis vinifera]	-	-	-	-
Unigene0097928	313	34	2	10.62503447	0.606131261	-4.13169346	Down	6.14E-09	1.91E-07	--	-	-	-	-
Unigene0092218	2474	232	14	9.172422648	0.536796117	-4.094856692	Down	7.87E-54	1.14E-51	PREDICTED: S-type anion channel SLAH3-like [Vitis vinifera]	-	GO:0043231//intracellular membrane-bounded organelle;GO:0016020//membrane	-	GO:0044763;GO:0044710;GO:1901564;GO:0044765;GO:0044237//cellular metabolic process
Unigene0048956	685	182	11	25.98822301	1.523291922	-4.09259364	Down	1.63E-42	2.11E-40	PREDICTED: probable glutathione S-transferase GSTU6-like [Setaria italica]	-	GO:0044424//intracellular part	GO:0016765//transferase activity, transferring alkyl or aryl (other than methyl) groups;GO:0016829//lyase activity	-
Unigene0100131	353	33	2	9.143974429	0.537447832	-4.088624738	Down	1.18E-08	3.57E-07	early salt-stress induced 2-2 [Triticum aestivum]	-	-	-	-
Unigene0130994	935	82	5	8.57823639	0.50727028	-4.079854528	Down	8.04E-20	6.75E-18	PREDICTED: histone H3-like centromeric protein CSE4-like [Setaria italica]	ko05322//Systemic lupus erythematosus	-	-	-
Unigene0060310	672	262	16	38.13535439	2.258560534	-4.07765362	Down	2.00E-60	3.02E-58	PREDICTED: 5'-3' exoribonuclease 2-like isoform X2 [Setaria italica]	-	-	-	-
Unigene0056386	1298	49	3	3.692471534	0.219243935	-4.073977962	Down	2.66E-12	1.23E-10	Os03g0769000 [Oryza sativa Japonica Group]	-	-	-	-
Unigene0103963	486	81	5	16.30213623	0.975921218	-4.062152527	Down	1.54E-19	1.28E-17	Cf2/Cf5 disease resistance protein homolog [Hordeum vulgare subsp. vulgare]	-	GO:0043231//intracellular membrane-bounded organelle	-	-
Unigene0042247	350	32	2	8.94288616	0.542054528	-4.044230619	Down	2.27E-08	6.59E-07	Cytokinin-O-glucosyltransferase 1 [Aegilops tauschii]	-	-	GO:0008194//UDP-glycosyltransferase activity	-
Unigene0073941	888	48	3	5.287179317	0.320471427	-4.044230619	Down	5.11E-12	2.25E-10	Os04g0545700 [Oryza sativa Japonica Group]	-	-	-	-
Unigene0093022	351	63	4	17.55614671	1.081020426	-4.021510542	Down	2.32E-15	1.59E-13	--	-	-	-	-
Unigene0101356	348	110	7	30.91784457	1.908094244	-4.01823541	Down	6.76E-26	6.69E-24	--	-	-	-	-
Unigene0060174	974	47	3	4.719920345	0.292175182	-4.01385697	Down	9.79E-12	4.16E-10	Os10g0532200 [Oryza sativa Japonica Group]	-	-	-	-
Unigene0060065	460	30	2	6.379096785	0.412432793	-3.951121214	Down	8.34E-08	2.25E-06	--	-	-	-	-
Unigene0087379	710	30	2	4.132935945	0.267209979	-3.951121214	Down	8.34E-08	2.25E-06	Os03g0805400 [Oryza sativa Japonica Group]	-	GO:0031090//organelle membrane	GO:0016791//phosphatase activity	GO:0006643//membrane lipid metabolic process;GO:0009725//response to hormone stimulus;GO:0010118//stomatal movement
Unigene0074311	517	162	11	30.6492774	2.018288137	-3.924649003	Down	6.84E-37	8.29E-35	phi-1-like phosphate-induced protein [Zea mays]	-	GO:0043231//intracellular membrane-bounded organelle	-	-
Unigene0058396	1098	44	3	3.919639312	0.259179078	-3.918699737	Down	6.84E-11	2.65E-09	cytosolic class I small heat shock protein type 1 [Rhododendron simsii]	ko04141//Protein processing in endoplasmic reticulum	-	-	-
Unigene0015393	1080	262	18	23.72866496	1.580992374	-3.907728619	Down	1.33E-58	2.00E-56	polyubiquitin-like protein [Zea mays]	-	-	-	-
Unigene0114515	391	29	2	7.254659089	0.485215051	-3.902211614	Down	1.59E-07	4.12E-06	PREDICTED: auxin-induced protein 6B-like [Setaria italica]	ko04075//Plant hormone signal transduction	-	-	-
Unigene0084607	642	58	4	8.836671974	0.591025186	-3.902211614	Down	5.89E-14	3.55E-12	OSJNBa0060P14.7 [Oryza sativa Japonica Group]	-	-	-	-
Unigene0008015	538	58	4	10.54487622	0.705275408	-3.902211614	Down	5.89E-14	3.55E-12	Os02g0814200 [Oryza sativa Japonica Group]	-	GO:0031224//intrinsic to membrane	GO:0046914//transition metal ion binding;GO:0003824//catalytic activity	GO:0006631//fatty acid metabolic process
Unigene0045241	759	72	5	9.278686233	0.624898171	-3.892227525	Down	5.22E-17	3.84E-15	Disease resistance response protein [Medicago truncatula]	-	-	-	-
Unigene0089262	688	154	11	21.89414807	1.516649661	-3.851585541	Down	1.17E-34	1.37E-32	PREDICTED: proline-rich protein 4-like [Setaria italica]	-	-	-	-
Unigene0046803	891	70	5	7.68450866	0.532320665	-3.851585541	Down	1.89E-16	1.36E-14	Os11g0683600 [Oryza sativa Japonica Group]	-	-	-	-
Unigene0063024	893	42	3	4.600378869	0.318677074	-3.851585541	Down	2.48E-10	9.07E-09	Glutamyl-tRNA(Gln) amidotransferase subunit A [Triticum urartu]	-	-	-	-
Unigene0094285	884	28	2	3.098143537	0.214614349	-3.851585541	Down	3.04E-07	7.50E-06	Os01g0643600 [Oryza sativa Japonica Group]	-	GO:0043231//intracellular membrane-bounded organelle	GO:0003677//DNA binding;GO:0001071//nucleic acid binding transcription factor activity	GO:0006351//transcription, DNA-dependent
Unigene0060884	520	56	4	10.53368802	0.729688788	-3.851585541	Down	2.13E-13	1.18E-11	--	-	-	-	-
Unigene0103626	480	28	2	5.70574768	0.395248093	-3.851585541	Down	3.04E-07	7.50E-06	MLO-like protein 8 [Aegilops tauschii]	-	-	-	-
Unigene0022900	1111	82	6	7.219307853	0.512292758	-3.816820123	Down	6.13E-19	4.95E-17	Os08g0474100 [Oryza sativa Japonica Group]	-	-	-	-
Unigene0056977	531	41	3	7.552402095	0.535929618	-3.816820123	Down	4.72E-10	1.67E-08	Os08g0562500 [Oryza sativa Japonica Group]	-	-	-	-
Unigene0054491	536	27	2	4.927138189	0.353953517	-3.799118121	Down	5.79E-07	1.37E-05	--	-	-	-	-
Unigene0037715	693	27	2	3.810888989	0.273764913	-3.799118121	Down	5.79E-07	1.37E-05	PREDICTED: leucine-rich repeat receptor-like serine/threonine-protein kinase BAM1-like [Setaria italica]	-	-	-	-
Unigene0131896	381	27	2	6.931616979	0.497950354	-3.799118121	Down	5.79E-07	1.37E-05	--	-	-	-	-
Unigene0022267	931	80	6	8.404968195	0.611339693	-3.781196213	Down	2.20E-18	1.73E-16	asparagine synthase-related protein [Elaeis guineensis]	-	GO:0005911//cell-cell junction;GO:0043231//intracellular membrane-bounded organelle;GO:0044444//cytoplasmic part;GO:0016020//membrane	GO:0005488//binding	GO:0042743//hydrogen peroxide metabolic process;GO:0009627//systemic acquired resistance
Unigene0077876	376	53	4	13.787445	1.009144068	-3.772151073	Down	1.46E-12	7.06E-11	--	-	-	-	-
Unigene0046192	559	235	18	41.1198785	3.054511205	-3.750822564	Down	4.18E-51	5.88E-49	chitinase 134 [Vincetoxicum mongolicum]	-	-	GO:0004553//hydrolase activity, hydrolyzing O-glycosyl compounds;GO:0097367	GO:0044036;GO:0044238//primary metabolic process;GO:0006026
Unigene0040300	581	26	2	4.377165666	0.326538872	-3.744670337	Down	1.10E-06	2.50E-05	Os05g0215066 [Oryza sativa Japonica Group]	-	GO:0043231//intracellular membrane-bounded organelle	-	GO:0009628//response to abiotic stimulus;GO:0006950//response to stress
Unigene0088215	542	26	2	4.692127771	0.350035212	-3.744670337	Down	1.10E-06	2.49E-05	PREDICTED: probable indole-3-acetic acid-amido synthetase GH3.1-like [Glycine max]	ko04075//Plant hormone signal transduction	GO:0044424//intracellular part	-	GO:0009725//response to hormone stimulus;GO:0014070//response to organic cyclic compound
Unigene0007939	603	26	2	4.217468079	0.314625348	-3.744670337	Down	1.10E-06	2.50E-05	--	-	-	-	-
Unigene0015390	1344	26	2	1.892212241	0.141160033	-3.744670337	Down	1.10E-06	2.50E-05	PREDICTED: cell cycle checkpoint protein RAD17-like [Vitis vinifera]	-	-	-	-
Unigene0068362	1000	26	2	2.543133252	0.189719085	-3.744670337	Down	1.10E-06	2.50E-05	dnaJ domain containing protein [Zea mays]	-	GO:0043231//intracellular membrane-bounded organelle	-	-
Unigene0041920	835	26	2	3.045668565	0.227208485	-3.744670337	Down	1.10E-06	2.50E-05	14-3-3-like protein [Gossypium raimondii]	ko04110//Cell cycle;ko04114//Oocyte meiosis;ko04722//Neurotrophin signaling pathway	-	GO:0005515//protein binding	-
Unigene0122897	1117	885	69	77.49717401	5.859721063	-3.725239807	Down	4.54E-187	9.00E-185	Os10g0528300 [Oryza sativa Japonica Group]	ko00480//Glutathione metabolism;ko00980//Metabolism of xenobiotics by cytochrome P450;ko00982//Drug metabolism - cytochrome P450	-	-	-
Unigene0083732	514	38	3	7.231297782	0.553654917	-3.707195631	Down	3.22E-09	1.04E-07	PREDICTED: wiskott-Aldrich syndrome protein family member 1-like [Setaria italica]	-	-	-	-
Unigene0028478	705	76	6	10.54436045	0.807315255	-3.707195631	Down	2.81E-17	2.11E-15	PREDICTED: patatin-13-like [Setaria italica]	-	-	-	-
Unigene0091283	604	201	16	32.55029187	2.512835561	-3.69528231	Down	2.05E-43	2.68E-41	Os01g0589200 [Oryza sativa Japonica Group]	-	-	-	-
Unigene0017453	679	50	4	7.202711147	0.558819101	-3.688086809	Down	9.87E-12	4.18E-10	--	-	-	-	-
Unigene0111694	453	25	2	5.398058354	0.418805927	-3.688086809	Down	2.09E-06	4.50E-05	H0303A11-B0406H05.3 [Oryza sativa Indica Group]	-	-	GO:0016706//oxidoreductase activity, acting on paired donors, with incorporation or reduction of molecular oxygen, 2-oxoglutarate as one donor, and incorporation of one atom each of oxygen into both donors	GO:0044710
Unigene0076830	419	25	2	5.836086955	0.452790179	-3.688086809	Down	2.09E-06	4.50E-05	Os12g0182300 [Oryza sativa Japonica Group]	-	-	-	-
Unigene0143967	294	49	4	16.30213623	1.290606019	-3.658940463	Down	1.86E-11	7.65E-10	hypothetical protein ARALYDRAFT_900523 [Arabidopsis lyrata subsp. lyrata]	-	-	-	-
Unigene0047821	1189	98	8	8.061947942	0.638247552	-3.658940463	Down	1.07E-21	9.43E-20	HD domain class transcription factor isoform 2 [Theobroma cacao]	-	-	-	-
Unigene0108803	2064	1401	115	66.39329319	5.285294273	-3.650981808	Down	2.82E-290	5.78E-288	PREDICTED: cytochrome P450 78A11-like [Setaria italica]	-	GO:0031224//intrinsic to membrane	GO:0046906//tetrapyrrole binding;GO:0046914//transition metal ion binding;GO:0016705//oxidoreductase activity, acting on paired donors, with incorporation or reduction of molecular oxygen;GO:0004497//monooxygenase activity	GO:0044710;GO:0048440//carpel development;GO:0040007//growth;GO:0003156//regulation of organ formation;GO:0010073//meristem maintenance;GO:0048522
Unigene0020021	547	84	7	15.02061546	1.213924675	-3.629193119	Down	1.15E-18	9.11E-17	--	-	-	-	-
Unigene0028429	863	24	2	2.720171051	0.219836715	-3.629193119	Down	3.95E-06	8.09E-05	TNP2 [Antirrhinum majus]	-	-	-	-
Unigene0108941	400	24	2	5.868769042	0.474297712	-3.629193119	Down	3.95E-06	8.09E-05	PREDICTED: proline-rich receptor-like protein kinase PERK1-like [Glycine max]	-	-	-	-
Unigene0094379	246	24	2	9.54271389	0.771215792	-3.629193119	Down	3.95E-06	8.09E-05	growth-regulating factor 3 [Oryza sativa Indica Group]	-	GO:0043231//intracellular membrane-bounded organelle	GO:0032550;GO:0016817//hydrolase activity, acting on acid anhydrides	GO:0006351//transcription, DNA-dependent
Unigene0090090	458	36	3	7.688343724	0.621350715	-3.629193119	Down	1.15E-08	3.47E-07	Calcium-binding EF-hand family protein [Theobroma cacao]	-	-	-	-
Unigene0057300	754	60	5	7.783513319	0.629042059	-3.629193119	Down	1.10E-13	6.38E-12	PREDICTED: 3-ketoacyl-CoA synthase 11 [Vitis vinifera]	-	-	-	-
Unigene0104994	1882	24	2	1.247347299	0.100807165	-3.629193119	Down	3.95E-06	8.08E-05	Os02g0733300 [Oryza sativa Japonica Group]	-	GO:0043231//intracellular membrane-bounded organelle	GO:0004553//hydrolase activity, hydrolyzing O-glycosyl compounds	GO:0030243//cellulose metabolic process
Unigene0037799	407	24	2	5.767831983	0.466140258	-3.629193119	Down	3.95E-06	8.09E-05	--	-	-	-	-
Unigene0110651	540	24	2	4.347236328	0.351331639	-3.629193119	Down	3.95E-06	8.09E-05	PREDICTED: transcription factor RF2b [Glycine max]	-	-	GO:0003677//DNA binding;GO:0001071//nucleic acid binding transcription factor activity	GO:0006351//transcription, DNA-dependent
Unigene0137849	861	107	9	12.15559984	0.991563161	-3.615772604	Down	2.33E-23	2.18E-21	PREDICTED: actin cytoskeleton-regulatory complex protein pan1-like [Setaria italica]	-	-	-	-
Unigene0084554	1621	557	47	33.60995637	2.750400058	-3.611175284	Down	2.07E-115	3.71E-113	PREDICTED: 3-ketoacyl-CoA synthase 4-like [Setaria italica]	-	-	-	-
Unigene0057138	739	224	19	29.64826941	2.438878628	-3.603658027	Down	2.92E-47	3.98E-45	Os03g0574600 [Oryza sativa Japonica Group]	-	-	-	-
Unigene0045950	615	493	42	78.40929913	6.478212653	-3.597357032	Down	5.14E-102	8.97E-100	PREDICTED: pathogenesis-related protein 1-like [Setaria italica]	-	-	-	GO:0006950//response to stress
Unigene0044682	771	35	3	4.440270568	0.369103278	-3.588551135	Down	2.16E-08	6.29E-07	wall-associated kinase 4-like [Oryza sativa Japonica Group]	-	GO:0043231//intracellular membrane-bounded organelle	GO:0004672//protein kinase activity;GO:0032550	GO:0006796//phosphate-containing compound metabolic process;GO:0006464//protein modification process
Unigene0068964	394	325	28	80.68316154	6.741287279	-3.581171605	Down	1.53E-67	2.42E-65	PREDICTED: probable aldo-keto reductase 2-like [Setaria italica]	-	-	-	-
Unigene0018031	1435	46	4	3.135463135	0.264416843	-3.567792575	Down	1.24E-10	4.69E-09	PREDICTED: receptor like protein kinase S.2-like [Setaria italica]	-	-	-	-
Unigene0090469	618	46	4	7.280565694	0.613977621	-3.567792575	Down	1.24E-10	4.68E-09	transferase [Zea mays]	-	-	-	-
Unigene0022361	349	23	2	6.446116904	0.543607693	-3.567792575	Down	7.45E-06	0.00014444	PREDICTED: CASP-like protein Os04g0281900-like [Brachypodium distachyon]	-	GO:0031224//intrinsic to membrane	-	-
Unigene0117031	1291	647	57	49.02005642	4.18822147	-3.548962507	Down	7.44E-132	1.37E-129	PREDICTED: transcription factor PCF5-like [Brachypodium distachyon]	-	-	-	-
Unigene0046191	456	124	11	26.59822227	2.288278436	-3.538995311	Down	2.09E-26	2.10E-24	basic endochitinase-like protein [Picea sitchensis]	-	-	GO:0004553//hydrolase activity, hydrolyzing O-glycosyl compounds;GO:0097367	GO:0044036;GO:0044238//primary metabolic process;GO:0006026
Unigene0093491	1011	179	16	17.31799635	1.501239049	-3.528046396	Down	2.08E-37	2.55E-35	Os03g0216900 [Oryza sativa Japonica Group]	-	GO:0043231//intracellular membrane-bounded organelle	-	-
Unigene0125992	1178	244	22	20.26004027	1.771570402	-3.515536338	Down	2.59E-50	3.61E-48	PREDICTED: peroxidase 1-like [Brachypodium distachyon]	-	-	-	-
Unigene0042200	922	22	2	2.333928397	0.205769073	-3.503662237	Down	1.40E-05	0.000256131	--	-	-	-	-
Unigene0110330	527	33	3	6.124901278	0.539997395	-3.503662237	Down	7.61E-08	2.06E-06	PREDICTED: transcription factor VIP1-like isoform X2 [Setaria italica]	-	GO:0043231//intracellular membrane-bounded organelle	GO:0003677//DNA binding	GO:0048229//gametophyte development;GO:0042221//response to chemical stimulus;GO:0006351//transcription, DNA-dependent;GO:0006984//ER-nucleus signaling pathway
Unigene0008039	783	22	2	2.748252851	0.242297682	-3.503662237	Down	1.40E-05	0.00025618	PREDICTED: protein ECERIFERUM 1-like [Setaria italica]	-	GO:0031224//intrinsic to membrane	GO:0016830//carbon-carbon lyase activity;GO:0046914//transition metal ion binding	GO:0006952//defense response;GO:0006631//fatty acid metabolic process;GO:0009058//biosynthetic process;GO:0043446;GO:0007275//multicellular organismal development
Unigene0103212	484	33	3	6.66905573	0.58797237	-3.503662237	Down	7.61E-08	2.06E-06	PREDICTED: ethylene-responsive transcription factor 1B-like [Cucumis sativus]	ko04075//Plant hormone signal transduction	GO:0043231//intracellular membrane-bounded organelle	GO:0003676//nucleic acid binding;GO:0001071//nucleic acid binding transcription factor activity	GO:0006351//transcription, DNA-dependent
Unigene0031329	1304	22	2	1.650216244	0.145490096	-3.503662237	Down	1.40E-05	0.000256229	hypothetical protein VITISV_007701 [Vitis vinifera]	-	-	-	-
Unigene0091282	553	469	43	82.95517423	7.376058453	-3.491409977	Down	1.03E-94	1.77E-92	S-adenosyl-L-methionine-dependent methyltransferases superfamily protein [Theobroma cacao]	-	-	-	-
Unigene0043987	363	803	75	216.3738081	19.59907901	-3.464668106	Down	6.79E-160	1.30E-157	Os07g0592000 [Oryza sativa Japonica Group]	-	-	-	-
Unigene0107978	211	32	3	14.83417135	1.348713873	-3.459268118	Down	1.42E-07	3.71E-06	--	-	-	-	-
Unigene0043986	359	1056	99	287.716811	26.15903816	-3.459268118	Down	2.00E-209	4.00E-207	snakin-1 [Solanum bulbocastanum]	-	GO:0043231//intracellular membrane-bounded organelle	-	GO:0009725//response to hormone stimulus;GO:0044699
Unigene0038960	806	32	3	3.88338729	0.35307522	-3.459268118	Down	1.42E-07	3.71E-06	PREDICTED: F-box protein SKIP23-like [Vitis vinifera]	-	-	-	-
Unigene0077230	623	32	3	5.024093348	0.456787524	-3.459268118	Down	1.42E-07	3.71E-06	LOC100283021 precursor [Zea mays]	-	GO:0043231//intracellular membrane-bounded organelle	-	-
Unigene0031509	482	127	12	25.77225686	2.361648359	-3.447952805	Down	1.91E-26	1.92E-24	--	-	-	-	-
Unigene0040539	1676	190	18	11.08856522	1.018777902	-3.444161226	Down	7.83E-39	9.72E-37	PREDICTED: omega-hydroxypalmitate O-feruloyl transferase-like [Vitis vinifera]	-	-	-	-
Unigene0044665	1100	21	2	1.867335604	0.172471895	-3.436548042	Down	2.63E-05	0.000450065	PREDICTED: peptidyl-prolyl cis-trans isomerase CYP19-4-like [Setaria italica]	-	GO:0043231//intracellular membrane-bounded organelle	GO:0016853//isomerase activity	GO:0044267//cellular protein metabolic process
Unigene0038694	551	21	2	3.727893221	0.344317758	-3.436548042	Down	2.63E-05	0.000450709	Os09g0536700 [Oryza sativa Japonica Group]	-	GO:0043231//intracellular membrane-bounded organelle	-	GO:0019758;GO:0048511//rhythmic process
Unigene0058464	1382	21	2	1.486301856	0.137278643	-3.436548042	Down	2.63E-05	0.000450387	PREDICTED: cytochrome P450 86B1 [Vitis vinifera]	-	-	-	-
Unigene0057112	684	21	2	3.003025095	0.277367083	-3.436548042	Down	2.63E-05	0.000450467	Peptidyl-prolyl isomerase FKBP12 [Aegilops tauschii]	-	-	-	-
Unigene0032172	431	21	2	4.765821728	0.440183492	-3.436548042	Down	2.63E-05	0.000450306	PREDICTED: 8-hydroxyquercetin 8-O-methyltransferase [Vitis vinifera]	-	-	GO:0005515//protein binding;GO:0008168//methyltransferase activity	GO:0008152//metabolic process
Unigene0130819	2117	21	2	0.970273578	0.089616951	-3.436548042	Down	2.63E-05	0.000450145	PREDICTED: delta-aminolevulinic acid dehydratase, chloroplastic-like isoform X2 [Setaria italica]	ko00860//Porphyrin and chlorophyll metabolism	-	-	-
Unigene0037955	339	21	2	6.059201076	0.559643318	-3.436548042	Down	2.63E-05	0.000450871	--	-	-	-	-
Unigene0088931	309	21	2	6.647473025	0.613977621	-3.436548042	Down	2.63E-05	0.00045079	--	-	-	-	-
Unigene0031028	1130	21	2	1.817760323	0.167892995	-3.436548042	Down	2.63E-05	0.000450548	PREDICTED: probable carboxylesterase 18-like [Setaria italica]	-	-	-	-
Unigene0057114	721	21	2	2.848917011	0.263133266	-3.436548042	Down	2.63E-05	0.000450629	peptidyl-prolyl isomerase FKBP12-like [Vitis vinifera]	-	-	-	-
Unigene0023753	1982	21	2	1.036361839	0.095721032	-3.436548042	Down	2.63E-05	0.000450226	PREDICTED: uroporphyrinogen decarboxylase, chloroplastic-like [Vitis vinifera]	ko00860//Porphyrin and chlorophyll metabolism	-	-	-
Unigene0093651	471	73	7	15.15994834	1.409802117	-3.426700256	Down	1.12E-15	7.79E-14	Growth-regulating factor 1 [Theobroma cacao]	-	GO:0043231//intracellular membrane-bounded organelle	GO:0032550;GO:0016817//hydrolase activity, acting on acid anhydrides	GO:0006351//transcription, DNA-dependent
Unigene0093965	1106	104	10	9.197588614	0.857681215	-3.422742242	Down	9.08E-22	8.05E-20	--	-	-	-	-
Unigene0062305	625	31	3	4.851515742	0.455325804	-3.413464428	Down	2.66E-07	6.63E-06	PREDICTED: ethylene-overproduction protein 1-like [Brachypodium distachyon]	-	-	-	GO:0044699;GO:0009987//cellular process
Unigene0100133	673	31	3	4.505493817	0.422850858	-3.413464428	Down	2.66E-07	6.63E-06	homeodomain protein JUBEL1 [Zea mays]	-	-	-	-
Unigene0102352	883	41	4	4.541704997	0.429714801	-3.401782623	Down	2.82E-09	9.18E-08	PREDICTED: GDSL esterase/lipase At5g03820-like [Vitis vinifera]	-	-	-	-
Unigene0016708	221	51	5	22.57218862	2.146143494	-3.394727866	Down	3.08E-11	1.23E-09	PREDICTED: aluminum-activated malate transporter 8-like [Fragaria vesca subsp. vesca]	-	-	-	-
Unigene0004009	460	111	11	23.6026581	2.268380362	-3.379214866	Down	6.70E-23	6.15E-21	Os03g0126900 [Oryza sativa Japonica Group]	-	-	-	-
Unigene0062138	791	111	11	13.72594529	1.31915925	-3.379214866	Down	6.70E-23	6.14E-21	Os01g0826400 [Oryza sativa Japonica Group]	ko04626//Plant-pathogen interaction	-	GO:0003677//DNA binding	-
Unigene0020614	890	20	2	2.19804084	0.213167511	-3.366158714	Down	4.91E-05	0.000780595	Villin 4 isoform 2 [Theobroma cacao]	-	-	GO:0008092//cytoskeletal protein binding	GO:0006996//organelle organization
Unigene0135874	1801	20	2	1.086205634	0.105340969	-3.366158714	Down	4.91E-05	0.000781502	PREDICTED: probable receptor-like protein kinase At5g39030-like [Brachypodium distachyon]	-	-	-	-
Unigene0042003	815	20	2	2.400314537	0.232784153	-3.366158714	Down	4.91E-05	0.000781632	thioredoxin-related [Zea mays]	-	-	-	-
Unigene0006289	664	20	2	2.946169198	0.285721513	-3.366158714	Down	4.91E-05	0.000781243	PREDICTED: 3-oxoacyl-[acyl-carrier-protein] reductase FabG-like [Glycine max]	-	-	GO:0004312//fatty acid synthase activity	GO:0044710
Unigene0022952	572	20	2	3.420028579	0.331676722	-3.366158714	Down	4.91E-05	0.000780724	small molecular heat shock protein 19 [Nelumbo nucifera]	ko04141//Protein processing in endoplasmic reticulum	-	-	-
Unigene0111391	830	30	3	3.535403038	0.342865816	-3.366158714	Down	4.95E-07	1.18E-05	--	-	-	-	-
Unigene0047970	1034	40	4	3.783861407	0.366961479	-3.366158714	Down	5.25E-09	1.65E-07	HGWP repeat containing protein-like [Oryza sativa Japonica Group]	-	-	-	-
Unigene0114477	516	30	3	5.686791708	0.551508968	-3.366158714	Down	4.95E-07	1.18E-05	mannose-binding lectin [Pandanus amaryllifolius]	-	-	-	-
Unigene0064539	799	20	2	2.44838091	0.237445663	-3.366158714	Down	4.91E-05	0.000780854	--	-	-	-	-
Unigene0074172	242	30	3	12.12555587	1.175944741	-3.366158714	Down	4.95E-07	1.18E-05	formin 2B [Physcomitrella patens]	-	GO:0005856//cytoskeleton	GO:0005488//binding	GO:0044763
Unigene0013381	1002	20	2	1.952351644	0.189340404	-3.366158714	Down	4.91E-05	0.000781372	PREDICTED: cysteine-rich receptor-like protein kinase 11-like [Cucumis sativus]	-	GO:0043231//intracellular membrane-bounded organelle	GO:0016772//transferase activity, transferring phosphorus-containing groups	-
Unigene0070288	1004	20	2	1.948462497	0.188963232	-3.366158714	Down	4.91E-05	0.000781113	PREDICTED: receptor-interacting serine/threonine-protein kinase 4-like isoform X2 [Setaria italica]	-	-	-	-
Unigene0058367	1701	20	2	1.150062521	0.111533854	-3.366158714	Down	4.91E-05	0.000780983	Os06g0103900 [Oryza sativa Japonica Group]	-	-	GO:0016741	GO:0008152//metabolic process
Unigene0068965	202	159	16	76.99127704	7.513627123	-3.357113574	Down	4.99E-32	5.58E-30	aldo/keto reductase family protein [Arabidopsis lyrata subsp. lyrata]	-	-	-	-
Unigene0056770	302	78	8	25.2629131	2.512835561	-3.329632838	Down	2.78E-16	1.99E-14	--	-	-	-	-
Unigene0003788	288	39	4	13.24548569	1.317493645	-3.329632838	Down	9.74E-09	2.97E-07	--	-	-	-	-
Unigene0029662	1026	39	4	3.71803107	0.369822777	-3.329632838	Down	9.74E-09	2.97E-07	PREDICTED: amino acid permease 6-like [Setaria italica]	-	-	-	-
Unigene0109220	845	39	4	4.514437725	0.449039254	-3.329632838	Down	9.74E-09	2.97E-07	Os01g0935200 [Oryza sativa Japonica Group]	-	GO:0043231//intracellular membrane-bounded organelle	GO:0003677//DNA binding;GO:0046983//protein dimerization activity	GO:0006351//transcription, DNA-dependent
Unigene0094282	227	29	3	12.49591059	1.25365034	-3.317249113	Down	9.20E-07	2.11E-05	PREDICTED: homeobox-leucine zipper protein HOX3-like [Setaria italica]	-	GO:0043231//intracellular membrane-bounded organelle	GO:0003677//DNA binding;GO:0001071//nucleic acid binding transcription factor activity	GO:0006351//transcription, DNA-dependent
Unigene0006312	600	29	3	4.727619506	0.474297712	-3.317249113	Down	9.20E-07	2.11E-05	PREDICTED: patellin-4-like [Solanum lycopersicum]	-	-	-	-
Unigene0093594	207	29	3	13.70324495	1.374775977	-3.317249113	Down	9.20E-07	2.11E-05	--	-	-	-	-
Unigene0086601	1002	77	8	7.51655383	0.757361616	-3.311017159	Down	5.14E-16	3.65E-14	--	-	-	-	-
Unigene0045107	861	96	10	10.90595873	1.101736846	-3.307265025	Down	1.25E-19	1.04E-17	PREDICTED: protein FON2 SPARE1-like [Setaria italica]	-	-	-	-
Unigene0042249	638	66	7	10.11856731	1.040778679	-3.281269816	Down	8.35E-14	4.93E-12	PREDICTED: UDP-glycosyltransferase 73C3-like [Setaria italica]	-	GO:0043231//intracellular membrane-bounded organelle	GO:0016757//transferase activity, transferring glycosyl groups	-
Unigene0085724	596	47	5	7.713426873	0.79580153	-3.276891376	Down	3.63E-10	1.30E-08	PREDICTED: pentatricopeptide repeat-containing protein At2g17033 [Vitis vinifera]	-	-	-	GO:0008652//cellular amino acid biosynthetic process
Unigene0078360	1056	1193	127	110.5025484	11.40829724	-3.27592426	Down	4.72E-225	9.54E-223	Os01g0668100 [Oryza sativa Japonica Group]	-	GO:0043231//intracellular membrane-bounded organelle	-	-
Unigene0063276	591	112	12	18.53643916	1.92608208	-3.26662304	Down	1.93E-22	1.74E-20	Os01g0674400 [Oryza sativa Japonica Group]	-	-	-	-
Unigene0055914	1729	28	3	1.584013237	0.164591456	-3.26662304	Down	1.70E-06	3.74E-05	Os09g0536700 [Oryza sativa Japonica Group]	-	-	-	-
Unigene0045145	834	56	6	6.567767114	0.682442751	-3.26662304	Down	7.42E-12	3.19E-10	PREDICTED: leucine-rich repeat extensin-like protein 4-like [Fragaria vesca subsp. vesca]	-	-	-	-
Unigene0138145	951	28	3	2.879872646	0.299241459	-3.26662304	Down	1.70E-06	3.74E-05	trichome birefringence-like protein 34 [Arabidopsis thaliana]	-	-	-	-
Unigene0081740	832	84	9	9.875332523	1.026124858	-3.26662304	Down	3.68E-17	2.74E-15	Os05g0368000 [Oryza sativa Japonica Group]	-	-	-	-
Unigene0044061	531	28	3	5.157738016	0.535929618	-3.26662304	Down	1.70E-06	3.74E-05	--	-	-	-	-
Unigene0043918	568	74	8	12.74321916	1.336049893	-3.253683984	Down	3.22E-15	2.18E-13	--	-	-	-	-
Unigene0045590	1703	138	15	7.926112036	0.835521513	-3.24586448	Down	3.52E-27	3.61E-25	Os03g0140100 [Oryza sativa Japonica Group]	-	-	-	-
Unigene0042264	531	64	7	11.78911546	1.250502443	-3.236875697	Down	2.83E-13	1.53E-11	3-ketoacyl-CoA synthase 6 [Aegilops tauschii]	-	-	GO:0016746//transferase activity, transferring acyl groups	GO:0006631//fatty acid metabolic process
Unigene0100434	232	82	9	34.57177166	3.679896042	-3.231857622	Down	1.24E-16	9.01E-15	PREDICTED: cytochrome P450 78A4 [Vitis vinifera]	-	-	-	-
Unigene0067893	962	54	6	5.490532368	0.591639558	-3.21415562	Down	2.51E-11	1.02E-09	TPA: potassium transporter 17 [Zea mays]	-	GO:0031224//intrinsic to membrane	GO:0046873//metal ion transmembrane transporter activity	GO:0030001//metal ion transport;GO:0034220//ion transmembrane transport
Unigene0015324	826	45	5	5.32878545	0.574210305	-3.21415562	Down	1.23E-09	4.17E-08	Programmed cell death protein 2 [Aegilops tauschii]	-	GO:0043231//intracellular membrane-bounded organelle	GO:0043169//cation binding	-
Unigene0046100	1178	72	8	5.978372539	0.644207419	-3.21415562	Down	1.08E-14	7.00E-13	PREDICTED: GDSL esterase/lipase At5g33370-like [Glycine max]	-	-	GO:0016787//hydrolase activity	GO:0044238//primary metabolic process
Unigene0060007	624	27	3	4.232285367	0.456055492	-3.21415562	Down	3.15E-06	6.56E-05	--	-	-	-	-
Unigene0143673	840	36	4	4.191977887	0.451712107	-3.21415562	Down	6.14E-08	1.69E-06	--	-	-	-	-
Unigene0084785	393	36	4	8.959952736	0.965491526	-3.21415562	Down	6.14E-08	1.69E-06	--	-	-	-	-
Unigene0058736	272	45	5	16.18226758	1.743741589	-3.21415562	Down	1.23E-09	4.17E-08	Os02g0816000 [Oryza sativa Japonica Group]	-	-	GO:0016740//transferase activity	-
Unigene0056416	648	98	11	14.79267917	1.61027001	-3.199508844	Down	1.88E-19	1.56E-17	PREDICTED: UDP-glycosyltransferase 73B3-like [Glycine max]	-	-	-	-
Unigene0125600	1847	160	18	8.473227276	0.924456829	-3.196233712	Down	7.34E-31	8.02E-29	PREDICTED: LRR receptor-like serine/threonine-protein kinase FLS2-like [Vitis vinifera]	-	-	-	-
Unigene0093024	710	62	7	8.541400954	0.935234925	-3.191072007	Down	9.53E-13	4.72E-11	atGRF5 [Zea mays]	-	-	-	GO:0006351//transcription, DNA-dependent
Unigene0122808	1575	35	4	2.173618164	0.240913124	-3.173513636	Down	1.13E-07	2.98E-06	PREDICTED: GDSL esterase/lipase At5g55050-like [Brachypodium distachyon]	-	-	-	-
Unigene0021474	1351	70	8	5.068021625	0.561714537	-3.173513636	Down	3.64E-14	2.24E-12	Cinnamyl alcohol dehydrogenase 9 [Theobroma cacao]	-	-	-	-
Unigene0049644	497	891	102	175.354568	19.46815559	-3.171086898	Down	1.73E-163	3.34E-161	histone H1 [Populus trichocarpa]	-	GO:0005694//chromosome	GO:0003676//nucleic acid binding	GO:0034728//nucleosome organization
Unigene0065871	1128	131	15	11.35946727	1.261430085	-3.170763025	Down	2.43E-25	2.38E-23	dual specificity protein phosphatase family protein [Musa balbisiana]	-	-	-	-
Unigene0056326	1151	183	21	15.55147314	1.730712764	-3.167613034	Down	8.37E-35	9.93E-33	WW domain containing protein, expressed [Oryza sativa Japonica Group]	-	-	-	-
Unigene0060207	280	26	3	9.082618756	1.01635224	-3.159707836	Down	5.80E-06	0.000114527	hypothetical protein M569_10969 [Genlisea aurea]	ko00010//Glycolysis / Gluconeogenesis	-	-	-
Unigene0089380	751	26	3	3.38632923	0.378932926	-3.159707836	Down	5.80E-06	0.000114574	Ubiquitin thioesterase otubain-like protein [Triticum urartu]	-	-	-	-
Unigene0032084	377	26	3	6.745711543	0.75485047	-3.159707836	Down	5.80E-06	0.000114621	PREDICTED: uncharacterized protein LOC100842284 [Brachypodium distachyon]	-	-	-	-
Unigene0138233	868	26	3	2.929877018	0.327855561	-3.159707836	Down	5.80E-06	0.000114645	PREDICTED: L-type lectin-domain containing receptor kinase IX.1-like [Fragaria vesca subsp. vesca]	-	-	-	-
Unigene0084284	1757	26	3	1.447429284	0.161968485	-3.159707836	Down	5.80E-06	0.00011455	PREDICTED: protein HOTHEAD-like isoform X2 [Setaria italica]	-	-	-	-
Unigene0065281	208	26	3	12.22660217	1.368166477	-3.159707836	Down	5.80E-06	0.000114597	--	-	-	-	-
Unigene0032171	422	43	5	9.966708879	1.123928228	-3.148567279	Down	4.14E-09	1.32E-07	--	-	-	-	-
Unigene0131507	503	876	102	170.3459802	19.23593107	-3.146592336	Down	1.39E-159	2.66E-157	histone H1 [Populus trichocarpa]	-	-	-	-
Unigene0090303	1021	153	18	14.65755246	1.672352364	-3.13169346	Down	4.95E-29	5.24E-27	Gibberellin 2-beta-dioxygenase 2 [Aegilops tauschii]	-	-	-	-
Unigene0125677	2408	34	4	1.381077986	0.157573991	-3.13169346	Down	2.07E-07	5.26E-06	Os09g0536000 [Oryza sativa Japonica Group]	ko03410//Base excision repair	-	-	-
Unigene0047820	461	34	4	7.2139605	0.82307629	-3.13169346	Down	2.07E-07	5.26E-06	PREDICTED: homeobox-leucine zipper protein ANTHOCYANINLESS 2 [Vitis vinifera]	-	GO:0043231//intracellular membrane-bounded organelle	GO:0003677//DNA binding;GO:0019904//protein domain specific binding;GO:0001071//nucleic acid binding transcription factor activity	GO:0006351//transcription, DNA-dependent
Unigene0046149	784	34	4	4.241882386	0.483977257	-3.13169346	Down	2.07E-07	5.26E-06	--	-	-	-	-
Unigene0017096	1415	34	4	2.350272644	0.268154184	-3.13169346	Down	2.07E-07	5.26E-06	--	-	-	-	-
Unigene0126604	707	68	8	9.407739153	1.073375303	-3.13169346	Down	1.22E-13	6.97E-12	PREDICTED: probable WRKY transcription factor 33 [Glycine max]	ko04626//Plant-pathogen interaction	-	-	-
Unigene0098790	1130	76	9	6.578561168	0.755518479	-3.122233131	Down	4.66E-15	3.11E-13	trehalose-phosphate phosphatase [Nicotiana tabacum]	-	GO:0043231//intracellular membrane-bounded organelle	GO:0019203//carbohydrate phosphatase activity	GO:0050896//response to stimulus;GO:0005991//trehalose metabolic process
Unigene0113931	311	25	3	7.86276667	0.915043818	-3.103124308	Down	1.06E-05	0.000199336	--	-	-	-	-
Unigene0090843	418	25	3	5.850048886	0.680810113	-3.103124308	Down	1.06E-05	0.000199297	--	-	-	-	-
Unigene0069913	395	149	18	36.89648048	4.322713326	-3.093474138	Down	5.40E-28	5.64E-26	PREDICTED: zinc finger protein NUTCRACKER-like [Solanum lycopersicum]	-	-	-	-
Unigene0110321	645	33	4	5.004376703	0.588276232	-3.088624738	Down	3.78E-07	9.20E-06	Os02g0715300 [Oryza sativa Japonica Group]	-	-	-	-
Unigene0055320	2236	33	4	1.443570203	0.169695067	-3.088624738	Down	3.78E-07	9.20E-06	PREDICTED: dynamin-2B [Vitis vinifera]	-	-	GO:0017111//nucleoside-triphosphatase activity;GO:0032550;GO:0008289//lipid binding	GO:0009154
Unigene0107940	1510	57	7	3.692271914	0.439746223	-3.069765711	Down	1.93E-11	7.93E-10	cyclin dependent kinase regulator [Musa acuminata AAA Group]	-	-	-	GO:0007049//cell cycle
Unigene0041079	645	57	7	8.643923396	1.029483406	-3.069765711	Down	1.93E-11	7.92E-10	--	-	-	-	-
Unigene0091374	1699	122	15	7.023639623	0.837488603	-3.068077361	Down	5.32E-23	4.90E-21	PREDICTED: heavy metal-associated isoprenylated plant protein 26-like [Fragaria vesca subsp. vesca]	-	-	-	-
Unigene0130629	2585	32	4	1.21083565	0.146784592	-3.044230619	Down	6.90E-07	1.61E-05	PREDICTED: DUF246 domain-containing protein At1g04910 [Vitis vinifera]	-	-	-	-
Unigene0007585	1267	24	3	1.852807906	0.22460823	-3.044230619	Down	1.95E-05	0.000345107	PREDICTED: DUF246 domain-containing protein At1g04910-like [Brachypodium distachyon]	-	GO:0043231//intracellular membrane-bounded organelle	-	-
Unigene0121688	2402	32	4	1.303084994	0.157967598	-3.044230619	Down	6.90E-07	1.61E-05	PREDICTED: chaperone protein dnaJ 13-like [Brachypodium distachyon]	-	-	-	-
Unigene0028407	631	32	4	4.960396444	0.60132832	-3.044230619	Down	6.90E-07	1.61E-05	PREDICTED: ethylene-responsive transcription factor ERF012-like [Vitis vinifera]	-	-	-	-
Unigene0073623	646	24	3	3.63391272	0.440524191	-3.044230619	Down	1.95E-05	0.000345235	PREDICTED: SNARE-interacting protein KEULE-like [Cucumis sativus]	-	-	-	GO:0006887//exocytosis
Unigene0081406	310	24	3	7.572605216	0.917995572	-3.044230619	Down	1.95E-05	0.000345043	OSJNBa0033G05.13 [Oryza sativa Japonica Group]	ko03018//RNA degradation;ko03008//Ribosome biogenesis in eukaryotes	GO:0043231//intracellular membrane-bounded organelle	GO:0005488//binding	-
Unigene0070441	939	56	7	5.833352261	0.707153138	-3.044230619	Down	3.51E-11	1.40E-09	PREDICTED: probable cinnamyl alcohol dehydrogenase 1-like [Vitis vinifera]	-	-	-	-
Unigene0022995	225	24	3	10.43336719	1.264793899	-3.044230619	Down	1.95E-05	0.000345298	--	-	-	-	-
Unigene0092793	890	64	8	7.033730687	0.852670044	-3.044230619	Down	1.33E-12	6.51E-11	--	-	-	-	-
Unigene0065180	379	24	3	6.193951496	0.75086709	-3.044230619	Down	1.95E-05	0.000345171	--	-	-	-	-
Unigene0051133	604	24	3	3.886602015	0.471156668	-3.044230619	Down	1.95E-05	0.000344979	PREDICTED: probable leucine-rich repeat receptor-like protein kinase At1g35710-like [Setaria italica]	-	GO:0031224//intrinsic to membrane;GO:0043231//intracellular membrane-bounded organelle	GO:0032550;GO:0004674//protein serine/threonine kinase activity;GO:0016491//oxidoreductase activity	GO:0006468//protein phosphorylation
Unigene0024370	539	24	3	4.355301701	0.52797519	-3.044230619	Down	1.95E-05	0.000344915	--	-	-	-	-
Unigene0032298	799	24	3	2.938057093	0.356168495	-3.044230619	Down	1.95E-05	0.000344851	--	-	-	-	-
Unigene0115437	1477	32	4	2.119167336	0.256897881	-3.044230619	Down	6.90E-07	1.61E-05	6,7-dimethyl-8-ribityllumazine synthase [Theobroma cacao]	-	-	-	-
Unigene0058730	609	79	10	12.68836219	1.557627954	-3.026083272	Down	3.55E-15	2.40E-13	Os03g0216000 [Oryza sativa Japonica Group]	-	-	-	-
Unigene0056339	899	55	7	5.984098949	0.738617127	-3.01823541	Down	6.36E-11	2.47E-09	floricaula/leafy protein [Alstroemeria ligtu subsp. ligtu]	-	GO:0043231//intracellular membrane-bounded organelle	GO:0001071//nucleic acid binding transcription factor activity;GO:0003677//DNA binding;GO:0046983//protein dimerization activity;GO:0003682//chromatin binding	GO:0010074//maintenance of meristem identity;GO:0010476//gibberellin mediated signaling pathway;GO:0009791//post-embryonic development;GO:0006351//transcription, DNA-dependent;GO:0003006//developmental process involved in reproduction
Unigene0045606	481	55	7	11.18441779	1.380492301	-3.01823541	Down	6.36E-11	2.47E-09	NADP-dependent malic protein [Ricinus communis]	ko00620//Pyruvate metabolism;ko00710//Carbon fixation in photosynthetic organisms	-	GO:0016615//malate dehydrogenase activity;GO:0000166//nucleotide binding;GO:0043169//cation binding	GO:0043648//dicarboxylic acid metabolic process
Unigene0023419	951	47	6	4.834071942	0.598482918	-3.01385697	Down	1.69E-09	5.66E-08	Os07g0187900 [Oryza sativa Japonica Group]	-	-	-	-
Unigene0060244	498	492	63	96.63434969	12.00030356	-3.009465201	Down	1.42E-86	2.40E-84	--	-	-	-	-
Unigene0044421	401	31	4	7.561589373	0.94622985	-2.998426929	Down	1.25E-06	2.82E-05	--	-	-	-	-
Unigene0108253	914	62	8	6.635005117	0.830280459	-2.998426929	Down	4.37E-12	1.95E-10	PREDICTED: glucan endo-1,3-beta-glucosidase 7-like isoform X2 [Setaria italica]	-	-	-	-
Unigene0086958	429	31	4	7.068059064	0.884471258	-2.998426929	Down	1.25E-06	2.82E-05	PREDICTED: probable xyloglucan endotransglucosylase/hydrolase protein 27-like [Setaria italica]	-	GO:0043231//intracellular membrane-bounded organelle;GO:0005576//extracellular region;GO:0030312//external encapsulating structure	GO:0016798//hydrolase activity, acting on glycosyl bonds;GO:0016758//transferase activity, transferring hexosyl groups	GO:0044042//glucan metabolic process;GO:0009888//tissue development
Unigene0112853	1010	31	4	3.002175583	0.375681356	-2.998426929	Down	1.25E-06	2.82E-05	Boron transporter 4 [Triticum urartu]	-	-	-	-
Unigene0113675	2018	147	19	7.125116033	0.893127505	-2.99597545	Down	8.00E-27	8.16E-25	Os02g0729300 [Oryza sativa Japonica Group]	-	-	-	-
Unigene0073771	718	23	3	3.133279665	0.396349063	-2.982830074	Down	3.54E-05	0.000589662	--	-	-	-	-
Unigene0113824	619	46	6	7.268803876	0.919478602	-2.982830074	Down	3.06E-09	9.91E-08	Os11g0679700 [Oryza sativa Japonica Group]	ko00564//Glycerophospholipid metabolism;ko00561//Glycerolipid metabolism	-	-	-
Unigene0122381	701	23	3	3.209265049	0.405960952	-2.982830074	Down	3.54E-05	0.000589355	PREDICTED: 3'-N-debenzoyl-2'-deoxytaxol N-benzoyltransferase-like [Setaria italica]	-	-	-	-
Unigene0007584	1616	23	3	1.392137871	0.176100636	-2.982830074	Down	3.54E-05	0.000589764	PREDICTED: DUF246 domain-containing protein At1g04910-like [Brachypodium distachyon]	-	-	-	-
Unigene0017797	551	23	3	4.082930671	0.516476638	-2.982830074	Down	3.54E-05	0.00058956	6b-interacting protein 2 [Nicotiana tabacum]	-	-	-	-
Unigene0070188	931	23	3	2.416428356	0.305669847	-2.982830074	Down	3.54E-05	0.000589457	PREDICTED: uncharacterized protein LOC100261651 [Vitis vinifera]	-	GO:0009536//plastid	GO:0003824//catalytic activity	-
Unigene0138111	924	92	12	9.738938526	1.231942109	-2.982830074	Down	3.13E-17	2.34E-15	Os07g0565800 [Oryza sativa Japonica Group]	-	-	-	-
Unigene0016709	725	61	8	8.229768082	1.046725985	-2.974967956	Down	7.88E-12	3.37E-10	PREDICTED: aluminum-activated malate transporter 1-like [Setaria italica]	-	-	-	GO:0006810//transport
Unigene0126975	1983	251	33	12.38074491	1.578600555	-2.971380053	Down	2.13E-44	2.83E-42	rust resistance protein [Zea mays]	-	-	-	-
Unigene0122213	544	1008	133	181.2413969	23.19176313	-2.966228107	Down	5.20E-173	1.01E-170	--	-	-	-	-
Unigene0093490	499	121	16	23.71813808	3.041588535	-2.963093856	Down	4.26E-22	3.80E-20	Myosin-related isoform 1 [Theobroma cacao]	-	GO:0043231//intracellular membrane-bounded organelle	-	-
Unigene0087873	1152	1435	190	121.8414869	15.64523703	-2.961210032	Down	4.38E-245	8.87E-243	PREDICTED: sialidase-like [Setaria italica]	-	GO:0043231//intracellular membrane-bounded organelle	-	-
Unigene0135638	1576	135	18	8.378636006	1.08342117	-2.951121214	Down	2.13E-24	2.05E-22	Os07g0592600 [Oryza sativa Japonica Group]	ko04075//Plant hormone signal transduction	-	GO:0003824//catalytic activity	-
Unigene0011760	538	30	4	5.454246322	0.705275408	-2.951121214	Down	2.27E-06	4.87E-05	--	-	-	-	-
Unigene0144106	591	30	4	4.965117633	0.64202736	-2.951121214	Down	2.27E-06	4.86E-05	PREDICTED: pyruvate, phosphate dikinase, chloroplastic-like [Vitis vinifera]	ko00620//Pyruvate metabolism;ko00710//Carbon fixation in photosynthetic organisms	GO:0009536//plastid	GO:0043169//cation binding;GO:0032550;GO:0016781//phosphotransferase activity, paired acceptors	GO:0009314//response to radiation;GO:0006629//lipid metabolic process;GO:0005982//starch metabolic process;GO:0032787//monocarboxylic acid metabolic process;GO:0006796//phosphate-containing compound metabolic process
Unigene0104558	546	30	4	5.374330625	0.694941703	-2.951121214	Down	2.27E-06	4.86E-05	Ovate family protein 13 [Theobroma cacao]	-	-	-	-
Unigene0122244	514	30	4	5.708919302	0.738206556	-2.951121214	Down	2.27E-06	4.86E-05	--	-	-	-	-
Unigene0060925	717	30	4	4.092586501	0.529202468	-2.951121214	Down	2.27E-06	4.86E-05	--	-	-	-	-
Unigene0058733	234	52	7	21.73618164	2.83767862	-2.937315415	Down	3.75E-10	1.34E-08	PREDICTED: AT-rich interactive domain-containing protein 1A-like [Setaria italica]	-	-	GO:0043167//ion binding	-
Unigene0015386	757	274	37	35.40384671	4.636463764	-2.932809336	Down	1.04E-47	1.43E-45	--	-	-	-	-
Unigene0074520	772	185	25	23.43960002	3.071876374	-2.931755889	Down	1.08E-32	1.23E-30	germin-like protein [Ananas comosus]	-	GO:0043231//intracellular membrane-bounded organelle	GO:0046914//transition metal ion binding;GO:0003824//catalytic activity	GO:0009987//cellular process;GO:0050896//response to stimulus;GO:0044710;GO:0000041//transition metal ion transport
Unigene0089070	389	37	5	9.303532758	1.219274324	-2.931755889	Down	1.49E-07	3.87E-06	3-ketoacyl-CoA synthase 6 [Theobroma cacao]	-	-	GO:0016746//transferase activity, transferring acyl groups	GO:0006631//fatty acid metabolic process
Unigene0015396	907	170	23	18.33316312	2.405479025	-2.930059599	Down	3.83E-30	4.15E-28	PREDICTED: cell cycle checkpoint protein RAD17-like [Vitis vinifera]	-	-	-	-
Unigene0027920	1565	81	11	5.062516426	0.666744388	-2.924649003	Down	4.70E-15	3.13E-13	Alpha/beta-Hydrolases superfamily protein [Theobroma cacao]	-	-	-	-
Unigene0031403	491	44	6	8.76530339	1.159179744	-2.918699737	Down	9.98E-09	3.04E-07	protein translocase/ protein transporter [Zea mays]	-	-	-	-
Unigene0029497	2558	22	3	0.841236115	0.111250441	-2.918699737	Down	6.43E-05	0.000998347	PREDICTED: long-chain-fatty-acid--CoA ligase FadD15-like [Brachypodium distachyon]	ko04146//Peroxisome;ko00071//Fatty acid metabolism;ko03320//PPAR signaling pathway;ko04920//Adipocytokine signaling pathway	-	-	-
Unigene0125361	950	22	3	2.265138929	0.29955645	-2.918699737	Down	6.43E-05	0.0009977	PREDICTED: zinc finger SWIM domain-containing protein 7-like [Brachypodium distachyon]	-	-	-	-
Unigene0041292	505	44	6	8.52230488	1.127044068	-2.918699737	Down	9.98E-09	3.04E-07	--	-	-	-	-
Unigene0060741	541	22	3	3.977600706	0.526023341	-2.918699737	Down	6.43E-05	0.000998185	PREDICTED: MADS-box transcription factor 32-like isoform X1 [Setaria italica]	-	GO:0043231//intracellular membrane-bounded organelle	GO:0003676//nucleic acid binding;GO:0001071//nucleic acid binding transcription factor activity;GO:0005515//protein binding	GO:0006351//transcription, DNA-dependent
Unigene0112377	764	22	3	2.816599453	0.372485114	-2.918699737	Down	6.43E-05	0.000998508	Fringe-related protein isoform 2 [Theobroma cacao]	-	-	-	-
Unigene0114361	366	22	3	5.879458968	0.777537233	-2.918699737	Down	6.43E-05	0.000998023	hydroxyproline-rich glycoprotein VSP-3 [Chlamydomonas incerta]	-	-	-	-
Unigene0047819	314	22	3	6.853127332	0.906301361	-2.918699737	Down	6.43E-05	0.000997539	PREDICTED: homeobox-leucine zipper protein ANTHOCYANINLESS 2 [Vitis vinifera]	-	GO:0043231//intracellular membrane-bounded organelle	GO:0003677//DNA binding;GO:0001071//nucleic acid binding transcription factor activity	GO:0006351//transcription, DNA-dependent
Unigene0054288	888	22	3	2.42329052	0.320471427	-2.918699737	Down	6.43E-05	0.000997377	PREDICTED: tRNA pseudouridine synthase A-like [Brachypodium distachyon]	-	GO:0043231//intracellular membrane-bounded organelle	GO:0016866//intramolecular transferase activity;GO:0003676//nucleic acid binding	GO:0006399//tRNA metabolic process;GO:0006089//lactate metabolic process;GO:0009451//RNA modification
Unigene0037333	864	22	3	2.490604146	0.329373411	-2.918699737	Down	6.43E-05	0.000997862	conserved hypothetical protein [Ricinus communis]	-	-	-	-
Unigene0097926	639	190	26	29.08362332	3.859699692	-2.913646509	Down	2.47E-33	2.85E-31	PREDICTED: 19.0 kDa class II heat shock protein-like [Setaria italica]	ko04141//Protein processing in endoplasmic reticulum	-	-	-
Unigene0115509	3552	728	100	20.04722158	2.670595226	-2.908169069	Down	5.77E-123	1.05E-120	PREDICTED: protein FRIGIDA-like [Setaria italica]	-	-	-	-
Unigene0060035	288	131	18	44.49124679	5.928721402	-2.907728619	Down	2.20E-23	2.06E-21	--	-	-	-	-
Unigene0023866	313	29	4	9.062529405	1.212262523	-2.902211614	Down	4.11E-06	8.39E-05	--	-	-	-	-
Unigene0094141	415	29	4	6.835112539	0.914308843	-2.902211614	Down	4.11E-06	8.39E-05	--	-	-	-	-
Unigene0050099	239	29	4	11.86850085	1.587607405	-2.902211614	Down	4.11E-06	8.38E-05	--	-	-	-	-
Unigene0060921	363	29	4	7.814247118	1.045284214	-2.902211614	Down	4.11E-06	8.38E-05	UDP-glycosyltransferase 1 [Linum usitatissimum]	-	-	GO:0016740//transferase activity	-
Unigene0084782	323	210	29	63.59347259	8.516801023	-2.900495141	Down	1.60E-36	1.94E-34	PREDICTED: probable LRR receptor-like serine/threonine-protein kinase At4g36180-like [Setaria italica]	-	GO:0016020//membrane	GO:0016772//transferase activity, transferring phosphorus-containing groups	GO:0006796//phosphate-containing compound metabolic process
Unigene0088818	667	43	6	6.305773834	0.853309227	-2.885532873	Down	1.79E-08	5.29E-07	PREDICTED: trithorax group protein osa-like [Setaria italica]	-	GO:0043231//intracellular membrane-bounded organelle	-	-
Unigene0041916	605	43	6	6.951985367	0.940755793	-2.885532873	Down	1.79E-08	5.29E-07	BEL1-related homeotic protein 30 [Zea mays]	-	GO:0043231//intracellular membrane-bounded organelle	GO:0003677//DNA binding;GO:0001071//nucleic acid binding transcription factor activity	GO:0006351//transcription, DNA-dependent
Unigene0001460	874	43	6	4.812301084	0.651209673	-2.885532873	Down	1.79E-08	5.29E-07	PREDICTED: probable endo-1,4-beta-xylanase C-like [Cicer arietinum]	-	-	-	-
Unigene0015392	851	100	14	11.49386808	1.560556515	-2.880731886	Down	5.13E-18	3.96E-16	--	-	-	-	-
Unigene0106905	1329	392	55	28.85073319	3.925714698	-2.877580749	Down	2.78E-66	4.36E-64	PREDICTED: histone H1-like [Setaria italica]	-	-	-	-
Unigene0045638	532	57	8	10.47994472	1.426459285	-2.877120633	Down	8.24E-11	3.18E-09	Os09g0483500 [Oryza sativa Japonica Group]	-	-	GO:0046872//metal ion binding	-
Unigene0056923	1189	191	27	15.71257201	2.154085488	-2.866771945	Down	5.72E-33	6.55E-31	PREDICTED: BURP domain-containing protein 3-like [Brachypodium distachyon]	-	GO:0043231//intracellular membrane-bounded organelle	-	GO:0009628//response to abiotic stimulus;GO:0006950//response to stress
Unigene0045607	859	106	15	12.07003334	1.656453011	-2.865260478	Down	6.43E-19	5.18E-17	NADP-dependent malic enzyme [Theobroma cacao]	ko00620//Pyruvate metabolism;ko00710//Carbon fixation in photosynthetic organisms	-	-	-
Unigene0138842	1420	127	18	8.748047751	1.202444904	-2.862990304	Down	2.24E-22	2.02E-20	--	-	-	-	-
Unigene0074815	1848	141	20	7.462990936	1.026618425	-2.861853876	Down	1.12E-24	1.08E-22	PREDICTED: LRR receptor-like serine/threonine-protein kinase FLS2-like [Vitis vinifera]	-	-	-	-
Unigene0016533	734	169	24	22.52093479	3.101674412	-2.860147554	Down	2.83E-29	3.02E-27	Os12g0567300 [Oryza sativa Japonica Group]	-	-	-	-
Unigene0121792	1049	28	4	2.6108283	0.361714175	-2.851585541	Down	7.39E-06	0.000143477	PREDICTED: short-chain dehydrogenase TIC 32, chloroplastic-like [Solanum lycopersicum]	-	-	-	-
Unigene0103579	972	154	22	15.49709246	2.14702668	-2.851585541	Down	1.00E-26	1.02E-24	growth-regulating factor 2J, partial [Brassica rapa subsp. pekinensis]	-	-	-	-
Unigene0135813	1316	91	13	6.763652265	0.937062349	-2.851585541	Down	2.34E-16	1.68E-14	Sec14p-like phosphatidylinositol transfer family protein isoform 1 [Theobroma cacao]	-	-	-	-
Unigene0084944	1288	35	5	2.657956994	0.368243565	-2.851585541	Down	4.83E-07	1.16E-05	--	-	-	-	-
Unigene0100634	1386	28	4	1.976016513	0.273764913	-2.851585541	Down	7.39E-06	0.000143506	PREDICTED: trihelix transcription factor GTL1-like [Setaria italica]	-	-	-	-
Unigene0032197	415	28	4	6.599419003	0.914308843	-2.851585541	Down	7.39E-06	0.000143448	Os01g0166500 [Oryza sativa Japonica Group]	-	-	-	-
Unigene0055787	1636	434	63	25.94789898	3.65290414	-2.828501928	Down	6.32E-72	1.02E-69	Os08g0538600 [Oryza sativa Japonica Group]	-	-	-	-
Unigene0075764	720	55	8	7.471812438	1.053994916	-2.825590332	Down	2.63E-10	9.58E-09	PREDICTED: cinnamoyl-CoA reductase 1-like [Setaria italica]	-	-	GO:0048037//cofactor binding;GO:0016616//oxidoreductase activity, acting on the CH-OH group of donors, NAD or NADP as acceptor	GO:0044710
Unigene0003982	443	110	16	24.28760702	3.426078282	-2.825590332	Down	2.55E-19	2.10E-17	PREDICTED: uncharacterized protein LOC100246308 [Vitis vinifera]	-	-	-	-
Unigene0051940	823	302	44	35.89243116	5.071470069	-2.823203739	Down	1.91E-50	2.66E-48	PREDICTED: cell wall protein TIR3-like [Setaria italica]	-	-	-	-
Unigene0091370	1035	192	28	18.14498641	2.566248491	-2.821838197	Down	1.29E-32	1.47E-30	Os03g0133000 [Oryza sativa Japonica Group]	-	-	-	-
Unigene0089210	849	41	6	4.723587176	0.670385459	-2.816820123	Down	5.75E-08	1.59E-06	Os02g0751900 [Oryza sativa Japonica Group]	-	GO:0044424//intracellular part	GO:0016868//intramolecular transferase activity, phosphotransferases	GO:0006007//glucose catabolic process;GO:0046488//phosphatidylinositol metabolic process;GO:0010053//root epidermal cell differentiation;GO:0046838//phosphorylated carbohydrate dephosphorylation;GO:0043647//inositol phosphate metabolic process;GO:0009826//unidimensional cell growth;GO:0009664//plant-type cell wall organization;GO:0000904//cell morphogenesis involved in differentiation
Unigene0029343	370	273	40	72.16999768	10.25508567	-2.815059665	Down	1.28E-45	1.73E-43	Protein WAX2 [Aegilops tauschii]	-	-	-	-
Unigene0115936	1244	170	25	13.36670334	1.906341287	-2.809765365	Down	6.37E-29	6.73E-27	PREDICTED: protein kinase 2B, chloroplastic-like [Fragaria vesca subsp. vesca]	ko05152//Tuberculosis;ko05162//Measles;ko05145//Toxoplasmosis;ko04722//Neurotrophin signaling pathway;ko05142//Chagas disease (American trypanosomiasis);ko04620//Toll-like receptor signaling pathway;ko04210//Apoptosis;ko05140//Leishmaniasis	-	-	-
Unigene0065864	798	27	4	3.309456227	0.475486428	-2.799118121	Down	1.33E-05	0.000243306	--	-	-	-	-
Unigene0093050	349	27	4	7.567180714	1.087215386	-2.799118121	Down	1.33E-05	0.000243399	--	-	-	-	-
Unigene0016760	592	27	4	4.461057549	0.640942854	-2.799118121	Down	1.33E-05	0.000243353	--	-	-	-	-
Unigene0069745	1336	54	8	3.953512079	0.568021212	-2.799118121	Down	4.69E-10	1.66E-08	Annexin-like protein RJ4 isoform 2 [Theobroma cacao]	-	-	-	-
Unigene0047895	684	27	4	3.861032265	0.554734166	-2.799118121	Down	1.33E-05	0.00024326	PREDICTED: CASP-like protein At3g53850 [Vitis vinifera]	-	GO:0044464//cell part;GO:0031224//intrinsic to membrane	-	-
Unigene0056429	945	27	4	2.794651925	0.401521873	-2.799118121	Down	1.33E-05	0.000243446	Os08g0463900 [Oryza sativa Japonica Group]	-	GO:0009536//plastid	GO:0005515//protein binding	GO:0044260;GO:1901576;GO:0006796//phosphate-containing compound metabolic process;GO:0044710;GO:0006139//nucleobase-containing compound metabolic process;GO:0009657//plastid organization;GO:0044249//cellular biosynthetic process
Unigene0076802	608	168	25	27.02722585	3.900474606	-2.792691852	Down	2.00E-28	2.11E-26	--	-	-	-	-
Unigene0049643	400	315	47	77.02759368	11.14599623	-2.788849785	Down	6.85E-52	9.69E-50	molecular chaperone [Volvox carteri f. nagariensis]	-	-	GO:0016740//transferase activity	-
Unigene0022625	487	80	12	16.06781394	2.337401456	-2.781196213	Down	3.36E-14	2.08E-12	PREDICTED: cytochrome P450 86B1-like [Vitis vinifera]	-	GO:0043231//intracellular membrane-bounded organelle	GO:0046872//metal ion binding;GO:0016491//oxidoreductase activity	-
Unigene0049516	653	40	6	5.991596776	0.871603759	-2.781196213	Down	1.03E-07	2.73E-06	PREDICTED: NAC domain-containing protein 90-like [Brachypodium distachyon]	-	-	-	-
Unigene0105750	452	139	21	30.07960534	4.40719113	-2.770854269	Down	1.40E-23	1.32E-21	TPA: metal ion binding protein [Zea mays]	-	-	-	-
Unigene0099221	347	33	5	9.302083496	1.366852196	-2.766696643	Down	1.54E-06	3.42E-05	--	-	-	-	-
Unigene0028427	1328	112	17	8.249273754	1.214316432	-2.7641227	Down	3.16E-19	2.59E-17	Os04g0610000 [Oryza sativa Japonica Group]	-	-	-	-
Unigene0028476	1051	79	12	7.352247928	1.083077554	-2.763048866	Down	5.95E-14	3.58E-12	Os03g0784100 [Oryza sativa Japonica Group]	-	-	-	-
Unigene0011072	397	46	7	11.33347506	1.67258639	-2.760437653	Down	1.23E-08	3.70E-07	--	-	-	-	-
Unigene0046343	532	92	14	16.91499849	2.496303748	-2.760437653	Down	5.14E-16	3.64E-14	Os08g0562500 [Oryza sativa Japonica Group]	-	-	GO:0016746//transferase activity, transferring acyl groups	GO:0048731;GO:0044767
Unigene0003744	742	98	15	12.91867399	1.917645736	-2.752049867	Down	6.38E-17	4.67E-15	--	-	-	-	-
Unigene0074765	2076	26	4	1.225016017	0.182773685	-2.744670337	Down	2.37E-05	0.00041143	PREDICTED: probable inactive leucine-rich repeat receptor-like protein kinase At1g66830 [Vitis vinifera]	-	GO:0031224//intrinsic to membrane;GO:0043231//intracellular membrane-bounded organelle	GO:0032550;GO:0004672//protein kinase activity;GO:0016628//oxidoreductase activity, acting on the CH-CH group of donors, NAD or NADP as acceptor	GO:0006468//protein phosphorylation;GO:0044710
Unigene0057378	2411	26	4	1.054804335	0.157377922	-2.744670337	Down	2.37E-05	0.000411803	PREDICTED: WD repeat-containing protein 53-like [Setaria italica]	-	-	-	-
Unigene0003773	266	26	4	9.560651322	1.426459285	-2.744670337	Down	2.37E-05	0.000411654	--	-	-	-	-
Unigene0028426	766	26	4	3.3200173	0.495350091	-2.744670337	Down	2.37E-05	0.000411355	TNP2 [Antirrhinum majus]	-	-	-	-
Unigene0019882	1440	91	14	6.181226653	0.922245551	-2.744670337	Down	9.10E-16	6.36E-14	PREDICTED: LOW QUALITY PROTEIN: secologanin synthase-like [Vitis vinifera]	ko04146//Peroxisome;ko00071//Fatty acid metabolism;ko03320//PPAR signaling pathway;ko00592//alpha-Linolenic acid metabolism;ko01040//Biosynthesis of unsaturated fatty acids	-	-	-
Unigene0049517	1252	26	4	2.031256591	0.303065631	-2.744670337	Down	2.37E-05	0.000411728	PREDICTED: 3-hydroxyisobutyryl-CoA hydrolase-like protein 2, mitochondrial-like [Brachypodium distachyon]	ko00280//Valine, leucine and isoleucine degradation;ko00640//Propanoate metabolism;ko00410//beta-Alanine metabolism	GO:0043231//intracellular membrane-bounded organelle	GO:0016289//CoA hydrolase activity	GO:0009908//flower development;GO:0009639//response to red or far red light;GO:0000338//protein deneddylation;GO:0009062//fatty acid catabolic process;GO:0016571//histone methylation;GO:0051319;GO:0006221//pyrimidine nucleotide biosynthetic process
Unigene0011320	902	26	4	2.819438195	0.420663159	-2.744670337	Down	2.37E-05	0.000411579	Histone H3.3 [Aegilops tauschii]	ko05322//Systemic lupus erythematosus	-	-	-
Unigene0001441	686	26	4	3.707191329	0.553116865	-2.744670337	Down	2.37E-05	0.000411504	PREDICTED: basic proline-rich protein-like [Setaria italica]	-	-	-	-
Unigene0051782	425	58	9	13.34857272	2.00879031	-2.732286612	Down	1.80E-10	6.66E-09	Soluble secretory phospholipase A2 receptor [Theobroma cacao]	-	-	-	-
Unigene0116851	2037	3121	486	149.8644099	22.6321736	-2.727210757	Down	0	0	Os03g0181500 [Oryza sativa Japonica Group]	-	GO:0043231//intracellular membrane-bounded organelle	GO:0016746//transferase activity, transferring acyl groups	GO:0009314//response to radiation;GO:0006631//fatty acid metabolic process;GO:0008544//epidermis development;GO:0006950//response to stress
Unigene0074811	1113	346	54	30.40721906	4.602349767	-2.723971344	Down	1.86E-55	2.74E-53	PREDICTED: LRR receptor-like serine/threonine-protein kinase FLS2-like [Vitis vinifera]	-	-	-	-
Unigene0108009	898	64	10	6.97106939	1.056342343	-2.722302524	Down	2.19E-11	8.90E-10	PREDICTED: small heat shock protein, chloroplastic-like [Brachypodium distachyon]	ko04141//Protein processing in endoplasmic reticulum	GO:0009536//plastid	-	GO:0009408//response to heat
Unigene0015385	1043	166	26	15.56752415	2.364667405	-2.718830332	Down	2.38E-27	2.46E-25	polyubiquitin 1 [Malus domestica]	ko03320//PPAR signaling pathway	-	-	-
Unigene0023403	989	51	8	5.043936993	0.767316824	-2.716655961	Down	2.62E-09	8.55E-08	PREDICTED: thiol protease SEN102-like [Setaria italica]	ko04142//Lysosome;ko04145//Phagosome;ko04612//Antigen processing and presentation;ko05323//Rheumatoid arthritis	-	-	-
Unigene0090705	818	51	8	6.098354139	0.927721686	-2.716655961	Down	2.62E-09	8.56E-08	PREDICTED: acid phosphatase 1-like [Vitis vinifera]	-	GO:0043231//intracellular membrane-bounded organelle	GO:0016791//phosphatase activity	-
Unigene0067407	1190	102	16	8.383955775	1.275422419	-2.716655961	Down	2.47E-17	1.86E-15	Os02g0643200 [Oryza sativa Japonica Group]	-	-	-	GO:0009908//flower development;GO:0045165//cell fate commitment;GO:0009886//post-embryonic morphogenesis;GO:0009058//biosynthetic process;GO:0003002//regionalization;GO:0006996//organelle organization;GO:0048507//meristem development
Unigene0060246	518	1153	181	217.7184912	33.14590189	-2.715561529	Down	3.53E-180	6.93E-178	--	-	-	-	-
Unigene0058737	917	197	31	21.01322249	3.20681114	-2.712086128	Down	4.25E-32	4.76E-30	Os02g0816000 [Oryza sativa Japonica Group]	-	-	-	-
Unigene0041919	242	38	6	15.35903744	2.351889482	-2.707195631	Down	3.23E-07	7.94E-06	PREDICTED: 14-3-3 protein 7 [Vitis vinifera]	ko04110//Cell cycle;ko04114//Oocyte meiosis;ko04722//Neurotrophin signaling pathway	-	GO:0005515//protein binding	-
Unigene0094382	1012	101	16	9.761951141	1.499755611	-2.702442102	Down	4.35E-17	3.22E-15	--	-	-	-	-
Unigene0088346	1591	82	13	5.041264	0.775093684	-2.701342905	Down	4.04E-14	2.48E-12	Os05g0222200 [Oryza sativa Japonica Group]	-	GO:0031224//intrinsic to membrane	GO:0017111//nucleoside-triphosphatase activity;GO:0032550;GO:0015604//organic phosphonate transmembrane transporter activity	GO:0009154
Unigene0088345	1093	44	7	3.937569958	0.607517655	-2.696307315	Down	3.85E-08	1.09E-06	Strictosidine synthase 1 [Aegilops tauschii]	-	GO:0043231//intracellular membrane-bounded organelle	-	-
Unigene0010708	1209	44	7	3.559771683	0.54922812	-2.696307315	Down	3.85E-08	1.09E-06	Os07g0668200 [Oryza sativa Japonica Group]	-	-	-	-
Unigene0057298	311	25	4	7.86276667	1.220058423	-2.688086809	Down	4.21E-05	0.000687304	PREDICTED: heat shock cognate 70 kDa protein 4-like isoform 1 [Brachypodium distachyon]	ko04141//Protein processing in endoplasmic reticulum;ko03040//Spliceosome;ko04144//Endocytosis;ko05162//Measles;ko04612//Antigen processing and presentation;ko04010//MAPK signaling pathway;ko05145//Toxoplasmosis	-	-	-
Unigene0090041	895	25	4	2.732201603	0.423953262	-2.688086809	Down	4.21E-05	0.000686953	Glucose-methanol-choline (GMC) oxidoreductase family protein isoform 2 [Theobroma cacao]	ko00460//Cyanoamino acid metabolism	-	-	-
Unigene0099773	1926	100	16	5.078547112	0.788033582	-2.688086809	Down	7.64E-17	5.58E-15	OSJNBb0004A17.10 [Oryza sativa Japonica Group]	-	-	-	-
Unigene0024444	706	50	8	6.927253355	1.074895665	-2.688086809	Down	4.63E-09	1.46E-07	Ethylene-responsive transcription factor WIN1 [Triticum urartu]	-	GO:0043231//intracellular membrane-bounded organelle	GO:0001071//nucleic acid binding transcription factor activity;GO:0003677//DNA binding	GO:0000160//two-component signal transduction system (phosphorelay);GO:0006351//transcription, DNA-dependent;GO:0006950//response to stress
Unigene0044655	726	25	4	3.368209965	0.522642107	-2.688086809	Down	4.21E-05	0.00068707	--	-	-	-	-
Unigene0014605	677	25	4	3.611994733	0.56046997	-2.688086809	Down	4.21E-05	0.000687187	PREDICTED: chromatin modification-related protein MEAF6-like [Brachypodium distachyon]	-	GO:0043231//intracellular membrane-bounded organelle	-	GO:0009648//photoperiodism
Unigene0123024	2071	293	47	13.83831747	2.152775709	-2.684398622	Down	1.75E-46	2.37E-44	PREDICTED: protein ECERIFERUM 1-like [Setaria italica]	-	-	-	-
Unigene0032609	390	31	5	7.774864971	1.21614798	-2.676498834	Down	4.86E-06	9.78E-05	PREDICTED: auxin-induced protein 6B-like [Brachypodium distachyon]	ko04075//Plant hormone signal transduction	-	-	-
Unigene0117213	576	303	49	51.45361747	8.069648574	-2.672694758	Down	8.59E-48	1.18E-45	PREDICTED: protein BRASSINOSTEROID INSENSITIVE 1-like [Brachypodium distachyon]	-	GO:0043231//intracellular membrane-bounded organelle	-	-
Unigene0065857	713	37	6	5.075840453	0.798257019	-2.668721484	Down	5.72E-07	1.36E-05	RING-H2 finger protein ATL2 [Triticum urartu]	-	-	-	-
Unigene0003141	221	74	12	32.7518031	5.150744385	-2.668721484	Down	1.02E-12	5.03E-11	--	-	-	-	-
Unigene0085904	273	141	23	50.51870787	7.991829582	-2.660220015	Down	6.23E-23	5.73E-21	Os09g0455200 [Oryza sativa Japonica Group]	-	GO:0043231//intracellular membrane-bounded organelle	GO:0001071//nucleic acid binding transcription factor activity;GO:0003677//DNA binding;GO:0005515//protein binding	GO:0051301//cell division;GO:0006351//transcription, DNA-dependent;GO:0006950//response to stress
Unigene0032564	1123	49	8	4.267878941	0.675758094	-2.658940463	Down	8.15E-09	2.51E-07	hydroxyproline-rich glycoprotein-like protein [Arabidopsis thaliana]	-	-	-	-
Unigene0089320	335	49	8	14.30694941	2.265302506	-2.658940463	Down	8.15E-09	2.51E-07	PREDICTED: wall-associated receptor kinase-like 20-like [Setaria italica]	-	GO:0043231//intracellular membrane-bounded organelle	GO:0001871;GO:0004672//protein kinase activity;GO:0032550	GO:0006796//phosphate-containing compound metabolic process;GO:0006464//protein modification process
Unigene0062304	366	49	8	13.09515861	2.073432621	-2.658940463	Down	8.15E-09	2.51E-07	BURP domain-containing protein [Bruguiera gymnorhiza]	-	-	-	-
Unigene0065408	1471	110	18	7.314350721	1.160755788	-2.655665331	Down	3.62E-18	2.81E-16	HGWP repeat containing protein-like [Oryza sativa Japonica Group]	-	-	-	-
Unigene0062936	733	165	27	22.01789204	3.494144127	-2.655665331	Down	1.53E-26	1.54E-24	--	-	-	-	-
Unigene0011074	357	116	19	31.78231601	5.048547076	-2.6542841	Down	4.51E-19	3.66E-17	Growth-regulating factor 5, putative [Theobroma cacao]	-	-	-	-
Unigene0067409	231	67	11	28.36995136	4.517121068	-2.650888191	Down	1.46E-11	6.05E-10	--	-	-	-	-
Unigene0048224	1573	146	24	9.07862132	1.447316604	-2.649092677	Down	1.36E-23	1.29E-21	Os02g0606000 [Oryza sativa Japonica Group]	-	GO:0009526//plastid envelope;GO:0009534//chloroplast thylakoid	-	GO:0033554//cellular response to stress;GO:0009642//response to light intensity;GO:0044267//cellular protein metabolic process;GO:0000302//response to reactive oxygen species
Unigene0056200	1318	103	17	7.643945515	1.223529758	-2.643268305	Down	5.11E-17	3.77E-15	anther-specific proline-rich protein APG [Zea mays]	-	-	-	-
Unigene0048952	641	109	18	16.63275678	2.663762502	-2.642489942	Down	6.35E-18	4.89E-16	glutathione S-transferase 1 [Papaver somniferum]	ko00480//Glutathione metabolism;ko00980//Metabolism of xenobiotics by cytochrome P450;ko00982//Drug metabolism - cytochrome P450	-	GO:0003824//catalytic activity	-
Unigene0098304	2370	36	6	1.485764315	0.24015074	-2.629193119	Down	1.01E-06	2.30E-05	H0525G02.4 [Oryza sativa Indica Group]	-	-	-	-
Unigene0125280	394	42	7	10.42674703	1.68532182	-2.629193119	Down	1.20E-07	3.14E-06	--	-	-	-	-
Unigene0087872	364	180	30	48.36897562	7.818094156	-2.629193119	Down	1.61E-28	1.70E-26	PREDICTED: uncharacterized LOC101217126 [Cucumis sativus]	-	-	-	-
Unigene0086349	820	36	6	4.29422125	0.694094213	-2.629193119	Down	1.01E-06	2.30E-05	--	-	-	-	-
Unigene0071169	1049	36	6	3.356779243	0.542571263	-2.629193119	Down	1.01E-06	2.30E-05	acidic cellulase [Citrus sinensis]	-	-	-	-
Unigene0023884	224	36	6	15.71991708	2.540880601	-2.629193119	Down	1.01E-06	2.30E-05	Os04g0605100 [Oryza sativa Japonica Group]	-	-	GO:0003677//DNA binding;GO:0001071//nucleic acid binding transcription factor activity	GO:0006351//transcription, DNA-dependent
Unigene0068967	742	370	62	48.77458548	7.926269044	-2.621415769	Down	8.38E-57	1.24E-54	Auxin-induced protein [Aegilops tauschii]	-	-	-	-
Unigene0100426	420	119	20	27.71363159	4.517121068	-2.617120287	Down	3.00E-19	2.46E-17	Cytochrome P450, family 78, subfamily A, polypeptide 5 [Theobroma cacao]	ko00627//Aminobenzoate degradation;ko00903//Limonene and pinene degradation;ko00945//Stilbenoid, diarylheptanoid and gingerol biosynthesis;ko00624//Polycyclic aromatic hydrocarbon degradation;ko00363//Bisphenol degradation	-	-	-
Unigene0042669	403	59	10	14.31999063	2.3538348	-2.604945573	Down	3.67E-10	1.31E-08	PREDICTED: RING-H2 finger protein ATL16-like [Vitis vinifera]	-	-	-	-
Unigene0103208	361	53	9	14.36033053	2.36491934	-2.602226072	Down	3.02E-09	9.79E-08	PREDICTED: ethylene-responsive transcription factor 1B-like [Cicer arietinum]	ko04075//Plant hormone signal transduction	-	-	-
Unigene0100130	482	41	7	8.320177411	1.377628209	-2.594427701	Down	2.10E-07	5.32E-06	BEL1-type homeodomain protein [Triticum aestivum]	-	-	-	-
Unigene0056397	467	35	6	7.330725071	1.218752151	-2.588551135	Down	1.77E-06	3.87E-05	PREDICTED: lysM domain receptor-like kinase 4-like [Setaria italica]	-	GO:0043231//intracellular membrane-bounded organelle	GO:0004672//protein kinase activity;GO:0032550	GO:0006796//phosphate-containing compound metabolic process;GO:0006464//protein modification process;GO:0044036
Unigene0047082	1737	70	12	3.941794598	0.655333626	-2.588551135	Down	9.54E-12	4.05E-10	PREDICTED: protein GAMETE EXPRESSED 1-like [Setaria italica]	-	GO:0016021//integral to membrane;GO:0009536//plastid	GO:0005515//protein binding	GO:0048229//gametophyte development;GO:0009150//purine ribonucleotide metabolic process
Unigene0070520	530	35	6	6.459336996	1.073881612	-2.588551135	Down	1.77E-06	3.87E-05	--	-	-	-	-
Unigene0067911	1509	35	6	2.26868695	0.377175119	-2.588551135	Down	1.77E-06	3.86E-05	PREDICTED: tropinone reductase 1-like [Vitis vinifera]	ko00960//Tropane, piperidine and pyridine alkaloid biosynthesis	-	GO:0003824//catalytic activity	GO:0044710
Unigene0042481	542	128	22	23.09970595	3.850387331	-2.584799	Down	2.46E-20	2.09E-18	transcription factor PCF5 [Oryza sativa Japonica Group]	-	-	-	-
Unigene0050413	2731	924	159	33.09375439	5.522763546	-2.583096705	Down	5.15E-137	9.51E-135	Os01g0678000 [Oryza sativa Japonica Group]	-	-	-	-
Unigene0089377	450	29	5	6.303492675	1.053994916	-2.580283519	Down	1.51E-05	0.000273792	PREDICTED: UPF0481 protein At3g47200-like [Setaria italica]	-	-	-	-
Unigene0044260	655	364	63	54.3570466	9.12389492	-2.574745335	Down	8.03E-55	1.17E-52	DsRNA-binding protein 3 isoform 1 [Theobroma cacao]	-	-	-	-
Unigene0044858	1577	52	9	3.225279964	0.541367078	-2.574745335	Down	5.28E-09	1.66E-07	PREDICTED: probable receptor-like protein kinase At1g67000-like [Setaria italica]	-	-	-	-
Unigene0135618	896	46	8	5.021640178	0.8469602	-2.567792575	Down	4.38E-08	1.23E-06	PREDICTED: probable serine/threonine-protein kinase At1g18390-like [Solanum lycopersicum]	-	-	-	-
Unigene0003331	516	115	20	21.79936821	3.676726451	-2.567792575	Down	2.75E-18	2.15E-16	PREDICTED: calcium-binding protein KIC-like [Setaria italica]	-	-	GO:0046872//metal ion binding	-
Unigene0137746	2751	109	19	3.875535112	0.655154964	-2.56448743	Down	2.21E-17	1.67E-15	Nodulation receptor kinase [Triticum urartu]	-	-	-	-
Unigene0076071	1006	1120	196	108.8969736	18.48158083	-2.558803792	Down	6.22E-164	1.21E-161	PREDICTED: probable calcium-binding protein CML45 [Vitis vinifera]	-	-	GO:0046872//metal ion binding	-
Unigene0047953	708	673	118	92.97743798	15.80992374	-2.556050264	Down	4.12E-99	7.14E-97	--	-	-	-	-
Unigene0029778	1564	108	19	6.754337772	1.152385746	-2.551190607	Down	3.83E-17	2.85E-15	PREDICTED: xyloglucan galactosyltransferase KATAMARI1-like [Fragaria vesca subsp. vesca]	-	-	-	-
Unigene0084814	210	34	6	15.83636091	2.710272641	-2.546730959	Down	3.09E-06	6.45E-05	Os07g0573400 [Oryza sativa Japonica Group]	-	GO:0043231//intracellular membrane-bounded organelle	-	GO:0003006//developmental process involved in reproduction;GO:0035194//posttranscriptional gene silencing by RNA;GO:0034285;GO:0006342//chromatin silencing;GO:0009411//response to UV;GO:0009933//meristem structural organization;GO:0009943//adaxial/abaxial axis specification;GO:0000097//sulfur amino acid biosynthetic process;GO:0009799//specification of symmetry;GO:0010073//meristem maintenance;GO…
Unigene0126743	3103	34	6	1.071748563	0.18342161	-2.546730959	Down	3.09E-06	6.46E-05	WUS-interacting protein 2 isoform 4 [Theobroma cacao]	-	-	-	-
Unigene0074352	1846	34	6	1.801536181	0.308319206	-2.546730959	Down	3.09E-06	6.46E-05	PREDICTED: homeobox-leucine zipper protein HAT4-like isoform 1 [Vitis vinifera]	-	-	GO:0003677//DNA binding	GO:0050896//response to stimulus;GO:0044699;GO:0006351//transcription, DNA-dependent
Unigene0143399	1285	62	11	4.71937329	0.812027211	-2.538995311	Down	2.36E-10	8.66E-09	Os03g0286500 [Oryza sativa Japonica Group]	-	-	GO:0097159;GO:1901363	GO:0050896//response to stimulus
Unigene0091942	607	84	15	13.53587588	2.344140258	-2.529657446	Down	1.62E-13	9.12E-12	--	-	-	-	-
Unigene0046695	410	28	5	6.679899723	1.156823688	-2.529657446	Down	2.64E-05	0.000452568	transmembrane amino acid transporter family protein [Arabidopsis thaliana]	-	GO:0031090//organelle membrane;GO:0031224//intrinsic to membrane	GO:0046943//carboxylic acid transmembrane transporter activity	GO:0006865//amino acid transport
Unigene0032307	934	28	5	2.932290028	0.507813396	-2.529657446	Down	2.64E-05	0.000452487	--	-	-	-	-
Unigene0062956	1814	28	5	1.509789904	0.261465111	-2.529657446	Down	2.64E-05	0.000452406	--	-	-	-	-
Unigene0093534	765	84	15	10.74023093	1.859991028	-2.529657446	Down	1.62E-13	9.12E-12	PREDICTED: lysM domain receptor-like kinase 4-like [Setaria italica]	-	-	GO:0016301//kinase activity	GO:0044237//cellular metabolic process
Unigene0045701	990	95	17	9.386078435	1.628901234	-2.526623386	Down	4.30E-15	2.87E-13	Os03g0733600 [Oryza sativa Japonica Group]	-	-	-	GO:0048827//phyllome development
Unigene0115850	1384	83	15	5.865942082	1.028101977	-2.512379454	Down	2.80E-13	1.52E-11	Uncharacterized protein TCM_021711 [Theobroma cacao]	-	-	-	-
Unigene0088938	624	260	47	40.75534057	7.144869381	-2.51200958	Down	1.47E-38	1.82E-36	PREDICTED: cell wall protein TIR3-like [Setaria italica]	-	-	-	-
Unigene0138075	2225	354	64	15.56212915	2.728544142	-2.511836169	Down	6.43E-52	9.11E-50	Os10g0559800 [Oryza sativa Japonica Group]	-	-	-	-
Unigene0046993	717	77	14	10.50430535	1.852208639	-2.503662237	Down	2.27E-12	1.06E-10	Os02g0816000 [Oryza sativa Japonica Group]	-	-	GO:0016740//transferase activity	-
Unigene0071779	1891	44	8	2.2759196	0.40130954	-2.503662237	Down	1.33E-07	3.47E-06	PREDICTED: cysteine-rich receptor-like protein kinase 10-like [Setaria italica]	-	-	-	-
Unigene0086473	480	33	6	6.724631194	1.18574428	-2.503662237	Down	5.39E-06	0.000107357	--	-	-	-	-
Unigene0044768	368	33	6	8.77125808	1.546622974	-2.503662237	Down	5.39E-06	0.000107379	--	-	-	-	-
Unigene0084605	516	148	27	28.05483909	4.963580708	-2.498796482	Down	1.82E-22	1.64E-20	Os02g0584700 [Oryza sativa Japonica Group]	-	-	-	-
Unigene0093649	1203	526	96	42.76769903	7.569838797	-2.498187107	Down	7.27E-76	1.19E-73	Growth-regulating factor 1 [Theobroma cacao]	-	-	-	-
Unigene0107938	1410	126	23	8.74071985	1.547354238	-2.497948586	Down	2.48E-19	2.04E-17	cyclin dependent kinase regulator [Musa acuminata AAA Group]	-	-	-	-
Unigene0015388	845	82	15	9.491894704	1.683897203	-2.494892028	Down	4.85E-13	2.51E-11	--	-	-	-	-
Unigene0099311	413	60	11	14.21009453	2.526525343	-2.491689596	Down	7.09E-10	2.46E-08	--	-	-	-	-
Unigene0132307	1153	125	23	10.60416494	1.892254532	-2.486452947	Down	4.27E-19	3.48E-17	Os04g0560100 [Oryza sativa Japonica Group]	-	-	-	-
Unigene0076466	523	103	19	19.26332732	3.446140165	-2.482803632	Down	5.91E-16	4.17E-14	PREDICTED: arabinogalactan peptide 22-like [Setaria italica]	-	-	-	-
Unigene0048812	1116	189	35	16.56507391	2.97498565	-2.477190026	Down	5.13E-28	5.36E-26	PREDICTED: homeobox-leucine zipper protein ROC3 [Vitis vinifera]	-	-	GO:0003677//DNA binding	GO:0006351//transcription, DNA-dependent
Unigene0057754	1914	27	5	1.379804634	0.247804447	-2.477190026	Down	4.61E-05	0.000742772	Os07g0501800 [Oryza sativa Japonica Group]	-	-	-	-
Unigene0019872	1798	81	15	4.406472863	0.791375493	-2.477190026	Down	8.36E-13	4.18E-11	PREDICTED: secologanin synthase-like [Vitis vinifera]	ko04146//Peroxisome;ko00071//Fatty acid metabolism;ko03320//PPAR signaling pathway;ko00592//alpha-Linolenic acid metabolism;ko01040//Biosynthesis of unsaturated fatty acids	-	-	-
Unigene0103962	1408	70	13	4.862853136	0.875833843	-2.473073918	Down	3.18E-11	1.27E-09	PREDICTED: phytosulfokine receptor 1-like [Setaria italica]	-	-	-	-
Unigene0065212	983	43	8	4.278688858	0.772000345	-2.470495373	Down	2.30E-07	5.78E-06	--	-	-	-	-
Unigene0056024	744	344	64	45.22528115	8.159960639	-2.470495373	Down	1.44E-49	2.00E-47	PREDICTED: cytochrome P450 78A3-like [Glycine max]	ko00627//Aminobenzoate degradation;ko00903//Limonene and pinene degradation;ko00945//Stilbenoid, diarylheptanoid and gingerol biosynthesis;ko00624//Polycyclic aromatic hydrocarbon degradation;ko00363//Bisphenol degradation	GO:0043231//intracellular membrane-bounded organelle;GO:0044444//cytoplasmic part	GO:0046906//tetrapyrrole binding;GO:0046914//transition metal ion binding;GO:0016491//oxidoreductase activity	GO:0040008//regulation of growth;GO:0044710;GO:0009965//leaf morphogenesis;GO:0035265//organ growth;GO:0010073//meristem maintenance;GO:0003006//developmental process involved in reproduction;GO:0008283//cell proliferation
Unigene0042248	321	43	8	13.10265155	2.364100746	-2.470495373	Down	2.30E-07	5.79E-06	PREDICTED: UDP-glycosyltransferase 73C3-like [Brachypodium distachyon]	-	GO:0043231//intracellular membrane-bounded organelle	GO:0016757//transferase activity, transferring glycosyl groups	GO:0046942//carboxylic acid transport
Unigene0099291	389	274	51	68.89643177	12.43659811	-2.46983736	Down	8.56E-40	1.08E-37	--	-	-	-	-
Unigene0044562	338	1138	212	329.3224443	59.49770117	-2.468595007	Down	7.62E-160	1.46E-157	glycine-rich protein [Gossypium hirsutum]	-	-	-	-
Unigene0073857	1281	59	11	4.505039988	0.814562816	-2.467442049	Down	1.22E-09	4.16E-08	PREDICTED: L-ascorbate oxidase-like isoform X1 [Setaria italica]	-	-	-	-
Unigene0029346	273	32	6	11.46523867	2.084825108	-2.459268118	Down	9.35E-06	0.000177884	--	-	-	-	-
Unigene0028683	525	48	9	8.94288616	1.626163584	-2.459268118	Down	4.79E-08	1.34E-06	--	-	-	-	-
Unigene0092901	751	32	6	4.167789821	0.757865852	-2.459268118	Down	9.35E-06	0.000177813	--	-	-	-	-
Unigene0023852	522	32	6	5.996188038	1.090339568	-2.459268118	Down	9.35E-06	0.000177849	PREDICTED: subtilisin-like protease-like [Setaria italica]	-	GO:0043231//intracellular membrane-bounded organelle	GO:0004175//endopeptidase activity	GO:0019538//protein metabolic process
Unigene0047524	1716	2486	468	141.7031841	25.8707843	-2.45347648	Down	0	0	F17A17.37 protein [Theobroma cacao]	-	-	-	-
Unigene0029345	2071	53	10	2.503176881	0.458037385	-2.450222978	Down	1.00E-08	3.05E-07	PREDICTED: protein ECERIFERUM 1-like [Setaria italica]	-	-	-	-
Unigene0090483	484	127	24	25.66575993	4.703778963	-2.447952805	Down	4.66E-19	3.78E-17	expressed protein [Oryza sativa Japonica Group]	-	-	-	-
Unigene0044258	1621	42	8	2.534323461	0.468153201	-2.436548042	Down	3.97E-07	9.62E-06	double-stranded RNA binding motif family protein [Zea mays]	-	-	-	-
Unigene0067910	1269	47	9	3.62269694	0.672762712	-2.428894469	Down	8.25E-08	2.22E-06	tropinone reductase I, partial [Dendrobium nobile]	ko00960//Tropane, piperidine and pyridine alkaloid biosynthesis	-	GO:0016491//oxidoreductase activity	GO:0044710
Unigene0090247	545	31	6	5.563664841	1.044325238	-2.413464428	Down	1.62E-05	0.000291297	protein binding protein [Zea mays]	-	-	-	-
Unigene0067243	510	242	47	46.41314079	8.741957831	-2.408505004	Down	2.39E-34	2.79E-32	Os09g0455200 [Oryza sativa Japonica Group]	-	-	-	-
Unigene0090401	416	36	7	8.464570734	1.596194223	-2.406800698	Down	3.31E-06	6.88E-05	PREDICTED: protein will die slowly-like [Setaria italica]	-	-	-	-
Unigene0086113	1467	216	42	14.40188722	2.715815121	-2.406800698	Down	8.48E-31	9.24E-29	PREDICTED: hydroxycinnamoyl-Coenzyme A shikimate/quinate hydroxycinnamoyltransferase-like [Brachypodium distachyon]	-	-	-	-
Unigene0060670	826	36	7	4.26302836	0.803894427	-2.406800698	Down	3.31E-06	6.88E-05	Os05g0569500 [Oryza sativa Japonica Group]	-	-	-	GO:0009725//response to hormone stimulus
Unigene0092135	671	36	7	5.247781558	0.989592842	-2.406800698	Down	3.31E-06	6.88E-05	PREDICTED: F-box protein At-B-like [Brachypodium distachyon]	-	GO:0044424//intracellular part	-	GO:0006402//mRNA catabolic process
Unigene0112314	472	36	7	7.46029963	1.406815248	-2.406800698	Down	3.31E-06	6.88E-05	--	-	-	-	-
Unigene0046485	1113	77	15	6.766924472	1.278430491	-2.404126564	Down	7.25E-12	3.13E-10	Os03g0675300 [Oryza sativa Japonica Group]	-	-	-	-
Unigene0065288	427	46	9	10.53721218	1.999381456	-2.397867573	Down	1.42E-07	3.69E-06	--	-	-	-	-
Unigene0029920	450	66	13	14.34587988	2.740386781	-2.38818502	Down	2.76E-10	1.00E-08	PREDICTED: cytochrome P450 77A3-like [Setaria italica]	ko00627//Aminobenzoate degradation;ko00903//Limonene and pinene degradation;ko00945//Stilbenoid, diarylheptanoid and gingerol biosynthesis;ko00624//Polycyclic aromatic hydrocarbon degradation;ko00363//Bisphenol degradation	-	-	-
Unigene0003161	600	21026	4185	3427.687163	661.6453084	-2.373105508	Down	0	0	--	-	-	-	-
Unigene0046163	282	30	6	10.40561887	2.018288137	-2.366158714	Down	2.78E-05	0.00047378	--	-	-	-	-
Unigene0087871	652	55	11	8.25108122	1.600391053	-2.366158714	Down	1.06E-08	3.22E-07	--	-	-	-	-
Unigene0100044	634	60	12	9.256733505	1.795448753	-2.366158714	Down	2.23E-09	7.39E-08	aspartic proteinase Asp1 precursor [Zea mays]	-	GO:0043231//intracellular membrane-bounded organelle	GO:0008233//peptidase activity	-
Unigene0122698	776	75	15	9.45355838	1.833625176	-2.366158714	Down	2.11E-11	8.63E-10	--	-	-	-	-
Unigene0031390	799	35	7	4.284666593	0.831059821	-2.366158714	Down	5.68E-06	0.000112744	cytochrome P450-1 [Musa acuminata]	-	-	-	-
Unigene0070053	490	65	13	12.97516965	2.516681738	-2.366158714	Down	4.71E-10	1.67E-08	--	-	-	-	-
Unigene0115775	1575	75	15	4.657753208	0.903424214	-2.366158714	Down	2.11E-11	8.62E-10	PREDICTED: nuclear transcription factor Y subunit A-3-like isoform X1 [Setaria italica]	ko05152//Tuberculosis;ko04612//Antigen processing and presentation	-	-	-
Unigene0089735	911	30	6	3.22105875	0.624760982	-2.366158714	Down	2.78E-05	0.000473611	--	-	-	-	-
Unigene0038432	1386	55	11	3.881461007	0.752853511	-2.366158714	Down	1.06E-08	3.22E-07	--	-	-	-	-
Unigene0042154	1003	115	23	11.21482951	2.175243745	-2.366158714	Down	9.17E-17	6.67E-15	Os11g0131100 [Oryza sativa Japonica Group]	-	GO:0043231//intracellular membrane-bounded organelle	-	-
Unigene0097521	1027	60	12	5.714478133	1.108388032	-2.366158714	Down	2.23E-09	7.38E-08	--	-	-	-	-
Unigene0106581	1701	30	6	1.725093781	0.334601561	-2.366158714	Down	2.78E-05	0.000473695	Os09g0538500 [Oryza sativa Japonica Group]	-	-	-	-
Unigene0076906	703	3653	731	508.264896	98.63773188	-2.365369061	Down	0	0	structural protein [Hordeum vulgare subsp. vulgare]	-	-	-	-
Unigene0049656	419	119	24	27.77977391	5.433482144	-2.354085881	Down	3.34E-17	2.50E-15	--	-	-	-	-
Unigene0102344	1017	292	59	28.0839161	5.503159295	-2.351412128	Down	5.27E-40	6.65E-38	anther-specific proline-rich protein APG precursor [Zea mays]	-	-	-	-
Unigene0031137	1030	163	33	15.47911576	3.039189223	-2.348564654	Down	5.67E-23	5.22E-21	PREDICTED: cytochrome P450 734A1-like [Brachypodium distachyon]	-	-	-	-
Unigene0082867	590	79	16	13.09697046	2.572462167	-2.348011367	Down	7.64E-12	3.28E-10	PREDICTED: LOW QUALITY PROTEIN: vignain-like [Glycine max]	ko04142//Lysosome;ko04145//Phagosome;ko04612//Antigen processing and presentation;ko05323//Rheumatoid arthritis	-	GO:0016628//oxidoreductase activity, acting on the CH-CH group of donors, NAD or NADP as acceptor;GO:0070011	GO:0044710;GO:0019538//protein metabolic process
Unigene0041844	937	365	74	38.10211136	7.491575389	-2.346529907	Down	1.75E-49	2.43E-47	Os02g0232900 [Oryza sativa Japonica Group]	-	-	-	-
Unigene0107706	879	69	14	7.678139248	1.510845954	-2.345400153	Down	1.70E-10	6.33E-09	--	-	-	-	-
Unigene0114414	1210	69	14	5.577755701	1.097548425	-2.345400153	Down	1.70E-10	6.33E-09	epidermis-specific secreted glycoprotein EP1-like protein [Gossypium hirsutum]	-	-	-	-
Unigene0060901	792	59	12	7.28656089	1.437265794	-2.341911167	Down	3.80E-09	1.22E-07	Lysine decarboxylase family protein isoform 2 [Theobroma cacao]	-	GO:0044444//cytoplasmic part;GO:0043231//intracellular membrane-bounded organelle	GO:0003824//catalytic activity	-
Unigene0043919	302	54	11	17.48970907	3.455148896	-2.339686502	Down	1.81E-08	5.33E-07	zinc finger-homeodomain protein 1 [Yucca filamentosa]	-	-	-	-
Unigene0039161	1050	44	9	4.098822823	0.813081792	-2.333737236	Down	4.14E-07	1.00E-05	--	-	-	-	-
Unigene0017637	710	122	25	16.80727284	3.340124733	-2.331111767	Down	2.06E-17	1.56E-15	--	-	-	-	-
Unigene0116403	1617	239	49	14.45718204	2.874531589	-2.330387583	Down	1.09E-32	1.24E-30	Os04g0611200 [Oryza sativa Japonica Group]	-	-	-	-
Unigene0048988	1125	78	16	6.781688671	1.349113492	-2.329632838	Down	1.30E-11	5.42E-10	Os01g0924900 [Oryza sativa Japonica Group]	-	-	-	-
Unigene0056398	801	190	39	23.2015422	4.618629406	-2.328684008	Down	2.81E-26	2.81E-24	PREDICTED: lysM domain receptor-like kinase 4-like [Setaria italica]	-	-	GO:0004672//protein kinase activity;GO:0032550	GO:0006796//phosphate-containing compound metabolic process;GO:0006464//protein modification process;GO:0044036
Unigene0086627	592	34	7	5.617628025	1.121649995	-2.324338538	Down	9.72E-06	0.000183875	--	-	-	-	-
Unigene0010178	2171	34	7	1.531845136	0.305857576	-2.324338538	Down	9.72E-06	0.000183839	PREDICTED: nuclear distribution protein nudF 2-like [Setaria italica]	-	-	-	-
Unigene0038566	865	34	7	3.844665654	0.767649476	-2.324338538	Down	9.72E-06	0.000183803	H0502G05.6 [Oryza sativa Indica Group]	-	-	-	-
Unigene0041082	1450	194	40	13.08668039	2.616814963	-2.322215366	Down	1.03E-26	1.04E-24	Os05g0187500 [Oryza sativa Japonica Group]	-	-	-	-
Unigene0086185	3402	92	19	2.645143797	0.529785804	-2.319865061	Down	2.13E-13	1.17E-11	PREDICTED: aspartic proteinase-like protein 1-like [Brachypodium distachyon]	-	-	-	-
Unigene0047905	582	29	6	4.873834543	0.977933427	-2.317249113	Down	4.77E-05	0.000764669	PREDICTED: BTB/POZ domain-containing protein At3g49900-like [Vitis vinifera]	-	-	-	-
Unigene0143587	2320	29	6	1.222660217	0.245326403	-2.317249113	Down	4.77E-05	0.000764797	ABC transporter C family member 3 [Triticum urartu]	-	GO:0031224//intrinsic to membrane;GO:0043231//intracellular membrane-bounded organelle	GO:0017111//nucleoside-triphosphatase activity;GO:0032550;GO:0016628//oxidoreductase activity, acting on the CH-CH group of donors, NAD or NADP as acceptor;GO:0015405	GO:0009154;GO:0044763;GO:0051234//establishment of localization
Unigene0132361	1375	483	100	34.35897512	6.898875813	-2.316253808	Down	5.90E-64	9.14E-62	BTB and TAZ domain protein 2 isoform 1 [Theobroma cacao]	-	-	-	-
Unigene0045196	1271	169	35	13.00579554	2.612182522	-2.315827038	Down	2.16E-23	2.03E-21	Os03g0637800 [Oryza sativa Japonica Group]	-	-	-	-
Unigene0068668	791	222	46	27.45189059	5.516484136	-2.315084529	Down	3.03E-30	3.29E-28	cortical cell-delineating protein precursor [Zea mays]	-	GO:0043231//intracellular membrane-bounded organelle	GO:0005488//binding	GO:0010876
Unigene0081883	998	53	11	5.194468257	1.045546059	-2.312719455	Down	3.07E-08	8.82E-07	Lysine decarboxylase family protein isoform 2 [Theobroma cacao]	-	-	-	-
Unigene0046691	216	53	11	24.00036723	4.830810031	-2.312719455	Down	3.07E-08	8.82E-07	--	-	-	-	-
Unigene0037711	1173	53	11	4.419504962	0.889560926	-2.312719455	Down	3.07E-08	8.82E-07	PREDICTED: probable receptor-like protein kinase At5g20050 [Vitis vinifera]	-	-	-	-
Unigene0045079	406	53	11	12.76866828	2.570086125	-2.312719455	Down	3.07E-08	8.82E-07	PREDICTED: homeobox-leucine zipper protein ANTHOCYANINLESS 2-like [Glycine max]	-	-	-	-
Unigene0082865	410	48	10	11.45125667	2.313647376	-2.307265025	Down	1.47E-07	3.81E-06	PREDICTED: vignain-like [Setaria italica]	ko04142//Lysosome;ko04145//Phagosome;ko04612//Antigen processing and presentation;ko05323//Rheumatoid arthritis	GO:0043231//intracellular membrane-bounded organelle	GO:0016628//oxidoreductase activity, acting on the CH-CH group of donors, NAD or NADP as acceptor;GO:0070011	GO:0044710;GO:0019538//protein metabolic process
Unigene0047750	1605	96	20	5.850486273	1.182050373	-2.307265025	Down	7.69E-14	4.57E-12	MDR-like ABC transporter [Oryza sativa Japonica Group]	-	GO:0043231//intracellular membrane-bounded organelle	GO:0017111//nucleoside-triphosphatase activity	-
Unigene0011757	304	48	10	15.44412906	3.120379685	-2.307265025	Down	1.47E-07	3.81E-06	--	-	-	-	-
Unigene0077738	301	72	15	23.39708588	4.727219722	-2.307265025	Down	1.03E-10	3.93E-09	--	-	-	-	-
Unigene0078802	479	326	68	66.56989241	13.46649037	-2.305495932	Down	1.82E-43	2.38E-41	PREDICTED: ZF-HD homeobox protein At4g24660-like [Setaria italica]	-	-	-	-
Unigene0003130	728	163	34	21.9003973	4.430253355	-2.305495932	Down	1.69E-22	1.53E-20	--	-	-	-	-
Unigene0063390	382	91	19	23.30095911	4.71814478	-2.304097746	Down	3.60E-13	1.92E-11	--	-	-	-	-
Unigene0045202	659	196	41	29.0915208	5.901731774	-2.301388458	Down	1.07E-26	1.08E-24	Os01g0226700 [Oryza sativa Japonica Group]	-	-	-	-
Unigene0028912	1828	62	13	3.317502559	0.674602873	-2.297987211	Down	2.31E-09	7.61E-08	PREDICTED: nuclear transcription factor Y subunit A-3-like isoform X3 [Setaria italica]	ko05152//Tuberculosis;ko04612//Antigen processing and presentation	-	-	-
[truncated: 1,064 more rows]
