# Supplementary material for: De novo Transcriptome Assembly of Floral Buds of Pineapple and Identification of Differentially Expressed Genes in Response to Ethephon Induction
Source: Front Plant Sci. 2016 Feb 26;7:203. doi: 10.3389/fpls.2016.00203 (PMC4767906; doi:10.3389/fpls.2016.00203)
Supplement: Additional File 6 — DEGs in the comparison of T2 with T1. [file DataSheet6.xls]

GeneID	Gene_length	T1-Expression	T2-Expression	T1-RPKM	T2-RPKM	log2 Ratio(T2/T1)	Up-Down-Regulation(T2/T1)	P-value	FDR	Description	Pathway	GO Component	GO Function	GO Process
Unigene0058964	1004	0	287	0.001	27.1162237806023	14.7268686615517	Up	0	0	MADS box transcription factor [Elaeis guineensis]	-	GO:0043231//intracellular membrane-bounded organelle	GO:0003676//nucleic acid binding;GO:0001071//nucleic acid binding transcription factor activity;GO:0005515//protein binding	GO:0048869;GO:0009791//post-embryonic development;GO:0006351//transcription, DNA-dependent
Unigene0065756	304	0	25	0.001	7.80094921251053	12.9294339651579	Up	7.03304e-09	6.00924462206406e-07	--	-	-	-	-
Unigene0046208	287	0	15	0.001	4.9578158061391	12.2754889577596	Up	1.254982e-05	0.000551353894400732	--	-	-	-	-
Unigene0021874	500	0	24	0.001	4.55325803635814	12.1526835048858	Up	1.486936e-08	1.19499882483682e-06	PREDICTED: sugar transporter ERD6-like 16-like [Brachypodium distachyon]	-	-	-	-
Unigene0003368	383	0	18	0.001	4.45815081888852	12.1222297083441	Up	1.327972e-06	7.41487063581395e-05	--	-	-	-	-
Unigene0032387	525	0	24	0.001	4.33643622510299	12.0822941769944	Up	1.486936e-08	1.1939996619398e-06	flowering locus T protein [Ananas comosus]	-	-	-	-
Unigene0023267	358	0	15	0.001	3.97456183341319	11.956580107171	Up	1.254982e-05	0.000550849914606947	--	-	-	-	-
Unigene0090849	596	0	24	0.001	3.81984734593804	11.8992992690857	Up	1.486936e-08	1.19300216848789e-06	Os09g0456700 [Oryza sativa Japonica Group]	-	-	-	-
Unigene0111877	382	0	15	0.001	3.72485114230869	11.8629670563995	Up	1.254982e-05	0.000551606230279176	NADH dehydrogenase subunit 3 [Micromonas sp. RCC299]	ko00190//Oxidative phosphorylation;ko05012//Parkinson's disease	GO:0016020//membrane	-	-
Unigene0031635	563	0	21	0.001	3.53827778136179	11.7888315995253	Up	1.405208e-07	9.4903914137834e-06	--	-	-	-	-
Unigene0062380	479	0	16	0.001	3.1685859682381	11.6296234430906	Up	5.93592e-06	0.00028475219028971	PREDICTED: probable polygalacturonase At1g80170-like [Vitis vinifera]	-	-	GO:0004553//hydrolase activity, hydrolyzing O-glycosyl compounds	GO:0044238//primary metabolic process
Unigene0029922	736	0	22	0.001	2.83547545289513	11.469374951407	Up	6.64648e-08	4.74936492738095e-06	--	-	-	-	-
Unigene0090306	514	0	15	0.001	2.76827458436171	11.4347713352414	Up	1.254982e-05	0.000552111595584059	--	-	-	-	-
Unigene0075801	1360	0	37	0.001	2.58073755124466	11.333567718318	Up	8.8085e-13	1.39365852224053e-10	lipase [Elaeis guineensis]	-	-	GO:0016787//hydrolase activity	-
Unigene0114386	982	0	23	0.001	2.22176117693986	11.1174880305691	Up	3.1437e-08	2.41725108566853e-06	--	-	-	-	-
Unigene0123024	2071	0	47	0.001	2.15277570928731	11.0719823022839	Up	0	0	PREDICTED: protein ECERIFERUM 1-like [Setaria italica]	-	-	-	-
Unigene0106582	1609	0	29	0.001	1.70971207600977	10.7395376732309	Up	3.52e-10	3.57350697674419e-08	Os09g0538500 [Oryza sativa Japonica Group]	-	-	-	-
Unigene0143499	906	0	15	0.001	1.57052222556503	10.617028644389	Up	1.254982e-05	0.000551858797234432	--	-	-	-	-
Unigene0016452	1050	0	15	0.001	1.35513632034469	10.4042222718818	Up	1.254982e-05	0.000551101789282122	PREDICTED: probable phytol kinase 2, chloroplastic-like [Setaria italica]	-	GO:0031224//intrinsic to membrane;GO:0009941//chloroplast envelope	GO:0052668//farnesol kinase activity;GO:0070567	GO:0006644//phospholipid metabolic process;GO:0048437//floral organ development;GO:0009725//response to hormone stimulus;GO:0018130;GO:0006714;GO:0042743//hydrogen peroxide metabolic process;GO:0070646//protein modification by small protein removal
Unigene0075790	1548	0	20	0.001	1.22557548351587	10.2592436275697	Up	2.97092e-07	1.88082541173368e-05	lipase [Elaeis guineensis]	-	-	-	-
Unigene0116793	1322	0	16	0.001	1.14807313070049	10.1649988273191	Up	5.93592e-06	0.000284894495232384	oligoribonuclease [Zea mays]	ko03008//Ribosome biogenesis in eukaryotes	-	GO:0003824//catalytic activity;GO:0097159	-
Unigene0050150	1489	0	18	0.001	1.14672381708147	10.163302251687	Up	1.327972e-06	7.41918411495055e-05	PREDICTED: zinc finger CCCH domain-containing protein 53-like [Brachypodium distachyon]	-	-	GO:0005488//binding	-
Unigene0106679	1524	0	16	0.001	0.995900707864861	9.95985810133343	Up	5.93592e-06	0.00028503694248	Os09g0370200 [Oryza sativa Japonica Group]	-	GO:0043231//intracellular membrane-bounded organelle	-	-
Unigene0010608	3939	0	16	0.001	0.385314211420677	8.58989158721271	Up	5.93592e-06	0.000285179532246123	PREDICTED: glycogen synthase-like [Brachypodium distachyon]	-	-	-	-
Unigene0066960	2126	56	2785	2.24251884524659	124.263323448352	5.79213662582364	Up	3.5305e-14	7.26043167023555e-12	Arginine decarboxylase [Aegilops tauschii]	ko00330//Arginine and proline metabolism	-	GO:0016829//lyase activity	GO:1901564;GO:0044237//cellular metabolic process
Unigene0132252	1657	27	408	1.38724315409566	23.3570870905517	4.07356777546187	Up	1.45057e-10	1.55306400958751e-08	PREDICTED: secologanin synthase-like [Setaria italica]	-	-	-	-
Unigene0076202	203	8	103	3.35509856790587	48.1307037915526	3.84253046283707	Up	7.93938e-06	0.000369419659127907	PREDICTED: G-type lectin S-receptor-like serine/threonine-protein kinase RKS1-like [Fragaria vesca subsp. vesca]	-	-	-	-
Unigene0078360	1056	10	127	0.806208581066396	11.4082972422957	3.82278652753865	Up	2.71586e-06	0.0001427617748659	Os01g0668100 [Oryza sativa Japonica Group]	-	GO:0043231//intracellular membrane-bounded organelle	-	-
Unigene0085928	654	248	2160	32.2838460058588	313.297571309047	3.27864922231781	Up	0	0	Os06g0221300 [Oryza sativa Japonica Group]	-	GO:0043231//intracellular membrane-bounded organelle	-	-
Unigene0009902	771	8	68	0.883378740966137	8.36634096607095	3.24349277690419	Up	7.93938e-06	0.000369598728279205	Os03g0672400 [Oryza sativa Japonica Group]	-	-	-	-
Unigene0046147	523	6	48	0.976699344098793	8.70603831043622	3.15602993565385	Up	2.20752e-05	0.000904847655825864	Os01g0133200 [Oryza sativa Japonica Group]	-	GO:0043231//intracellular membrane-bounded organelle	-	-
Unigene0041816	1227	12	90	0.832622260739476	6.95791264724655	3.06292053126237	Up	8.98802e-07	5.18744870649038e-05	Transcription factor MYB21 [Aegilops tauschii]	-	GO:0043231//intracellular membrane-bounded organelle	GO:0003676//nucleic acid binding	-
Unigene0022944	935	6	44	0.546324873757934	4.46397846701779	3.03049905356999	Up	2.2077e-05	0.000904535377986348	S-(+)-linalool synthase [Cinnamomum osmophloeum]	-	-	GO:0046872//metal ion binding;GO:0016838//carbon-oxygen lyase activity, acting on phosphates	-
Unigene0126555	1119	13	95	0.989064468353841	8.05331235951042	3.02544582584371	Up	5.12336e-07	3.12404601701587e-05	PREDICTED: omega-hydroxypalmitate O-feruloyl transferase-like [Glycine max]	-	-	GO:0016746//transferase activity, transferring acyl groups	-
Unigene0068789	988	20	144	1.72339324211764	13.825682296634	3.0040268422088	Up	9.00616e-09	7.54741356090751e-07	Os03g0244200 [Oryza sativa Japonica Group]	-	GO:0043231//intracellular membrane-bounded organelle	-	-
Unigene0057046	1396	18	127	1.09773730006519	8.62977212597726	2.9747896209837	Up	2.8982e-08	2.24284715229654e-06	Os11g0171700 [Oryza sativa Japonica Group]	-	-	-	-
Unigene0044260	655	9	63	1.16980249686336	9.12389492018331	2.96338485771146	Up	4.66662e-06	0.000231255341362229	DsRNA-binding protein 3 isoform 1 [Theobroma cacao]	-	-	-	-
Unigene0029322	709	8	56	0.960627657665573	7.49243212376752	2.96338485771145	Up	7.9394e-06	0.000369241693559322	PREDICTED: regulatory protein NPR5-like [Setaria italica]	-	-	-	-
Unigene0087137	1832	6	42	0.278828469958334	2.17472750098983	2.96338485771145	Up	2.20822e-05	0.000904362611343284	PREDICTED: protein TRANSPARENT TESTA 12-like [Brachypodium distachyon]	-	GO:0016020//membrane	GO:0015291//secondary active transmembrane transporter activity	GO:0015893//drug transport;GO:0044763;GO:0003006//developmental process involved in reproduction
Unigene0080933	2206	6	41	0.231556553474011	1.76302866699422	2.92861943955078	Up	2.20882e-05	0.000903837474051981	PREDICTED: probable LRR receptor-like serine/threonine-protein kinase At1g56130-like [Fragaria vesca subsp. vesca]	-	GO:0016020//membrane	GO:0032550;GO:0004713//protein tyrosine kinase activity	GO:0006468//protein phosphorylation;GO:0009696//salicylic acid metabolic process;GO:0009814//defense response, incompatible interaction;GO:0006984//ER-nucleus signaling pathway
Unigene0088961	702	6	41	0.72765492444967	5.54022968573967	2.92861943955078	Up	2.20882e-05	0.000904222741517477	--	-	-	-	-
Unigene0099099	2830	8	52	0.240666081019396	1.74300219295218	2.85646965379495	Up	7.93962e-06	0.000369073197270087	PREDICTED: protein TPX2-like isoform X2 [Setaria italica]	-	GO:0044446//intracellular organelle part	-	GO:0000278//mitotic cell cycle;GO:0007010//cytoskeleton organization;GO:0016458//gene silencing;GO:0016570//histone modification;GO:0006461//protein complex assembly;GO:0043414//macromolecule methylation;GO:0022402//cell cycle process;GO:0006260//DNA replication
Unigene0046854	491	10	65	1.73392313972732	12.5577805653123	2.85646965379495	Up	2.71586e-06	0.000142839957656079	--	-	-	-	-
Unigene0044562	338	33	212	8.31205817544431	59.4977011654294	2.8395562708586	Up	4.52838e-12	6.23954890157819e-10	glycine-rich protein [Gossypium hirsutum]	-	-	-	-
Unigene0058553	585	7	44	1.01871689422954	7.13473481480621	2.80810663223354	Up	1.33505e-05	0.000581212746600181	PREDICTED: protein IQ-DOMAIN 1-like [Setaria italica]	-	GO:0043231//intracellular membrane-bounded organelle	-	-
Unigene0131643	1088	6	37	0.469497938385725	3.22592193905582	2.78052080056164	Up	2.2229e-05	0.000908051340706083	PREDICTED: cell division cycle-associated protein 7-like isoform X2 [Setaria italica]	-	-	-	-
Unigene0138073	1125	9	55	0.681085009284891	4.63757762962404	2.7674646477362	Up	4.66676e-06	0.000231143010252708	PREDICTED: probable leucine-rich repeat receptor-like protein kinase IMK3-like [Fragaria vesca subsp. vesca]	-	-	-	-
Unigene0082830	1658	7	41	0.359438711172666	2.34574260518049	2.70622701821433	Up	1.339226e-05	0.000582238961466727	RING/U-box superfamily protein isoform 1 [Theobroma cacao]	-	-	GO:0046872//metal ion binding	-
Unigene0114101	1017	7	41	0.585987594025841	3.82422934059906	2.70622701821433	Up	1.339226e-05	0.000582502656648551	PREDICTED: transcription factor bHLH25-like [Vitis vinifera]	-	-	-	-
Unigene0122879	1778	75	436	3.59121032735987	23.2613951051293	2.6953955699349	Up	0	0	Uveal autoantigen with coiled-coil domains and ankyrin repeats isoform 1 [Theobroma cacao]	-	-	-	-
Unigene0047680	1310	34	193	2.20962693851969	13.9754898380586	2.66102413167159	Up	2.61102e-12	3.79935058727273e-10	PREDICTED: reticulon-like protein B17-like [Setaria italica]	-	GO:0043231//intracellular membrane-bounded organelle	-	-
Unigene0031137	1030	6	33	0.495935686372494	3.03918922329731	2.61546155429115	Up	2.37774e-05	0.000962298331731985	PREDICTED: cytochrome P450 734A1-like [Brachypodium distachyon]	-	-	-	-
Unigene0089293	745	10	55	1.14276008269277	7.00305346755307	2.61546155429115	Up	2.71636e-06	0.000142709946214442	PREDICTED: high mobility group B protein 6-like [Cicer arietinum]	-	-	-	-
Unigene0144492	799	89	488	9.48319240086911	57.9367418059756	2.61103384225034	Up	0	0	OSIGBa0135C13.7 [Oryza sativa Indica Group]	ko00500//Starch and sucrose metabolism;ko00940//Phenylpropanoid biosynthesis;ko00460//Cyanoamino acid metabolism	-	-	-
Unigene0101809	1606	11	60	0.583120727127476	3.54394305445061	2.60348891262507	Up	1.567804e-06	8.62858226659026e-05	Os02g0690800 [Oryza sativa Japonica Group]	ko00330//Arginine and proline metabolism	-	-	-
Unigene0067266	785	31	169	3.36204383564198	20.4219906620097	2.60271306154916	Up	1.400636e-11	1.7606581173822e-09	PREDICTED: omega-hydroxypalmitate O-feruloyl transferase [Vitis vinifera]	-	-	GO:0016746//transferase activity, transferring acyl groups	-
Unigene0065770	1854	17	91	0.780639506327073	4.65599695825008	2.57636173460221	Up	5.1811e-08	3.80997306125574e-06	PREDICTED: protein FIZZY-RELATED 3-like [Setaria italica]	-	GO:0043231//intracellular membrane-bounded organelle;GO:0031234//extrinsic to internal side of plasma membrane	GO:0060089	GO:0007017//microtubule-based process;GO:0016458//gene silencing;GO:0044786;GO:0001558//regulation of cell growth;GO:0035966;GO:0008283//cell proliferation;GO:0006305;GO:0019953//sexual reproduction;GO:0006511//ubiquitin-dependent protein catabolic process;GO:0010564//regulation of cell cycle process;GO:0007154//cell communication;GO:0043623//cellular protein complex assembly;GO:0034968//histone …
Unigene0022962	923	7	37	0.645665637187736	3.80260354246234	2.5581283792252	Up	1.387792e-05	0.000601447509458484	PREDICTED: polyamine oxidase-like isoform X2 [Setaria italica]	-	-	-	-
Unigene0047684	898	7	37	0.663640738445746	3.90846667003645	2.55812837922519	Up	1.387792e-05	0.000601176220550293	--	-	-	-	-
Unigene0054493	1615	12	63	0.63258669593024	3.70040320292264	2.54834735843261	Up	8.98854e-07	5.18463306018018e-05	Os02g0693700 [Oryza sativa Japonica Group]	-	GO:0016020//membrane;GO:0044464//cell part	GO:1901363;GO:0015405;GO:0036094;GO:0097159;GO:0016887//ATPase activity	GO:0044763;GO:0044707;GO:0009628//response to abiotic stimulus;GO:0009926//auxin polar transport
Unigene0042219	1017	149	780	12.4731645014072	72.7536313577383	2.5441917289413	Up	2.29594e-13	4.10609843054004e-11	OSIGBa0135C13.7 [Oryza sativa Indica Group]	ko00500//Starch and sucrose metabolism;ko00940//Phenylpropanoid biosynthesis;ko00460//Cyanoamino acid metabolism	GO:0043231//intracellular membrane-bounded organelle	GO:0015925;GO:0008422//beta-glucosidase activity	-
Unigene0106613	3058	10	51	0.27840296324595	1.58202637790403	2.50652718273798	Up	2.72112e-06	0.000142881860338983	trehalose-6-phosphate synthase 1 [Oryza sativa Indica Group]	ko00500//Starch and sucrose metabolism	GO:0044424//intracellular part	GO:0035251//UDP-glucosyltransferase activity	GO:0009756//carbohydrate mediated signaling;GO:0071555;GO:0005991//trehalose metabolic process;GO:0007275//multicellular organismal development;GO:0003006//developmental process involved in reproduction;GO:0042546//cell wall biogenesis
Unigene0003307	403	9	45	1.90129189936849	10.5922565982277	2.47795803054121	Up	4.71952e-06	0.000233274967452393	PREDICTED: kinesin-like protein KIF14-like [Solanum lycopersicum]	-	-	-	-
Unigene0052293	954	7	35	0.624684887970943	3.48017189187052	2.47795803054121	Up	1.505878e-05	0.000648817906523105	--	-	-	-	-
Unigene0015351	292	10	49	2.91560363563738	15.9182108862407	2.4488116848817	Up	2.73248e-06	0.000143399953136612	PREDICTED: ubiquitin-conjugating enzyme E2 19-like [Brachypodium distachyon]	ko04120//Ubiquitin mediated proteolysis	GO:0043231//intracellular membrane-bounded organelle	GO:0019787//small conjugating protein ligase activity	GO:0044786;GO:0006511//ubiquitin-dependent protein catabolic process;GO:0032446//protein modification by small protein conjugation;GO:0001558//regulation of cell growth;GO:0043623//cellular protein complex assembly;GO:1902410;GO:0007017//microtubule-based process;GO:0070646//protein modification by small protein removal;GO:0035966
Unigene0046075	791	8	39	0.861042995303276	4.67701915871175	2.4414321545161	Up	8.47312e-06	0.000390846060787704	--	-	-	-	-
Unigene0144272	1309	8	39	0.520309403578985	2.82622013333918	2.4414321545161	Up	8.47312e-06	0.000390658424656745	PREDICTED: squamosa promoter-binding-like protein 16-like [Brachypodium distachyon]	-	-	-	-
Unigene0048457	429	14	68	2.7783188024442	15.0360113865751	2.43613785484659	Up	2.90636e-07	1.84603837089947e-05	lipase [Elaeis guineensis]	-	-	-	-
Unigene0104937	1856	143	691	6.55947981733159	35.3167800727761	2.42870049926372	Up	0	0	cyclin [Oryza sativa Indica Group]	ko04110//Cell cycle;ko04914//Progesterone-mediated oocyte maturation;ko04115//p53 signaling pathway	-	-	-
Unigene0117057	1776	10	48	0.479367264417857	2.56377141686832	2.41906434148764	Up	2.74528e-06	0.000143914410829694	TPA: squamosa promoter-binding protein-like (SBP domain) transcription factor family protein [Zea mays]	-	GO:0043231//intracellular membrane-bounded organelle	GO:0003676//nucleic acid binding	-
Unigene0137986	2556	7	33	0.233157035651127	1.22471240218945	2.3930691329547	Up	1.875344e-05	0.000786138311095591	Os03g0672400 [Oryza sativa Japonica Group]	-	-	-	-
Unigene0038532	1286	17	80	1.12543207210762	5.90106018190532	2.39049518929087	Up	5.1812e-08	3.80713148890589e-06	sieve element occlusion protein 2 [Nicotiana tabacum]	-	-	-	-
Unigene0041274	368	8	37	1.85077448175242	9.53750834155635	2.3654833012828	Up	9.60594e-06	0.000437427816842105	PREDICTED: protein TIFY 5A [Vitis vinifera]	-	-	-	-
Unigene0078974	388	15	69	3.29132575363188	16.8693516166619	2.3576637968235	Up	1.641882e-07	1.09883667955401e-05	PREDICTED: uncharacterized protein LOC101759342 [Setaria italica]	-	-	-	-
Unigene0029777	1555	7	32	0.383247191719794	1.95209347753833	2.34867501359625	Up	2.28856e-05	0.000931308157966102	exostosin family protein [Arabidopsis lyrata subsp. lyrata]	-	-	-	-
Unigene0023378	1200	7	32	0.4966244859369	2.52958779797675	2.34867501359625	Up	2.28856e-05	0.000931702947350572	--	-	-	-	-
Unigene0055787	1636	14	63	0.728544478147041	3.65290413980444	2.32595493709616	Up	2.91104e-07	1.84778889306015e-05	Os08g0538600 [Oryza sativa Japonica Group]	-	-	-	-
Unigene0101806	1488	12	54	0.686577630327512	3.442483394424	2.32595493709616	Up	9.07674e-07	5.22922589154169e-05	PREDICTED: acetylornithine deacetylase-like [Solanum lycopersicum]	ko00330//Arginine and proline metabolism	-	-	-
Unigene0046146	345	26	117	6.4160182034084	32.1697578655738	2.32595493709616	Up	2.6181e-10	2.70945137715517e-08	Os01g0133200 [Oryza sativa Japonica Group]	-	-	-	-
Unigene0048396	424	210	941	42.1662299380387	210.525541087511	2.31983533071627	Up	0	0	bromelain [Ananas comosus]	ko04142//Lysosome;ko04145//Phagosome;ko04612//Antigen processing and presentation;ko05323//Rheumatoid arthritis	-	GO:0016787//hydrolase activity	-
Unigene0122106	1359	179	798	11.21359608738	55.7011882667065	2.31245909461194	Up	0	0	PREDICTED: G2/mitotic-specific cyclin S13-6 [Vitis vinifera]	ko04110//Cell cycle;ko04914//Progesterone-mediated oocyte maturation;ko04115//p53 signaling pathway	-	-	-
Unigene0023541	1146	40	178	2.97157508414001	14.7338556295766	2.30983527173289	Up	2.01838e-13	3.65049300263654e-11	Os03g0184500 [Oryza sativa Japonica Group]	-	-	-	GO:0006351//transcription, DNA-dependent
Unigene0131547	2904	8	35	0.234533405401133	1.14327960910623	2.28531295259882	Up	1.305678e-05	0.000569458236893733	PREDICTED: protein TPX2-like isoform X2 [Setaria italica]	-	-	-	-
Unigene0114344	1092	16	70	1.24740844191372	6.08073989898257	2.28531295259882	Up	9.2451e-08	6.43391966521739e-06	PREDICTED: probable inositol oxygenase-like [Setaria italica]	ko00562//Inositol phosphate metabolism;ko00053//Ascorbate and aldarate metabolism	-	-	-
Unigene0144562	1717	8	35	0.39667152550081	1.93365403893097	2.28531295259882	Up	1.305678e-05	0.000569716963943662	PREDICTED: CCR4-NOT transcription complex subunit 10-like [Setaria italica]	ko03018//RNA degradation	-	-	-
Unigene0007428	3436	137	599	3.39452292898829	16.5369225588046	2.28441004548211	Up	2.00506e-13	3.6470066719697e-11	Os03g0302900 [Oryza sativa Japonica Group]	-	-	-	-
Unigene0070593	914	87	379	8.10371933913916	39.3345367382325	2.27914047797621	Up	0	0	phytocyanin-like arabinogalactan-protein [Gossypium hirsutum]	-	-	-	-
Unigene0026849	2001	63	273	2.68043200805523	12.9418566125872	2.27150715307379	Up	0	0	PREDICTED: kinesin-like protein Klp68D-like isoform X1 [Setaria italica]	-	GO:0005875//microtubule associated complex	GO:0032550;GO:0003774//motor activity;GO:0015631//tubulin binding	GO:0007017//microtubule-based process;GO:0016458//gene silencing;GO:0048446//petal morphogenesis;GO:0006305;GO:0048447;GO:0034968//histone lysine methylation;GO:1902410
Unigene0041917	1452	12	52	0.7036002162034	3.39717369562993	2.27150715307379	Up	9.25662e-07	5.32646657615339e-05	PREDICTED: BEL1-like homeodomain protein 6-like [Fragaria vesca subsp. vesca]	-	-	-	-
Unigene0051495	1312	15	65	0.97334938445821	4.69959623290268	2.27150715307378	Up	1.646094e-07	1.10088840927577e-05	Os12g0299600 [Oryza sativa Japonica Group]	-	-	-	-
Unigene0090106	1332	25	107	1.59789088139286	7.62009837791419	2.25364073228027	Up	4.7274e-10	4.75403184502618e-08	PREDICTED: transcription factor bHLH25-like [Fragaria vesca subsp. vesca]	-	-	-	-
Unigene0138075	2225	15	64	0.573948041532212	2.72854414163784	2.24913934004533	Up	1.64954e-07	1.10165871015299e-05	Os10g0559800 [Oryza sativa Japonica Group]	-	-	-	-
Unigene0008607	2888	102	434	3.00686768295788	14.2552082451771	2.24515582612683	Up	0	0	Inflorescence meristem receptor-like kinase 2 [Theobroma cacao]	-	GO:0031224//intrinsic to membrane	GO:0016301//kinase activity;GO:0016628//oxidoreductase activity, acting on the CH-CH group of donors, NAD or NADP as acceptor;GO:0032550	GO:0006464//protein modification process;GO:0044710
Unigene0080294	3332	8	34	0.204407265691744	0.967954514531918	2.24349277690419	Up	1.68462e-05	0.000716825589543642	PREDICTED: zinc finger CCCH domain-containing protein 4-like [Brachypodium distachyon]	-	GO:0009536//plastid	GO:0017111//nucleoside-triphosphatase activity;GO:0097159;GO:0043167//ion binding;GO:1901363;GO:0036094	GO:0006089//lactate metabolic process;GO:0006725//cellular aromatic compound metabolic process
Unigene0046331	998	9	38	0.767756147740985	3.61188638488664	2.23403244765512	Up	7.39386e-06	0.000346724378261719	--	-	-	-	-
Unigene0126488	1764	14	59	0.675679572703265	3.1727397976324	2.23131806295809	Up	2.95116e-07	1.86954817994723e-05	Os11g0573700 [Oryza sativa Japonica Group]	-	-	-	-
Unigene0067465	730	10	42	1.16624145425495	5.45767230385394	2.22641926354525	Up	3.55482e-06	0.000180252271995776	PREDICTED: glycine-rich RNA-binding protein 2, mitochondrial-like [Brachypodium distachyon]	-	GO:0043231//intracellular membrane-bounded organelle	GO:0036094;GO:0097159	-
Unigene0011252	980	15	63	1.30309631878487	6.09811344155109	2.22641926354525	Up	1.65546e-07	1.10484411035441e-05	PREDICTED: cyclin-B2-2-like isoform X1 [Setaria italica]	ko04110//Cell cycle;ko04914//Progesterone-mediated oocyte maturation;ko04115//p53 signaling pathway	-	-	-
Unigene0065236	639	11	46	1.46555850980708	6.82869945463206	2.22016027307357	Up	1.826786e-06	9.92312635e-05	PREDICTED: protein GLUTAMINE DUMPER 4-like [Setaria italica]	-	-	-	-
Unigene0063604	1182	14	57	1.00837459073482	4.5744449392346	2.18156502776099	Up	3.0393e-07	1.92158191836735e-05	PREDICTED: kinesin-like protein NACK1-like isoform X1 [Setaria italica]	-	-	-	-
Unigene0046644	1506	138	556	7.80127251670941	35.0211856492797	2.16644655159919	Up	1.325606e-13	2.49136103772994e-11	Chalcone-flavanone isomerase family protein [Arabidopsis thaliana]	-	-	-	GO:0048438//floral whorl development;GO:0048444//floral organ morphogenesis;GO:0048827//phyllome development
Unigene0093129	254	10	40	3.35179630553588	14.9385106179729	2.15602993565385	Up	5.20134e-06	0.000254860352510204	--	-	-	-	-
Unigene0086071	2567	78	311	2.58690254792664	11.4925273447229	2.1513984869222	Up	0	0	transcription factor myb [Oryza sativa]	-	-	-	-
Unigene0048397	952	1219	4839	109.012949884228	482.169459863819	2.14504074891044	Up	1.348254e-12	2.06512946813397e-10	FB1035 precursor [Ananas comosus]	ko04142//Lysosome;ko04145//Phagosome;ko04612//Antigen processing and presentation;ko05323//Rheumatoid arthritis	-	GO:0008233//peptidase activity	-
Unigene0003232	818	27	107	2.81010012999573	12.4082775542564	2.14260941989153	Up	1.450682e-10	1.55145431977728e-08	predicted protein [Chlamydomonas reinhardtii]	-	-	-	-
Unigene0113323	465	253	997	46.3211041260961	203.387018917969	2.13448605535773	Up	2.32702e-13	4.14624019962894e-11	--	-	-	-	-
Unigene0077375	1184	77	302	5.53669190402625	24.1955927466948	2.12764813428403	Up	0	0	PREDICTED: serine/threonine-protein kinase Aurora-1 [Vitis vinifera]	-	-	-	-
Unigene0041367	566	11	43	1.65457930700835	7.20664368239842	2.12286307171865	Up	2.87532e-06	0.000149913128208469	Os06g0691400 [Oryza sativa Japonica Group]	-	GO:0043231//intracellular membrane-bounded organelle	GO:0070011;GO:0016810//hydrolase activity, acting on carbon-nitrogen (but not peptide) bonds	GO:0051707//response to other organism;GO:0002831//regulation of response to biotic stimulus;GO:0009694//jasmonic acid metabolic process;GO:0009725//response to hormone stimulus;GO:0042445//hormone metabolic process;GO:0019538//protein metabolic process;GO:0006950//response to stress
Unigene0131277	2216	192	750	7.37637194171363	32.104989538852	2.12181422031594	Up	0	0	Os03g0749500 [Oryza sativa Japonica Group]	-	-	-	-
Unigene0078438	3029	13	50	0.365388953479019	1.56585576797834	2.09944640728748	Up	7.25018e-07	4.31408170285006e-05	PREDICTED: probable inactive leucine-rich repeat receptor-like protein kinase At3g03770-like [Setaria italica]	-	GO:0044464//cell part	GO:0032550;GO:0004672//protein kinase activity;GO:0016491//oxidoreductase activity	GO:0006464//protein modification process;GO:0006796//phosphate-containing compound metabolic process
Unigene0103901	3057	54	207	1.50386778301374	6.42326636630504	2.09462939098971	Up	6.0174e-14	1.18909271851852e-11	MYB transcription factor [Zea mays]	-	-	-	-
Unigene0029919	955	22	84	1.96123955553241	8.34366655877147	2.08891573979531	Up	2.79652e-09	2.52654927337723e-07	PREDICTED: cytochrome P450 77A3-like [Setaria italica]	ko00627//Aminobenzoate degradation;ko00903//Limonene and pinene degradation;ko00945//Stilbenoid, diarylheptanoid and gingerol biosynthesis;ko00624//Polycyclic aromatic hydrocarbon degradation;ko00363//Bisphenol degradation	-	-	-
Unigene0053346	594	109	415	15.6225307264422	66.2739227373958	2.08481313711121	Up	0	0	PREDICTED: glucan endo-1,3-beta-glucosidase [Vitis vinifera]	-	GO:0043231//intracellular membrane-bounded organelle	GO:0003824//catalytic activity	-
Unigene0046557	1112	10	38	0.765608148926362	3.24160306845042	2.08202935421007	Up	9.95154e-06	0.00045038925472196	Os01g0260500 [Oryza sativa Japonica Group]	-	-	GO:0005488//binding	-
Unigene0104509	803	87	328	9.22390968365279	38.74711072866	2.07063844442321	Up	0	0	Os11g0120200 [Oryza sativa Japonica Group]	-	-	-	-
Unigene0012333	311	38	142	10.4024237752516	43.3120740328816	2.05784954171494	Up	4.06564e-13	6.85010411087719e-11	--	-	-	-	-
Unigene0085097	1536	37	138	2.05079307808764	8.52253701466775	2.05510102680307	Up	5.95746e-13	9.74689171175469e-11	PREDICTED: 125 kDa kinesin-related protein-like [Solanum lycopersicum]	-	-	-	-
Unigene0114315	530	10	37	1.60633256906814	6.62226994281648	2.04355520639544	Up	1.497492e-05	0.000645494329874327	--	-	-	-	-
Unigene0132592	2702	73	268	2.30011129153391	9.40871849358487	2.03229456723161	Up	0	0	Os11g0572400 [Oryza sativa Japonica Group]	-	-	-	-
Unigene0089015	870	18	66	1.76142674815058	7.19624114941661	2.03049905356999	Up	3.4056e-08	2.58960421852732e-06	Os12g0115700 [Oryza sativa Japonica Group]	-	GO:0009536//plastid	GO:0016872//intramolecular lyase activity	GO:0009813//flavonoid biosynthetic process;GO:0034285;GO:0009411//response to UV
Unigene0144279	1441	44	161	2.59956110414081	10.5984637961725	2.02751519513116	Up	1.04361e-13	1.99653819083665e-11	PREDICTED: tubby-like protein 8-like [Vitis vinifera]	-	-	-	-
Unigene0040394	860	11	40	1.0889440555427	4.41207174065712	2.01852641190392	Up	7.9237e-06	0.000369047672453928	--	-	-	-	-
Unigene0026848	1025	46	167	3.82072078379329	15.4551644730043	2.01617227207089	Up	8.77076e-14	1.68802855486974e-11	Os03g0114000 [Oryza sativa Japonica Group]	-	-	-	GO:0009908//flower development;GO:0016570//histone modification;GO:0010468//regulation of gene expression
Unigene0045035	531	18	65	2.88595342917327	11.6118083946673	2.00847274723999	Up	3.7475e-08	2.82942142295597e-06	Os03g0780200 [Oryza sativa Japonica Group]	-	-	-	-
Unigene0094264	669	10	36	1.27258036114516	5.10454936811451	2.0040268422088	Up	2.33828e-05	0.000948727227038445	Os05g0399100 [Oryza sativa Japonica Group]	-	-	GO:0052689	-
Unigene0116623	686	15	54	1.86156616969267	7.46707768353194	2.0040268422088	Up	3.29866e-07	2.07871856351706e-05	Os06g0165800 [Oryza sativa Japonica Group]	ko00940//Phenylpropanoid biosynthesis;ko00360//Phenylalanine metabolism;ko00941//Flavonoid biosynthesis;ko00945//Stilbenoid, diarylheptanoid and gingerol biosynthesis	GO:0044424//intracellular part	GO:0008171//O-methyltransferase activity	GO:0050896//response to stimulus;GO:0008652//cellular amino acid biosynthetic process;GO:0009699//phenylpropanoid biosynthetic process
Unigene0078697	2098	141	504	5.72169842166168	22.7879930322977	1.99375850675497	Up	0	0	PREDICTED: enolase-phosphatase E1-like [Setaria italica]	ko03013//RNA transport	-	-	-
Unigene0026535	1496	47	168	2.67471552777322	10.6526758872015	1.99375850675497	Up	0	0	PREDICTED: CLK4-associating serine/arginine rich protein-like [Setaria italica]	-	-	-	-
Unigene0122984	726	11	39	1.28993372970623	5.09576054344489	1.9820005358788	Up	1.223626e-05	0.000539552772213039	--	-	-	-	-
Unigene0044589	881	11	39	1.06298738679538	4.19923059539273	1.98200053587879	Up	1.223626e-05	0.000539305157356586	PREDICTED: tubulin beta-1 chain [Vitis vinifera]	ko04145//Phagosome;ko04540//Gap junction;ko05130//Pathogenic Escherichia coli infection	-	-	-
Unigene0093561	847	28	99	2.8144008648136	11.0874789846383	1.97803163367585	Up	8.22486e-11	9.08974804004603e-09	Glutathione transferase III(b) [Zea mays]	ko00480//Glutathione metabolism;ko00980//Metabolism of xenobiotics by cytochrome P450;ko00982//Drug metabolism - cytochrome P450	GO:0044424//intracellular part	GO:0016765//transferase activity, transferring alkyl or aryl (other than methyl) groups	GO:0009404//toxin metabolic process
Unigene0076071	1006	56	196	4.73916010436803	18.4815808301482	1.96338485771145	Up	3.5305e-14	7.27601199570815e-12	PREDICTED: probable calcium-binding protein CML45 [Vitis vinifera]	-	-	GO:0046872//metal ion binding	-
Unigene0083672	1887	50	174	2.25584595020168	8.74698483402134	1.95511724172785	Up	4.32986e-14	8.79135506723044e-12	Leucine-rich repeat-containing protein 50 [Theobroma cacao]	-	-	-	-
Unigene0041365	1314	52	180	3.36914197895875	12.9944578663189	1.94744331384243	Up	6.66134e-14	1.31094625188525e-11	PREDICTED: IAA-amino acid hydrolase ILR1-like 6-like [Vitis vinifera]	-	-	-	-
Unigene0143462	563	11	38	1.66339589301372	6.40259789008324	1.94452583046014	Up	1.93874e-05	0.000807777492928416	--	-	-	-	-
Unigene0068358	243	23	79	8.05810453372042	30.8391105000252	1.93624872777394	Up	2.0962e-09	1.93200437236084e-07	--	-	-	-	-
Unigene0042041	918	23	79	2.1330276706907	8.16329395588901	1.93624872777394	Up	2.0962e-09	1.93386028434198e-07	PREDICTED: structure-specific endonuclease subunit SLX1-like [Glycine max]	-	GO:0043234//protein complex;GO:0043231//intracellular membrane-bounded organelle	GO:0016888//endodeoxyribonuclease activity, producing 5'-phosphomonoesters	GO:0006259//DNA metabolic process;GO:0033554//cellular response to stress
Unigene0061015	468	83	284	15.0988396823307	57.5643377103683	1.9307376238116	Up	1.083578e-13	2.06477507865079e-11	Os03g0780200 [Oryza sativa Japonica Group]	-	GO:0016020//membrane;GO:0043231//intracellular membrane-bounded organelle	-	-
Unigene0017651	2699	12	41	0.378520753585527	1.44099341955882	1.92861943955078	Up	1.007216e-05	0.000454136198159624	Multidrug resistance-associated protein 5 isoform 2 [Theobroma cacao]	-	-	-	-
Unigene0030155	641	12	41	1.5938026738336	6.0674590318085	1.92861943955078	Up	1.007216e-05	0.000453923088728297	--	-	-	-	-
Unigene0068790	451	12	41	2.26524947655729	8.62359476582982	1.92861943955078	Up	1.007216e-05	0.000453710179212008	thaumatin-like protein 1 precursor [Zea mays]	-	GO:0043231//intracellular membrane-bounded organelle	-	-
Unigene0023914	689	17	58	2.10058874416603	7.9852735277205	1.92654808953108	Up	1.761012e-07	1.16717784993789e-05	--	-	-	-	-
Unigene0086072	836	28	95	2.8514324551401	10.7794934572873	1.91853062192719	Up	9.37368e-11	1.03001084649886e-08	PREDICTED: myb-related protein 3R-1-like [Setaria italica]	-	GO:0043231//intracellular membrane-bounded organelle	GO:0003676//nucleic acid binding	-
Unigene0029675	1215	18	61	1.26126853571276	4.76249554557351	1.91684227177443	Up	9.35938e-08	6.50873379029689e-06	PREDICTED: LOW QUALITY PROTEIN: L-galactose dehydrogenase-like [Setaria italica]	ko00053//Ascorbate and aldarate metabolism	-	-	-
Unigene0131508	1414	44	149	2.64919911673756	9.99580751145338	1.91576683747871	Up	1.04361e-13	2.00052329700599e-11	Microtubule binding protein [Medicago truncatula]	-	-	-	-
Unigene0098565	1524	45	152	2.51384722915191	9.46105672471618	1.91210435276776	Up	4.10782e-14	8.3759409163482e-12	--	-	-	-	-
Unigene0085134	678	23	77	2.88808171341307	10.7731338741266	1.89925452029173	Up	3.04656e-09	2.73700214480823e-07	--	-	-	-	-
Unigene0057181	1148	26	87	1.92815878064103	7.18883291890169	1.89853371336148	Up	3.92492e-10	3.97198595321391e-08	PREDICTED: monoglyceride lipase-like [Vitis vinifera]	-	-	-	-
Unigene0089142	1312	16	53	1.03823934342209	3.83197846682834	1.88395039021705	Up	7.43994e-07	4.4078775923504e-05	P-loop nucleoside triphosphate hydrolases superfamily protein with CH (Calponin ) domain isoform 2 [Theobroma cacao]	-	-	-	-
Unigene0125619	2357	42	139	1.51705400880173	5.59417751249631	1.8826535855986	Up	1.416644e-13	2.63156008649903e-11	HD domain class transcription factor isoform 2 [Theobroma cacao]	-	-	-	-
Unigene0015267	1517	179	589	10.0456671606786	36.8307649886694	1.87433798222006	Up	0	0	PREDICTED: high mobility group B protein 6-like [Setaria italica]	-	-	-	-
Unigene0041941	272	14	46	4.38198075826676	16.0424226158452	1.87223696965326	Up	4.31064e-06	0.000215280938283931	--	-	-	-	-
Unigene0080190	2079	38	123	1.55611053107419	5.61218072061941	1.8506169275495	Up	4.61408e-13	7.71998284041812e-11	PREDICTED: proline-rich receptor-like protein kinase PERK13-like [Vitis vinifera]	-	-	-	-
Unigene0103934	1966	18	58	0.779471653555954	2.79850125157651	1.84408592933911	Up	3.14664e-07	1.98683111321499e-05	PREDICTED: pentatricopeptide repeat-containing protein At2g36730 [Vitis vinifera]	-	-	-	-
Unigene0022718	407	14	45	2.92849819717091	10.4881557962795	1.84052810992592	Up	6.8849e-06	0.000325079658898722	--	-	-	-	-
Unigene0068345	1030	39	125	3.22358196142121	11.5120803912777	1.83641200145369	Up	3.2152e-13	5.56362842522523e-11	Os07g0577300 [Oryza sativa Japonica Group]	-	GO:0016020//membrane	GO:0016787//hydrolase activity	-
Unigene0068056	2115	45	144	1.8113963012896	6.45852203738744	1.83410184076649	Up	4.15224e-14	8.44857680338983e-12	Os01g0605500 [Oryza sativa Japonica Group]	-	GO:0005875//microtubule associated complex	GO:0015631//tubulin binding;GO:0003774//motor activity;GO:0032550	GO:0007017//microtubule-based process
Unigene0143948	319	16	51	4.27012545006202	15.1656321743904	1.82845527762535	Up	1.839892e-06	9.97175778194131e-05	cyclin B1 [Phalaenopsis bellina]	-	-	-	GO:0007049//cell cycle
Unigene0082662	645	16	51	2.11189150165858	7.5005219591171	1.82845527762534	Up	1.839892e-06	9.96613355307388e-05	predicted protein [Populus trichocarpa]	-	-	-	-
Unigene0090438	1592	18	57	0.962588737996863	3.39635296367795	1.81899494837628	Up	4.94492e-07	3.02099381017812e-05	protocadherin-like protein [Phytophthora infestans T30-4]	-	-	-	-
Unigene0020617	786	25	79	2.70787615014667	9.53422881871007	1.81595449405623	Up	3.3631e-09	2.99893591272052e-07	--	-	-	-	-
Unigene0047688	1191	1372	4329	98.0739538978664	344.791737324979	1.81378325469339	Up	4.09762e-12	5.70329318202899e-10	Os03g0402800 [Oryza sativa Japonica Group]	ko04075//Plant hormone signal transduction;ko04626//Plant-pathogen interaction	-	-	-
Unigene0126524	524	37	116	6.01148505332562	20.9994406893108	1.80455756515247	Up	1.319612e-12	2.02448717661342e-10	Os12g0238000 [Oryza sativa Japonica Group]	-	GO:0043231//intracellular membrane-bounded organelle	GO:0005488//binding	-
Unigene0008553	2214	109	340	4.19141068270399	14.5674094056926	1.79723654701462	Up	0	0	PREDICTED: histone H3.v1-like [Cicer arietinum]	-	-	-	-
Unigene0055684	815	68	212	7.10334058763384	24.6751202379327	1.79648754896671	Up	0	0	PREDICTED: cationic peroxidase 1-like [Vitis vinifera]	-	GO:0043231//intracellular membrane-bounded organelle	GO:0046906//tetrapyrrole binding;GO:0016209//antioxidant activity;GO:0043169//cation binding;GO:0003824//catalytic activity	GO:0006950//response to stress;GO:0044710
Unigene0080940	559	17	53	2.5890977544372	8.99383854826258	1.79648754896671	Up	1.516854e-06	8.39628959377522e-05	dolichyl-diphosphooligosaccharide--protein glycosyltransferase 48 kDasubunit precursor [Zea mays]	ko04141//Protein processing in endoplasmic reticulum;ko00510//N-Glycan biosynthesis;ko00513//Various types of N-glycan biosynthesis	GO:0005789//endoplasmic reticulum membrane	GO:0016757//transferase activity, transferring glycosyl groups	GO:0006486//protein glycosylation;GO:0071555
Unigene0041912	871	28	87	2.7368513576316	9.47506336498179	1.79161850944497	Up	7.38334e-10	7.21344055869786e-08	PREDICTED: myb-related protein P-like [Setaria italica]	-	-	GO:0005488//binding	-
Unigene0122849	1346	23	71	1.4547692434577	5.00373515015831	1.78221509910152	Up	2.95648e-08	2.28426730683829e-06	--	-	-	-	-
Unigene0092546	827	27	83	2.77951862918562	9.52036520097053	1.77618186483731	Up	2.18258e-09	2.00392560267686e-07	Os03g0128300 [Oryza sativa Japonica Group]	-	GO:0043231//intracellular membrane-bounded organelle	-	-
Unigene0062259	740	14	43	1.610674008444	5.5121085462669	1.77493976829834	Up	1.7786e-05	0.000751157373790677	--	-	-	-	-
Unigene0117196	1937	14	43	0.615332352219184	2.10581328045302	1.77493976829834	Up	1.7786e-05	0.000751487843378795	Nodulin MtN21 /EamA-like transporter family protein isoform 1 [Theobroma cacao]	-	GO:0043231//intracellular membrane-bounded organelle;GO:0031224//intrinsic to membrane	-	GO:0015851//nucleobase transport;GO:0006464//protein modification process;GO:0016192//vesicle-mediated transport
Unigene0088533	741	15	46	1.72339324211764	5.88871653375154	1.77270129610234	Up	9.13572e-06	0.000417599370471204	Os06g0208200 [Oryza sativa Japonica Group]	-	-	-	-
Unigene0067669	840	50	153	5.06759679527449	17.2779880843947	1.76956158857177	Up	4.35208e-14	8.81782824978903e-12	LOC100284275 [Zea mays]	-	-	-	-
Unigene0122430	1354	19	58	1.19466535971316	4.06340728256974	1.76608341733784	Up	6.46556e-07	3.87360855446039e-05	--	-	-	-	-
Unigene0063759	1887	38	116	1.71444292215328	5.8313232226809	1.76608341733783	Up	1.978418e-12	2.9688016856875e-10	Os01g0513900 [Oryza sativa Japonica Group]	-	GO:0005875//microtubule associated complex	GO:0032550;GO:0003774//motor activity;GO:0015631//tubulin binding	GO:0007349//cellularization;GO:0048229//gametophyte development;GO:0014070//response to organic cyclic compound;GO:0016570//histone modification;GO:1902410;GO:0007017//microtubule-based process
Unigene0131184	2587	22	67	0.723998367040375	2.45674114511657	1.76268750747432	Up	8.9913e-08	6.2709257037037e-06	PREDICTED: subtilisin-like protease-like [Setaria italica]	-	-	-	-
Unigene0023848	620	72	219	9.88671787671617	33.5068383723936	1.76089199381271	Up	0	0	--	-	-	-	-
Unigene0126922	1277	84	255	5.60015082027514	18.9421952373944	1.75806594973395	Up	0	0	H0209A05.2 [Oryza sativa Indica Group]	-	-	-	-
Unigene0081285	4130	83	251	1.71095810443844	5.76507146451722	1.75253405825769	Up	1.083578e-13	2.06887999928429e-11	PREDICTED: DNA topoisomerase 2-like [Vitis vinifera]	-	GO:0043234//protein complex;GO:0009536//plastid;GO:0000794//condensed nuclear chromosome	GO:0016853//isomerase activity;GO:0032550;GO:0003676//nucleic acid binding;GO:0008094//DNA-dependent ATPase activity	GO:0006461//protein complex assembly;GO:0007017//microtubule-based process;GO:0001708//cell fate specification;GO:0007059//chromosome segregation;GO:0009908//flower development;GO:0034968//histone lysine methylation;GO:1902410;GO:0014070//response to organic cyclic compound;GO:0016458//gene silencing;GO:0009154;GO:0006305;GO:0071103//DNA conformation change;GO:0006260//DNA replication;GO:0007131/…
Unigene0091828	1288	16	48	1.05758541814424	3.53513822698614	1.74099243637501	Up	7.5277e-06	0.000352656220780488	PREDICTED: uncharacterized acetyltransferase At3g50280-like [Setaria italica]	-	-	-	-
Unigene0050767	618	17	51	2.34191851898122	7.82821466606882	1.74099243637501	Up	3.87398e-06	0.000195404039516807	--	-	-	-	-
Unigene0090285	563	17	51	2.57070274374848	8.59296032616435	1.74099243637501	Up	3.87398e-06	0.000195301465217848	protein kinase family protein [Musa balbisiana]	-	-	-	-
Unigene0094154	1282	54	161	3.5860560161256	11.9129378551362	1.732059311605	Up	6.0174e-14	1.19154445608247e-11	PREDICTED: protein IQ-DOMAIN 1-like [Setaria italica]	-	-	-	-
Unigene0030634	1410	28	83	1.6906365478703	5.58393051149122	1.72371444494317	Up	4.43768e-09	3.89923066642269e-07	PREDICTED: protein SET [Vitis vinifera]	-	-	-	-
Unigene0099074	1861	25	74	1.14368116819736	3.77195386318403	1.72162711150808	Up	3.16108e-08	2.42867040832e-06	Os10g0497000 [Oryza sativa Japonica Group]	-	-	-	-
Unigene0104508	1099	92	271	7.12691319997839	23.3912065486248	1.71461702095071	Up	0	0	Serine/arginine repetitive matrix protein 1 [Theobroma cacao]	-	-	-	-
Unigene0093033	363	18	53	4.2216012972204	13.8500158360297	1.71402538877474	Up	3.18492e-06	0.000163132451712	--	-	-	-	-
Unigene0125778	2105	35	103	1.41555672951135	4.64158331101434	1.71324744589211	Up	7.34378e-11	8.15354848138728e-09	PREDICTED: protein mrp homolog [Cucumis sativus]	-	-	-	-
Unigene0091417	1153	17	50	1.25525207695611	4.11359680937242	1.71242328417823	Up	6.18558e-06	0.000295107169418778	PREDICTED: probable F-actin-capping protein subunit beta-like [Solanum lycopersicum]	-	-	-	-
Unigene0138252	331	92	270	23.6630743407137	77.3778744849383	1.70928357664767	Up	0	0	PREDICTED: transcriptional activator Myb-like [Glycine max]	-	GO:0043231//intracellular membrane-bounded organelle	GO:0003676//nucleic acid binding	-
Unigene0053615	488	15	44	2.61687375493683	8.55290956283121	1.70857095868263	Up	2.34488e-05	0.000951003316891892	--	-	-	-	-
Unigene0065591	1132	27	79	2.03062005860116	6.62005640592413	1.70492318166748	Up	1.35096e-08	1.09488182683544e-06	--	-	-	-	-
Unigene0135733	913	319	931	29.7461826344305	96.7297196022598	1.70125467944777	Up	0	0	JHL23J11.5 [Jatropha curcas]	-	GO:0009536//plastid	-	-
Unigene0015259	1076	141	411	11.1562484095225	36.2335241043835	1.69947316693674	Up	0	0	PREDICTED: high mobility group B protein 13-like [Brachypodium distachyon]	-	-	-	-
Unigene0113799	1537	23	67	1.27398789960577	4.13506138088261	1.6985571700546	Up	1.86448e-07	1.23065931436426e-05	Os02g0752300 [Oryza sativa Japonica Group]	-	-	-	-
Unigene0122830	846	30	87	3.01899383548267	9.75505932730394	1.69208283589406	Up	3.00534e-09	2.70249852921348e-07	--	-	-	-	-
Unigene0070010	1091	18	52	1.40462077991843	4.52126141709868	1.68654465235263	Up	5.06896e-06	0.00024900909487468	--	-	-	-	-
Unigene0003222	1738	64	184	3.13502881143794	10.0426673222322	1.67959189171086	Up	0	0	Targeting protein for Xklp2 containing protein, expressed [Oryza sativa Japonica Group]	-	-	-	-
Unigene0082856	303	24	69	6.74341593351378	21.6016779777717	1.67959189171086	Up	1.530222e-07	1.02768853451748e-05	--	-	-	-	-
Unigene0090006	982	16	46	1.38713851178186	4.44352235387972	1.67959189171086	Up	1.917584e-05	0.000800004049487402	PREDICTED: GDSL esterase/lipase At1g71691-like [Vitis vinifera]	-	GO:0043231//intracellular membrane-bounded organelle	GO:0016787//hydrolase activity	GO:0044238//primary metabolic process
Unigene0003177	1004	77	220	6.52932591072418	20.7859555112631	1.67060310848361	Up	0	0	Os07g0474300 [Oryza sativa Japonica Group]	-	-	-	-
Unigene0144096	1164	21	60	1.53595201836155	4.88966713526433	1.6706031084836	Up	1.103844e-06	6.27283846579882e-05	TPA: hypothetical protein ZEAMMB73_763237 [Zea mays]	-	-	-	-
Unigene0117169	714	27	77	3.21941443464497	10.2299506535824	1.66792897418528	Up	3.37746e-08	2.57024170744849e-06	Os11g0168500 [Oryza sativa Japonica Group]	-	-	-	-
Unigene0016635	1414	159	452	9.57324226275616	30.3228523166237	1.66332594278468	Up	2.39808e-14	4.99580926334056e-12	PREDICTED: myb-related protein 3R-1-like [Vitis vinifera]	-	-	-	-
Unigene0052319	1583	36	102	1.9361228943664	6.11223836213585	1.65853027618303	Up	2.36082e-10	2.46712112252448e-08	OSJNBa0084K20.9 [Oryza sativa Japonica Group]	-	-	-	-
Unigene0031103	816	17	48	1.77365887834607	5.57997308377224	1.65352959512467	Up	1.563418e-05	0.000670301508410714	--	-	-	-	-
Unigene0093649	1203	34	96	2.40616067286849	7.5698387969379	1.65352959512466	Up	8.67194e-10	8.36180495702811e-08	Growth-regulating factor 1 [Theobroma cacao]	-	-	-	-
Unigene0131978	2163	17	48	0.669119576851777	2.10506612869077	1.65352959512466	Up	1.563418e-05	0.00067060088380527	PREDICTED: probable peptide/nitrate transporter At5g62680-like [Brachypodium distachyon]	-	-	-	GO:0051234//establishment of localization
Unigene0057329	306	17	48	4.72975700892286	14.8799282233926	1.65352959512466	Up	1.563418e-05	0.000670900526738159	Tar1p [Medicago truncatula]	-	-	-	-
Unigene0042296	413	135	378	27.8288366384565	86.8205981508968	1.64145676282409	Up	1.554312e-13	2.87063492030769e-11	--	-	-	-	-
Unigene0089227	1646	20	56	1.03445475286284	3.22729913472124	1.64145676282408	Up	3.37828e-06	0.00017230125047265	Os01g0760400 [Oryza sativa Japonica Group]	-	GO:0043231//intracellular membrane-bounded organelle;GO:0016020//membrane	GO:0032550;GO:0016462//pyrophosphatase activity	GO:0009606//tropism;GO:0005976//polysaccharide metabolic process;GO:0007154//cell communication;GO:0006950//response to stress
Unigene0031874	1152	57	159	4.21243983607192	13.0925930949968	1.63602287677346	Up	8.34888e-14	1.61329927050302e-11	Os02g0181300 [Oryza sativa Japonica Group]	-	-	-	-
Unigene0003407	1709	37	103	1.84319377878445	5.71710524849923	1.63307709720812	Up	3.03674e-10	3.1191704397861e-08	Os03g0174200 [Oryza sativa Japonica Group]	-	-	-	-
Unigene0047193	612	23	64	3.19954150603605	9.91995214892842	1.63246797959684	Up	7.3568e-07	4.36940234013605e-05	PREDICTED: serine/arginine repetitive matrix protein 2-like [Setaria italica]	-	-	-	-
Unigene0131645	1445	117	325	6.89333443653394	21.3351912026585	1.62996112398626	Up	1.456612e-13	2.70058114393822e-11	Os02g0606700 [Oryza sativa Japonica Group]	-	-	-	-
Unigene0058925	635	22	61	2.94958074887158	9.11249147696348	1.62733565457944	Up	1.421286e-06	7.92208153615786e-05	--	-	-	-	-
Unigene0058488	330	17	47	4.38577468100119	13.5102984664667	1.62315594608115	Up	2.47118e-05	0.000995499936409396	Small nuclear ribonucleoprotein family protein [Theobroma cacao]	ko03040//Spliceosome;ko03018//RNA degradation	GO:0043231//intracellular membrane-bounded organelle;GO:0030529//ribonucleoprotein complex	-	-
Unigene0087159	1607	37	102	1.96018554321258	6.02095415510956	1.6190019119964	Up	4.7523e-10	4.77407308995816e-08	PREDICTED: protein ASPARTIC PROTEASE IN GUARD CELL 2-like isoform X2 [Setaria italica]	-	-	-	-
Unigene0089127	1931	241	662	10.6254199402938	32.5204645700532	1.61382800623111	Up	1.54321e-13	2.85562238882466e-11	PREDICTED: patellin-4 isoform 1 [Vitis vinifera]	-	-	-	-
Unigene0023265	2344	132	362	4.79432707047812	14.6498098794942	1.6114817033786	Up	6.66134e-15	1.41535790026549e-12	PREDICTED: kinesin-like protein KIN12B-like [Solanum lycopersicum]	-	GO:0043234//protein complex;GO:0044430//cytoskeletal part;GO:0015630//microtubule cytoskeleton	GO:0036094;GO:1901363;GO:0097159	-
Unigene0084219	2405	23	63	0.814186861411253	2.48488614250315	1.60974790309676	Up	1.155492e-06	6.5392540186211e-05	UDP-glycosyltransferase 87A2 [Theobroma cacao]	-	-	-	-
Unigene0003938	505	34	93	5.73190354348671	17.469183060285	1.60772590551154	Up	3.33794e-09	2.98203796948837e-07	PREDICTED: RING-H2 finger protein ATL54-like [Cicer arietinum]	-	-	-	-
Unigene0045700	1017	49	134	4.10191315818088	12.498700771714	1.60740928199641	Up	1.232348e-12	1.90276908720257e-10	Os03g0733600 [Oryza sativa Japonica Group]	-	-	-	GO:0048827//phyllome development
Unigene0078699	2116	154	420	6.1960710910842	18.8284536002523	1.60348891262507	Up	1.654232e-13	3.04346997731801e-11	PREDICTED: enolase-phosphatase E1-like [Setaria italica]	ko03013//RNA transport	-	-	-
Unigene0116403	1617	18	49	0.947706413661723	2.87453158860994	1.60081477832675	Up	2.00098e-05	0.000828676659077189	Os04g0611200 [Oryza sativa Japonica Group]	-	-	-	-
Unigene0076906	703	269	731	32.5767900955967	98.6377318805656	1.59829516904966	Up	0	0	structural protein [Hordeum vulgare subsp. vulgare]	-	-	-	-
Unigene0023264	1410	51	137	3.07937371219233	9.21684915752166	1.58163667664288	Up	1.249e-12	1.92538462279294e-10	PAKRP1L [Arabidopsis lyrata subsp. lyrata]	-	-	-	-
Unigene0045549	1241	19	51	1.30344633122612	3.89833735989567	1.58052776418176	Up	1.61673e-05	0.000690384685371276	methyladenine glycosylase protein-like [Oryza sativa Japonica Group]	ko03410//Base excision repair	GO:0043231//intracellular membrane-bounded organelle	GO:0043733;GO:0016741;GO:0097159	GO:0006305;GO:0006281//DNA repair
Unigene0087336	2956	136	365	3.91693002633395	11.7130355158345	1.58031974817089	Up	1.405542e-13	2.61599694953488e-11	Di-glucose binding protein with Kinesin motor domain [Theobroma cacao]	-	GO:0044430//cytoskeletal part;GO:0015630//microtubule cytoskeleton;GO:0043234//protein complex	GO:1901363;GO:0036094;GO:0097159	GO:0007017//microtubule-based process;GO:0048446//petal morphogenesis;GO:0006305;GO:0006342//chromatin silencing;GO:0048447;GO:0034968//histone lysine methylation;GO:1902410
Unigene0041108	571	22	59	3.28018174349116	9.8015989545071	1.57924136637839	Up	3.49046e-06	0.000177363384910053	--	-	-	-	-
Unigene0132260	3279	32	85	0.830844781073366	2.45900003234245	1.56542087179155	Up	2.96874e-08	2.29189591736334e-06	PREDICTED: structural maintenance of chromosomes protein 4-like [Brachypodium distachyon]	ko04111//Cell cycle - yeast	GO:0043231//intracellular membrane-bounded organelle;GO:0043232	GO:0032550	GO:0051234//establishment of localization;GO:0009908//flower development;GO:0007127//meiosis I;GO:0006305;GO:0030422//production of siRNA involved in RNA interference;GO:0006342//chromatin silencing;GO:0002252;GO:0051726//regulation of cell cycle;GO:0007059//chromosome segregation;GO:0035195//gene silencing by miRNA;GO:0034968//histone lysine methylation;GO:0000086//G2/M transition of mitotic cel…
Unigene0135525	3853	113	300	2.49684032082769	7.38589741168918	1.56466966373454	Up	2.3892e-13	4.24914795555556e-11	PREDICTED: chromosome-associated kinesin KIF4A-like [Brachypodium distachyon]	-	GO:0043234//protein complex;GO:0015630//microtubule cytoskeleton;GO:0044430//cytoskeletal part	GO:0097159;GO:1901363;GO:0036094	GO:0044763
Unigene0022989	892	20	53	1.90887054171774	5.63627326062644	1.56202229532969	Up	1.30376e-05	0.000569397466484766	--	-	-	-	-
Unigene0094192	1141	578	1524	43.1274249963483	126.70108909235	1.5547514406465	Up	0	0	PREDICTED: tubulin alpha chain-like [Fragaria vesca subsp. vesca]	ko04145//Phagosome;ko04540//Gap junction;ko05130//Pathogenic Escherichia coli infection	GO:0032991//macromolecular complex;GO:0015630//microtubule cytoskeleton	GO:0017111//nucleoside-triphosphatase activity;GO:0032550;GO:0005198//structural molecule activity	GO:0009154;GO:0044763;GO:0043623//cellular protein complex assembly
Unigene0045096	890	121	319	11.5746188375663	34.0002180149403	1.55457931214412	Up	0	0	cyclin dependent kinase B [Persea americana]	-	-	-	-
Unigene0088030	1441	24	63	1.41794242044044	4.14722496371968	1.54834735843261	Up	2.2743e-06	0.000121209335960044	PREDICTED: GDP-mannose transporter GONST1-like [Glycine max]	ko05010//Alzheimer's disease;ko04330//Notch signaling pathway	GO:0043231//intracellular membrane-bounded organelle	-	-
Unigene0018600	3683	24	63	0.554780078157663	1.62263132574533	1.54834735843261	Up	2.2743e-06	0.000121142109484193	PREDICTED: DEAD-box ATP-dependent RNA helicase 39 [Vitis vinifera]	-	-	-	-
Unigene0029090	1709	26	68	1.29521724995664	3.77439958153347	1.5430530587631	Up	9.53372e-07	5.47279976903766e-05	OSIGBa0148D14.7 [Oryza sativa Indica Group]	-	-	-	-
Unigene0030888	967	31	81	2.72927033193273	7.94583550812241	1.5416836281516	Up	8.8021e-08	6.1523732154294e-06	DNA replication licensing factor MCM3 homolog 2 [Zea mays]	ko04110//Cell cycle;ko04113//Meiosis - yeast;ko04111//Cell cycle - yeast;ko03030//DNA replication	-	-	-
Unigene0029263	1955	226	590	9.84176547943641	28.6276879950054	1.54042211748787	Up	4.72956e-14	9.54238410252101e-12	beta-tubulin 3 [Salix arbutifolia]	ko04145//Phagosome;ko04540//Gap junction;ko05130//Pathogenic Escherichia coli infection	-	-	-
Unigene0042121	1058	27	70	2.17264830466589	6.27615120008408	1.53042545043534	Up	7.68092e-07	4.53386720934235e-05	PREDICTED: transcription factor MYB21-like [Solanum lycopersicum]	-	-	-	GO:0009725//response to hormone stimulus;GO:0050794//regulation of cellular process;GO:0006950//response to stress
Unigene0126194	1462	22	57	1.28111065357965	3.69835425319788	1.5294883311813	Up	8.43728e-06	0.000389567065692308	--	-	-	-	-
Unigene0143081	1559	21842	56318	1192.77251225149	3426.74772946892	1.52252107151177	Up	0	0	cysteine peptidase [Ananas comosus]	ko04142//Lysosome;ko04145//Phagosome;ko04612//Antigen processing and presentation;ko05323//Rheumatoid arthritis	-	-	-
Unigene0099493	1261	116	299	7.83166743428305	22.4924688222159	1.52205061472438	Up	1.003642e-13	1.92775540792e-11	SKIP interacting protein 16 [Oryza sativa]	-	-	-	-
Unigene0115866	949	25	64	2.24277202741337	6.397271564957	1.51217374587912	Up	2.82868e-06	0.000147963382265795	PREDICTED: probable cytokinin riboside 5'-monophosphate phosphoribohydrolase LOGL9-like isoform X2 [Setaria italica]	-	-	-	-
Unigene0024592	1240	24	61	1.64778631278603	4.6664774902192	1.50180477249558	Up	5.43136e-06	0.000264645840527651	--	-	-	-	-
Unigene0116689	492	26	66	4.49903715482906	12.7250605690903	1.49998433687121	Up	2.2696e-06	0.000121093247111111	--	-	-	-	-
Unigene0122831	1009	43	109	3.62817832002606	10.2474629576115	1.49794950572868	Up	1.18869e-09	1.12583244792899e-07	lipase-like protein [Oryza sativa Japonica Group]	-	-	-	-
Unigene0091464	1501	43	109	2.43892866416142	6.88853439322449	1.49794950572868	Up	1.18869e-09	1.12694383237907e-07	PREDICTED: abhydrolase domain-containing protein FAM108C1-like [Brachypodium distachyon]	-	-	-	-
Unigene0045097	443	30	76	5.76539229078633	16.2738718379994	1.49706685348892	Up	3.9909e-07	2.48720346658014e-05	cyclin dependent kinase B [Persea americana]	-	-	-	-
Unigene0102747	329	81	205	20.9604429149226	59.1070097171618	1.49566003227467	Up	1.421086e-14	2.97987461283843e-12	--	-	-	-	-
Unigene0015262	1017	334	844	27.9599794863758	78.7231600845271	1.49342483188698	Up	2.59348e-13	4.60393035563771e-11	PREDICTED: LOW QUALITY PROTEIN: high mobility group B protein 13-like [Cucumis sativus]	-	-	-	-
Unigene0108575	1469	38	96	2.20228304567953	6.19912598551143	1.49306492293142	Up	1.260242e-08	1.02568746776271e-06	PREDICTED: nuclear transcription factor Y subunit A-7 isoform 1 [Vitis vinifera]	-	-	-	-
Unigene0044806	516	42	106	6.92964398981721	19.4866501879023	1.49163296743829	Up	2.2571e-09	2.06641915919924e-07	--	-	-	-	-
Unigene0065729	514	23	58	3.80957082041646	10.703995059532	1.49044897472442	Up	1.043278e-05	0.000466454062216015	--	-	-	-	-
Unigene0031437	750	23	58	2.61082586892542	7.33580461413257	1.49044897472441	Up	1.043278e-05	0.000466237005881806	--	-	-	-	-
Unigene0070360	1069	102	257	8.12332447930998	22.8053343339578	1.48922914287623	Up	0	0	PREDICTED: glutamine synthetase cytosolic isozyme 1-1-like [Setaria italica]	ko00330//Arginine and proline metabolism;ko04724//Glutamatergic synapse;ko00250//Alanine, aspartate and glutamate metabolism;ko00910//Nitrogen metabolism;ko02020//Two-component system	-	-	-
Unigene0075109	2766	33	83	1.01571788261033	2.84647216963219	1.48667524764233	Up	1.347512e-07	9.11996881296688e-06	--	-	-	-	-
Unigene0122251	2023	47	118	1.97794089448776	5.5330825536565	1.48408413333805	Up	3.26504e-10	3.33228386312434e-08	PREDICTED: probable potassium transporter 17-like [Cicer arietinum]	-	-	-	-
Unigene0070689	1486	149	373	8.53647933911918	23.8106388453565	1.47989323544693	Up	2.29594e-13	4.09846627732342e-11	Acyl-CoA N-acyltransferases superfamily protein [Theobroma cacao]	-	-	-	-
Unigene0075433	2618	22	55	0.715425429921104	1.99284752991866	1.47795803054122	Up	2.00474e-05	0.000829518397759586	PREDICTED: proteasome subunit alpha type-6-like [Solanum lycopersicum]	ko03050//Proteasome	-	-	-
Unigene0122071	1080	24	60	1.89190280356914	5.26997457911822	1.47795803054121	Up	8.34212e-06	0.000386101455691566	Os06g0194400 [Oryza sativa Japonica Group]	-	-	-	-
Unigene0087891	1436	36	90	2.1343193187897	5.94523594580189	1.47795803054121	Up	4.55786e-08	3.39587089743988e-06	Translocon at the inner envelope membrane of chloroplasts 20 isoform 1 [Theobroma cacao]	-	-	-	-
Unigene0070081	611	38	95	5.29485072684654	14.7490286911492	1.47795803054121	Up	1.924394e-08	1.51985979417763e-06	LOC100127539 [Zea mays]	-	-	-	-
Unigene0027671	849	28	70	2.80777094522629	7.82116368632386	1.47795803054121	Up	1.457e-06	8.10233734800232e-05	Os03g0778400 [Oryza sativa Japonica Group]	-	GO:0005911//cell-cell junction;GO:0043231//intracellular membrane-bounded organelle	-	-
Unigene0051975	2781	50	125	1.53066569868054	4.26373347825099	1.47795803054121	Up	1.115656e-10	1.21756103327273e-08	Os07g0176200 [Oryza sativa Japonica Group]	-	-	-	-
Unigene0132456	1554	26	65	1.42440558569878	3.96774147848669	1.47795803054121	Up	3.4818e-06	0.000177016997564849	PREDICTED: cyclin-B2-1-like [Brachypodium distachyon]	ko04110//Cell cycle;ko04914//Progesterone-mediated oocyte maturation;ko04115//p53 signaling pathway	-	-	-
Unigene0089535	748	57	142	6.48760787587547	18.008094952174	1.47288704099379	Up	6.98396e-12	9.25138690317241e-10	6-phosphofructokinase 5, chloroplastic [Aegilops tauschii]	ko00010//Glycolysis / Gluconeogenesis;ko00051//Fructose and mannose metabolism;ko00052//Galactose metabolism;ko00680//Methane metabolism;ko00030//Pentose phosphate pathway	GO:0043234//protein complex	GO:0008443//phosphofructokinase activity;GO:0032550	GO:0006796//phosphate-containing compound metabolic process;GO:0006007//glucose catabolic process
Unigene0138872	1280	134	333	8.91263586368901	24.6783028337771	1.46931911226734	Up	0	0	Os12g0238000 [Oryza sativa Japonica Group]	-	-	-	-
Unigene0082443	696	50	124	6.11606509774507	16.9002633054481	1.466370056266	Up	1.69543e-10	1.8031639683278e-08	T25N20.9 [Arabidopsis thaliana]	-	-	-	GO:0016458//gene silencing;GO:0090304;GO:0034645//cellular macromolecule biosynthetic process;GO:0050794//regulation of cellular process
Unigene0091753	893	71	176	6.76890196797694	18.6957216871742	1.46571443478647	Up	0	0	senescence-associated protein [Elaeis guineensis]	-	GO:0005911//cell-cell junction;GO:0031224//intrinsic to membrane	-	GO:0044767
Unigene0078456	249	34	84	11.6249449375935	32.0008094924769	1.46088451718227	Up	1.647616e-07	1.10113949483646e-05	--	-	-	-	-
Unigene0068360	1280	156	385	10.3759044383245	28.5319717447573	1.45934235237387	Up	1.123546e-13	2.12826648418146e-11	--	-	-	-	-
Unigene0087873	1152	77	190	5.69048890136031	15.6452370317572	1.45909900328989	Up	0	0	PREDICTED: sialidase-like [Setaria italica]	-	GO:0043231//intracellular membrane-bounded organelle	-	-
Unigene0056828	633	35	86	4.70734109892796	12.8877103451422	1.45301167341098	Up	1.318536e-07	8.94908553837456e-06	minus agglutinin [Chlamydomonas reinhardtii]	-	GO:0016020//membrane	GO:0016301//kinase activity	GO:0009987//cellular process;GO:0008152//metabolic process
Unigene0029321	741	36	88	4.13614378108234	11.2653707602203	1.44553655284883	Up	1.054606e-07	7.26037641777778e-06	PREDICTED: LOW QUALITY PROTEIN: regulatory protein NPR5-like [Fragaria vesca subsp. vesca]	-	-	-	-
Unigene0027526	2133	86	210	3.43256626807904	9.33919545666521	1.44401069861787	Up	0	0	Os05g0397900 [Oryza sativa Japonica Group]	-	GO:0005875//microtubule associated complex;GO:0043231//intracellular membrane-bounded organelle	GO:0015631//tubulin binding;GO:0003774//motor activity;GO:0032550	GO:0007017//microtubule-based process
Unigene0070011	1100	25	61	1.93490059455935	5.26039280715619	1.44291108344201	Up	1.016702e-05	0.000457339703400468	hypothetical protein VITISV_000282 [Vitis vinifera]	-	-	-	-
Unigene0026720	1797	25	61	1.18441327435464	3.22005124533768	1.44291108344201	Up	1.016702e-05	0.000457125593052434	PREDICTED: translocon-associated protein subunit alpha-like [Setaria italica]	ko04141//Protein processing in endoplasmic reticulum	GO:0043231//intracellular membrane-bounded organelle	-	-
Unigene0012503	351	64	156	15.5233050549263	42.1597966329458	1.4414321545161	Up	1.382894e-12	2.1114526863593e-10	Os03g0269100 [Oryza sativa Japonica Group]	ko00960//Tropane, piperidine and pyridine alkaloid biosynthesis	-	GO:0016616//oxidoreductase activity, acting on the CH-OH group of donors, NAD or NADP as acceptor	GO:0006952//defense response;GO:0044710;GO:0044767
Unigene0132449	1584	39	95	2.09614231077263	5.68917710245717	1.44048332512255	Up	3.55922e-08	2.69574424574133e-06	Ectonucleotide pyrophosphatase/phosphodiesterase family member 3 [Triticum urartu]	-	-	-	-
Unigene0040294	951	26	63	2.32757758167813	6.28407063377504	1.43287014101267	Up	8.09694e-06	0.000375658900347826	Os09g0454300 [Oryza sativa Japonica Group]	-	-	-	-
Unigene0092957	526	31	75	5.01749888018813	13.5256001555316	1.43065231576286	Up	1.130758e-06	6.41439673975192e-05	unnamed protein product [Vitis vinifera]	-	-	-	-
Unigene0042659	526	24	58	3.88451526208113	10.4597974536111	1.42904843006027	Up	1.942794e-05	0.00080876484686606	--	-	-	-	-
Unigene0081295	976	24	58	2.09349900394946	5.63714493913876	1.42904843006027	Up	1.942794e-05	0.000809115568829141	PREDICTED: anaphase-promoting complex subunit 1-like [Brachypodium distachyon]	ko04120//Ubiquitin mediated proteolysis;ko04110//Cell cycle;ko04113//Meiosis - yeast;ko04111//Cell cycle - yeast;ko04114//Oocyte meiosis;ko04914//Progesterone-mediated oocyte maturation	GO:0043231//intracellular membrane-bounded organelle	-	GO:0007127//meiosis I;GO:0007275//multicellular organismal development;GO:0044267//cellular protein metabolic process;GO:0006259//DNA metabolic process;GO:0016043//cellular component organization;GO:0050794//regulation of cellular process;GO:0022414//reproductive process
Unigene0127090	2684	169	407	5.36062623738574	14.3844388102161	1.42403548363791	Up	0	0	PREDICTED: mitogen-activated protein kinase kinase kinase ANP1-like [Brachypodium distachyon]	-	-	-	-
Unigene0079461	1960	172	414	7.47108556103325	20.0366584508107	1.42325213845108	Up	5.57332e-14	1.10817910178054e-11	PREDICTED: protein WEAK CHLOROPLAST MOVEMENT UNDER BLUE LIGHT 1-like [Vitis vinifera]	-	-	-	-
Unigene0089561	295	25	60	7.21488357293317	19.2934662557549	1.41906434148765	Up	1.5444e-05	0.000664223408866995	--	-	-	-	-
Unigene0138072	1185	33	79	2.37086553864994	6.32396949494187	1.4154165644725	Up	7.18382e-07	4.28255558758535e-05	Os08g0384500 [Oryza sativa Japonica Group]	-	-	-	-
Unigene0082444	943	33	79	2.97929550721122	7.94687577042006	1.4154165644725	Up	7.18382e-07	4.28521556e-05	T25N20.9 [Arabidopsis thaliana]	-	GO:0043231//intracellular membrane-bounded organelle	GO:0016863//intramolecular oxidoreductase activity, transposing C=C bonds	GO:0007017//microtubule-based process;GO:0048446//petal morphogenesis;GO:0006305;GO:0008204//ergosterol metabolic process;GO:0006342//chromatin silencing;GO:0048447;GO:0034968//histone lysine methylation;GO:0000086//G2/M transition of mitotic cell cycle;GO:0006260//DNA replication;GO:1902410
Unigene0067867	1628	28	67	1.46424909858545	3.90392465750404	1.41476420405402	Up	5.12746e-06	0.000251496937425945	--	-	-	-	-
Unigene0137998	1888	41	98	1.84881391556413	4.9238533673541	1.41318777515097	Up	3.42876e-08	2.60309290814229e-06	Os02g0101800 [Oryza sativa Japonica Group]	-	-	-	-
Unigene0067946	1682	36	86	1.82216560153508	4.85013118220869	1.41236968891364	Up	2.4106e-07	1.55688771217216e-05	--	-	-	-	-
Unigene0083461	600	48	114	6.81085009284891	18.0233130605843	1.40395744909743	Up	3.1305e-09	2.80716114845938e-07	Glycosyl hydrolase family 35 protein [Arabidopsis thaliana]	-	GO:0043229//intracellular organelle	-	-
Unigene0051596	687	35	83	4.33733175490742	11.460468735375	1.40178635005581	Up	4.5568e-07	2.8052946051282e-05	PREDICTED: protein argonaute 7-like [Setaria italica]	-	-	-	-
Unigene0075796	862	36	85	3.55554819232252	9.35389919495462	1.39549587034924	Up	3.6274e-07	2.27394413315927e-05	lipase [Elaeis guineensis]	-	-	GO:0016787//hydrolase activity	-
Unigene0046050	775	25	59	2.74631052131005	7.22156516519168	1.39481679524096	Up	2.33574e-05	0.000948097202535926	--	-	-	-	-
Unigene0043722	300	37	87	10.5000605598087	27.5092673029971	1.38952006587363	Up	2.88672e-07	1.83599215470199e-05	PREDICTED: growth-regulating factor 10-like [Setaria italica]	-	GO:0043231//intracellular membrane-bounded organelle	GO:0032550;GO:0016817//hydrolase activity, acting on acid anhydrides	GO:0006351//transcription, DNA-dependent
Unigene0063695	693	29	68	3.56267411061722	9.30800704883219	1.38551178177662	Up	6.14224e-06	0.000293476838368159	--	-	-	-	-
Unigene0125705	1192	120	281	8.57070062019578	22.3620230043456	1.38356566026626	Up	0	0	--	-	-	-	-
Unigene0132145	1027	47	110	3.8961776334457	10.1602236286797	1.38280079750087	Up	8.80702e-09	7.39343170244755e-07	PREDICTED: high mobility group B protein 7-like [Vitis vinifera]	-	GO:0043231//intracellular membrane-bounded organelle	GO:0003676//nucleic acid binding;GO:0001071//nucleic acid binding transcription factor activity	GO:0006260//DNA replication;GO:0006351//transcription, DNA-dependent
Unigene0112427	855	50	117	4.97869158833985	12.9807794896175	1.38253846546253	Up	2.98184e-09	2.68387956813496e-07	--	-	-	-	-
Unigene0091277	297	27	63	7.7396023782374	20.1217211202696	1.3784223569903	Up	1.467828e-05	0.000633560743658427	--	-	-	-	-
Unigene0051898	1497	33	77	1.87673725003352	4.87921494098721	1.3784223569903	Up	1.625496e-06	8.92563664082333e-05	PREDICTED: probable LRR receptor-like serine/threonine-protein kinase At5g10290-like [Vitis vinifera]	-	-	-	-
Unigene0077607	654	92	214	11.9762654537863	31.0396667871	1.37393496599799	Up	0	0	PREDICTED: agamous-like MADS-box protein AGL8-like [Cucumis sativus]	-	-	-	-
Unigene0082994	1992	83	193	3.54731775669214	9.19070867864293	1.37344754157501	Up	1.403322e-13	2.6169366647767e-11	Os03g0214100 [Oryza sativa Japonica Group]	ko03030//DNA replication;ko03420//Nucleotide excision repair;ko03440//Homologous recombination;ko03430//Mismatch repair	GO:0043231//intracellular membrane-bounded organelle;GO:0043234//protein complex	GO:0043169//cation binding;GO:0003676//nucleic acid binding	GO:0006259//DNA metabolic process;GO:0033554//cellular response to stress
Unigene0007813	1696	40	93	2.00791571133517	5.20161405981362	1.37326065187452	Up	1.45273e-07	9.78382073913044e-06	PREDICTED: probable 3-ketoacyl-CoA synthase 2-like [Brachypodium distachyon]	-	-	-	-
Unigene0089141	1964	68	158	2.94766933753644	7.63126665122822	1.37234784258061	Up	6.83408e-12	9.09046225817175e-10	P-loop nucleoside triphosphate hydrolases superfamily protein with CH (Calponin ) domain isoform 2 [Theobroma cacao]	-	GO:0043234//protein complex;GO:0044430//cytoskeletal part;GO:0015630//microtubule cytoskeleton	GO:0036094;GO:1901363;GO:0097159	-
Unigene0028688	1489	143	331	8.17622198856107	21.0869768585536	1.36684600568268	Up	0	0	PREDICTED: mitotic spindle checkpoint protein MAD2-like [Glycine max]	ko04110//Cell cycle;ko04113//Meiosis - yeast;ko04111//Cell cycle - yeast;ko04114//Oocyte meiosis;ko04914//Progesterone-mediated oocyte maturation	-	-	-
Unigene0003777	2279	92	212	3.43680456637835	8.82414348131423	1.36038843416003	Up	0	0	--	-	-	-	-
Unigene0045977	1044	28	64	2.28333096982483	5.81514436316494	1.34867501359624	Up	1.741094e-05	0.000737587938120865	PREDICTED: probable DNA replication complex GINS protein PSF3-like [Brachypodium distachyon]	-	GO:0043231//intracellular membrane-bounded organelle	-	GO:0006259//DNA metabolic process
Unigene0100469	822	28	64	2.89999699817168	7.38565780431167	1.34867501359624	Up	1.741094e-05	0.0007372627229806	PREDICTED: UDP-glucose 4-epimerase GEPI48-like [Cicer arietinum]	ko00520//Amino sugar and nucleotide sugar metabolism;ko00052//Galactose metabolism	-	-	-
Unigene0114415	1152	29	66	2.14317114466817	5.43466128471567	1.34244305988473	Up	1.377074e-05	0.000597341611616983	PREDICTED: bidirectional sugar transporter SWEET16-like [Setaria italica]	-	-	-	-
Unigene0021612	6276	95	216	1.28870052346368	3.26476436641358	1.34106182948637	Up	0	0	Os12g0590500 [Oryza sativa Japonica Group]	-	-	-	-
Unigene0007208	1883	88	200	3.97872283703335	10.0753629765404	1.34045450679128	Up	2.75336e-14	5.71117036025918e-12	Leucine-rich repeat receptor-like protein kinase PEPR2 [Medicago truncatula]	-	-	-	-
Unigene0053774	864	34	77	3.35024454798702	8.45391755400215	1.33535363509841	Up	2.8712e-06	0.000149779633677349	--	-	-	-	-
Unigene0132241	1337	137	310	8.72369542558247	21.9943591260132	1.33412225796756	Up	2.00506e-13	3.6401125194707e-11	PREDICTED: S-norcoclaurine synthase 1-like isoform X2 [Setaria italica]	-	-	-	-
Unigene0094056	611	42	95	5.85220343493565	14.7490286911492	1.33356812120604	Up	2.02888e-07	1.33184946985646e-05	PREDICTED: probable pectate lyase 15-like [Brachypodium distachyon]	ko00040//Pentose and glucuronate interconversions	GO:0043231//intracellular membrane-bounded organelle	-	-
Unigene0003758	783	46	104	5.00158212437819	12.599479453524	1.33290769773793	Up	5.42762e-08	3.96997539649657e-06	WRKY DNA-binding protein 75 [Theobroma cacao]	-	GO:0043231//intracellular membrane-bounded organelle	-	GO:0050896//response to stimulus;GO:0044249//cellular biosynthetic process;GO:1901576;GO:0044238//primary metabolic process;GO:0044699
Unigene0014602	2895	50	113	1.47039077997602	3.70263498926648	1.33235270829431	Up	1.456838e-08	1.17277290732607e-06	Os09g0560000 [Oryza sativa Japonica Group]	-	-	-	GO:0019219;GO:0016458//gene silencing;GO:0090304;GO:2000112;GO:0016569
Unigene0062558	1072	31	70	2.46194441322664	6.19418653888896	1.33111664221194	Up	8.61282e-06	0.0003959588354045	LOC100283933 [Zea mays]	ko00240//Pyrimidine metabolism	GO:0031981//nuclear lumen;GO:0009536//plastid	GO:0032550;GO:0016776//phosphotransferase activity, phosphate group as acceptor	GO:0009197
Unigene0057524	1497	33	74	1.87673725003352	4.68911565757213	1.32108918192435	Up	5.38608e-06	0.000262706120385983	PREDICTED: mental retardation GTPase activating protein homolog 4-like isoform X2 [Setaria italica]	-	-	-	-
Unigene0057656	1713	29	65	1.44129197820066	3.59945724318057	1.32041675355473	Up	2.0492e-05	0.00084609230266552	PREDICTED: importin subunit beta-1 [Vitis vinifera]	ko03013//RNA transport	-	-	-
Unigene0028199	378	30	67	6.75679572703265	16.8137284190915	1.31522853050311	Up	1.618188e-05	0.000690700173973333	--	-	-	-	-
Unigene0048498	2000	30	67	1.27703439240917	3.17779467120829	1.31522853050311	Up	1.618188e-05	0.000690393332492226	Cysteine-rich receptor-like protein kinase 8 [Aegilops tauschii]	-	-	-	-
Unigene0083565	1540	48	107	2.65357795825282	6.59089028531279	1.31253442133384	Up	5.04562e-08	3.71603722055215e-06	Os04g0379800 [Oryza sativa Japonica Group]	-	-	-	-
Unigene0108537	1174	32	71	2.32056221221428	5.73682070878457	1.30577705515853	Up	1.009168e-05	0.000454376354355368	Os05g0120800 [Oryza sativa Japonica Group]	-	-	-	-
Unigene0019051	382	125	277	27.8585164138126	68.7855844279672	1.30398781704095	Up	0	0	chitinase C [Ananas comosus]	ko00520//Amino sugar and nucleotide sugar metabolism	-	-	-
Unigene0056013	3057	61	135	1.69881360673775	4.18908676063372	1.30210819514179	Up	1.149548e-09	1.09307218637624e-07	Os07g0686400 [Oryza sativa Japonica Group]	-	-	-	-
Unigene0089128	585	66	146	9.60504500273565	23.6743473400388	1.30146037517541	Up	2.46694e-10	2.57242110445168e-08	--	-	-	-	-
Unigene0044784	1569	68	149	3.68975307770655	9.00833130732637	1.28773561486567	Up	2.2783e-10	2.39391001531729e-08	Os08g0290400 [Oryza sativa Japonica Group]	-	-	-	GO:0016458//gene silencing;GO:0090304;GO:0016569;GO:0019219;GO:2000112
Unigene0113363	1317	37	81	2.39181333936418	5.83418598052724	1.28642657290952	Up	3.10248e-06	0.000159334745582888	alpha-2 macroglobulin family-like protein [Micromonas sp. RCC299]	-	-	-	-
Unigene0020821	1094	33	72	2.56807647468023	6.24304118330641	1.28156081773771	Up	1.174828e-05	0.000519945306285714	PREDICTED: probable peptide/nitrate transporter At1g22540-like isoform 2 [Brachypodium distachyon]	-	-	-	GO:0051234//establishment of localization
Unigene0007311	1153	39	85	2.87969594125225	6.99311457593311	1.2800186529293	Up	1.936442e-06	0.000104244404033632	--	-	-	-	-
Unigene0079150	987	3440	7489	296.723965544583	719.759993124919	1.2783944603908	Up	0	0	jacalin-like lectin [Ananas comosus]	-	-	-	-
Unigene0107797	573	34	74	5.05167764303803	12.2506215347041	1.27802046003245	Up	9.26834e-06	0.000423459960475737	--	-	-	-	-
Unigene0015421	351	147	319	35.6550912980338	86.2113790122417	1.27377020458236	Up	6.72796e-14	1.32134933022495e-11	--	-	-	-	-
Unigene0056691	2302	36	78	1.33139988782885	3.2141808466907	1.27150715307379	Up	5.77042e-06	0.00027876237221328	Os12g0149900 [Oryza sativa Japonica Group]	-	-	-	-
Unigene0055026	2643	177	383	5.70147780190247	13.746199299448	1.26962496749581	Up	0	0	dynamin-like [Oryza sativa Japonica Group]	-	GO:0043231//intracellular membrane-bounded organelle	GO:0032550;GO:0017111//nucleoside-triphosphatase activity	GO:0009908//flower development;GO:0006305;GO:0006342//chromatin silencing;GO:0006997//nucleus organization;GO:0009154;GO:0048285;GO:0034968//histone lysine methylation;GO:0000086//G2/M transition of mitotic cell cycle;GO:0006260//DNA replication;GO:1902410
Unigene0091147	1429	92	199	5.48108999774405	13.2099712683005	1.26909260014048	Up	3.9968e-13	6.74595216871705e-11	--	-	-	-	-
Unigene0053017	1019	56	121	4.67869976937609	11.2639888452596	1.26753825087085	Up	1.683862e-08	1.3442621675478e-06	Arginosuccinate synthase family isoform 1 [Theobroma cacao]	ko00330//Arginine and proline metabolism;ko00250//Alanine, aspartate and glutamate metabolism	-	-	-
Unigene0080156	518	45	97	7.3959520795898	17.763273388302	1.2640896815113	Up	4.71676e-07	2.89634396982097e-05	Os12g0128600 [Oryza sativa Japonica Group]	-	GO:0019866//organelle inner membrane;GO:0009536//plastid;GO:0005740//mitochondrial envelope	GO:0043169//cation binding;GO:0008320//protein transmembrane transporter activity	GO:0009451//RNA modification;GO:0045184//establishment of protein localization;GO:0043094
Unigene0097870	1464	61	131	3.54731775669214	8.48811479341583	1.25871559962841	Up	5.24442e-09	4.56630650915685e-07	Os01g0776600 [Oryza sativa Japonica Group]	-	GO:0043231//intracellular membrane-bounded organelle	GO:0016791//phosphatase activity;GO:0043169//cation binding	-
Unigene0092963	1738	96	206	4.7025432171569	11.2434210238034	1.25756796211591	Up	8.19344e-14	1.58645482e-11	Os06g0543200 [Oryza sativa Japonica Group]	-	-	-	-
Unigene0011756	825	1111	2384	114.64930989629	274.115332289844	1.25755535472692	Up	3.12684e-12	4.47534217466468e-10	FBSB precursor [Ananas comosus]	ko04142//Lysosome;ko04145//Phagosome;ko04612//Antigen processing and presentation;ko05323//Rheumatoid arthritis	-	GO:0070011	GO:0019538//protein metabolic process
Unigene0044492	801	108	231	11.4789608306442	27.3564972534002	1.25289147490644	Up	0	0	--	-	-	-	-
Unigene0078705	1695	424	905	21.2964634171677	50.6477202913486	1.24988346306122	Up	3.64154e-14	7.45684900895522e-12	PREDICTED: cyclin-dependent kinase B2-1-like [Brachypodium distachyon]	-	-	-	-
Unigene0050107	1489	41	87	2.34423147923779	5.54249844922709	1.24142142688449	Up	2.57814e-06	0.000136043631494506	Os09g0439800 [Oryza sativa Japonica Group]	-	-	-	-
Unigene0099252	1993	85	180	3.63097251563069	8.56734452400554	1.23849209584582	Up	1.35325e-11	1.70332140891219e-09	--	-	-	-	-
Unigene0053203	1499	39	82	2.21500294880844	5.1891143954493	1.22817972140968	Up	6.02748e-06	0.000288855850419162	PREDICTED: probable ribose-5-phosphate isomerase-like [Cucumis sativus]	ko00710//Carbon fixation in photosynthetic organisms;ko00030//Pentose phosphate pathway	GO:0009526//plastid envelope;GO:0009532//plastid stroma;GO:0009534//chloroplast thylakoid	GO:0016861//intramolecular oxidoreductase activity, interconverting aldoses and ketoses	GO:0006633//fatty acid biosynthetic process;GO:0006091//generation of precursor metabolites and energy;GO:0010243//response to organic nitrogen;GO:0009694//jasmonic acid metabolic process;GO:0006098//pentose-phosphate shunt;GO:0009626//plant-type hypersensitive response;GO:0006090//pyruvate metabolic process;GO:0006544//glycine metabolic process;GO:0006605//protein targeting;GO:0042743//hydrogen …
Unigene0125780	1997	59	124	2.51527388256188	5.89012682052673	1.22758319667888	Up	2.5553e-08	1.9951699300813e-06	PREDICTED: protein transport protein Sec61 subunit alpha-like [Setaria italica]	ko04141//Protein processing in endoplasmic reticulum;ko03060//Protein export;ko04145//Phagosome;ko05110//Vibrio cholerae infection	-	-	-
Unigene0056824	443	44	92	8.45590869315328	19.6999501196835	1.22016027307357	Up	1.837606e-06	9.96499181411632e-05	PREDICTED: serine/arginine repetitive matrix protein 1-like [Setaria italica]	-	GO:0016020//membrane	GO:0005515//protein binding	GO:0009692
Unigene0108803	2064	55	115	2.2686334490473	5.28529427266217	1.22016027307356	Up	9.4541e-08	6.56984700289436e-06	PREDICTED: cytochrome P450 78A11-like [Setaria italica]	-	GO:0031224//intrinsic to membrane	GO:0046906//tetrapyrrole binding;GO:0046914//transition metal ion binding;GO:0016705//oxidoreductase activity, acting on paired donors, with incorporation or reduction of molecular oxygen;GO:0004497//monooxygenase activity	GO:0044710;GO:0048440//carpel development;GO:0040007//growth;GO:0003156//regulation of organ formation;GO:0010073//meristem maintenance;GO:0048522
Unigene0126373	327	36	75	9.3727294855719	21.7567757853505	1.21492362470742	Up	1.789776e-05	0.000754881455810277	--	-	-	-	-
Unigene0045181	1011	38	79	3.19995429683802	7.41236780564403	1.21188317038737	Up	1.109506e-05	0.000492624767582062	--	-	-	-	-
Unigene0112550	738	40	83	4.61439708187596	10.6684851235808	1.20914127211341	Up	6.88402e-06	0.000325197989552386	--	-	-	-	-
Unigene0065200	1397	59	122	3.59556330957486	8.28408316087589	1.20412422385489	Up	5.31622e-08	3.89442514385965e-06	F-box protein family-like protein [Brachypodium sylvaticum]	-	-	-	-
Unigene0086241	1668	170	351	8.67689235449877	19.961450474142	1.2019662198207	Up	3.15082e-13	5.51181149653916e-11	Os12g0638100 [Oryza sativa Japonica Group]	-	GO:0031224//intrinsic to membrane	GO:0032550;GO:0004702//receptor signaling protein serine/threonine kinase activity	GO:0003002//regionalization;GO:0032147//activation of protein kinase activity;GO:0009799//specification of symmetry;GO:0009653//anatomical structure morphogenesis;GO:0003006//developmental process involved in reproduction
Unigene0143975	1139	49	101	3.6625510815364	8.41160121583576	1.19953157429044	Up	8.11048e-07	4.73792140048662e-05	Os12g0617400 [Oryza sativa Japonica Group]	ko00906//Carotenoid biosynthesis	-	-	-
Unigene0045566	1352	81	166	5.10058115311355	11.6469556526666	1.19121936411615	Up	3.0583e-10	3.13795956623932e-08	PREDICTED: SNAP25 homologous protein SNAP33-like isoform 1 [Solanum lycopersicum]	-	-	-	-
Unigene0144249	2055	68	139	2.81713994108106	6.41629021749576	1.18750816712702	Up	9.19802e-09	7.66140021474415e-07	aminoacyl-tRNA synthetase [Trifolium pratense]	-	-	-	-
Unigene0086956	1529	156	318	8.68617245327363	19.728799536215	1.18351067207596	Up	1.123546e-13	2.13247254442688e-11	Os03g0239000 [Oryza sativa Japonica Group]	-	GO:0043231//intracellular membrane-bounded organelle	GO:0016757//transferase activity, transferring glycosyl groups;GO:0016787//hydrolase activity	GO:0005975//carbohydrate metabolic process
Unigene0069989	966	186	379	16.3925739812357	37.2171496674374	1.18292516271691	Up	5.48672e-13	9.03831244185249e-11	Os01g0111900 [Oryza sativa Japonica Group]	-	-	-	-
Unigene0143864	1327	137	279	8.78943540618219	19.944093697311	1.18211916452251	Up	2.00728e-13	3.63726710641509e-11	PREDICTED: centromere-associated protein E-like isoform X2 [Setaria italica]	-	-	-	GO:0044763
Unigene0084159	1430	116	236	6.90610673750414	15.6551412671988	1.18069198988812	Up	1.885158e-13	3.43542322588235e-11	3-deoxy-D-arabino-heptulosonate 7-phosphate synthase 02 [Vitis vinifera]	ko00400//Phenylalanine, tyrosine and tryptophan biosynthesis	-	-	-
Unigene0074146	1043	319	648	26.0386047413567	58.9347876230441	1.17846732477361	Up	0	0	non-symbiotic hemoglobin class 1 [Malus domestica]	-	-	GO:0046914//transition metal ion binding;GO:0046906//tetrapyrrole binding	GO:0015669//gas transport
Unigene0011083	1279	66	134	4.39323794104797	9.93837270119871	1.17772500675317	Up	2.10548e-08	1.65742695278689e-06	--	-	-	-	-
Unigene0021617	1596	48	97	2.56046995971764	5.7652729418173	1.17098027711982	Up	2.12028e-06	0.00011356801485778	PREDICTED: centromere-associated protein E-like isoform X1 [Cicer arietinum]	-	-	-	-
Unigene0074913	772	195	394	21.5044651571493	48.4127716516923	1.17075144136061	Up	1.334488e-13	2.5031554403125e-11	PREDICTED: rac-like GTP-binding protein 2-like [Setaria italica]	ko04145//Phagosome;ko04666//Fc gamma R-mediated phagocytosis;ko05200//Pathways in cancer;ko04310//Wnt signaling pathway;ko04810//Regulation of actin cytoskeleton;ko04010//MAPK signaling pathway;ko04520//Adherens junction;ko04722//Neurotrophin signaling pathway;ko05210//Colorectal cancer;ko05211//Renal cell carcinoma;ko05131//Shigellosis;ko05014//Amyotrophic lateral sclerosis (ALS);ko04510//Focal …	GO:0016020//membrane;GO:0044424//intracellular part	GO:0004620//phospholipase activity;GO:0032550	GO:0035556//intracellular signal transduction;GO:0030036//actin cytoskeleton organization
Unigene0093752	667	52	105	6.63726021042248	14.9329114760621	1.16983573517888	Up	8.20254e-07	4.78007000315534e-05	Crt-like protein 1 [Triticum urartu]	-	GO:0031224//intrinsic to membrane;GO:0009536//plastid	-	GO:0042939//tripeptide transport;GO:0044763;GO:0002239//response to oomycetes;GO:0010038//response to metal ion
Unigene0041363	404	113	227	23.8126875152205	53.2997924016759	1.16239946052958	Up	7.4829e-13	1.19574500865225e-10	--	-	-	-	-
Unigene0011759	1630	172	345	8.98363662553691	20.0776332124688	1.16021773261728	Up	5.57332e-14	1.11047822854772e-11	Root hair defective 3 GTP-binding protein (RHD3) isoform 1 [Theobroma cacao]	-	GO:0043231//intracellular membrane-bounded organelle;GO:0031090//organelle membrane	-	GO:0006865//amino acid transport;GO:0007010//cytoskeleton organization;GO:0012501//programmed cell death;GO:0042546//cell wall biogenesis;GO:0016482//cytoplasmic transport;GO:0044237//cellular metabolic process;GO:0006886//intracellular protein transport;GO:0009826//unidimensional cell growth;GO:0016192//vesicle-mediated transport;GO:0005975//carbohydrate metabolic process;GO:0010053//root epider…
Unigene0040961	1091	47	94	3.66762092534256	8.1730494847553	1.15602993565385	Up	3.84586e-06	0.000194087599936942	GLABRA2 expression modulator [Medicago truncatula]	-	-	-	-
Unigene0010439	2197	56	112	2.17004782202742	4.8358073516169	1.15602993565385	Up	4.5388e-07	2.79600560872354e-05	PREDICTED: S-acyltransferase TIP1-like [Brachypodium distachyon]	-	-	-	-
Unigene0031179	209	44	88	17.9232897180235	39.9408599680539	1.15602993565385	Up	7.86632e-06	0.000366909004448762	NAD(P)-binding Rossmann-fold superfamily protein isoform 2 [Theobroma cacao]	-	-	-	-
Unigene0062647	1202	55	109	3.89555693746558	8.60207165077367	1.14285454690612	Up	8.18498e-07	4.77563249842041e-05	calmodulin-like protein [Elaeis guineensis]	ko04626//Plant-pathogen interaction	GO:0016020//membrane;GO:0044464//cell part	GO:0046872//metal ion binding	GO:0051707//response to other organism;GO:0009755//hormone-mediated signaling pathway;GO:0032787//monocarboxylic acid metabolic process;GO:0031347//regulation of defense response;GO:0033554//cellular response to stress;GO:0045087//innate immune response;GO:0035556//intracellular signal transduction
Unigene0045095	219	51	101	19.8261047223342	43.7480081499403	1.14181607643415	Up	2.11514e-06	0.000113355923727679	--	-	-	-	-
Unigene0026612	1146	42	83	3.12015383834702	6.87028099581381	1.13875194422201	Up	1.8107e-05	0.000761366053415061	Os02g0719600 [Oryza sativa Japonica Group]	-	-	-	-
Unigene0132243	2237	80	158	3.04463571428204	6.69995874072965	1.13788258894359	Up	3.21052e-09	2.87623059477612e-07	--	-	-	-	-
Unigene0091939	471	65	128	11.7490779202542	25.7792387054955	1.1336621226254	Up	1.091728e-07	7.48909811885714e-06	calcium-binding EF hand family protein [Arabidopsis lyrata subsp. lyrata]	-	GO:0016020//membrane	GO:0046872//metal ion binding	-
Unigene0092121	531	64	126	10.2611677481716	22.5090439650473	1.13330985915377	Up	1.382162e-07	9.34131415594652e-06	Uncharacterized protein isoform 1 [Theobroma cacao]	-	-	-	-
Unigene0117266	2450	81	159	2.81468804857532	6.156190712423	1.12906288805358	Up	3.58944e-09	3.18892357742831e-07	PREDICTED: potassium channel AKT1-like [Setaria italica]	-	GO:0043231//intracellular membrane-bounded organelle;GO:0031224//intrinsic to membrane	GO:0005515//protein binding;GO:0000166//nucleotide binding;GO:0005249//voltage-gated potassium channel activity	GO:0010119//regulation of stomatal movement;GO:0045229//external encapsulating structure organization;GO:0015698//inorganic anion transport;GO:0022610;GO:0006970//response to osmotic stress;GO:0009933//meristem structural organization;GO:0071805//potassium ion transmembrane transport;GO:0007015//actin filament organization;GO:0000904//cell morphogenesis involved in differentiation;GO:0010035//res…
Unigene0116045	1394	51	100	3.11471803026627	6.80484522411248	1.12746078345708	Up	3.00296e-06	0.000154886290268528	PREDICTED: DNA replication ATP-dependent helicase/nuclease DNA2-like [Setaria italica]	ko03030//DNA replication	-	-	-
Unigene0091523	1803	46	90	2.17206811058687	4.73508531235248	1.12432107592651	Up	9.88556e-06	0.000447825194	Os12g0593000 [Oryza sativa Japonica Group]	-	-	-	-
Unigene0144270	2261	158	309	5.94932725934392	12.9639976156814	1.12371221538113	Up	0	0	PREDICTED: condensin complex subunit 2-like [Brachypodium distachyon]	ko04111//Cell cycle - yeast	GO:0043229//intracellular organelle	-	GO:0000278//mitotic cell cycle;GO:0051301//cell division;GO:0006342//chromatin silencing;GO:0022402//cell cycle process;GO:0034968//histone lysine methylation;GO:0006260//DNA replication
Unigene0079095	1545	44	86	2.42457446670997	5.28020753946603	1.12286307171865	Up	1.5945e-05	0.000682713290236291	--	-	-	-	-
Unigene0077657	908	176	344	16.50205969633	35.937976425	1.12286307171865	Up	0	0	L-myo-inositol 1-phosphate synthase [Spartina alterniflora]	ko00562//Inositol phosphate metabolism;ko00521//Streptomycin biosynthesis	GO:0005773//vacuole;GO:0031224//intrinsic to membrane;GO:0031090//organelle membrane	GO:0032550;GO:0016872//intramolecular lyase activity;GO:0017111//nucleoside-triphosphatase activity;GO:0015405;GO:0004888//transmembrane signaling receptor activity	GO:0006865//amino acid transport;GO:0006020//inositol metabolic process;GO:0007017//microtubule-based process;GO:0016482//cytoplasmic transport;GO:0006970//response to osmotic stress;GO:0009154;GO:0006644//phospholipid metabolic process;GO:0006875//cellular metal ion homeostasis;GO:1902410
Unigene0060140	362	150	293	35.2771931604743	76.7785799178716	1.12196809958022	Up	0	0	PREDICTED: histone H2A-like [Cucumis sativus]	ko05322//Systemic lupus erythematosus	GO:0043231//intracellular membrane-bounded organelle;GO:0000785//chromatin	GO:0003676//nucleic acid binding;GO:0046983//protein dimerization activity	GO:0034728//nucleosome organization
Unigene0058462	904	170	330	16.0100181939203	34.6279303096928	1.11296121376196	Up	3.15082e-13	5.52186954671533e-11	Os10g0155400 [Oryza sativa Japonica Group]	-	GO:0043231//intracellular membrane-bounded organelle	GO:0016879//ligase activity, forming carbon-nitrogen bonds	-
Unigene0078683	774	231	448	25.4086946293298	54.9057816615108	1.11163581629539	Up	0	0	hypothetical protein AURANDRAFT_62669 [Aureococcus anophagefferens]	-	-	-	-
Unigene0045298	1208	147	285	10.360047223187	22.3799417143017	1.11117569986959	Up	7.30526e-14	1.43180114261225e-11	PREDICTED: inorganic pyrophosphatase 2 [Vitis vinifera]	ko00750//Vitamin B6 metabolism	-	-	-
Unigene0003142	686	1096	2117	136.018434798878	292.737101037725	1.10580340670091	Up	2.04902e-12	3.06040097604977e-10	phospholipid transfer protein 1 [Zea diploperennis]	-	GO:0043231//intracellular membrane-bounded organelle	GO:0005488//binding	GO:0051234//establishment of localization;GO:0010876
Unigene0050442	678	82	158	10.2966391521683	22.1059110663897	1.10225867921287	Up	7.91984e-09	6.71320029938217e-07	Cytochrome P450 likeTBP [Medicago truncatula]	-	-	-	-
Unigene0067341	1147	88	169	6.53176556419687	13.9766893371209	1.09747775329874	Up	2.72666e-09	2.4727381782814e-07	PREDICTED: rho GDP-dissociation inhibitor 1-like [Setaria italica]	ko04722//Neurotrophin signaling pathway;ko04962//Vasopressin-regulated water reabsorption	GO:0043231//intracellular membrane-bounded organelle	GO:0005092//GDP-dissociation inhibitor activity	-
Unigene0093106	1180	74	142	5.33901384397055	11.4153008679883	1.09632368952958	Up	5.17336e-08	3.80719653394636e-06	PREDICTED: replication protein A 32 kDa subunit-like [Brachypodium distachyon]	ko03030//DNA replication;ko03420//Nucleotide excision repair;ko03440//Homologous recombination;ko03430//Mismatch repair	GO:0043231//intracellular membrane-bounded organelle	GO:0003676//nucleic acid binding	GO:0006259//DNA metabolic process;GO:0033554//cellular response to stress
Unigene0052836	4213	69	132	1.39434089842919	2.97210054592568	1.09189959823414	Up	1.67635e-07	1.11800903680556e-05	Endoribonuclease Dicer-3b-like protein [Aegilops tauschii]	-	GO:0043231//intracellular membrane-bounded organelle	GO:0032550;GO:0003676//nucleic acid binding;GO:0016891//endoribonuclease activity, producing 5'-phosphomonoesters;GO:0042623//ATPase activity, coupled;GO:0043167//ion binding	GO:0090304;GO:0010467//gene expression
Unigene0030918	1494	132	252	7.52202319491346	16.0004047462385	1.08891573979532	Up	5.2669e-13	8.73614062521589e-11	galactinol synthase [Xerophyta viscosa]	-	-	-	-
Unigene0135748	1345	55	105	3.48138248240418	7.40539178775721	1.08891573979532	Up	3.26142e-06	0.00016660651806383	PREDICTED: cyclin-B2-4 [Vitis vinifera]	ko04110//Cell cycle;ko04914//Progesterone-mediated oocyte maturation;ko04115//p53 signaling pathway	-	-	-
Unigene0077606	511	54	103	8.99671978996676	19.1204165747264	1.0876429606736	Up	4.13472e-06	0.000207357827342037	--	-	-	-	-
Unigene0029268	605	894	1705	125.803718657168	267.331437740724	1.08745493838206	Up	4.12558e-13	6.93892210227671e-11	tubulin beta-2 [Arabidopsis lyrata subsp. lyrata]	ko04145//Phagosome;ko04540//Gap junction;ko05130//Pathogenic Escherichia coli infection	-	-	-
Unigene0058491	657	53	101	6.8678663417236	14.5826693833134	1.08632096384244	Up	5.24272e-06	0.000256495335384615	--	-	-	-	-
Unigene0100747	907	113	215	10.606753865655	22.4859995823457	1.08404382282812	Up	3.0906e-11	3.60212430582524e-09	YABBY2 like protein [Ruscus aculeatus]	-	-	-	-
Unigene0056037	1346	77	146	4.87031442374969	10.2893708721565	1.07906795383896	Up	5.01264e-08	3.69458112294705e-06	CheY-like two-component responsive regulator family protein isoform 3 [Theobroma cacao]	-	GO:0016020//membrane;GO:0043231//intracellular membrane-bounded organelle	-	-
Unigene0143454	1931	67	127	2.95395492116052	6.23882024229117	1.07862543196824	Up	3.7591e-07	2.35343185006519e-05	Os03g0717900 [Oryza sativa Japonica Group]	-	-	-	-
Unigene0067866	949	187	354	16.775934765052	35.3849083436684	1.07674102584921	Up	2.83996e-13	5.01367791323529e-11	PREDICTED: protein TIFY 10A-like [Brachypodium distachyon]	ko04075//Plant hormone signal transduction;ko04626//Plant-pathogen interaction	-	-	-
Unigene0112429	1924	64	121	2.83195430056088	5.96569887386668	1.07489317292844	Up	7.62218e-07	4.50750568251232e-05	--	-	-	-	-
Unigene0047535	558	146	276	22.2756297839593	46.9197736721493	1.074729833552	Up	7.70494e-14	1.50094731789047e-11	PREDICTED: probable histone H2A variant 3-like [Fragaria vesca subsp. vesca]	ko05322//Systemic lupus erythematosus	-	-	-
Unigene0020416	981	72	136	6.2484863237146	13.1507622524785	1.07356777546188	Up	1.62054e-07	1.0853097665272e-05	Os07g0517400 [Oryza sativa Japonica Group]	-	-	-	GO:0044763;GO:0044260;GO:0090304;GO:0010468//regulation of gene expression
Unigene0074088	433	62	117	12.1903206049836	25.6317932185288	1.07219834485038	Up	1.22174e-06	6.87366526772115e-05	PREDICTED: UDP-N-acetylglucosamine 1-carboxyvinyltransferase 2-like [Solanum lycopersicum]	-	-	GO:0016765//transferase activity, transferring alkyl or aryl (other than methyl) groups	GO:0009226//nucleotide-sugar biosynthetic process
Unigene0068945	1665	70	132	3.57927557432	7.52039615614709	1.07114103806734	Up	2.59268e-07	1.66218826328438e-05	--	-	-	-	-
Unigene0126735	4330	58	109	1.14038483078879	2.38791919728174	1.0662332653032	Up	3.1434e-06	0.000161091701814301	chromatin-remodeling factor CHD3 [Oryza sativa Japonica Group]	-	-	-	-
Unigene0056057	1039	49	92	4.01505840410968	8.39949750050027	1.06488204759566	Up	1.902536e-05	0.000794761863279687	PREDICTED: protein SCO1 homolog 1, mitochondrial-like [Brachypodium distachyon]	-	GO:0043231//intracellular membrane-bounded organelle;GO:0019866//organelle inner membrane	GO:0046914//transition metal ion binding;GO:0001071//nucleic acid binding transcription factor activity	GO:0006351//transcription, DNA-dependent;GO:0006089//lactate metabolic process;GO:0007275//multicellular organismal development;GO:0006605//protein targeting;GO:0008535//respiratory chain complex IV assembly;GO:0000041//transition metal ion transport;GO:0046916//cellular transition metal ion homeostasis
Unigene0132160	2375	72	135	2.58095371939538	5.39201609568728	1.06292053126237	Up	2.25942e-07	1.46614985108108e-05	--	-	-	-	-
Unigene0103130	305	85	159	23.7263220447606	49.4513680178241	1.0595219548005	Up	2.08424e-08	1.64205283937654e-06	PREDICTED: phosphate carrier protein, mitochondrial-like [Fragaria vesca subsp. vesca]	-	GO:0016020//membrane	GO:0005488//binding	-
Unigene0069536	1853	802	1494	36.847691408964	76.4814659372085	1.05353594198817	Up	6.68798e-13	1.08313697005059e-10	ATP sulfurylase [Camellia sinensis]	ko00230//Purine metabolism;ko00920//Sulfur metabolism;ko00450//Selenocompound metabolism	GO:0016020//membrane;GO:0009532//plastid stroma	GO:0004779//sulfate adenylyltransferase activity	GO:0006568//tryptophan metabolic process;GO:0006007//glucose catabolic process;GO:0006996//organelle organization;GO:0006970//response to osmotic stress;GO:0019758;GO:0010038//response to metal ion;GO:0009683;GO:0006952//defense response;GO:0042044//fluid transport
Unigene0031606	2229	50	93	1.90972692150317	3.95780055874558	1.05133255698716	Up	2.09478e-05	0.00086231668084012	PREDICTED: probable LRR receptor-like serine/threonine-protein kinase At1g74360-like [Setaria italica]	-	GO:0016020//membrane;GO:0043231//intracellular membrane-bounded organelle	GO:0032550;GO:0004672//protein kinase activity;GO:0016787//hydrolase activity	GO:0009605//response to external stimulus;GO:0006984//ER-nucleus signaling pathway;GO:0009755//hormone-mediated signaling pathway;GO:0042743//hydrogen peroxide metabolic process;GO:0006605//protein targeting;GO:0006796//phosphate-containing compound metabolic process;GO:0010243//response to organic nitrogen;GO:0007167//enzyme linked receptor protein signaling pathway;GO:0002252;GO:0006464//protei…
Unigene0011788	2833	415	771	12.4713324591083	25.8159926611376	1.0496494593346	Up	0	0	PREDICTED: probable galactinol--sucrose galactosyltransferase 1 [Vitis vinifera]	-	GO:0044424//intracellular part	GO:0016798//hydrolase activity, acting on glycosyl bonds;GO:0008378//galactosyltransferase activity	-
Unigene0053295	621	84	156	11.5159301086817	23.8294502707954	1.04911473173734	Up	3.6535e-08	2.76062024390244e-06	--	-	-	-	-
Unigene0050128	1437	62	115	3.67321421152255	7.59140388223711	1.04732367621135	Up	2.37294e-06	0.00012583788609608	PREDICTED: cell division control protein 45 homolog [Setaria italica]	ko04110//Cell cycle;ko04113//Meiosis - yeast;ko04111//Cell cycle - yeast	-	-	GO:0006260//DNA replication;GO:0034968//histone lysine methylation;GO:0006305;GO:0007275//multicellular organismal development
Unigene0045629	866	117	217	11.5021573450249	23.7696543949605	1.04721644851492	Up	8.7022e-11	9.58419591284403e-09	Os12g0555200 [Oryza sativa Japonica Group]	-	-	-	-
Unigene0132480	1351	68	126	4.28513884450154	8.84700395665443	1.04584701790343	Up	8.03496e-07	4.7023856702011e-05	Trichome birefringence-like 25 isoform 2 [Theobroma cacao]	-	-	-	-
Unigene0031174	1094	621	1150	48.3265300235281	99.7152411222552	1.0449986232651	Up	3.17302e-13	5.54055445018182e-11	PREDICTED: UDP-glucuronic acid decarboxylase 1-like [Vitis vinifera]	-	-	-	-
Unigene0097880	361	60	111	14.1499655668606	29.1673385293025	1.04355520639544	Up	3.80236e-06	0.000192094187101526	--	-	-	-	-
Unigene0135646	2017	60	111	2.53254217631963	5.22033178437194	1.04355520639543	Up	3.80236e-06	0.000192195289305263	hexose transporter [Zea mays]	-	-	-	-
Unigene0122638	628	53	98	7.18501303584778	14.8029222254213	1.04281932520586	Up	1.431324e-05	0.000619474963100496	PREDICTED: E3 ubiquitin-protein ligase XB3-like [Setaria italica]	-	-	-	-
Unigene0135873	2694	78	144	2.46495131422706	5.07044324761486	1.04055271823391	Up	1.483448e-07	9.98369860014015e-06	Transducin/WD40 repeat-like superfamily protein [Theobroma cacao]	-	-	GO:0008080//N-acetyltransferase activity	GO:0016570//histone modification
Unigene0030889	1091	58	107	4.52600029084827	9.30336483902997	1.03951592692742	Up	6.0955e-06	0.000291678938216243	Os05g0476200 [Oryza sativa Japonica Group]	ko04110//Cell cycle;ko04113//Meiosis - yeast;ko04111//Cell cycle - yeast;ko03030//DNA replication	-	-	-
Unigene0089036	2283	56	103	2.08830270039169	4.27969026267419	1.03517554077947	Up	9.77616e-06	0.000443496860689655	PAP-specific phosphatase HAL2-like protein [Triticum urartu]	ko00920//Sulfur metabolism	-	-	-
Unigene0097881	2773	612	1123	18.7893989218515	38.4158911439941	1.0317843053618	Up	9.67448e-13	1.52065091692308e-10	CMT-type DNA-methyltransferase [Elaeis guineensis]	ko00270//Cysteine and methionine metabolism	GO:0043231//intracellular membrane-bounded organelle	GO:0016772//transferase activity, transferring phosphorus-containing groups;GO:0003676//nucleic acid binding;GO:0008757//S-adenosylmethionine-dependent methyltransferase activity	GO:0032776//DNA methylation on cytosine;GO:0006351//transcription, DNA-dependent
Unigene0091130	1259	71	130	4.80113539110676	9.79486935276937	1.02865062917762	Up	7.6268e-07	4.50746226707692e-05	--	-	-	-	-
Unigene0126888	1851	80	146	3.67955164389461	7.4821681220544	1.0239263996465	Up	1.775722e-07	1.17530523388008e-05	OSJNBa0089N06.17 [Oryza sativa Japonica Group]	-	-	-	-
Unigene0103116	912	198	361	18.4833925217117	37.5485688762173	1.02252834246141	Up	0	0	PREDICTED: phosphate carrier protein, mitochondrial-like [Cucumis sativus]	-	-	-	-
Unigene0069820	584	78	142	11.3708541789858	23.0651627127161	1.02037483629628	Up	2.8305e-07	1.80381923689449e-05	Os02g0224800 [Oryza sativa Japonica Group]	-	-	-	-
Unigene0138638	4031	440	801	9.29289891110618	18.8495394397734	1.0203286545379	Up	0	0	PAKRP1L [Arabidopsis lyrata subsp. lyrata]	-	GO:0044444//cytoplasmic part	GO:0003777//microtubule motor activity;GO:0005488//binding	GO:0000226//microtubule cytoskeleton organization;GO:0044786;GO:0000911//cytokinesis by cell plate formation;GO:0006461//protein complex assembly;GO:0006305;GO:0006342//chromatin silencing;GO:0009555//pollen development;GO:0048285;GO:0034968//histone lysine methylation;GO:0000086//G2/M transition of mitotic cell cycle
Unigene0018140	1046	222	402	18.0689378658277	36.4565354249517	1.01266576048267	Up	0	0	Os12g0159600 [Oryza sativa Japonica Group]	-	-	-	-
Unigene0069675	1926	180	325	7.95660057575808	16.0069321328357	1.00847274723999	Up	2.68674e-13	4.75191779226519e-11	PREDICTED: nitrate transporter 1.1 [Vitis vinifera]	-	GO:0043231//intracellular membrane-bounded organelle;GO:0031224//intrinsic to membrane	GO:0032550;GO:0015103//inorganic anion transmembrane transporter activity;GO:0016876//ligase activity, forming aminoacyl-tRNA and related compounds	GO:0006412//translation;GO:0009664//plant-type cell wall organization;GO:0015698//inorganic anion transport;GO:0006694//steroid biosynthetic process;GO:0019758;GO:0010035//response to inorganic substance;GO:0015833//peptide transport;GO:0006950//response to stress
Unigene0086101	1179	128	231	9.24288392583398	18.5857118744475	1.00777897706991	Up	8.8049e-11	9.68619686368843e-09	WRKY transcription factor [Vitis pseudoreticulata]	-	-	-	-
Unigene0019050	682	617	1108	77.0215268931045	154.111983879668	1.00064542255362	Up	8.10018e-13	1.28795544178808e-10	chitinase, partial [Allium sativum]	ko00520//Amino sugar and nucleotide sugar metabolism	-	-	-
Unigene0081232	1223	1970	0	137.135881877682	0.001	-17.0652465789893	Down	0	0	--	-	-	-	-
Unigene0057432	262	103	0	33.4693492158129	0.001	-15.0305528788187	Down	2.346e-29	7.48522086378738e-27	--	-	-	-	-
Unigene0074743	275	74	0	22.9092230395827	0.001	-14.4836409103898	Down	2.7387e-21	7.62374697391304e-19	--	-	-	-	-
Unigene0057433	219	44	0	17.1048746624059	0.001	-14.062119912209	Down	6.0665e-13	9.90841032312925e-11	--	-	-	-	-
Unigene0080145	4195	626	0	12.704386645183	0.001	-13.6330391047783	Down	7.62572e-175	3.71755785461929e-172	--	-	-	-	-
Unigene0099210	1390	143	0	8.75855722371758	0.001	-13.0964775223404	Down	1.750392e-40	6.49050760216216e-38	Ycf2 [Glycine max]	-	GO:0009532//plastid stroma	GO:0016462//pyrophosphatase activity;GO:0032550	-
Unigene0087627	342	34	0	8.46377570017774	0.001	-13.0470856795373	Down	3.6706e-10	3.71853462869198e-08	--	-	-	-	-
Unigene0099208	1020	100	0	8.34663001574622	0.001	-13.0269781060888	Down	1.602758e-28	5.03025074522876e-26	hypothetical chloroplast RF2 (chloroplast) [Glycine stenophita]	-	GO:0009532//plastid stroma	GO:0016462//pyrophosphatase activity;GO:0032550	-
Unigene0110485	308	27	0	7.46318800758607	0.001	-12.8655763146415	Down	3.25084e-08	2.48768264478088e-06	--	-	-	-	-
Unigene0132216	2078	168	0	6.88295726418803	0.001	-12.7488128370475	Down	1.943748e-47	7.49693455518072e-45	PREDICTED: probable WRKY transcription factor 11-like [Glycine max]	-	-	-	-
Unigene0076691	496	39	0	6.69413189569324	0.001	-12.7086812616483	Down	1.492234e-11	1.86846374044329e-09	NADH dehydrogenase ND2 [Arabidopsis lyrata subsp. lyrata]	-	-	GO:0050136//NADH dehydrogenase (quinone) activity	GO:0044710
Unigene0056211	702	52	0	6.30634267856381	0.001	-12.6225878510094	Down	3.60994e-15	7.82599137065463e-13	ribulose bisphosphate carboxylase small chain 3B [Arabidopsis thaliana]	ko00710//Carbon fixation in photosynthetic organisms;ko00630//Glyoxylate and dicarboxylate metabolism	GO:0005840//ribosome;GO:0009526//plastid envelope;GO:0009534//chloroplast thylakoid;GO:0009570//chloroplast stroma;GO:0005576//extracellular region;GO:0044436	GO:0046914//transition metal ion binding;GO:0016491//oxidoreductase activity;GO:0016831//carboxy-lyase activity	GO:0044710;GO:0070271;GO:0043094;GO:0009639//response to red or far red light;GO:0006950//response to stress
Unigene0116267	3031	215	0	6.03898370984212	0.001	-12.560090065978	Down	1.637526e-60	6.77865180982759e-58	gag-pol polyprotein [Glycine max]	-	-	GO:0046914//transition metal ion binding;GO:0097159	GO:0006259//DNA metabolic process
Unigene0126583	714	50	0	5.96187858267587	0.001	-12.5415512789185	Down	1.299748e-14	2.7314047795186e-12	ferritin Fer10;1 [Glycine max]	-	-	-	-
Unigene0037686	315	21	0	5.67570841070743	0.001	-12.4705847575644	Down	1.517308e-06	8.39396461428571e-05	ribulose-1,5-bisphosphate carboxylase/oxygenase large subunit (chloroplast) [Glycine stenophita]	ko00710//Carbon fixation in photosynthetic organisms;ko00630//Glyoxylate and dicarboxylate metabolism	-	-	-
Unigene0112671	543	33	0	5.1739883302029	0.001	-12.337061084727	Down	6.96492e-10	6.83245134790603e-08	NADH dehydrogenase subunit 1 [Glycine max]	ko00190//Oxidative phosphorylation	GO:0031224//intrinsic to membrane;GO:0009534//chloroplast thylakoid	GO:0043169//cation binding;GO:0051536//iron-sulfur cluster binding;GO:0048037//cofactor binding;GO:0050136//NADH dehydrogenase (quinone) activity;GO:0000166//nucleotide binding	GO:0044710;GO:0006091//generation of precursor metabolites and energy
Unigene0075572	428	26	0	5.17179037424275	0.001	-12.3364480849128	Down	6.16844e-08	4.44748228768769e-06	RNA polymerase beta'' subunit [Glycine max]	ko00230//Purine metabolism;ko00240//Pyrimidine metabolism;ko03020//RNA polymerase	GO:0009536//plastid	GO:0034062//RNA polymerase activity;GO:0003676//nucleic acid binding	GO:0010467//gene expression
Unigene0080144	4194	246	0	4.99364903087993	0.001	-12.2858787124156	Down	3.89596e-69	1.67035806464286e-66	--	-	-	-	-
Unigene0103249	555	32	0	4.90872078763886	0.001	-12.2611313919354	Down	1.321588e-09	1.24801050485742e-07	--	-	-	-	-
Unigene0062382	788	45	0	4.86180606247146	0.001	-12.2472766300462	Down	3.19712e-13	5.55235100470163e-11	retroelement pol polyprotein-like [Arabidopsis thaliana]	-	-	GO:0003676//nucleic acid binding	GO:0006259//DNA metabolic process
Unigene0114147	370	21	0	4.832022025332	0.001	-12.2384113154354	Down	1.517308e-06	8.37948393927544e-05	unknown [Glycine max]	-	-	-	-
Unigene0056709	410	23	0	4.77590097974162	0.001	-12.2215572097245	Down	4.2142e-07	2.61618189786684e-05	photosystem I P700 apoprotein A2 (chloroplast) [Glycine falcata]	ko00195//Photosynthesis	GO:0009521;GO:0031224//intrinsic to membrane;GO:0009534//chloroplast thylakoid	GO:0046906//tetrapyrrole binding;GO:0046872//metal ion binding;GO:0051536//iron-sulfur cluster binding;GO:0003824//catalytic activity	GO:0006464//protein modification process;GO:0044710
Unigene0028119	2518	141	0	4.76732457849333	0.001	-12.2189641378527	Down	6.30224e-40	2.3189828548659e-37	F15O4.13 [Arabidopsis thaliana]	-	-	-	-
Unigene0061725	668	37	0	4.71559605979435	0.001	-12.2032244263278	Down	5.37276e-11	6.09916223262411e-09	plasma membrane associated protein [Zea mays]	-	GO:0043231//intracellular membrane-bounded organelle	-	-
Unigene0031752	437	24	0	4.67564079600612	0.001	-12.1909483843935	Down	2.22092e-07	1.44801571595384e-05	PREDICTED: protein NYNRIN-like, partial [Cicer arietinum]	-	-	-	-
Unigene0022852	370	20	0	4.60192573841143	0.001	-12.168021987544	Down	2.87908e-06	0.000149946358481562	unnamed protein product [Vitis vinifera]	-	-	-	-
Unigene0111380	586	31	0	4.50376179347944	0.001	-12.1369148091375	Down	2.5077e-09	2.27847202081362e-07	ATP synthase CF0 subunit I (chloroplast) [Glycine cyrtoloba]	ko00190//Oxidative phosphorylation;ko00195//Photosynthesis	GO:0031224//intrinsic to membrane;GO:0033177//proton-transporting two-sector ATPase complex, proton-transporting domain;GO:0009534//chloroplast thylakoid	GO:0032550;GO:0019829//cation-transporting ATPase activity;GO:0015077//monovalent inorganic cation transmembrane transporter activity	GO:0015986//ATP synthesis coupled proton transport
Unigene0062430	866	45	0	4.42390667116341	0.001	-12.1111052347759	Down	3.19712e-13	5.5624096115942e-11	--	-	-	-	-
Unigene0075587	521	27	0	4.41201901408159	0.001	-12.1072232930579	Down	3.25084e-08	2.48372451805887e-06	ATP synthase CF0 subunit IV (chloroplast) [Glycine stenophita]	ko00190//Oxidative phosphorylation;ko00195//Photosynthesis	GO:0031224//intrinsic to membrane;GO:0033177//proton-transporting two-sector ATPase complex, proton-transporting domain;GO:0009534//chloroplast thylakoid	GO:0019829//cation-transporting ATPase activity;GO:0015077//monovalent inorganic cation transmembrane transporter activity	GO:0015986//ATP synthesis coupled proton transport
Unigene0032649	560	29	0	4.40880921188881	0.001	-12.1061733313555	Down	9.0289e-09	7.55328831184669e-07	NAD(P)H-quinone oxidoreductase subunit [Medicago truncatula]	ko00190//Oxidative phosphorylation	GO:0031224//intrinsic to membrane;GO:0009534//chloroplast thylakoid	GO:0016655//oxidoreductase activity, acting on NADH or NADPH, quinone or similar compound as acceptor;GO:0051536//iron-sulfur cluster binding;GO:0048037//cofactor binding	GO:0044710;GO:0006091//generation of precursor metabolites and energy
Unigene0001954	870	45	0	4.40356687037645	0.001	-12.1044568587665	Down	3.19712e-13	5.54232871046931e-11	PREDICTED: uncharacterized protein LOC100813459 [Glycine max]	-	-	-	-
Unigene0060266	1092	56	0	4.36592954669802	0.001	-12.0920731343107	Down	2.78472e-16	6.42882065769231e-14	--	-	-	-	-
Unigene0112444	664	34	0	4.35935435159757	0.001	-12.0898987630763	Down	3.6706e-10	3.72246127560718e-08	hypothetical chloroplast RF1 [Glycine max]	-	GO:0016020//membrane;GO:0009507//chloroplast	-	-
Unigene0109224	698	35	0	4.26897838914241	0.001	-12.0596751439082	Down	1.934444e-10	2.04378584017602e-08	--	-	-	-	-
Unigene0058745	673	33	0	4.17455522035687	0.001	-12.027406777921	Down	6.96492e-10	6.83943749447853e-08	mutant gag-pol polyprotein [Pisum sativum]	-	-	GO:0005488//binding	-
Unigene0031758	409	20	0	4.16311130369738	0.001	-12.0234464151185	Down	2.87908e-06	0.000149460045967568	--	-	-	-	-
Unigene0087628	400	19	0	4.04394224262904	0.001	-11.9815466768418	Down	5.46302e-06	0.000265246468533873	--	-	-	-	-
Unigene0022198	533	25	0	3.99322824393112	0.001	-11.9633398201884	Down	1.170454e-07	8.00627216894587e-06	RNA polymerase beta (chloroplast) [Glycine soja]	ko00230//Purine metabolism;ko00240//Pyrimidine metabolism;ko03020//RNA polymerase	GO:0009536//plastid	GO:0034062//RNA polymerase activity;GO:0003676//nucleic acid binding	GO:0010467//gene expression
Unigene0137939	2421	110	0	3.86820275822687	0.001	-11.9174477026986	Down	2.64892e-31	8.71222530684932e-29	gag-protease polyprotein [Glycine max]	-	-	-	-
Unigene0086803	530	24	0	3.85519816576354	0.001	-11.9125893044435	Down	2.22092e-07	1.44703334436906e-05	--	-	-	-	-
Unigene0089783	508	23	0	3.85456575136627	0.001	-11.9123526224578	Down	4.2142e-07	2.6094348136686e-05	Photosystem II reaction center protein M [Medicago truncatula]	-	GO:0009536//plastid	-	-
Unigene0033522	490	22	0	3.82241586843561	0.001	-11.9002690328076	Down	7.9964e-07	4.69699243547401e-05	Photosystem I assembly protein ycf3 [Medicago truncatula]	-	-	-	-
Unigene0094197	1446	64	0	3.76810516893439	0.001	-11.8796235162218	Down	1.657072e-18	4.19899421467018e-16	retropepsin-like protein [Phaseolus vulgaris]	-	-	-	-
Unigene0022200	452	20	0	3.76706310445183	0.001	-11.8792244856451	Down	2.87908e-06	0.000149540878875068	NADH dehydrogenase subunit 4 [Glycine max]	ko00190//Oxidative phosphorylation	GO:0009521;GO:0031224//intrinsic to membrane;GO:0009534//chloroplast thylakoid	GO:0051536//iron-sulfur cluster binding;GO:0048037//cofactor binding;GO:0050136//NADH dehydrogenase (quinone) activity	GO:0009767//photosynthetic electron transport chain;GO:0022904//respiratory electron transport chain
Unigene0109693	1154	51	0	3.76249301056428	0.001	-11.8774731864989	Down	6.84982e-15	1.45219208203091e-12	maturase K (chloroplast) [Glycine soja]	-	GO:0009536//plastid	GO:0003676//nucleic acid binding	GO:0006399//tRNA metabolic process;GO:0006396//RNA processing
Unigene0031942	456	20	0	3.73401869125489	0.001	-11.8665134338955	Down	2.87908e-06	0.000149865086742547	Ycf4 [Bituminaria bituminosa]	-	GO:0009521;GO:0031224//intrinsic to membrane;GO:0009534//chloroplast thylakoid	-	GO:0044237//cellular metabolic process
Unigene0032651	621	27	0	3.70154896350484	0.001	-11.8539133971159	Down	3.25084e-08	2.48966644274322e-06	expressed protein [Arabidopsis lyrata subsp. lyrata]	-	-	-	-
Unigene0032020	638	27	0	3.60291834848983	0.001	-11.8149502415715	Down	3.25084e-08	2.48175017424483e-06	Ribulose bisphosphate carboxylase small chain 3A [Medicago truncatula]	-	-	-	-
Unigene0075589	665	28	0	3.58465794360469	0.001	-11.807619744842	Down	1.713228e-08	1.36656968990033e-06	RNA polymerase beta'' subunit [Glycine max]	ko00230//Purine metabolism;ko00240//Pyrimidine metabolism;ko03020//RNA polymerase	GO:0009536//plastid	GO:0034062//RNA polymerase activity;GO:0003676//nucleic acid binding	GO:0010467//gene expression
Unigene0109467	964	40	0	3.53259859587599	0.001	-11.7865141118303	Down	7.86424e-12	1.03603001525377e-09	RNA-directed DNA polymerase (Reverse transcriptase), Ribonuclease H-like protein [Theobroma cacao]	-	-	-	-
Unigene0005345	531	22	0	3.527276413434	0.001	-11.784338921006	Down	7.9964e-07	4.69125389859499e-05	hypothetical chloroplast RF1 [Glycine max]	-	GO:0031224//intrinsic to membrane;GO:0009941//chloroplast envelope	-	-
Unigene0022414	678	28	0	3.51592556415504	0.001	-11.7796888120942	Down	1.713228e-08	1.36430340517413e-06	photosystem II protein H [Glycine max]	ko00195//Photosynthesis	GO:0009521;GO:0031224//intrinsic to membrane;GO:0009534//chloroplast thylakoid	GO:0043168	GO:0044237//cellular metabolic process;GO:0031647//regulation of protein stability
Unigene0061184	461	19	0	3.50884359447205	0.001	-11.7767799261871	Down	5.46302e-06	0.000265783948713273	--	-	-	-	-
Unigene0073672	656	27	0	3.50405778404956	0.001	-11.7748108507183	Down	3.25084e-08	2.49165340718276e-06	30S ribosomal protein S14 [Medicago truncatula]	ko03010//Ribosome	GO:0030529//ribonucleoprotein complex;GO:0009536//plastid	GO:0003723//RNA binding;GO:0005198//structural molecule activity	GO:0010467//gene expression
Unigene0072565	592	24	0	3.45144430380857	0.001	-11.7529844882651	Down	2.22092e-07	1.44899942228261e-05	NADH dehydrogenase subunit 5 [Glycine max]	ko00190//Oxidative phosphorylation	GO:0031224//intrinsic to membrane;GO:0009534//chloroplast thylakoid	GO:0048037//cofactor binding;GO:0050136//NADH dehydrogenase (quinone) activity	GO:0051234//establishment of localization;GO:0022904//respiratory electron transport chain
Unigene0032247	496	20	0	3.43288815163756	0.001	-11.7452071376734	Down	2.87908e-06	0.000149702807276665	ATP synthase beta subunit, partial (chloroplast) [Acronychia laevis]	ko00190//Oxidative phosphorylation;ko00195//Photosynthesis	-	-	-
Unigene0032706	571	23	0	3.42928091364985	0.001	-11.7436903738671	Down	4.2142e-07	2.61787412419146e-05	envelope-like protein [Glycine max]	-	GO:0036338	-	-
Unigene0031945	454	18	0	3.37542130152204	0.001	-11.7208518673243	Down	1.036606e-05	0.00046411919360373	Ycf4 [Teramnus uncinatus]	-	GO:0009521;GO:0031224//intrinsic to membrane;GO:0009534//chloroplast thylakoid	-	GO:0044237//cellular metabolic process
Unigene0062589	834	33	0	3.36867585527599	0.001	-11.7179658990867	Down	6.96492e-10	6.82547945877551e-08	NADH dehydrogenase subunit J [Glycine max]	ko00190//Oxidative phosphorylation	GO:0009534//chloroplast thylakoid	GO:0048037//cofactor binding;GO:0050136//NADH dehydrogenase (quinone) activity	GO:0051234//establishment of localization;GO:0044710;GO:0006091//generation of precursor metabolites and energy
Unigene0112278	609	24	0	3.35509856790587	0.001	-11.7121394359877	Down	2.22092e-07	1.4499844660775e-05	light-harvesting chlorophyll protein complex II subunit B1 [Arabidopsis thaliana]	ko00196//Photosynthesis - antenna proteins	-	-	-
Unigene0024506	609	24	0	3.35509856790587	0.001	-11.7121394359877	Down	2.22092e-07	1.44507259457995e-05	--	-	-	-	-
Unigene0058744	1348	53	0	3.34732061313977	0.001	-11.7087910265542	Down	1.902478e-15	4.20991203142857e-13	OSJNBa0024J22.19 [Oryza sativa Japonica Group]	-	-	GO:0005488//binding	-
Unigene0043963	1071	42	0	3.33865200629849	0.001	-11.7050500112014	Down	2.18422e-12	3.22224455238095e-10	copia-type pol polyprotein [Zea mays]	-	-	-	-
Unigene0072533	514	20	0	3.31267027862301	0.001	-11.6937788988664	Down	2.87908e-06	0.000149379300399784	ATP synthase CF0 C chain (chloroplast) [Welwitschia mirabilis]	ko00190//Oxidative phosphorylation;ko00195//Photosynthesis	GO:0031224//intrinsic to membrane;GO:0033177//proton-transporting two-sector ATPase complex, proton-transporting domain;GO:0009534//chloroplast thylakoid;GO:0044391	GO:0005198//structural molecule activity;GO:0015077//monovalent inorganic cation transmembrane transporter activity;GO:0005488//binding	GO:0019684//photosynthesis, light reaction;GO:0006351//transcription, DNA-dependent;GO:0015988//energy coupled proton transport, against electrochemical gradient;GO:0006754//ATP biosynthetic process
Unigene0039158	694	27	0	3.31219294861168	0.001	-11.6935710027581	Down	3.25084e-08	2.48570200573248e-06	PREDICTED: uncharacterized protein LOC101497522 [Cicer arietinum]	-	-	-	-
Unigene0031584	782	29	0	3.15720352769531	0.001	-11.6244315509931	Down	9.0289e-09	7.55987356756757e-07	hypothetical chloroplast RF1 [Glycine max]	-	GO:0016020//membrane;GO:0009507//chloroplast	-	-
Unigene0057490	702	26	0	3.1531713392819	0.001	-11.6225878510094	Down	6.16844e-08	4.45082374695717e-06	ATP synthase subunit beta [Medicago truncatula]	ko00190//Oxidative phosphorylation;ko00195//Photosynthesis	-	-	-
Unigene0031583	468	17	0	3.0925334289111	0.001	-11.5945734748398	Down	1.96695e-05	0.000817403479446127	hypothetical chloroplast RF1 [Glycine max]	-	GO:0031224//intrinsic to membrane;GO:0009941//chloroplast envelope	-	-
Unigene0001955	637	23	0	3.07397080328738	0.001	-11.5858877469736	Down	4.2142e-07	2.61111832e-05	PREDICTED: uncharacterized protein LOC100788489 [Glycine max]	-	-	-	-
Unigene0086783	1012	36	0	3.02854006104942	0.001	-11.5644067799209	Down	1.019474e-10	1.11639958964652e-08	ribosomal protein S16 [Glycine max]	ko03010//Ribosome	GO:0030529//ribonucleoprotein complex;GO:0009536//plastid	GO:0005198//structural molecule activity	GO:0010467//gene expression
Unigene0037943	506	18	0	3.02854006104942	0.001	-11.5644067799209	Down	1.036606e-05	0.000464769220485528	--	-	-	-	-
Unigene0045576	659	23	0	2.97134962320799	0.001	-11.5369026542219	Down	4.2142e-07	2.61449185788114e-05	phytoalexin-deficient 4-2 protein [Phaseolus vulgaris]	-	-	-	-
Unigene0031941	804	28	0	2.9649223041009	0.001	-11.5337785840516	Down	1.713228e-08	1.36543560717012e-06	cytochrome f [Glycine max]	ko00195//Photosynthesis	-	-	-
Unigene0025912	552	19	0	2.93039292944134	0.001	-11.5168784098383	Down	5.46302e-06	0.000265649374562025	PREDICTED: protein NYNRIN-like, partial [Cicer arietinum]	-	-	-	-
Unigene0033086	1023	35	0	2.91275358320762	0.001	-11.5081679403725	Down	1.934444e-10	2.04153992167033e-08	PREDICTED: photosystem II CP47 chlorophyll apoprotein-like [Solanum lycopersicum]	ko00195//Photosynthesis	-	-	-
Unigene0022140	559	19	0	2.89369749025334	0.001	-11.4986983937733	Down	5.46302e-06	0.000265380634678806	--	-	-	-	-
Unigene0031578	1181	40	0	2.88350977682003	0.001	-11.4936101986631	Down	7.86424e-12	1.03461079605479e-09	PREDICTED: trichohyalin-like [Cicer arietinum]	-	-	-	-
Unigene0031943	774	26	0	2.85985307516266	0.001	-11.4817253151696	Down	6.16844e-08	4.44414584186046e-06	envelope membrane protein [Glycine max]	-	GO:0036338;GO:0016021//integral to membrane;GO:0034357;GO:0009528//plastid inner membrane	GO:0046906//tetrapyrrole binding;GO:0046914//transition metal ion binding;GO:0015077//monovalent inorganic cation transmembrane transporter activity	GO:0006818//hydrogen transport;GO:0044237//cellular metabolic process
Unigene0025704	691	23	0	2.8337473251723	0.001	-11.4684954088417	Down	4.2142e-07	2.60775347680412e-05	PREDICTED: uncharacterized protein LOC100810204 [Glycine max]	-	-	-	-
Unigene0033027	635	21	0	2.81550889665014	0.001	-11.4591799942921	Down	1.517308e-06	8.38430527640966e-05	Os09g0491900 [Oryza sativa Japonica Group]	-	-	-	-
Unigene0024151	607	20	0	2.8051277153414	0.001	-11.4538507418046	Down	2.87908e-06	0.000149783903055255	--	-	-	-	-
Unigene0023104	638	21	0	2.8022698266032	0.001	-11.4523801621868	Down	1.517308e-06	8.37466814390805e-05	PREDICTED: DNA-directed RNA polymerase subunit alpha-like [Cucumis sativus]	ko03010//Ribosome	GO:0030529//ribonucleoprotein complex;GO:0009536//plastid	GO:0034062//RNA polymerase activity;GO:0003723//RNA binding;GO:0005515//protein binding;GO:0005198//structural molecule activity	GO:0010467//gene expression
Unigene0032168	688	22	0	2.72236013885676	0.001	-11.4106422171081	Down	7.9964e-07	4.69986697184822e-05	NADH dehydrogenase subunit 6 [Glycine max]	ko00190//Oxidative phosphorylation	GO:0031224//intrinsic to membrane;GO:0009534//chloroplast thylakoid	GO:0048037//cofactor binding;GO:0050136//NADH dehydrogenase (quinone) activity	GO:0051234//establishment of localization;GO:0022904//respiratory electron transport chain
Unigene0064727	656	20	0	2.59559835855523	0.001	-11.3418514434422	Down	2.87908e-06	0.000149621799264069	--	-	-	-	-
Unigene0072941	797	24	0	2.5636825945479	0.001	-11.3240019399036	Down	2.22092e-07	1.44605230481356e-05	hypothetical chloroplast RF1 [Glycine max]	-	GO:0016020//membrane;GO:0009507//chloroplast	-	-
Unigene0087635	626	18	0	2.44798925062461	0.001	-11.2573815076826	Down	1.036606e-05	0.000465203584242991	--	-	-	-	-
Unigene0073638	630	18	0	2.43244646173176	0.001	-11.2481923362279	Down	1.036606e-05	0.000464335667108209	PREDICTED: protein FAR1-RELATED SEQUENCE 5-like [Glycine max]	ko00562//Inositol phosphate metabolism;ko00280//Valine, leucine and isoleucine degradation;ko00640//Propanoate metabolism	-	GO:0016740//transferase activity	-
Unigene0032762	668	19	0	2.42152230097547	0.001	-11.2416985741424	Down	5.46302e-06	0.000265918659280284	TIR-NBS-LRR type disease resistance protein [Arachis hypogaea]	-	-	GO:0003676//nucleic acid binding;GO:0004518//nuclease activity;GO:0034061	GO:0006260//DNA replication
Unigene0045903	782	22	0	2.39511991756196	0.001	-11.2258821745028	Down	7.9964e-07	4.685529366687e-05	--	-	-	-	-
Unigene0037842	1280	36	0	2.3944394857672	0.001	-11.2254722597279	Down	1.019474e-10	1.11767401840183e-08	Integrase, catalytic region; Zinc finger, CCHC-type; Peptidase aspartic, catalytic [Medicago truncatula]	-	-	-	-
Unigene0045573	842	23	0	2.32555748419722	0.001	-11.1833608861635	Down	4.2142e-07	2.612804e-05	--	-	-	-	-
Unigene0112510	662	18	0	2.3148659681133	0.001	-11.176712947808	Down	1.036606e-05	0.000464552342641157	mutant gag-pol polyprotein [Pisum sativum]	-	GO:0043231//intracellular membrane-bounded organelle	GO:0046872//metal ion binding;GO:0003676//nucleic acid binding;GO:0034061	GO:0006260//DNA replication
Unigene0018111	631	17	0	2.29366980147448	0.001	-11.1634419994407	Down	1.96695e-05	0.000817757333766234	--	-	-	-	-
Unigene0083238	782	21	0	2.28625083040005	0.001	-11.1587679786443	Down	1.517308e-06	8.38913216488198e-05	Beta-glucosidase [Medicago truncatula]	-	-	GO:0016798//hydrolase activity, acting on glycosyl bonds	GO:0044238//primary metabolic process
Unigene0087634	641	17	0	2.25788712126427	0.001	-11.1407576478045	Down	1.96695e-05	0.000818111494586401	--	-	-	-	-
Unigene0057092	992	26	0	2.23137729856441	0.001	-11.1237187609271	Down	6.16844e-08	4.45417023097744e-06	--	-	-	-	-
Unigene0111759	709	18	0	2.16141222974754	0.001	-11.0777585373757	Down	1.036606e-05	0.000463902921845294	gag-pol polyprotein [Glycine max]	-	-	GO:0005488//binding	-
Unigene0086769	961	22	0	1.94899456351036	0.001	-10.9285143510365	Down	7.9964e-07	4.70274502878138e-05	NADH dehydrogenase subunit 5 [Glycine max]	ko00190//Oxidative phosphorylation	-	-	-
Unigene0011009	1036	22	0	1.80789939723306	0.001	-10.8200986841236	Down	7.9964e-07	4.68838988522589e-05	TPA: class III peroxidase 18 precursor [Oryza sativa Japonica Group]	-	-	-	-
Unigene0044217	939	19	0	1.72265910229139	0.001	-10.7504215189627	Down	5.46302e-06	0.000265514936619433	Gag-pro-like protein [Theobroma cacao]	-	-	-	-
Unigene0087630	1181	19	0	1.36966714398951	0.001	-10.4196096172193	Down	5.46302e-06	0.000266053506470588	--	-	-	-	-
Unigene0106385	1315	18	0	1.16535457862434	0.001	-10.1865532704356	Down	1.036606e-05	0.000464986300924802	Os05g0457700 [Oryza sativa Japonica Group]	-	GO:0043231//intracellular membrane-bounded organelle	-	GO:0009687//abscisic acid metabolic process
Unigene0081236	4770	3652	3	65.1814060248539	0.0596600895749233	-10.0934786136092	Down	0	0	--	-	-	-	-
Unigene0080034	2163	20	0	0.787199502178561	0.001	-9.62058549809829	Down	2.87908e-06	0.000150027718415627	DNA topoisomerase 1 [Aegilops tauschii]	-	GO:0043232;GO:0043231//intracellular membrane-bounded organelle	GO:0003676//nucleic acid binding;GO:0003916//DNA topoisomerase activity	GO:0071103//DNA conformation change
Unigene0130970	5613	40	0	0.606703197296358	0.001	-9.24484710409832	Down	7.86424e-12	1.03319545980848e-09	RNA polymerase beta subunit, partial [Neoregelia carolinae]	ko00230//Purine metabolism;ko00240//Pyrimidine metabolism;ko03020//RNA polymerase	-	-	-
Unigene0080143	4144	22	0	0.451974849308265	0.001	-8.82009868412364	Down	7.9964e-07	4.69412141320293e-05	--	-	-	-	-
Unigene0103781	2618	77	2	2.50398900472387	0.0724671829061329	-5.11075660504106	Down	2.91494e-19	7.56608128972973e-17	Ycf2 [Glycine max]	-	GO:0009532//plastid stroma	GO:0016462//pyrophosphatase activity;GO:0032550	-
Unigene0044618	402	28	1	5.92984460820179	0.235969011005294	-4.65132498640375	Down	2.52062e-07	1.62031662356091e-05	--	-	-	-	-
Unigene0114275	624	26	1	3.54731775669214	0.152018497474564	-4.54440978248724	Down	8.49208e-07	4.93084872454655e-05	Os03g0125900 [Oryza sativa Japonica Group]	-	-	-	-
Unigene0114327	1043	25	1	2.04064300480852	0.0909487463318581	-4.48782625412088	Down	1.556022e-06	8.57356516557659e-05	Os08g0260400 [Oryza sativa Japonica Group]	-	-	-	-
Unigene0086316	742	24	1	2.75371297554538	0.127843049089121	-4.42893256506731	Down	2.84752e-06	0.00014878679312296	Os02g0631000 [Oryza sativa Japonica Group]	-	-	-	-
Unigene0018334	409	22	1	4.57942243406712	0.231930421574885	-4.30340168298345	Down	9.4962e-06	0.000433252282945368	PREDICTED: UDP-glucuronate 4-epimerase 3-like, partial [Vitis vinifera]	-	-	GO:0048037//cofactor binding;GO:0016854//racemase and epimerase activity	GO:0044238//primary metabolic process
Unigene0024382	454	22	1	4.12551492408249	0.208941723401163	-4.30340168298345	Down	9.4962e-06	0.00043304656011396	PREDICTED: protein TRANSPARENT TESTA 12-like [Brachypodium distachyon]	-	GO:0043231//intracellular membrane-bounded organelle;GO:0016020//membrane	GO:0015291//secondary active transmembrane transporter activity	GO:0015893//drug transport;GO:0044763
Unigene0017194	1298	36	2	2.36123462386904	0.146162623149658	-4.01389506578846	Down	1.791918e-08	1.41990281257426e-06	PREDICTED: subtilisin-like protease SDD1-like [Fragaria vesca subsp. vesca]	-	-	GO:0016787//hydrolase activity	-
Unigene0042200	922	31	2	2.86247766917457	0.205769072503531	-3.79816637473303	Down	3.36668e-07	2.11602888638743e-05	--	-	-	-	-
Unigene0057522	750	31	2	3.51893921463861	0.252958779797675	-3.79816637473303	Down	3.36668e-07	2.11741462894565e-05	Photosystem I P700 chlorophyll a apoprotein [Medicago truncatula]	ko00195//Photosynthesis	-	-	-
Unigene0021907	343	27	2	6.70163821089361	0.553116865446811	-3.59885756650962	Down	3.41562e-06	0.000174020856	--	-	-	-	-
Unigene0132081	951	26	2	2.32757758167813	0.199494305834128	-3.54440978248725	Down	6.06556e-06	0.000290535786174564	Os03g0837300 [Oryza sativa Japonica Group]	ko00760//Nicotinate and nicotinamide metabolism	-	-	-
Unigene0069140	913	26	2	2.42445375703822	0.207797464236863	-3.54440978248724	Down	6.06556e-06	0.000290390952781655	PREDICTED: uncharacterized LOC101203142 [Cucumis sativus]	-	-	-	-
Unigene0005658	863	25	2	2.46626958750323	0.219836714772023	-3.48782625412088	Down	1.074698e-05	0.000479163632887651	--	-	-	-	-
Unigene0144294	534	25	2	3.98575028841814	0.355279185109094	-3.48782625412088	Down	1.074698e-05	0.000479386189150023	pherophorin-C1 protein precursor [Chlamydomonas reinhardtii]	-	-	-	-
Unigene0062487	762	37	3	4.13388211016092	0.373462765449323	-3.46846092925394	Down	6.60958e-08	4.72651410305287e-06	Os01g0801500 [Oryza sativa Japonica Group]	-	GO:0031224//intrinsic to membrane;GO:0043231//intracellular membrane-bounded organelle	GO:0016798//hydrolase activity, acting on glycosyl bonds	GO:0044238//primary metabolic process
Unigene0126450	1214	24	2	1.68307662920484	0.156276017173193	-3.42893256506731	Down	1.899546e-05	0.000793858132062663	TPA: branched-chain-amino-acid aminotransferase [Zea mays]	ko00280//Valine, leucine and isoleucine degradation;ko00290//Valine, leucine and isoleucine biosynthesis;ko00770//Pantothenate and CoA biosynthesis	-	-	-
Unigene0046263	578	24	2	3.53504330078663	0.328233710810132	-3.4289325650673	Down	1.899546e-05	0.000794203738563344	PREDICTED: uncharacterized abhydrolase domain-containing protein DDB_G0269086-like [Setaria italica]	-	-	-	-
Unigene0137709	1634	40	4	2.08410345558412	0.232214302139848	-3.16589815923351	Down	6.5377e-08	4.6785963681073e-06	Os03g0334200 [Oryza sativa Japonica Group]	-	-	-	-
Unigene0026843	735	29	3	3.35909273286766	0.387181805812767	-3.11698855875257	Down	5.81518e-06	0.000280360570702811	Os03g0859800 [Oryza sativa Japonica Group]	-	-	GO:0016787//hydrolase activity	GO:0019538//protein metabolic process
Unigene0046909	1018	48	5	4.01425349283826	0.465911308566444	-3.10700447017994	Down	3.93028e-09	3.46608108943985e-07	asparagine synthetase [glutamine-hydrolyzing]-like [Vitis vinifera]	ko00250//Alanine, aspartate and glutamate metabolism;ko00910//Nitrogen metabolism	GO:0044424//intracellular part	GO:0032550;GO:0016884//carbon-nitrogen ligase activity, with glutamine as amido-N-donor	GO:0009642//response to light intensity;GO:0009746;GO:0009267//cellular response to starvation;GO:0034285;GO:0006529//asparagine biosynthetic process
Unigene0032084	377	28	3	6.32307037797645	0.754850470218525	-3.0663624856826	Down	1.006818e-05	0.000454383397951128	PREDICTED: uncharacterized protein LOC100842284 [Brachypodium distachyon]	-	-	-	-
Unigene0060199	384	28	3	6.20780607421125	0.7410901751885	-3.0663624856826	Down	1.006818e-05	0.000454169972212306	PREDICTED: uncharacterized protein LOC100854643 [Vitis vinifera]	-	-	-	-
Unigene0101188	501	91	10	15.4637564483346	1.89340404040176	-3.02983660965748	Down	6.91768e-16	1.5486250625641e-13	--	-	-	-	-
Unigene0060925	717	33	4	3.91837609944237	0.529202468195972	-2.88836418370461	Down	2.9331e-06	0.000151772121659483	--	-	-	-	-
Unigene0041542	526	40	5	6.47419210346855	0.901706677035437	-2.84397006434615	Down	2.92832e-07	1.85752969722589e-05	--	-	-	-	-
Unigene0010979	1737	30	4	1.47039077997602	0.218444542139615	-2.75086065995467	Down	1.439428e-05	0.000621861386702654	PREDICTED: protein PIR-like isoform 2 [Brachypodium distachyon]	ko04810//Regulation of actin cytoskeleton	-	-	-
Unigene0112097	855	29	4	2.88764112123711	0.443787332978377	-2.70195105947372	Down	2.43068e-05	0.000981655365180824	glutamate-gated kainate-type ion channel receptor subunit GluR5 [Populus trichocarpa]	-	GO:0043231//intracellular membrane-bounded organelle;GO:0016020//membrane	GO:0005230//extracellular ligand-gated ion channel activity	GO:0044699;GO:0006810//transport
Unigene0046912	649	63	9	8.26432118354163	1.31546360834692	-2.65132498640376	Down	4.25976e-10	4.30177529842271e-08	asparagine synthetase [Asparagus officinalis]	ko00250//Alanine, aspartate and glutamate metabolism;ko00910//Nitrogen metabolism	GO:0044424//intracellular part	GO:0032550;GO:0016884//carbon-nitrogen ligase activity, with glutamine as amido-N-donor	GO:0009642//response to light intensity;GO:0009746;GO:0009267//cellular response to starvation;GO:0034285;GO:0006529//asparagine biosynthetic process
Unigene0122188	1211	35	5	2.46056723007547	0.391657896053377	-2.65132498640375	Down	4.01462e-06	0.000201967561843897	silicon efflux transporter CmLsi2-2 [Cucurbita moschata]	-	-	-	-
Unigene0045793	346	54	8	13.2870630424076	2.19328421789891	-2.59885756650963	Down	1.151406e-08	9.410955696e-07	--	-	-	-	-
Unigene0092793	890	52	8	4.97421635994584	0.852670044261825	-2.54440978248724	Down	3.17308e-08	2.43594130327738e-06	--	-	-	-	-
Unigene0070542	809	32	5	3.36754021896114	0.58627652919733	-2.52204196945879	Down	1.86368e-05	0.000781931410397554	PREDICTED: probable LRR receptor-like serine/threonine-protein kinase At4g26540-like [Setaria italica]	-	-	-	-
Unigene0063155	858	38	6	3.77057551760284	0.663353443525371	-2.50693507706858	Down	3.07932e-06	0.000158314632847966	--	-	-	-	-
Unigene0089774	1846	37	6	1.70640204113902	0.308319206145595	-2.46846092925395	Down	5.08792e-06	0.00024968505925396	sucrose phosphate synthase [Musa acuminata AAA Group]	ko00500//Starch and sucrose metabolism	GO:0043231//intracellular membrane-bounded organelle	GO:0035251//UDP-glucosyltransferase activity	GO:0009247//glycolipid biosynthetic process;GO:0006950//response to stress;GO:0005984//disaccharide metabolic process
Unigene0122509	965	122	20	10.7632605094245	1.96600087925654	-2.45277930702168	Down	6.05592e-17	1.45037018693267e-14	--	-	-	-	-
Unigene0044390	507	60	10	10.0752220308416	1.87099689199464	-2.42893256506731	Down	6.74158e-09	5.78078446464286e-07	Os01g0284900 [Oryza sativa Japonica Group]	-	-	-	-
Unigene0101183	1352	244	41	15.3647135970334	2.87665772144175	-2.41715539729095	Down	6.06042e-32	2.03507208377622e-29	Os07g0596300 [Oryza sativa Japonica Group]	-	-	GO:0003824//catalytic activity	-
Unigene0115401	4687	47	8	0.853717608181937	0.161910889565399	-2.39855891602379	Down	3.83724e-07	2.39454746666667e-05	PREDICTED: protein MODIFIER OF SNC1 1-like isoform X1 [Setaria italica]	-	-	-	-
Unigene0022753	786	35	6	3.79102661020534	0.724118644458993	-2.38829058056996	Down	1.375382e-05	0.000596877254929959	PREDICTED: probable glucan 1,3-beta-glucosidase A-like [Setaria italica]	-	-	GO:0003779//actin binding;GO:0003824//catalytic activity	GO:0044238//primary metabolic process
Unigene0098210	1343	44	8	2.78925357488228	0.56506056544529	-2.30340168298345	Down	1.657988e-06	9.07292601390313e-05	hypothetical protein AURANDRAFT_72910 [Aureococcus anophagefferens]	-	-	-	-
Unigene0065798	395	38	7	8.19026276988161	1.68105518219974	-2.28454265573213	Down	9.88436e-06	0.000447982145200566	pherophorin-C2 protein precursor [Chlamydomonas reinhardtii]	-	-	GO:0016740//transferase activity	-
Unigene0063709	586	54	10	7.84526247896419	1.61876352259604	-2.27692947162226	Down	1.247398e-07	8.49628433503546e-06	Os07g0165100 [Oryza sativa Japonica Group]	-	GO:0005911//cell-cell junction;GO:0043231//intracellular membrane-bounded organelle;GO:0016020//membrane	-	GO:0009943//adaxial/abaxial axis specification;GO:0009799//specification of symmetry;GO:0009933//meristem structural organization;GO:0010073//meristem maintenance
Unigene0060786	1786	107	20	5.10051063784178	1.06225691404399	-2.26350895585993	Down	8.51672e-14	1.64242721959839e-11	PREDICTED: polygalacturonase At1g48100-like [Vitis vinifera]	-	-	GO:0004553//hydrolase activity, hydrolyzing O-glycosyl compounds	GO:0044238//primary metabolic process
Unigene0113971	928	48	9	4.40356687037645	0.919974010578828	-2.25900756362499	Down	7.33096e-07	4.35674960693069e-05	--	-	-	-	-
Unigene0101907	776	47	9	5.15641034735662	1.10017510543447	-2.22863391458148	Down	1.180784e-06	6.67452229499706e-05	PREDICTED: L-ascorbate oxidase homolog [Vitis vinifera]	-	GO:0043231//intracellular membrane-bounded organelle	GO:0046914//transition metal ion binding;GO:0003824//catalytic activity	GO:0044710
Unigene0092606	763	59	12	6.58322666248502	1.49189319670975	-2.14165061298683	Down	9.98324e-08	6.90259469488841e-06	Os11g0118300 [Oryza sativa Japonica Group]	-	-	-	GO:0007275//multicellular organismal development
Unigene0031882	985	57	12	4.92663014330442	1.15564924780664	-2.09189757778973	Down	2.5114e-07	1.61763804963112e-05	PREDICTED: early nodulin-like protein 2-like [Vitis vinifera]	-	GO:0044464//cell part	-	GO:0009987//cellular process
Unigene0086920	636	66	14	8.83482912987477	2.08810313512231	-2.081009261647	Down	3.03298e-08	2.33773140642055e-06	OSJNBa0011L07.15 [Oryza sativa Japonica Group]	-	-	-	-
Unigene0112576	247	42	9	14.4765032337882	3.45642057415851	-2.0663624856826	Down	1.220552e-05	0.00053844452446486	--	-	-	-	-
Unigene0046066	609	50	11	6.98978868313723	1.7133907498611	-2.02839463548358	Down	2.26974e-06	0.000121033475913381	PREDICTED: heat shock 70 kDa protein-like [Vitis vinifera]	ko04141//Protein processing in endoplasmic reticulum;ko03040//Spliceosome;ko04144//Endocytosis;ko05162//Measles;ko04612//Antigen processing and presentation;ko04010//MAPK signaling pathway;ko05145//Toxoplasmosis	GO:0030312//external encapsulating structure;GO:0009536//plastid;GO:0016020//membrane	GO:0032550;GO:0016628//oxidoreductase activity, acting on the CH-CH group of donors, NAD or NADP as acceptor	GO:0009642//response to light intensity;GO:0051707//response to other organism;GO:0044267//cellular protein metabolic process;GO:0044710;GO:0000302//response to reactive oxygen species;GO:0033554//cellular response to stress;GO:0009408//response to heat
Unigene0046654	268	54	12	17.1541933308695	4.24744219809528	-2.01389506578847	Down	9.81438e-07	5.62047362218247e-05	--	-	-	-	-
Unigene0080284	426	45	10	8.99319994654346	2.22674982216263	-2.01389506578846	Down	8.27582e-06	0.000383402412522914	PREDICTED: dof zinc finger protein DOF5.3-like [Cucumis sativus]	-	-	-	-
Unigene0013513	1367	64	15	3.98586691607837	1.04088744430279	-1.93707946873764	Down	1.93683e-07	1.27753626057692e-05	Armadillo repeat only 4 [Theobroma cacao]	-	-	-	-
Unigene0063420	320	119	28	31.6598109784774	8.3002099621112	-1.93143290559649	Down	1.098152e-12	1.70930829458671e-10	Os01g0875700 [Oryza sativa Japonica Group]	-	-	GO:0005515//protein binding	GO:0044267//cellular protein metabolic process;GO:0050896//response to stimulus
Unigene0046164	310	59	14	16.2032320757293	4.2839793352832	-1.91925819165039	Down	6.93926e-07	4.14706068375856e-05	--	-	-	-	-
Unigene0046721	620	46	11	6.31651419901311	1.6829918817184	-1.90810040176587	Down	1.349878e-05	0.00058660444961086	--	-	-	-	-
Unigene0138111	924	50	12	4.60690617752226	1.23194210940426	-1.90286375339972	Down	5.78978e-06	0.000279276188669011	Os07g0565800 [Oryza sativa Japonica Group]	-	-	-	-
Unigene0041341	1012	104	25	8.74911573192054	2.34336814288854	-1.90055359271252	Down	4.77878e-11	5.44418118196916e-09	GDP-mannose transporter [Medicago truncatula]	-	-	-	-
Unigene0031888	353	53	13	12.7824027946527	3.49341091080358	-1.87145080076826	Down	3.84382e-06	0.000194086637833859	--	-	-	-	-
Unigene0055809	980	52	13	4.51740057178754	1.25834086889149	-1.84397006434615	Down	5.91432e-06	0.000284568869819639	--	-	-	-	-
Unigene0044397	766	52	13	5.77944198479346	1.60988779570974	-1.84397006434615	Down	5.91432e-06	0.000284426371637456	BR enhanced expression 1 [Theobroma cacao]	-	-	GO:0005515//protein binding	-
Unigene0097926	639	102	26	13.5897243636657	3.85969969174856	-1.81595568817656	Down	2.68456e-10	2.76334162143623e-08	PREDICTED: 19.0 kDa class II heat shock protein-like [Setaria italica]	ko04141//Protein processing in endoplasmic reticulum	-	-	-
Unigene0070054	857	51	13	5.0664141589162	1.43894288391326	-1.81595568817656	Down	9.06922e-06	0.000415548545019084	PREDICTED: 54S ribosomal protein L24, mitochondrial-like [Setaria italica]	-	GO:0043231//intracellular membrane-bounded organelle;GO:0030529//ribonucleoprotein complex	GO:0005488//binding;GO:0005198//structural molecule activity	GO:0010467//gene expression;GO:0044267//cellular protein metabolic process
Unigene0056275	439	50	13	9.69654056498991	2.80905250914274	-1.78738653597978	Down	1.385836e-05	0.000600870960577878	--	-	-	-	-
Unigene0117055	1791	121	32	5.75176480482076	1.69486619629933	-1.76283330162074	Down	1.51183e-11	1.89053554088542e-09	PREDICTED: probable xyloglucan endotransglucosylase/hydrolase protein 32-like [Glycine max]	-	-	GO:0016787//hydrolase activity;GO:0016740//transferase activity	GO:0071704;GO:0009987//cellular process
Unigene0065749	976	94	25	8.19953776546872	2.42980385307705	-1.75470272624906	Down	3.24566e-09	2.90500181808015e-07	Phototropic-responsive NPH3 family protein isoform 2 [Theobroma cacao]	-	-	-	-
Unigene0131162	732	116	31	13.4914380254521	4.01727570375406	-1.74775474908685	Down	5.19668e-11	5.90625744189349e-09	PREDICTED: pre-mRNA-splicing factor SF2-like [Vitis vinifera]	ko03040//Spliceosome	-	-	-
Unigene0042471	852	301	81	30.0772575989953	9.01833677975865	-1.73773973822123	Down	4.16424e-26	1.25762667018868e-23	Os03g0665700 [Oryza sativa Japonica Group]	-	-	-	-
Unigene0086944	1297	55	15	3.61022316024181	1.09706486997835	-1.71843918226229	Down	8.95668e-06	0.000410587892047733	Violaxanthin de-epoxidase, chloroplastic [Aegilops tauschii]	-	GO:0009536//plastid	GO:0016491//oxidoreductase activity;GO:0016741	GO:0006694//steroid biosynthetic process
Unigene0069204	708	80	22	9.6198447639109	2.94761290018477	-1.70646654059622	Down	8.85186e-08	6.17816083343023e-06	pherophorin-C1 protein precursor [Chlamydomonas reinhardtii]	-	-	-	-
Unigene0074989	388	104	29	22.8198585585144	7.09001734613328	-1.68642878735967	Down	1.36861e-09	1.2860916553816e-07	--	-	-	-	-
Unigene0060986	1247	2100	594	143.371944616908	45.1857002405229	-1.66582455609887	Down	2.8058e-162	1.35408753969849e-159	B0616E02-H0507E05.6 [Oryza sativa Indica Group]	-	GO:0043231//intracellular membrane-bounded organelle	-	-
Unigene0083315	284	152	43	45.5655463958202	14.362536352949	-1.66563282308763	Down	3.46544e-13	5.94310583428571e-11	--	-	-	-	-
Unigene0065328	449	60	17	11.3766983733556	3.59156396706053	-1.66339781870432	Down	5.68438e-06	0.000274882420161128	PREDICTED: ferredoxin-1, chloroplastic-like [Glycine max]	ko00195//Photosynthesis	GO:0009532//plastid stroma	GO:0043169//cation binding;GO:0051536//iron-sulfur cluster binding	GO:0006007//glucose catabolic process;GO:0009687//abscisic acid metabolic process;GO:0009628//response to abiotic stimulus;GO:0006091//generation of precursor metabolites and energy
Unigene0056303	840	56	16	5.67570841070743	1.80684842712625	-1.65132498640375	Down	1.31165e-05	0.000571543750907441	GAST-like protein [Populus euphratica]	-	-	-	-
Unigene0045835	1141	59	17	4.40228040620164	1.4133323586417	-1.63915027245765	Down	8.49126e-06	0.000391306923166987	PREDICTED: BTB/POZ domain-containing protein At1g03010-like isoform 1 [Vitis vinifera]	-	-	-	-
Unigene0009523	374	93	27	21.17008885812	6.84814878462956	-1.62824137329072	Down	2.33988e-08	1.83442771787755e-06	predicted protein [Hordeum vulgare subsp. vulgare]	-	-	-	-
Unigene0094294	1027	72	21	5.96861254485299	1.93967905638431	-1.6215776430097	Down	1.00791e-06	5.76176551071429e-05	OSJNBa0042I15.6 [Oryza sativa Japonica Group]	-	-	-	-
Unigene0070773	661	58	17	7.47029700047725	2.43965540273854	-1.61448821822338	Down	1.26414e-05	0.000553857104562044	PREDICTED: probable receptor-like protein kinase At1g67000-like [Brachypodium distachyon]	ko03013//RNA transport;ko03015//mRNA surveillance pathway	-	-	-
Unigene0068672	826	429	126	44.2169293255476	14.4700996918161	-1.61152397834578	Down	5.1844e-33	1.79747078411552e-30	Os04g0554600 [Oryza sativa Japonica Group]	-	GO:0043231//intracellular membrane-bounded organelle	GO:0005488//binding	GO:0010876
Unigene0089444	883	210	62	20.2474309102247	6.66057942275871	-1.6040192716254	Down	7.86292e-17	1.85537865100737e-14	PREDICTED: hornerin-like [Setaria italica]	-	-	-	-
Unigene0046973	409	71	21	14.7790451281257	4.87053885307259	-1.60139976107207	Down	1.493984e-06	8.28880620404391e-05	hypothetical protein OsJ_03179 [Oryza sativa Japonica Group]	-	-	-	-
Unigene0101204	448	64	19	12.1622323086588	4.02306095102329	-1.59604255090257	Down	5.27942e-06	0.000258159337046843	expansin [Annona cherimola]	-	GO:0005911//cell-cell junction;GO:0005618//cell wall;GO:0044444//cytoplasmic part	-	GO:0048646//anatomical structure formation involved in morphogenesis;GO:0000902//cell morphogenesis;GO:0009827//plant-type cell wall modification
Unigene0088222	933	101	30	9.21618246754743	3.05014605865363	-1.59529095148943	Down	9.5622e-09	7.92350788265746e-07	receptor protein kinase CRINKLY4 precursor-like protein [Oryza sativa Japonica Group]	-	-	GO:0016301//kinase activity	GO:0008152//metabolic process
Unigene0089447	1440	103	31	6.08956214898818	2.04211514940831	-1.5762742811425	Down	9.16054e-09	7.65008643930435e-07	PREDICTED: hornerin-like [Setaria italica]	-	-	-	-
Unigene0116739	679	93	28	11.6606969557244	3.91173370821146	-1.57577395339658	Down	4.90278e-08	3.63032525551272e-06	TPA: pollen extensin-like1 [Zea mays]	-	-	-	-
Unigene0069174	411	119	36	24.6499744844593	8.30886502985063	-1.56886282621178	Down	7.2917e-10	7.13116379429735e-08	PREDICTED: UPF0301 protein Cpha266_0885-like isoform 1 [Vitis vinifera]	-	-	-	-
Unigene0041215	837	66	20	6.71320349653567	2.26665573295407	-1.56643608881724	Down	5.03766e-06	0.000247724931428571	PREDICTED: glutathione S-transferase DHAR2-like [Setaria italica]	-	-	GO:0015038//glutathione disulfide oxidoreductase activity	GO:0044710
Unigene0068388	955	66	20	5.88371866659723	1.98658727589797	-1.56643608881724	Down	5.03766e-06	0.000247851839692623	PREDICTED: probable xyloglucan endotransglucosylase/hydrolase protein 32-like [Glycine max]	-	GO:0043231//intracellular membrane-bounded organelle;GO:0005576//extracellular region;GO:0030312//external encapsulating structure	GO:0016798//hydrolase activity, acting on glycosyl bonds;GO:0016758//transferase activity, transferring hexosyl groups	GO:0044042//glucan metabolic process;GO:0044036;GO:0044085
Unigene0131369	1477	81	25	4.668913824651	1.6056117539629	-1.53996387745605	Down	5.68718e-07	3.43512825685535e-05	glyceraldehyde-3-phosphate dehydrogenase [Arachis hypogaea]	ko00710//Carbon fixation in photosynthetic organisms	-	-	-
Unigene0045617	414	61	19	12.5441381540998	4.35345726101071	-1.52677988846546	Down	1.688094e-05	0.000717667868844621	Os01g0917500 [Oryza sativa Japonica Group]	-	GO:0031224//intrinsic to membrane;GO:0043231//intracellular membrane-bounded organelle	GO:0032550;GO:0004672//protein kinase activity	GO:0009553//embryo sac development;GO:0006464//protein modification process;GO:0009555//pollen development;GO:0006796//phosphate-containing compound metabolic process;GO:0003006//developmental process involved in reproduction
Unigene0101727	732	1984	622	230.750112435318	80.6046931527427	-1.51739560460242	Down	2.55738e-134	1.20988010068965e-131	Os02g0204000 [Oryza sativa Japonica Group]	-	GO:0043231//intracellular membrane-bounded organelle	GO:0003824//catalytic activity	-
Unigene0010824	810	70	22	7.35739979165778	2.5764320164578	-1.51382146265382	Down	4.51248e-06	0.000224195320351785	--	-	-	-	-
Unigene0022661	817	509	160	53.0404329446159	18.5771441711879	-1.51356381553448	Down	1.255216e-35	4.48135443152416e-33	Os05g0468900 [Oryza sativa Japonica Group]	-	-	-	-
Unigene0065518	1078	89	28	7.02882256799111	2.46388421880852	-1.51234857325494	Down	2.25186e-07	1.46223212089249e-05	Os06g0131500 [Oryza sativa Japonica Group]	-	GO:0043231//intracellular membrane-bounded organelle	GO:0016798//hydrolase activity, acting on glycosyl bonds	GO:0008152//metabolic process
Unigene0080175	733	465	147	54.0082758044806	19.0236735830107	-1.50538462550518	Down	1.92764e-32	6.54157916325088e-30	PREDICTED: formin-like protein 16-like [Setaria italica]	-	-	-	GO:0071704;GO:0044237//cellular metabolic process;GO:0050896//response to stimulus;GO:0044238//primary metabolic process
Unigene0103768	2311	208	66	7.66257474747173	2.7090998701828	-1.50001566312879	Down	2.83492e-15	6.18772834e-13	PREDICTED: subtilisin-like protease SDD1-like [Vitis vinifera]	-	-	GO:0008233//peptidase activity	GO:0008152//metabolic process
Unigene0068670	812	610	194	63.9565664507056	22.6634867367991	-1.49672265460927	Down	1.047542e-41	3.94524857239216e-39	Os04g0554600 [Oryza sativa Japonica Group]	-	GO:0043231//intracellular membrane-bounded organelle	GO:0005488//binding	GO:0010876
Unigene0138925	5552	1100	350	16.8676492753373	5.97997835886974	-1.49604676092585	Down	8.87938e-74	3.84125178576576e-71	OSJNBa0017B10.4 [Oryza sativa Japonica Group]	-	GO:0043231//intracellular membrane-bounded organelle	GO:0005488//binding;GO:0003824//catalytic activity	GO:0044238//primary metabolic process;GO:0043170
Unigene0051539	4372	336	107	6.54290265095275	2.32158532465272	-1.49482050072376	Down	1.20013e-23	3.49266924060606e-21	Ribonuclease P protein subunit P38-related isoform 2 [Theobroma cacao]	-	-	-	-
Unigene0060323	369	299	96	68.9852363740456	24.6789053461146	-1.4830092378231	Down	5.54872e-21	1.51819934860399e-18	pherophorin-C1 protein precursor [Chlamydomonas reinhardtii]	-	-	-	-
Unigene0065324	905	68	22	6.39693102643268	2.30597782688488	-1.47200128695919	Down	9.56668e-06	0.000436053542401519	--	-	-	-	-
Unigene0042300	1607	71	23	3.76143712346199	1.3576661330149	-1.47015522779382	Down	6.15988e-06	0.000294027115029821	Os02g0666700 [Oryza sativa Japonica Group]	-	GO:0031967;GO:0009536//plastid	GO:0015932//nucleobase-containing compound transmembrane transporter activity	GO:0008655//pyrimidine-containing compound salvage;GO:0044765;GO:0009812//flavonoid metabolic process;GO:0009416//response to light stimulus;GO:0071702
Unigene0115844	655	80	26	10.3982444165632	3.76541695118676	-1.46545844109242	Down	1.651198e-06	9.04092095347777e-05	--	-	-	-	-
Unigene0003783	1890	227	74	10.2252842002427	3.71407732242618	-1.46106518600811	Down	5.79522e-16	1.30342233807963e-13	PREDICTED: cytochrome P450 3A24-like [Brachypodium distachyon]	-	-	GO:0046872//metal ion binding;GO:0016491//oxidoreductase activity	-
Unigene0049585	399	101	33	21.5506221609568	7.84552606515344	-1.45778742773949	Down	7.79538e-08	5.51696908209285e-06	fastuosain precursor [Bromelia fastuosa]	ko04142//Lysosome;ko04145//Phagosome;ko04612//Antigen processing and presentation;ko05323//Rheumatoid arthritis	-	GO:0070011	GO:0019538//protein metabolic process
Unigene0054774	1505	79	26	4.46891326690253	1.63876950367264	-1.44731109438217	Down	2.38664e-06	0.000126355089481808	subtilisin-like protease precursor [Solanum lycopersicum]	-	-	GO:0016787//hydrolase activity	-
Unigene0090422	297	81	27	23.2188071347122	8.62359476582982	-1.42893256506731	Down	2.21852e-06	0.000118499568275862	Os12g0242100 [Oryza sativa Japonica Group]	-	-	-	-
Unigene0049588	529	213	71	34.279562140284	12.7316210058849	-1.4289325650673	Down	1.262948e-14	2.65989035140351e-12	bromelain [Ananas comosus]	-	GO:0043231//intracellular membrane-bounded organelle	GO:0016491//oxidoreductase activity;GO:0070011	GO:0019538//protein metabolic process
Unigene0097292	517	86	29	14.1618256282642	5.3209414512567	-1.41225382392068	Down	1.327288e-06	7.41967898393481e-05	Os03g0262700 [Oryza sativa Japonica Group]	-	-	-	-
Unigene0053136	1408	74	25	4.4744576249185	1.68429585270114	-1.40956724020037	Down	7.67266e-06	0.000358922026829031	Os06g0624700 [Oryza sativa Japonica Group]	-	GO:0043231//intracellular membrane-bounded organelle	GO:0008378//galactosyltransferase activity	GO:0000271//polysaccharide biosynthetic process;GO:0044085
Unigene0054718	788	145	49	15.6658195346303	5.89862636901304	-1.40916931024588	Down	3.24856e-10	3.31899154553192e-08	PREDICTED: calmodulin-like protein 5-like [Vitis vinifera]	-	-	GO:0046872//metal ion binding;GO:0016628//oxidoreductase activity, acting on the CH-CH group of donors, NAD or NADP as acceptor	GO:0044710
Unigene0003157	306	126	43	35.0558460661341	13.3299357001226	-1.39498523314396	Down	6.1746e-09	5.33269995323741e-07	PREDICTED: serine/threonine protein phosphatase 2A 57 kDa regulatory subunit B' alpha isoform-like [Glycine max]	-	-	-	GO:0006886//intracellular protein transport
Unigene0058709	511	73	25	12.1622323086588	4.64087780939961	-1.38993843345145	Down	1.099652e-05	0.000489154139768411	pherophorin-dz1 protein [Volvox carteri f. nagariensis]	-	-	-	-
Unigene0056562	1256	73	25	4.9481693548763	1.88812783487516	-1.38993843345144	Down	1.099652e-05	0.000488927679518518	H0410G08.9 [Oryza sativa Indica Group]	-	GO:0009532//plastid stroma	-	-
Unigene0104260	1044	183	63	14.923198838498	5.72428273249048	-1.38238997913028	Down	3.24514e-12	4.61030703136095e-10	PREDICTED: probable RNA-dependent RNA polymerase 5-like [Vitis vinifera]	-	-	-	-
Unigene0049765	526	162	56	26.2204780190476	10.0991147827969	-1.37646514517317	Down	6.5461e-11	7.3272068974359e-09	Os08g0492500 [Oryza sativa Japonica Group]	-	-	GO:0046872//metal ion binding	-
Unigene0009475	1109	965	334	74.0810453065735	28.5690596660584	-1.37465090402754	Down	1.99646e-57	8.05613552436975e-55	pherophorin-dz1 protein [Volvox carteri f. nagariensis]	-	-	-	-
Unigene0062300	409	300	104	62.4466695554607	24.1207638437881	-1.37234903670094	Down	6.56482e-19	1.68125915509333e-16	PREDICTED: ZF-HD homeobox protein At5g65410-like isoform X1 [Setaria italica]	-	-	GO:0003676//nucleic acid binding	-
Unigene0021622	2018	75	26	3.16410900002272	1.22217448118302	-1.37234903670093	Down	1.01186e-05	0.00045537493289597	PREDICTED: callose synthase 7-like [Setaria italica]	-	-	-	-
Unigene0046348	202	138	48	58.1619624265563	22.5408813681096	-1.36753202040316	Down	2.0473e-09	1.89056343653846e-07	--	-	-	-	-
Unigene0089652	1505	178	62	10.0691969811221	3.9078349702963	-1.36550718492567	Down	1.000412e-11	1.28445946064171e-09	PREDICTED: retinitis pigmentosa 1-like 1 protein-like [Setaria italica]	-	-	-	GO:0050896//response to stimulus
Unigene0135708	925	338	118	31.1090179916613	12.1010010876185	-1.3622064512665	Down	6.79618e-21	1.85423731488636e-18	extensin [Volvox carteri]	-	-	GO:0003824//catalytic activity	-
Unigene0054565	656	131	46	17.0011692485367	6.65173620656995	-1.35383110982659	Down	6.8692e-09	5.87971684135472e-07	Os02g0141500 [Oryza sativa Japonica Group]	-	-	-	-
Unigene0100094	2168	165	58	6.47941804266646	2.53775528625435	-1.35231128346439	Down	7.86364e-11	8.72064963418014e-09	Os03g0665200 [Oryza sativa Japonica Group]	-	-	-	-
Unigene0067614	705	108	38	13.0420533692852	5.11299661293172	-1.35093005306604	Down	1.543878e-07	1.03613525761006e-05	--	-	-	-	-
Unigene0138333	966	88	31	7.75562639972444	3.0441468065714	-1.34920537259657	Down	2.28966e-06	0.000121892664678492	PREDICTED: LOW QUALITY PROTEIN: phytochrome C-like [Setaria italica]	ko04712//Circadian rhythm - plant	-	GO:0038023;GO:0005488//binding	GO:0006351//transcription, DNA-dependent;GO:0009583//detection of light stimulus;GO:0016310//phosphorylation;GO:0007165//signal transduction;GO:0006464//protein modification process
Unigene0022966	327	152	54	39.5737467168591	15.6648785654523	-1.33701007562627	Down	6.17824e-10	6.10438079341564e-08	Os08g0513400 [Oryza sativa Japonica Group]	-	GO:0032991//macromolecular complex;GO:0009536//plastid	-	GO:0071704;GO:0044238//primary metabolic process;GO:0009416//response to light stimulus;GO:0009409//response to cold;GO:0033554//cellular response to stress;GO:0009408//response to heat;GO:0009890//negative regulation of biosynthetic process;GO:0044237//cellular metabolic process
Unigene0083319	582	101	36	14.774395605192	5.8676005623172	-1.33225654565563	Down	5.20076e-07	3.16721996753329e-05	Beta-amylase 7 [Theobroma cacao]	-	-	GO:0016787//hydrolase activity	GO:0008152//metabolic process
Unigene0093043	2158	78	28	3.07719130701005	1.23080036509527	-1.32201736115079	Down	1.203942e-05	0.00053184996226311	PREDICTED: dentin sialophosphoprotein-like [Cicer arietinum]	-	-	-	-
Unigene0092542	700	89	32	10.8243867547063	4.33643622510299	-1.31970349531255	Down	2.96228e-06	0.000153117032637244	PREDICTED: leucine-rich repeat receptor-like protein kinase TDR-like [Solanum lycopersicum]	-	GO:0031224//intrinsic to membrane	GO:0032550;GO:0004672//protein kinase activity	GO:0009908//flower development;GO:0001763//morphogenesis of a branching structure;GO:0009886//post-embryonic morphogenesis;GO:0006796//phosphate-containing compound metabolic process;GO:0009933//meristem structural organization;GO:0009943//adaxial/abaxial axis specification;GO:0007165//signal transduction;GO:0006464//protein modification process;GO:0009799//specification of symmetry;GO:0010087//p…
Unigene0008331	835	83	30	8.4625831991985	3.40812727272316	-1.31211890008456	Down	7.08768e-06	0.000334161321472754	Os07g0564200 [Oryza sativa Japonica Group]	-	-	-	-
Unigene0127006	1014	82	30	6.88473505440842	2.80649533799195	-1.29463147335572	Down	9.97996e-06	0.000451250187608286	PREDICTED: peroxidase 65 [Vitis vinifera]	ko00680//Methane metabolism;ko00940//Phenylpropanoid biosynthesis;ko00360//Phenylalanine metabolism	-	-	-
Unigene0083314	436	104	39	20.3075805520724	8.48514255628668	-1.25900756362499	Down	1.082744e-06	6.16022323886256e-05	PREDICTED: LOW QUALITY PROTEIN: uncharacterized LOC101216066 [Cucumis sativus]	-	GO:0043231//intracellular membrane-bounded organelle	-	-
Unigene0131986	1084	316	119	24.8181345634255	10.4135475539403	-1.25293304921531	Down	1.90244e-17	4.62548184101266e-15	Os07g0584900 [Oryza sativa Japonica Group]	-	GO:0043231//intracellular membrane-bounded organelle	-	-
Unigene0054451	1532	265	100	14.7264627497141	6.19187613734517	-1.24996242402199	Down	8.07702e-15	1.70483702584615e-12	Heavy metal transport/detoxification domain-containing protein [Theobroma cacao]	-	-	-	-
Unigene0044331	1388	82	31	5.0296263293733	2.11862090428528	-1.24732575857736	Down	1.772384e-05	0.000749191085352113	CSLA9-like protein [Eucalyptus cladocalyx]	-	-	-	-
Unigene0088033	358	169	64	40.1897229640875	16.9581304892296	-1.24484950062833	Down	6.63786e-10	6.54503900082136e-08	Os01g0762900 [Oryza sativa Japonica Group]	-	-	-	-
Unigene0003457	3150	205	78	5.54057249616678	2.34890295526412	-1.23804794498935	Down	1.240076e-11	1.57950157676393e-09	PREDICTED: 1,4-alpha-glucan-branching enzyme-like [Vitis vinifera]	ko00500//Starch and sucrose metabolism	-	GO:0016798//hydrolase activity, acting on glycosyl bonds;GO:0043167//ion binding;GO:0016758//transferase activity, transferring hexosyl groups	GO:0005977//glycogen metabolic process
Unigene0056146	2673	383	146	12.1986325549997	5.18125446835866	-1.23534608739109	Down	2.09136e-20	5.62605130756303e-18	PREDICTED: mitogen-activated protein kinase kinase kinase 7-like [Vitis vinifera]	-	-	GO:0004713//protein tyrosine kinase activity;GO:0032550	GO:0006796//phosphate-containing compound metabolic process;GO:0006464//protein modification process
Unigene0041734	1073	254	97	20.1532609923535	8.57537335986991	-1.23274190893119	Down	5.44834e-14	1.09009932691667e-11	PREDICTED: LOW QUALITY PROTEIN: transmembrane protein 45B-like [Vitis vinifera]	-	-	-	-
Unigene0092246	465	89	34	16.2947757597729	6.93596654283947	-1.23224065406221	Down	9.36284e-06	0.000427574145468378	Os03g0131900 [Oryza sativa Japonica Group]	-	GO:0048500//signal recognition particle;GO:0009534//chloroplast thylakoid;GO:0009526//plastid envelope	GO:0005515//protein binding	GO:0015992//proton transport;GO:0009639//response to red or far red light;GO:0009642//response to light intensity;GO:0034285;GO:0006612//protein targeting to membrane;GO:0006468//protein phosphorylation;GO:0000097//sulfur amino acid biosynthetic process
Unigene0137402	3160	253	97	6.81623842361857	2.91182772631026	-1.22705079685333	Down	7.51004e-14	1.46595370227642e-11	Os02g0809800 [Oryza sativa Japonica Group]	-	-	-	-
Unigene0054823	308	99	38	27.3650226944822	11.7034500393405	-1.22539917098217	Down	3.21692e-06	0.000164595931251998	--	-	-	-	-
Unigene0126943	2543	101	39	3.38132058286345	1.45478653344121	-1.2167793282357	Down	2.8995e-06	0.000150276406368052	Os01g0121300 [Oryza sativa Japonica Group]	-	-	-	-
Unigene0104258	248	108	42	37.0751920376856	16.064922507312	-1.20654014373086	Down	1.53252e-06	8.45377115221137e-05	Pho1-like protein [Medicago truncatula]	-	GO:0031224//intrinsic to membrane;GO:0043231//intracellular membrane-bounded organelle	-	GO:0009267//cellular response to starvation;GO:0000041//transition metal ion transport;GO:0006817//phosphate ion transport
Unigene0026883	473	105	41	18.8990290631378	8.22249733486099	-1.20066357739419	Down	2.34942e-06	0.00012472835708126	PREDICTED: probable auxin efflux carrier component 3a-like [Setaria italica]	-	GO:0031224//intrinsic to membrane	-	GO:0044763
Unigene0067791	567	128	50	19.219330068004	8.36503901447337	-1.20011387457143	Down	1.83259e-07	1.21127514397798e-05	Aconitase 3 [Theobroma cacao]	ko00020//Citrate cycle (TCA cycle);ko00720//Carbon fixation pathways in prokaryotes;ko00630//Glyoxylate and dicarboxylate metabolism	GO:0043231//intracellular membrane-bounded organelle;GO:0044444//cytoplasmic part	GO:0051536//iron-sulfur cluster binding	GO:0071704;GO:0044238//primary metabolic process;GO:0044237//cellular metabolic process
Unigene0056224	931	115	45	10.5162159059832	4.58504770041435	-1.19760701896086	Down	8.1007e-07	4.73508841509434e-05	--	-	-	-	-
Unigene0032525	1107	127	50	9.76714048997078	4.2845321781449	-1.18879856134359	Down	2.51966e-07	1.62078437427997e-05	Os01g0221300 [Oryza sativa Japonica Group]	-	-	-	GO:0006625//protein targeting to peroxisome;GO:0009062//fatty acid catabolic process
Unigene0108571	307	327	129	90.6819210244949	39.859547142386	-1.18588963442098	Down	1.221188e-16	2.83972041510896e-14	--	-	-	-	-
Unigene0085813	1776	481	190	23.0575654184989	10.1482618584371	-1.18400753978525	Down	1.052778e-23	3.0825211452439e-21	Os01g0915600 [Oryza sativa Japonica Group]	-	GO:0043231//intracellular membrane-bounded organelle	-	-
Unigene0060919	508	263	104	44.0761214177969	19.4200638033648	-1.18244933549736	Down	1.298936e-13	2.45082938247544e-11	Os06g0529900 [Oryza sativa Japonica Group]	-	-	-	-
Unigene0122029	1113	98	39	7.49621865565132	3.32391927631715	-1.17327768959911	Down	7.58988e-06	0.00035539585345685	Os09g0520500 [Oryza sativa Japonica Group]	-	-	-	-
Unigene0016705	1427	103	41	6.14503818818709	2.72546688114173	-1.17291858691129	Down	4.44478e-06	0.000221404451058091	expressed protein [Oryza sativa Japonica Group]	-	-	-	-
Unigene0093919	1114	90	36	6.87810265211403	3.0654789293255	-1.16589815923351	Down	1.9888e-05	0.000825412162489196	PREDICTED: cell wall protein AWA1-like [Setaria italica]	-	-	-	-
Unigene0125810	5409	90	36	1.41656615907839	0.631344708313664	-1.16589815923351	Down	1.9888e-05	0.000825055612958963	ferredoxin-dependent glutamate synthase precursor [Oryza sativa]	ko00910//Nitrogen metabolism	-	-	-
Unigene0080155	230	129	52	47.7499816292125	21.4465052437159	-1.15475760162831	Down	3.80332e-07	2.37646874534808e-05	--	-	-	-	-
Unigene0048125	510	119	48	19.864979437476	8.92795693403558	-1.15382532693294	Down	1.100562e-06	6.25789066642984e-05	PREDICTED: U-box domain-containing protein 13-like [Fragaria vesca subsp. vesca]	-	-	-	-
Unigene0057563	823	198	80	20.4822041066842	9.22085467063213	-1.1513985895384	Down	3.23422e-10	3.31492017459979e-08	PREDICTED: xyloglucan galactosyltransferase KATAMARI1-like, partial [Brachypodium distachyon]	-	-	-	-
Unigene0044044	648	227	92	29.8237455840413	13.4677128133021	-1.14695659558005	Down	1.89887e-11	2.32014856310433e-09	PREDICTED: proline-rich receptor-like protein kinase PERK10-like [Glycine max]	-	-	-	-
Unigene0116651	1363	148	60	9.24436733071936	4.17576855865567	-1.14653283436658	Down	6.2355e-08	4.48572995505618e-06	--	-	-	-	-
Unigene0081735	708	217	88	26.0938289221083	11.7904516007391	-1.14608967815333	Down	5.40552e-11	6.12910660873672e-09	PREDICTED: molybdate transporter 1-like [Setaria italica]	-	-	-	-
Unigene0138281	351	96	39	23.2849575823894	10.5399491582364	-1.14353034620506	Down	1.422702e-05	0.000616020985915239	--	-	-	-	-
Unigene0102265	630	482	197	65.1355108085948	29.6624283453226	-1.13480758111974	Down	2.65198e-22	7.58008497738095e-20	atcambp25-binding protein OF 25 KDA [Arabidopsis lyrata subsp. lyrata]	-	-	-	-
Unigene0030196	782	166	68	18.0722684688766	8.24865586296765	-1.13154665444274	Down	1.395006e-08	1.12677532571909e-06	MADS-box transcription factor [Ananas comosus]	-	GO:0043231//intracellular membrane-bounded organelle	GO:0005515//protein binding;GO:0001071//nucleic acid binding transcription factor activity;GO:0003676//nucleic acid binding	GO:0006351//transcription, DNA-dependent;GO:0040007//growth;GO:0003006//developmental process involved in reproduction;GO:0015698//inorganic anion transport;GO:0010035//response to inorganic substance;GO:0000041//transition metal ion transport;GO:0048528//post-embryonic root development;GO:0010053//root epidermal cell differentiation;GO:0009267//cellular response to starvation
Unigene0049193	1220	161	66	11.2351113211954	5.13174573769873	-1.13049282310231	Down	2.36242e-08	1.85058802577488e-06	Os02g0696500 [Oryza sativa Japonica Group]	-	-	-	-
Unigene0052435	1841	195	80	9.01762471554548	4.12208766644771	-1.1293722832084	Down	8.07694e-10	7.8352844820202e-08	Os08g0520000 [Oryza sativa Japonica Group]	-	-	-	-
Unigene0046481	1546	124	51	6.82847195596107	3.12926045512971	-1.12574103276153	Down	1.071708e-06	6.10104877913456e-05	gibberellin 20-oxidase family protein [Musa acuminata]	-	-	-	-
Unigene0017193	1717	158	65	7.834262628641	3.59107178658609	-1.1253829994948	Down	3.57956e-08	2.70901326461781e-06	PREDICTED: subtilisin-like protease SDD1-like [Vitis vinifera]	-	-	-	-
Unigene0132131	911	153	63	14.2982994539775	6.55999031034036	-1.12407798353888	Down	6.06602e-08	4.38350962197141e-06	PREDICTED: zinc transporter 10-like [Brachypodium distachyon]	-	GO:0044464//cell part;GO:0016020//membrane	GO:0046915//transition metal ion transmembrane transporter activity	GO:0044763;GO:0006829//zinc ion transport
Unigene0027792	2160	1202	495	47.3763993727106	21.7386451388627	-1.12390653009036	Down	2.18938e-52	8.72463387717842e-50	Os02g0786500 [Oryza sativa Japonica Group]	-	GO:0043231//intracellular membrane-bounded organelle	-	-
Unigene0019042	201	308	127	130.456581380439	59.9361287953446	-1.12207191826888	Down	1.480198e-14	3.09706439050109e-12	--	-	-	-	-
Unigene0049644	497	247	102	42.3108645104045	19.4681555880504	-1.11991195395933	Down	6.3317e-12	8.51657989635854e-10	histone H1 [Populus trichocarpa]	-	GO:0005694//chromosome	GO:0003676//nucleic acid binding	GO:0034728//nucleosome organization
Unigene0122213	544	322	133	50.3927787200678	23.1917631294284	-1.11960450695958	Down	4.20026e-15	9.00411986339286e-13	--	-	-	-	-
Unigene0017192	2606	691	286	22.5743352559411	10.4105253773218	-1.11664062795602	Down	1.580454e-30	5.07637596160535e-28	PREDICTED: subtilisin-like protease SDD1-like [Vitis vinifera]	-	-	GO:0008233//peptidase activity	-
Unigene0075895	764	2207	915	245.934982901138	113.607959840415	-1.11421304545436	Down	2.13808e-93	9.59518350654206e-91	Os01g0121600 [Oryza sativa Japonica Group]	-	-	-	-
Unigene0125392	620	154	64	21.1465910140874	9.7919527663616	-1.11075660504106	Down	7.3319e-08	5.20429425129342e-06	zinc transporter 4 [Zea mays]	-	-	-	-
Unigene0131116	1349	427	178	26.9480447520986	12.5166779477352	-1.10632889300024	Down	3.36632e-19	8.71414124420485e-17	ring domain containing protein [Zea mays]	-	-	-	-
Unigene0003272	522	158	66	25.7690209451659	11.9937352490277	-1.1033566931648	Down	5.84278e-08	4.23813372839879e-06	OSIGBa0148P16.6 [Oryza sativa Indica Group]	-	-	-	-
Unigene0062301	422	267	112	53.8654317177328	25.1759923021382	-1.0973110739761	Down	2.06984e-12	3.08669711055901e-10	PREDICTED: ZF-HD homeobox protein At4g24660-like [Brachypodium distachyon]	-	-	-	-
Unigene0117225	1978	181	76	7.79046933016717	3.64475491619501	-1.09588843798577	Down	7.65566e-09	6.5122610724535e-07	E3 ubiquitin-protein ligase RNF25 [Theobroma cacao]	-	-	-	-
Unigene0092100	237	195	82	70.0483000055664	32.8206011762806	-1.09374837347768	Down	2.13738e-09	1.96806999463087e-07	--	-	-	-	-
Unigene0051870	1176	745	314	53.9337087497071	25.3281431302519	-1.09044593080405	Down	1.283996e-31	4.28168082805556e-29	FB1035 precursor [Ananas comosus]	ko04142//Lysosome;ko04145//Phagosome;ko04612//Antigen processing and presentation;ko05323//Rheumatoid arthritis	-	-	-
Unigene0044770	574	1176	496	174.424209694911	81.9692213281664	-1.08944609879564	Down	7.22158e-49	2.83080040832653e-46	PREDICTED: heat shock 22 kDa protein, mitochondrial-like isoform X2 [Cicer arietinum]	-	-	-	GO:0033554//cellular response to stress;GO:0009642//response to light intensity;GO:0044267//cellular protein metabolic process;GO:0010038//response to metal ion;GO:0000302//response to reactive oxygen species
Unigene0063422	1111	540	229	41.3800523192891	19.5525069443072	-1.08158187330004	Down	4.50876e-23	1.30819423830816e-20	DnaJ-like protein [Musa acuminata AAA Group]	-	-	GO:0005515//protein binding	GO:0044267//cellular protein metabolic process
Unigene0083470	842	2838	1206	286.953571310944	135.867705657362	-1.07861474650661	Down	1.50389e-113	6.94377826057692e-111	Os09g0484200 [Oryza sativa Japonica Group]	ko00564//Glycerophospholipid metabolism;ko04144//Endocytosis;ko04666//Fc gamma R-mediated phagocytosis;ko04724//Glutamatergic synapse;ko00565//Ether lipid metabolism;ko04912//GnRH signaling pathway	-	-	-
Unigene0051573	1573	120	51	6.49477122649292	3.07554778361763	-1.07843531798317	Down	3.57416e-06	0.000181041760590717	PREDICTED: DELLA protein GAI-like [Setaria italica]	-	-	-	-
Unigene0052935	435	223	95	43.6442405375088	20.7164517937751	-1.0750143559355	Down	2.68622e-10	2.76208989678801e-08	--	-	-	-	-
Unigene0094151	833	975	418	99.6485420247253	47.6005867146285	-1.06586934090224	Down	1.906774e-39	6.98941837450382e-37	--	-	-	-	-
Unigene0131830	715	177	76	21.0755326299695	10.0829723415856	-1.06364810098556	Down	2.47852e-08	1.93837218045603e-06	PREDICTED: dof zinc finger protein DOF5.4-like [Vitis vinifera]	-	-	-	-
Unigene0055135	1262	801	344	54.0361620876781	25.8571177447702	-1.06336374205277	Down	1.384562e-32	4.74894876271429e-30	PREDICTED: serine/threonine protein phosphatase 2A 57 kDa regulatory subunit B' beta isoform-like [Fragaria vesca subsp. vesca]	ko03015//mRNA surveillance pathway;ko04113//Meiosis - yeast;ko04114//Oocyte meiosis;ko04310//Wnt signaling pathway	-	-	-
Unigene0131507	503	237	102	40.1136051691151	19.2359310681134	-1.06028797127292	Down	1.198166e-10	1.29582732328829e-08	histone H1 [Populus trichocarpa]	-	-	-	-
Unigene0040440	944	169	73	15.2414415478213	7.33553664932346	-1.05502494174832	Down	6.28364e-08	4.51022584693572e-06	Na+/H+ antiporter NHX4 [Zea mays]	-	GO:0016020//membrane	GO:0015299//solute:hydrogen antiporter activity	GO:0006812//cation transport
Unigene0058833	310	162	70	44.4902304452227	21.419896676416	-1.05453705028581	Down	1.193288e-07	8.15085298321479e-06	--	-	-	-	-
Unigene0032511	559	118	51	17.9713844131523	8.65444841436588	-1.0541877717365	Down	6.43876e-06	0.000306424991516353	Os02g0713700 [Oryza sativa Japonica Group]	-	GO:0043231//intracellular membrane-bounded organelle	GO:0003676//nucleic acid binding;GO:0001071//nucleic acid binding transcription factor activity	GO:0006351//transcription, DNA-dependent;GO:0009740//gibberellic acid mediated signaling pathway
Unigene0060127	1186	155	67	11.1264941440934	5.35884430220622	-1.05400527916262	Down	2.26804e-07	1.46975725721997e-05	IAA4 [Populus tomentosa]	-	-	GO:0005488//binding	GO:0009987//cellular process;GO:0009725//response to hormone stimulus;GO:0048528//post-embryonic root development
Unigene0078844	2330	120	52	4.38466744174823	2.11703699830672	-1.05042094181358	Down	5.71586e-06	0.000276265607790639	PREDICTED: subtilisin-like protease SDD1-like [Vitis vinifera]	-	-	-	-
Unigene0019739	475	383	166	68.6461996200298	33.1509137734847	-1.05013121492418	Down	4.2993e-16	9.76113885106383e-14	cold shock protein-1 precursor [Zea mays]	-	GO:0043231//intracellular membrane-bounded organelle	-	-
Unigene0092898	2053	110	48	4.56157763159633	2.21785583845989	-1.04036727714965	Down	1.649904e-05	0.00070236471787234	retrotransposon like protein [Arabidopsis thaliana]	-	-	-	-
Unigene0115530	1434	197	86	11.6957589634871	5.6889265331067	-1.03975712910043	Down	7.68048e-09	6.52759237380531e-07	ankyrin-repeat protein [Oryza sativa Japonica Group]	-	-	-	-
Unigene0092796	846	137	60	13.7867385153709	6.72762712227858	-1.03511155169816	Down	1.64768e-06	9.03195729680365e-05	--	-	-	-	-
Unigene0054721	486	214	94	37.4877037003515	18.3473189050783	-1.03084819906966	Down	2.25158e-09	2.06333244312977e-07	PREDICTED: calmodulin-like protein 5-like [Vitis vinifera]	-	-	GO:0046872//metal ion binding	-
Unigene0100333	291	116	51	33.9372255485599	16.6248682598987	-1.02952571750223	Down	1.14907e-05	0.000509014689391144	--	-	-	-	-
Unigene0009795	406	125	55	26.2117075617646	12.8504306239582	-1.02839463548358	Down	5.32464e-06	0.000259841349756098	PREDICTED: ABSCISIC ACID-INSENSITIVE 5-like protein 5-like [Vitis vinifera]	ko04075//Plant hormone signal transduction	-	GO:0003676//nucleic acid binding	GO:0009725//response to hormone stimulus;GO:0009628//response to abiotic stimulus;GO:0071310//cellular response to organic substance;GO:0007165//signal transduction;GO:0006351//transcription, DNA-dependent;GO:0006950//response to stress
Unigene0021483	1098	463	204	35.8996310677259	17.6241772809855	-1.02641310563489	Down	1.70064e-18	4.29805432421053e-16	--	-	-	-	-
Unigene0093037	595	147	65	21.0335076396805	10.362807155577	-1.02127459615406	Down	9.04994e-07	5.21691559255702e-05	PREDICTED: NAC domain-containing protein 21/22-like [Setaria italica]	-	-	GO:0003676//nucleic acid binding	GO:0006351//transcription, DNA-dependent
Unigene0085720	1309	544	241	35.381039443371	17.464591080378	-1.01854356936653	Down	3.25662e-21	9.03928530520231e-19	Os07g0569100 [Oryza sativa Japonica Group]	-	-	-	-
Unigene0137988	554	117	52	17.979906607927	8.90378376544162	-1.01389506578847	Down	1.354278e-05	0.000588250341763908	--	-	-	-	-
Unigene0091910	903	191	85	18.0076462864638	8.92919280847274	-1.0120079562442	Down	2.67474e-08	2.08334695961071e-06	extracellular matrix glycoprotein pherophorin-V32 [Volvox carteri f. nagariensis]	-	-	-	-
Unigene0135703	2147	266	119	10.5477766924651	5.25770169933453	-1.00443473653939	Down	6.651e-11	7.42731090697674e-09	PREDICTED: hexose carrier protein HEX6-like [Setaria italica]	-	GO:0031224//intrinsic to membrane	GO:0016628//oxidoreductase activity, acting on the CH-CH group of donors, NAD or NADP as acceptor;GO:0005402	GO:0044763;GO:0008643//carbohydrate transport;GO:0044710
Unigene0028185	1299	230	103	15.0740523610013	7.52158034617797	-1.00295958810731	Down	1.351902e-09	1.27413115089303e-07	PREDICTED: F-box protein PP2-B1 [Vitis vinifera]	-	-	-	-
Unigene0044771	323	279	125	73.5382034018904	36.7103492353437	-1.00230709151325	Down	2.47306e-11	2.95407632189055e-09	Os06g0219500 [Oryza sativa Japonica Group]	-	GO:0043231//intracellular membrane-bounded organelle	-	GO:0006950//response to stress
