# Supplementary material for: De novo Transcriptome Assembly of Floral Buds of Pineapple and Identification of Differentially Expressed Genes in Response to Ethephon Induction
Source: Front Plant Sci. 2016 Feb 26;7:203. doi: 10.3389/fpls.2016.00203 (PMC4767906; doi:10.3389/fpls.2016.00203)
Supplement: Additional File 7 — KEGG enrichment analysis results for DEGs in the comparison of T1 with Ct. [file DataSheet7.xls]

#Pathway	DEGs with pathway annotation(747)	DEGs with pathway annotation(24775)	Pvalue	Qvalue	Pathway ID	Genes	KOs
Phenylpropanoid biosynthesis	30	210	1.599712e-12	1.663700e-10	ko00940	Unigene0127006;Unigene0048606;Unigene0125647;Unigene0068327;Unigene0104334;Unigene0143535;Unigene0088341;Unigene0058585;Unigene0070223;Unigene0058586;Unigene0028191;Unigene0053333;Unigene0053332;Unigene0085258;Unigene0091299;Unigene0018125;Unigene0018133;Unigene0028190;Unigene0085259;Unigene0045462;Unigene0045461;Unigene0065122;Unigene0037688;Unigene0144492;Unigene0042219;Unigene0090736;Unigene00…	K00430+K01188+K10775+K13064+K00487+K01904+K13065+K00083
alpha-Linolenic acid metabolism	18	99	8.864256e-10	4.609413e-08	ko00592	Unigene0053024;Unigene0126362;Unigene0106095;Unigene0013230;Unigene0020296;Unigene0013239;Unigene0126750;Unigene0115634;Unigene0047151;Unigene0013015;Unigene0048343;Unigene0019882;Unigene0019874;Unigene0019872;Unigene0094189;Unigene0049124;Unigene0082568;Unigene0069987	K01723+K10525+K00454+K00232+K05894+K10526+K08241
Phenylalanine metabolism	23	176	3.757203e-09	1.265926e-07	ko00360	Unigene0127006;Unigene0068327;Unigene0104334;Unigene0143535;Unigene0088341;Unigene0058585;Unigene0070223;Unigene0058586;Unigene0028191;Unigene0053333;Unigene0053332;Unigene0085258;Unigene0091299;Unigene0028190;Unigene0085259;Unigene0045462;Unigene0045461;Unigene0065122;Unigene0037688;Unigene0090736;Unigene0022950;Unigene0019354;Unigene0044843	K00430+K10775+K13064+K00487+K01904
Plant-pathogen interaction	31	307	4.868948e-09	1.265926e-07	ko04626	Unigene0062647;Unigene0088986;Unigene0088437;Unigene0058835;Unigene0048666;Unigene0065650;Unigene0028145;Unigene0058834;Unigene0137356;Unigene0063796;Unigene0088987;Unigene0088436;Unigene0089746;Unigene0067866;Unigene0085737;Unigene0138542;Unigene0077778;Unigene0076805;Unigene0062137;Unigene0060519;Unigene0126604;Unigene0062138;Unigene0002040;Unigene0015186;Unigene0093803;Unigene0102099;Unigene00…	K13448+K04079+K13463+K13412+K13456+K13464+K13447+K05391+K13457+K13424+K04368+K13473
Metabolic pathways	250	6081	1.616999e-08	3.363358e-07	ko01100	Unigene0044550;Unigene0037686;Unigene0112671;Unigene0075572;Unigene0056709;Unigene0111380;Unigene0075587;Unigene0032649;Unigene0022198;Unigene0022200;Unigene0075589;Unigene0022414;Unigene0072565;Unigene0032247;Unigene0062589;Unigene0072533;Unigene0057490;Unigene0031941;Unigene0033086;Unigene0032168;Unigene0073638;Unigene0025130;Unigene0086769;Unigene0048425;Unigene0130970;Unigene0130486;Unigene00…	K13800+K01601+K05572+K03046+K02690+K02109+K02108+K05575+K02709+K05577+K02112+K05581+K02110+K02634+K02704+K05578+K00140+K02706+K00028+K03043+K05573+K00826+K00827+K02291+K00430+K08099+K01602+K00696+K01188+K05278+K14156+K00423+K01953+K00913+K01723+K01490+K01626+K01115+K10532+K01858+K00012+K01193+K10775+K00099+K10525+K00963+K00454+K00789+K00849+K13064+K00547+K00059+K09699+K01850+K01590+K00232+K00487+…
Oxidative phosphorylation	34	383	2.326611e-08	4.032792e-07	ko00190	Unigene0112671;Unigene0111380;Unigene0075587;Unigene0032649;Unigene0022200;Unigene0072565;Unigene0032247;Unigene0062589;Unigene0072533;Unigene0057490;Unigene0032168;Unigene0086769;Unigene0130486;Unigene0009591;Unigene0085013;Unigene0092914;Unigene0084995;Unigene0103332;Unigene0085014;Unigene0085009;Unigene0103326;Unigene0027712;Unigene0103327;Unigene0009592;Unigene0084511;Unigene0110862;Unigene00…	K05572+K02109+K02108+K05575+K05577+K02112+K05581+K02110+K05578+K05573+K01535+K01507+K02265+K02144+K02261+K00412+K00413+K02267
Plant hormone signal transduction	34	393	4.37413e-08	6.498707e-07	ko04075	Unigene0045330;Unigene0088437;Unigene0028145;Unigene0080271;Unigene0126974;Unigene0089515;Unigene0009795;Unigene0056052;Unigene0088436;Unigene0089516;Unigene0007274;Unigene0067866;Unigene0091735;Unigene0047574;Unigene0138542;Unigene0089514;Unigene0103208;Unigene0103212;Unigene0131414;Unigene0135638;Unigene0101775;Unigene0032609;Unigene0114515;Unigene0088215;Unigene0056762;Unigene0056768;Unigene00…	K14488+K13463+K13464+K14497+K14432+K14498+K14500+K14516+K14490+K14487+K13946+K14503+K14492+K14508+K14509+K14486
Phagosome	25	253	2.255637e-07	2.932328e-06	ko04145	Unigene0132214;Unigene0065191;Unigene0044588;Unigene0049585;Unigene0051318;Unigene0116686;Unigene0143081;Unigene0044587;Unigene0044590;Unigene0051870;Unigene0044586;Unigene0011755;Unigene0084511;Unigene0023403;Unigene0082865;Unigene0082867;Unigene0125663;Unigene0094192;Unigene0051092;Unigene0094190;Unigene0074913;Unigene0125780;Unigene0048396;Unigene0138273;Unigene0048397	K07375+K01365+K02144+K07374+K08057+K04392+K10956
Stilbenoid, diarylheptanoid and gingerol biosynthesis	9	38	1.460311e-06	1.687470e-05	ko00945	Unigene0070223;Unigene0018125;Unigene0018133;Unigene0029919;Unigene0056024;Unigene0029918;Unigene0029920;Unigene0100426;Unigene0056025	K00487+K13065+K00517
Photosynthesis	15	114	1.760538e-06	1.830960e-05	ko00195	Unigene0056709;Unigene0111380;Unigene0075587;Unigene0022414;Unigene0032247;Unigene0072533;Unigene0057490;Unigene0031941;Unigene0033086;Unigene0025130;Unigene0057522;Unigene0065328;Unigene0047308;Unigene0008590;Unigene0022565	K02690+K02109+K02108+K02709+K02112+K02110+K02634+K02704+K02706+K02639+K08901+K02699+K02694
Biosynthesis of secondary metabolites	123	2857	2.798576e-05	2.645926e-04	ko01110	Unigene0048355;Unigene0050158;Unigene0127006;Unigene0065717;Unigene0048606;Unigene0068623;Unigene0046909;Unigene0125647;Unigene0068622;Unigene0101043;Unigene0046912;Unigene0084150;Unigene0143258;Unigene0077653;Unigene0082291;Unigene0068327;Unigene0084160;Unigene0013799;Unigene0068469;Unigene0018657;Unigene0077650;Unigene0143744;Unigene0104334;Unigene0143535;Unigene0045047;Unigene0088341;Unigene00…	K00826+K02291+K00430+K08099+K01188+K05278+K01953+K01490+K01626+K01183+K01858+K00012+K10775+K00099+K00963+K00789+K00849+K13064+K00547+K09699+K01850+K01590+K00487+K08081+K12450+K01662+K03526+K13648+K01657+K00800+K00850+K01809+K01904+K01807+K13083+K00940+K01735+K00475+K03527+K00264+K01580+K13065+K00318+K05933+K00218+K00422+K01785+K00517+K00030+K00134+K01609+K00128+K00064+K02548+K13606+K00036+K00026+…
Linoleic acid metabolism	7	31	3.078588e-05	2.668110e-04	ko00591	Unigene0106095;Unigene0013230;Unigene0013239;Unigene0115634;Unigene0094189;Unigene0082568;Unigene0069987	K00454
Limonene and pinene degradation	7	36	8.573149e-05	6.858519e-04	ko00903	Unigene0029919;Unigene0056024;Unigene0029918;Unigene0029920;Unigene0100426;Unigene0056025;Unigene0065821	K00517+K00128
Flavonoid biosynthesis	7	38	0.000123005	9.137514e-04	ko00941	Unigene0068623;Unigene0068622;Unigene0070223;Unigene0003330;Unigene0057480;Unigene0018125;Unigene0018133	K05278+K00487+K13083+K00475+K13065
Fatty acid metabolism	12	119	0.0002577667	1.787182e-03	ko00071	Unigene0020296;Unigene0031520;Unigene0045656;Unigene0045657;Unigene0019882;Unigene0019874;Unigene0019872;Unigene0065821;Unigene0132102;Unigene0135765;Unigene0040632;Unigene0138386	K00232+K01897+K00128+K00001
Protein processing in endoplasmic reticulum	29	583	0.006214542	4.039452e-02	ko04141	Unigene0016755;Unigene0100790;Unigene0100768;Unigene0100778;Unigene0100784;Unigene0100770;Unigene0088986;Unigene0062202;Unigene0062203;Unigene0009759;Unigene0062205;Unigene0050552;Unigene0088987;Unigene0089746;Unigene0062204;Unigene0050556;Unigene0050555;Unigene0016607;Unigene0058396;Unigene0080940;Unigene0108009;Unigene0051092;Unigene0062231;Unigene0042056;Unigene0023922;Unigene0125780;Unigene00…	K11718+K03283+K04079+K09490+K14026+K13993+K12670+K08057+K13989+K03094+K10956+K10666
Tryptophan metabolism	6	58	0.007877993	4.819478e-02	ko00380	Unigene0065821;Unigene0054069;Unigene0008831;Unigene0113026;Unigene0008830;Unigene0008835	K00128+K00164+K11817+K03781
Peroxisome	14	231	0.01072887	6.198903e-02	ko04146	Unigene0020296;Unigene0031520;Unigene0009857;Unigene0045656;Unigene0045657;Unigene0116864;Unigene0019882;Unigene0019874;Unigene0019872;Unigene0132102;Unigene0135765;Unigene0040632;Unigene0113026;Unigene0061239	K00232+K01897+K01578+K13343+K03781+K04565
Nitrogen metabolism	7	94	0.02356657	1.289960e-01	ko00910	Unigene0046909;Unigene0046912;Unigene0050542;Unigene0011475;Unigene0114337;Unigene0070360;Unigene0060391	K01953+K01674+K00264+K00412+K01915+K00413
Tropane, piperidine and pyridine alkaloid biosynthesis	5	57	0.02838994	1.476277e-01	ko00960	Unigene0116320;Unigene0012504;Unigene0116327;Unigene0067911;Unigene0067910	K08081
Zeatin biosynthesis	3	24	0.03450802	1.708969e-01	ko00908	Unigene0138988;Unigene0092892;Unigene0092895	K00279+K13495
Biosynthesis of unsaturated fatty acids	6	84	0.0413665	1.873793e-01	ko01040	Unigene0026606;Unigene0020296;Unigene0131739;Unigene0019882;Unigene0019874;Unigene0019872	K00059+K00232+K10257
Ascorbate and aldarate metabolism	7	106	0.04143965	1.873793e-01	ko00053	Unigene0009579;Unigene0082291;Unigene0009585;Unigene0065821;Unigene0029675;Unigene0068342;Unigene0029676	K00423+K00012+K00128+K00064+K08232
Glutathione metabolism	11	206	0.04851504	2.028921e-01	ko00480	Unigene0074741;Unigene0131838;Unigene0048952;Unigene0122897;Unigene0050008;Unigene0062181;Unigene0093561;Unigene0089501;Unigene0003873;Unigene0092248;Unigene0015914	K00799+K00432+K00036
Natural killer cell mediated cytotoxicity	5	66	0.04877215	2.028921e-01	ko04650	Unigene0102099;Unigene0074913;Unigene0058115;Unigene0138273;Unigene0092890	K04368+K04392+K06268
Alanine, aspartate and glutamate metabolism	9	161	0.05554134	2.221654e-01	ko00250	Unigene0085690;Unigene0046909;Unigene0046912;Unigene0085691;Unigene0085689;Unigene0011475;Unigene0018228;Unigene0070360;Unigene0087695	K00827+K01953+K00264+K01580+K01915
Phenylalanine, tyrosine and tryptophan biosynthesis	10	192	0.06638781	2.557160e-01	ko00400	Unigene0084150;Unigene0084160;Unigene0138625;Unigene0084148;Unigene0126977;Unigene0074191;Unigene0048958;Unigene0031849;Unigene0058344;Unigene0058341	K01626+K01850+K01657+K00800+K01735+K01609
Glycerolipid metabolism	11	236	0.1026127	3.811329e-01	ko00561	Unigene0070178;Unigene0060160;Unigene0113824;Unigene0023596;Unigene0023595;Unigene0065821;Unigene0090972;Unigene0065246;Unigene0126748;Unigene0103839;Unigene0070787	K09480+K13508+K00128+K13506+K03715+K13519
Starch and sucrose metabolism	20	490	0.1069734	3.836287e-01	ko00500	Unigene0089774;Unigene0048606;Unigene0125647;Unigene0082291;Unigene0089771;Unigene0144193;Unigene0068469;Unigene0143832;Unigene0050579;Unigene0056353;Unigene0042496;Unigene0077185;Unigene0053180;Unigene0027269;Unigene0144492;Unigene0042219;Unigene0027271;Unigene0027270;Unigene0040765;Unigene0057383	K00696+K01188+K00012+K01193+K00963+K01051+K13648+K08679+K00770+K00695+K00975
RNA polymerase	8	168	0.1363847	4.728003e-01	ko03020	Unigene0075572;Unigene0022198;Unigene0075589;Unigene0130970;Unigene0018340;Unigene0031285;Unigene0060224;Unigene0003925	K03046+K03043+K03017+K03026+K03013+K03016
Pentose and glucuronate interconversions	6	120	0.1549535	5.198440e-01	ko00040	Unigene0082291;Unigene0068469;Unigene0143832;Unigene0050579;Unigene0065821;Unigene0019711	K00012+K00963+K01051+K00128+K01728
Thiamine metabolism	2	24	0.1624731	5.280376e-01	ko00730	Unigene0040363;Unigene0040362	K00949
Taurine and hypotaurine metabolism	2	26	0.1841693	5.804123e-01	ko00430	Unigene0018228;Unigene0087695	K01580
Flavone and flavonol biosynthesis	1	7	0.1929206	5.901101e-01	ko00944	Unigene0003330	K13083
Circadian rhythm - mammal	2	32	0.2510655	7.165256e-01	ko04710	Unigene0042056;Unigene0081736	K03094
Inositol phosphate metabolism	8	201	0.2617975	7.165256e-01	ko00562	Unigene0073638;Unigene0030174;Unigene0077653;Unigene0077650;Unigene0077652;Unigene0106572;Unigene0073982;Unigene0070132	K00140+K00913+K01858+K00889
Diterpenoid biosynthesis	2	33	0.2623338	7.165256e-01	ko00904	Unigene0063832;Unigene0063831	K04125
beta-Alanine metabolism	5	115	0.2666059	7.165256e-01	ko00410	Unigene0073638;Unigene0018228;Unigene0009857;Unigene0065821;Unigene0087695	K00140+K01580+K01578+K00128
Amino sugar and nucleotide sugar metabolism	17	475	0.2686971	7.165256e-01	ko00520	Unigene0143258;Unigene0082291;Unigene0068469;Unigene0143744;Unigene0143832;Unigene0063051;Unigene0056353;Unigene0126981;Unigene0042496;Unigene0077185;Unigene0053180;Unigene0019050;Unigene0030948;Unigene0040765;Unigene0011572;Unigene0057383;Unigene0011577	K01183+K00012+K00963+K00849+K12450+K13648+K01809+K08679+K00770+K01784+K00975+K12446
Sphingolipid metabolism	4	91	0.2945679	7.407948e-01	ko00600	Unigene0061076;Unigene0070717;Unigene0070722;Unigene0068674	K04713+K00654+K04708
Cyanoamino acid metabolism	4	92	0.3013662	7.407948e-01	ko00460	Unigene0048606;Unigene0125647;Unigene0144492;Unigene0042219	K01188
Spliceosome	19	549	0.3015596	7.407948e-01	ko03040	Unigene0100790;Unigene0100768;Unigene0100778;Unigene0100784;Unigene0100770;Unigene0007714;Unigene0087700;Unigene0107934;Unigene0131162;Unigene0050552;Unigene0003651;Unigene0050556;Unigene0086577;Unigene0050555;Unigene0098274;Unigene0138540;Unigene0007710;Unigene0087648;Unigene0050887	K03283+K12890+K12891+K12896+K12821+K12897+K12818+K12875
Endocytosis	14	397	0.3127109	7.407948e-01	ko04144	Unigene0100790;Unigene0100768;Unigene0100778;Unigene0100784;Unigene0083470;Unigene0100770;Unigene0022460;Unigene0050552;Unigene0050556;Unigene0050555;Unigene0065165;Unigene0103951;Unigene0073982;Unigene0070132	K03283+K01115+K12195+K00889
Selenocompound metabolism	3	66	0.3205362	7.407948e-01	ko00450	Unigene0041884;Unigene0069536;Unigene0069537	K13811
Histidine metabolism	3	66	0.3205362	7.407948e-01	ko00340	Unigene0088975;Unigene0065821;Unigene0011637	K01590+K00128+K01814
Sulfur metabolism	4	97	0.3355738	7.523247e-01	ko00920	Unigene0099460;Unigene0041884;Unigene0069536;Unigene0069537	K00860+K13811
Lysine degradation	2	40	0.3407356	7.523247e-01	ko00310	Unigene0065821;Unigene0054069	K00128+K00164
Glycerophospholipid metabolism	15	439	0.3472268	7.523247e-01	ko00564	Unigene0086767;Unigene0086763;Unigene0083470;Unigene0081987;Unigene0022460;Unigene0060160;Unigene0113824;Unigene0023596;Unigene0023595;Unigene0090972;Unigene0065246;Unigene0065165;Unigene0126748;Unigene0069697;Unigene0070787	K14156+K01115+K13508+K13506+K08730+K13519
Butanoate metabolism	2	42	0.3627284	7.629609e-01	ko00650	Unigene0018228;Unigene0087695	K01580
Fatty acid biosynthesis	4	102	0.3699287	7.629609e-01	ko00061	Unigene0026606;Unigene0116785;Unigene0052195;Unigene0058135	K00059+K11262+K10781+K00208
Porphyrin and chlorophyll metabolism	6	164	0.3741443	7.629609e-01	ko00860	Unigene0065717;Unigene0030319;Unigene0088068;Unigene0054077;Unigene0070932;Unigene0092552	K08099+K00522+K00510+K00218+K13606+K00231
Terpenoid backbone biosynthesis	7	203	0.4134274	8.268548e-01	ko00900	Unigene0013799;Unigene0075309;Unigene0053679;Unigene0028843;Unigene0041804;Unigene0092808;Unigene0144381	K00099+K01662+K03526+K03527+K06013+K01770+K00021
Glyoxylate and dicarboxylate metabolism	5	143	0.4328854	8.494355e-01	ko00630	Unigene0037686;Unigene0056211;Unigene0031254;Unigene0070360;Unigene0113026	K01601+K01602+K00026+K01915+K03781
Glucosinolate biosynthesis	1	21	0.4743839	9.036624e-01	ko00966	Unigene0048355	K00826
Propanoate metabolism	4	118	0.4778984	9.036624e-01	ko00640	Unigene0073638;Unigene0116785;Unigene0009857;Unigene0065821	K00140+K11262+K01578+K00128
Arachidonic acid metabolism	1	22	0.4902454	9.104557e-01	ko00590	Unigene0050008	K00432
Ribosome	17	574	0.5648485	9.999494e-01	ko03010	Unigene0073672;Unigene0024546;Unigene0086783;Unigene0023104;Unigene0089943;Unigene0114451;Unigene0093313;Unigene0068576;Unigene0091658;Unigene0088966;Unigene0080892;Unigene0003907;Unigene0080560;Unigene0049668;Unigene0086822;Unigene0016485;Unigene0049666	K02954+K02874+K02959+K02948+K02966+K02898+K02918+K02922+K02995+K02923+K02921+K02985+K02929+K02885+K02866
Valine, leucine and isoleucine degradation	5	169	0.5796413	9.999494e-01	ko00280	Unigene0073638;Unigene0048355;Unigene0097789;Unigene0065821;Unigene0106602	K00140+K00826+K09699+K00128+K01969
ABC transporters	1	29	0.5886671	9.999494e-01	ko02010	Unigene0057847	K05658
Cysteine and methionine metabolism	7	247	0.6186772	9.999494e-01	ko00270	Unigene0018657;Unigene0045047;Unigene0018655;Unigene0093954;Unigene0088959;Unigene0070447;Unigene0082175	K00789+K00547+K05933+K01011+K00558
Carbon fixation in photosynthetic organisms	8	285	0.6306347	9.999494e-01	ko00710	Unigene0037686;Unigene0048425;Unigene0056211;Unigene0087305;Unigene0144106;Unigene0031254;Unigene0045607;Unigene0045606	K01601+K00028+K01602+K01807+K01006+K00026+K00029
Sulfur relay system	2	76	0.6722122	9.999494e-01	ko04122	Unigene0029049;Unigene0088959	K03639+K01011
Purine metabolism	19	697	0.7061442	9.999494e-01	ko00230	Unigene0075572;Unigene0022198;Unigene0075589;Unigene0130970;Unigene0101043;Unigene0091719;Unigene0101040;Unigene0099460;Unigene0041884;Unigene0089722;Unigene0107541;Unigene0018340;Unigene0122249;Unigene0069536;Unigene0031285;Unigene0031140;Unigene0060224;Unigene0003925;Unigene0069537	K03046+K03043+K01490+K00940+K00860+K13811+K02685+K01923+K03017+K03026+K00759+K03013+K03016
Photosynthesis - antenna proteins	1	42	0.7238808	9.999494e-01	ko00196	Unigene0106901	K08913
Pyrimidine metabolism	14	534	0.74011	9.999494e-01	ko00240	Unigene0044550;Unigene0075572;Unigene0022198;Unigene0075589;Unigene0130970;Unigene0091719;Unigene0122073;Unigene0089722;Unigene0018340;Unigene0057833;Unigene0122249;Unigene0031285;Unigene0060224;Unigene0003925	K13800+K03046+K03043+K00940+K02685+K03017+K00761+K03026+K03013+K03016
Protein export	7	293	0.7834905	9.999494e-01	ko03060	Unigene0062202;Unigene0062203;Unigene0062205;Unigene0085610;Unigene0062204;Unigene0016607;Unigene0125780	K09490+K03217+K10956
Nicotinate and nicotinamide metabolism	1	51	0.7904893	9.999494e-01	ko00760	Unigene0084206	K00767
Ether lipid metabolism	4	182	0.8022476	9.999494e-01	ko00565	Unigene0083470;Unigene0022460;Unigene0065165;Unigene0070787	K01115+K13519
Pentose phosphate pathway	3	142	0.8055416	9.999494e-01	ko00030	Unigene0069727;Unigene0087305;Unigene0089501	K00850+K01807+K00036
Galactose metabolism	6	268	0.8216855	9.999494e-01	ko00052	Unigene0144193;Unigene0068469;Unigene0143744;Unigene0143832;Unigene0069727;Unigene0030948	K01193+K00963+K00849+K00850+K01784
Circadian rhythm - plant	2	109	0.844633	9.999494e-01	ko04712	Unigene0076296;Unigene0056125	K12130+K12129
Proteasome	2	113	0.8587019	9.999494e-01	ko03050	Unigene0014541;Unigene0075433	K06699+K02730
Isoquinoline alkaloid biosynthesis	1	67	0.8717793	9.999494e-01	ko00950	Unigene0069712	K00422
Phosphatidylinositol signaling system	4	207	0.8740114	9.999494e-01	ko04070	Unigene0030174;Unigene0106572;Unigene0073982;Unigene0070132	K00913+K00889
Glycine, serine and threonine metabolism	3	164	0.8753545	9.999494e-01	ko00260	Unigene0085690;Unigene0085691;Unigene0085689	K00827
Valine, leucine and isoleucine biosynthesis	1	68	0.8756558	9.999494e-01	ko00290	Unigene0048355	K00826
Ubiquitin mediated proteolysis	12	530	0.878455	9.999494e-01	ko04120	Unigene0106848;Unigene0126254;Unigene0013418;Unigene0012444;Unigene0016266;Unigene0015353;Unigene0015351;Unigene0060220;Unigene0060219;Unigene0042056;Unigene0081736;Unigene0070438	K10143+K10592+K10144+K06688+K03363+K03094+K10583
Tyrosine metabolism	2	120	0.880548	9.999494e-01	ko00350	Unigene0069712;Unigene0138386	K00422+K00001
Carotenoid biosynthesis	2	121	0.8834013	9.999494e-01	ko00906	Unigene0050158;Unigene0138681	K02291+K06444
Ubiquinone and other terpenoid-quinone biosynthesis	4	215	0.8916509	9.999494e-01	ko00130	Unigene0085258;Unigene0085259;Unigene0081898;Unigene0054756	K01904+K02548+K01661
Pyruvate metabolism	7	349	0.9046112	9.999494e-01	ko00620	Unigene0048425;Unigene0116785;Unigene0144106;Unigene0065821;Unigene0031254;Unigene0045607;Unigene0045606	K00028+K11262+K01006+K00128+K00026+K00029
Arginine and proline metabolism	5	266	0.9061821	9.999494e-01	ko00330	Unigene0026579;Unigene0097681;Unigene0085376;Unigene0065821;Unigene0070360	K10536+K00318+K01583+K00128+K01915
Glycosaminoglycan degradation	2	133	0.9130486	9.999494e-01	ko00531	Unigene0114395;Unigene0115783	K10532
mRNA surveillance pathway	11	526	0.923081	9.999494e-01	ko03015	Unigene0107059;Unigene0070773;Unigene0138243;Unigene0085868;Unigene0092412;Unigene0087121;Unigene0087118;Unigene0041123;Unigene0089952;Unigene0101846;Unigene0050887	K14328+K13171+K08873+K03265+K14325+K14411+K04354+K14397+K00565+K12875
Steroid biosynthesis	1	85	0.9262288	9.999494e-01	ko00100	Unigene0135741	K08246
RNA transport	12	578	0.9346237	9.999494e-01	ko03013	Unigene0107059;Unigene0010979;Unigene0070773;Unigene0092412;Unigene0077958;Unigene0102764;Unigene0102760;Unigene0102757;Unigene0062465;Unigene0018710;Unigene0050887;Unigene0078697	K14328+K05749+K13171+K14325+K14299+K03238+K13151+K05019+K12875+K14306
Regulation of autophagy	2	149	0.9416898	9.999494e-01	ko04140	Unigene0056382;Unigene0089473	K08341+K07198
Pantothenate and CoA biosynthesis	1	95	0.9457454	9.999494e-01	ko00770	Unigene0048355	K00826
One carbon pool by folate	1	98	0.9505244	9.999494e-01	ko00670	Unigene0108303	K00604
Citrate cycle (TCA cycle)	4	259	0.9549406	9.999494e-01	ko00020	Unigene0022879;Unigene0031254;Unigene0054069;Unigene0070475	K00030+K00026+K00164+K01679
N-Glycan biosynthesis	2	166	0.9621992	9.999494e-01	ko00510	Unigene0092313;Unigene0080940	K00737+K12670
SNARE interactions in vesicular transport	1	121	0.9756101	9.999494e-01	ko04130	Unigene0008984	K08490
Mismatch repair	3	240	0.9771552	9.999494e-01	ko03430	Unigene0117011;Unigene0082994;Unigene0093106	K10754+K07466+K10739
Glycosylphosphatidylinositol(GPI)-anchor biosynthesis	1	124	0.9777607	9.999494e-01	ko00563	Unigene0117070	K05291
RNA degradation	8	483	0.9792937	9.999494e-01	ko03018	Unigene0007057;Unigene0003312;Unigene0040784;Unigene0062522;Unigene0044926;Unigene0138203;Unigene0130910;Unigene0056437	K12581+K14442+K12614+K12604+K12590+K04043+K12619
Nucleotide excision repair	5	361	0.9853213	9.999494e-01	ko03420	Unigene0112552;Unigene0117011;Unigene0052877;Unigene0082994;Unigene0093106	K10843+K10754+K10849+K07466+K10739
DNA replication	5	363	0.985924	9.999494e-01	ko03030	Unigene0117011;Unigene0089722;Unigene0082994;Unigene0093106;Unigene0116045	K10754+K02685+K07466+K10739+K10742
Homologous recombination	3	278	0.9908424	9.999494e-01	ko03440	Unigene0111522;Unigene0082994;Unigene0093106	K10869+K07466+K10739
Fructose and mannose metabolism	2	259	0.9968457	9.999494e-01	ko00051	Unigene0069727;Unigene0126981	K00850+K01809
Glycolysis / Gluconeogenesis	6	499	0.9977419	9.999494e-01	ko00010	Unigene0069727;Unigene0060207;Unigene0048009;Unigene0065821;Unigene0138386;Unigene0068819	K00850+K01785+K00134+K00128+K00001
Folate biosynthesis	1	237	0.9993184	9.999494e-01	ko00790	Unigene0029049	K03639
Ribosome biogenesis in eukaryotes	3	395	0.9995378	9.999494e-01	ko03008	Unigene0081230;Unigene0130910;Unigene0093768	K14572+K12619+K14561
Aminoacyl-tRNA biosynthesis	2	371	0.999864	9.999494e-01	ko00970	Unigene0108303;Unigene0067741	K00604+K01880
Basal transcription factors	1	321	0.9999494	9.999494e-01	ko03022	Unigene0112552	K10843
