# Supplementary material for: De novo Transcriptome Assembly of Floral Buds of Pineapple and Identification of Differentially Expressed Genes in Response to Ethephon Induction
Source: Front Plant Sci. 2016 Feb 26;7:203. doi: 10.3389/fpls.2016.00203 (PMC4767906; doi:10.3389/fpls.2016.00203)
Supplement: Additional File 8 — KEGG enrichment analysis results for DEGs in the comparison of T2 with Ct. [file DataSheet8.xls]

#Pathway	DEGs with pathway annotation(594)	DEGs with pathway annotation(24775)	Pvalue	Qvalue	Pathway ID	Genes	KOs
Biosynthesis of secondary metabolites	128	2857	1.329504e-12	1.316209e-10	ko01110	Unigene0022943;Unigene0038665;Unigene0048355;Unigene0065717;Unigene0050158;Unigene0101806;Unigene0084150;Unigene0098561;Unigene0082291;Unigene0116623;Unigene0084160;Unigene0068623;Unigene0077650;Unigene0012503;Unigene0084148;Unigene0143258;Unigene0013799;Unigene0068622;Unigene0011957;Unigene0143744;Unigene0019051;Unigene0101809;Unigene0077652;Unigene0101043;Unigene0125647;Unigene0138322;Unigene00…	K15086+K00850+K00826+K08099+K02291+K01438+K01626+K05356+K00012+K00588+K05278+K01858+K08081+K01183+K00099+K11517+K00849+K01490+K01188+K10717+K01580+K00487+K10775+K01662+K05933+K01784+K01657+K00789+K01736+K00800+K12450+K13832+K01590+K03526+K13648+K01735+K00963+K00264+K00430+K01904+K03527+K01850+K01809+K08246+K00940+K01648+K01807+K00326+K00549+K13065+K03781+K00760+K00475+K13083+K00422+K01698+K01599+…
Stilbenoid, diarylheptanoid and gingerol biosynthesis	10	38	1.503395e-08	7.441805e-07	ko00945	Unigene0116623;Unigene0070223;Unigene0018133;Unigene0084811;Unigene0100426;Unigene0056024;Unigene0029920;Unigene0056025;Unigene0029918;Unigene0029919	K00588+K00487+K13065+K00517
alpha-Linolenic acid metabolism	14	99	1.041308e-07	3.436316e-06	ko00592	Unigene0053024;Unigene0126362;Unigene0106095;Unigene0013230;Unigene0115634;Unigene0013239;Unigene0014575;Unigene0047151;Unigene0126750;Unigene0013015;Unigene0019882;Unigene0019872;Unigene0049124;Unigene0069987	K01723+K10525+K00454+K10526+K05894+K08241+K00232
Phenylpropanoid biosynthesis	20	210	1.869977e-07	4.628193e-06	ko00940	Unigene0116623;Unigene0125647;Unigene0070223;Unigene0068327;Unigene0053333;Unigene0085258;Unigene0143535;Unigene0088341;Unigene0085259;Unigene0018133;Unigene0053332;Unigene0122406;Unigene0084811;Unigene0045461;Unigene0045462;Unigene0065122;Unigene0022950;Unigene0090736;Unigene0019354;Unigene0117141	K00588+K01188+K00487+K10775+K00430+K01904+K13065+K00083
Metabolic pathways	199	6081	4.246085e-07	8.407248e-06	ko01100	Unigene0038665;Unigene0066960;Unigene0048355;Unigene0065717;Unigene0050158;Unigene0053024;Unigene0086767;Unigene0101806;Unigene0084150;Unigene0009579;Unigene0082291;Unigene0116623;Unigene0084160;Unigene0085691;Unigene0068623;Unigene0077650;Unigene0012503;Unigene0084148;Unigene0013799;Unigene0068622;Unigene0011957;Unigene0143744;Unigene0092313;Unigene0085689;Unigene0101809;Unigene0077652;Unigene01…	K00850+K01583+K00826+K08099+K02291+K01723+K14156+K01438+K01626+K00423+K00012+K00588+K00827+K05278+K01858+K08081+K00099+K11517+K00849+K00737+K01490+K01193+K01188+K10717+K10525+K01580+K00487+K00696+K10775+K00454+K01662+K05933+K01051+K01784+K01657+K00789+K01736+K00059+K00800+K13832+K01590+K03526+K08232+K11262+K10781+K01735+K01115+K00963+K02350+K00264+K00430+K01904+K03527+K01850+K01809+K01611+K08246+…
Plant hormone signal transduction	27	393	1.150929e-06	1.790088e-05	ko04075	Unigene0045330;Unigene0138833;Unigene0088437;Unigene0067866;Unigene0047688;Unigene0028145;Unigene0063713;Unigene0080271;Unigene0126974;Unigene0138542;Unigene0056052;Unigene0088436;Unigene0114515;Unigene0088215;Unigene0103212;Unigene0135638;Unigene0032609;Unigene0103208;Unigene0007273;Unigene0056762;Unigene0056768;Unigene0131414;Unigene0056772;Unigene0011221;Unigene0031865;Unigene0041892;Unigene01…	K14488+K14496+K13463+K13464+K14509+K14497+K14487+K14516+K14432+K13946+K14490+K14494+K14503+K14492
Phenylalanine metabolism	17	176	1.265719e-06	1.790088e-05	ko00360	Unigene0116623;Unigene0070223;Unigene0068327;Unigene0053333;Unigene0085258;Unigene0143535;Unigene0088341;Unigene0085259;Unigene0053332;Unigene0122406;Unigene0084811;Unigene0045461;Unigene0045462;Unigene0065122;Unigene0022950;Unigene0090736;Unigene0019354	K00588+K00487+K10775+K00430+K01904
Flavonoid biosynthesis	8	38	2.700819e-06	3.342264e-05	ko00941	Unigene0116623;Unigene0068623;Unigene0068622;Unigene0070223;Unigene0018133;Unigene0057480;Unigene0003330;Unigene0084811	K00588+K05278+K00487+K13065+K00475+K13083
Linoleic acid metabolism	6	31	8.181826e-05	8.367515e-04	ko00591	Unigene0106095;Unigene0013230;Unigene0115634;Unigene0013239;Unigene0014575;Unigene0069987	K00454
Protein processing in endoplasmic reticulum	30	583	8.452035e-05	8.367515e-04	ko04141	Unigene0100790;Unigene0100768;Unigene0100770;Unigene0100778;Unigene0100784;Unigene0089746;Unigene0062203;Unigene0050556;Unigene0062202;Unigene0050555;Unigene0016607;Unigene0100771;Unigene0051404;Unigene0100775;Unigene0083839;Unigene0050552;Unigene0116699;Unigene0058396;Unigene0022952;Unigene0097926;Unigene0108009;Unigene0057298;Unigene0143142;Unigene0046066;Unigene0051092;Unigene0063712;Unigene01…	K03283+K04079+K09490+K13993+K03347+K08057+K10666+K03094
Plant-pathogen interaction	19	307	0.0001730865	1.557779e-03	ko04626	Unigene0062647;Unigene0088437;Unigene0067866;Unigene0047688;Unigene0028145;Unigene0089746;Unigene0058834;Unigene0090737;Unigene0138542;Unigene0088436;Unigene0062137;Unigene0002040;Unigene0062138;Unigene0126604;Unigene0093803;Unigene0102099;Unigene0050864;Unigene0080548;Unigene0017408	K13448+K13463+K13464+K04079+K04371+K13424+K04368+K13457
Limonene and pinene degradation	6	36	0.0001955334	1.613151e-03	ko00903	Unigene0100426;Unigene0056024;Unigene0029920;Unigene0056025;Unigene0029918;Unigene0029919	K00517
Phagosome	16	253	0.0004344638	3.308609e-03	ko04145	Unigene0143081;Unigene0044589;Unigene0011755;Unigene0051318;Unigene0044588;Unigene0044586;Unigene0044590;Unigene0044587;Unigene0048396;Unigene0011756;Unigene0048397;Unigene0086393;Unigene0023403;Unigene0082867;Unigene0082865;Unigene0051092	K01365+K07375+K08517+K08057
Phenylalanine, tyrosine and tryptophan biosynthesis	13	192	0.0007797051	5.513629e-03	ko00400	Unigene0084150;Unigene0084160;Unigene0084148;Unigene0130544;Unigene0022682;Unigene0074191;Unigene0091161;Unigene0048958;Unigene0126977;Unigene0108546;Unigene0138625;Unigene0022681;Unigene0031849	K01626+K01657+K01736+K00800+K13832+K01735+K01850
Zeatin biosynthesis	4	24	0.00237326	1.511577e-02	ko00908	Unigene0138322;Unigene0138340;Unigene0092895;Unigene0092892	K10717+K00279+K13495
Pentose and glucuronate interconversions	9	120	0.002442953	1.511577e-02	ko00040	Unigene0082291;Unigene0050579;Unigene0094056;Unigene0143832;Unigene0023035;Unigene0023036;Unigene0031928;Unigene0031930;Unigene0019711	K00012+K01051+K01728+K00963
Endocytosis	19	397	0.003614333	2.104817e-02	ko04144	Unigene0100790;Unigene0100768;Unigene0100770;Unigene0100778;Unigene0100784;Unigene0138528;Unigene0041332;Unigene0083470;Unigene0050556;Unigene0050555;Unigene0100771;Unigene0051404;Unigene0100775;Unigene0050552;Unigene0057298;Unigene0046066;Unigene0073982;Unigene0062401;Unigene0070132	K03283+K12489+K01115+K00889
Glutathione metabolism	12	206	0.004250712	2.337892e-02	ko00480	Unigene0041445;Unigene0074741;Unigene0056823;Unigene0088953;Unigene0131838;Unigene0122897;Unigene0048952;Unigene0003873;Unigene0092248;Unigene0050008;Unigene0029531;Unigene0015914	K00799+K10808+K10807+K00432+K00434
Fatty acid metabolism	8	119	0.008004711	4.170876e-02	ko00071	Unigene0029497;Unigene0019882;Unigene0019872;Unigene0045656;Unigene0040632;Unigene0045657;Unigene0135765;Unigene0138386	K01897+K00232+K00001
Inositol phosphate metabolism	11	201	0.009484679	4.694916e-02	ko00562	Unigene0114344;Unigene0077650;Unigene0077652;Unigene0077653;Unigene0077657;Unigene0077651;Unigene0077654;Unigene0132413;Unigene0106572;Unigene0073982;Unigene0070132	K00469+K01858+K00913+K00889
Tropane, piperidine and pyridine alkaloid biosynthesis	5	57	0.01170684	5.518939e-02	ko00960	Unigene0012503;Unigene0012504;Unigene0116327;Unigene0067911;Unigene0067910	K08081
Tryptophan metabolism	5	58	0.01256543	5.654443e-02	ko00380	Unigene0044812;Unigene0113025;Unigene0113026;Unigene0054069;Unigene0008831	K03781+K00164+K11817
Ascorbate and aldarate metabolism	7	106	0.01395289	6.005809e-02	ko00053	Unigene0114344;Unigene0009579;Unigene0082291;Unigene0031076;Unigene0023035;Unigene0023036;Unigene0029531	K00469+K00423+K00012+K08232+K00434
Starch and sucrose metabolism	20	490	0.01536499	6.338058e-02	ko00500	Unigene0082291;Unigene0144193;Unigene0125647;Unigene0089771;Unigene0050579;Unigene0122633;Unigene0056353;Unigene0069496;Unigene0143832;Unigene0042496;Unigene0023035;Unigene0023036;Unigene0041100;Unigene0027269;Unigene0031928;Unigene0027271;Unigene0031930;Unigene0027270;Unigene0057383;Unigene0003457	K00012+K01193+K01188+K00696+K01051+K13648+K00963+K00847+K00695+K00700
Amino sugar and nucleotide sugar metabolism	19	475	0.02148638	8.508606e-02	ko00520	Unigene0082291;Unigene0143258;Unigene0143744;Unigene0019051;Unigene0100469;Unigene0063051;Unigene0056353;Unigene0069496;Unigene0143832;Unigene0019052;Unigene0126981;Unigene0078921;Unigene0042496;Unigene0023035;Unigene0023036;Unigene0019049;Unigene0041100;Unigene0019050;Unigene0057383	K00012+K01183+K00849+K01784+K12450+K13648+K00963+K01809+K00326+K00847
Oxidative phosphorylation	16	383	0.0233382	8.873847e-02	ko00190	Unigene0009591;Unigene0085013;Unigene0085014;Unigene0009592;Unigene0103332;Unigene0103327;Unigene0085009;Unigene0103326;Unigene0027712;Unigene0084995;Unigene0085007;Unigene0009586;Unigene0009590;Unigene0085008;Unigene0040436;Unigene0007394	K01535+K01507+K02265+K02266+K03883
Peroxisome	11	231	0.0242014	8.873847e-02	ko04146	Unigene0011957;Unigene0044812;Unigene0029497;Unigene0019882;Unigene0019872;Unigene0045656;Unigene0040632;Unigene0113025;Unigene0045657;Unigene0135765;Unigene0113026	K11517+K03781+K01897+K00232
Porphyrin and chlorophyll metabolism	8	164	0.04453101	1.574489e-01	ko00860	Unigene0065717;Unigene0030318;Unigene0030319;Unigene0130819;Unigene0023753;Unigene0054077;Unigene0059997;Unigene0092552	K08099+K00522+K01698+K01599+K00218+K13545+K00231
Biosynthesis of unsaturated fatty acids	5	84	0.05141238	1.755112e-01	ko01040	Unigene0026606;Unigene0103904;Unigene0019882;Unigene0019872;Unigene0131739	K00059+K10256+K00232+K10257
Cysteine and methionine metabolism	10	247	0.0751782	2.416212e-01	ko00270	Unigene0093954;Unigene0018657;Unigene0018655;Unigene0103694;Unigene0103689;Unigene0125974;Unigene0011495;Unigene0052296;Unigene0088079;Unigene0088909	K05933+K00789+K01611+K01761+K00549+K00640
Nitrogen metabolism	5	94	0.07565917	2.416212e-01	ko00910	Unigene0081802;Unigene0050542;Unigene0011475;Unigene0008360;Unigene0021200	K01673+K01674+K00264+K00261
Fatty acid biosynthesis	5	102	0.0987968	3.056526e-01	ko00061	Unigene0026606;Unigene0013395;Unigene0052195;Unigene0116785;Unigene0058135	K00059+K11262+K10781+K00208
Thiamine metabolism	2	24	0.1121004	3.363012e-01	ko00730	Unigene0040363;Unigene0040362	K00949
Nicotinate and nicotinamide metabolism	3	51	0.1232027	3.587373e-01	ko00760	Unigene0076924;Unigene0084206;Unigene0078122	K00763+K00767+K03787
Pentose phosphate pathway	6	142	0.1269796	3.591709e-01	ko00030	Unigene0038665;Unigene0113823;Unigene0089535;Unigene0089534;Unigene0053203;Unigene0087305	K00850+K01807
Flavone and flavonol biosynthesis	1	7	0.1562474	4.296804e-01	ko00944	Unigene0003330	K13083
Monoterpenoid biosynthesis	1	8	0.1764828	4.496731e-01	ko00902	Unigene0022943	K15086
Circadian rhythm - mammal	2	32	0.178383	4.496731e-01	ko04710	Unigene0143142;Unigene0042056	K03347+K03094
Riboflavin metabolism	2	33	0.1870556	4.496731e-01	ko00740	Unigene0016298;Unigene0131985	K14652
Diterpenoid biosynthesis	2	33	0.1870556	4.496731e-01	ko00904	Unigene0063832;Unigene0063831	K04125
Alanine, aspartate and glutamate metabolism	6	161	0.1907296	4.496731e-01	ko00250	Unigene0085691;Unigene0085689;Unigene0042454;Unigene0011475;Unigene0008360;Unigene0021200	K00827+K01580+K00264+K00261
Arginine and proline metabolism	9	266	0.1907704	4.496731e-01	ko00330	Unigene0066960;Unigene0101806;Unigene0101809;Unigene0103694;Unigene0008360;Unigene0103689;Unigene0021200;Unigene0026579;Unigene0088079	K01583+K01438+K01611+K00261+K10536
Galactose metabolism	9	268	0.1963846	4.521413e-01	ko00052	Unigene0038665;Unigene0143744;Unigene0144193;Unigene0100469;Unigene0113823;Unigene0122633;Unigene0089535;Unigene0143832;Unigene0089534	K00850+K00849+K01193+K01784+K00963
Natural killer cell mediated cytotoxicity	3	66	0.2106235	4.633717e-01	ko04650	Unigene0090737;Unigene0102099;Unigene0092890	K04371+K04368+K06268
Selenocompound metabolism	3	66	0.2106235	4.633717e-01	ko00450	Unigene0125974;Unigene0011495;Unigene0052296	K01761+K00549
Spliceosome	16	549	0.2470137	5.316164e-01	ko03040	Unigene0100790;Unigene0100768;Unigene0100770;Unigene0100778;Unigene0100784;Unigene0050556;Unigene0050555;Unigene0086577;Unigene0100771;Unigene0051404;Unigene0100775;Unigene0050552;Unigene0057298;Unigene0046066;Unigene0087648;Unigene0085048	K03283+K12897+K12891+K12839
Terpenoid backbone biosynthesis	6	203	0.3603222	7.589765e-01	ko00900	Unigene0098561;Unigene0013799;Unigene0075309;Unigene0053679;Unigene0028843;Unigene0098559	K05356+K00099+K01662+K03526+K03527
Glucosinolate biosynthesis	1	21	0.3994046	8.237720e-01	ko00966	Unigene0048355	K00826
Arachidonic acid metabolism	1	22	0.4138166	8.360784e-01	ko00590	Unigene0050008	K00432
Glyoxylate and dicarboxylate metabolism	4	143	0.4492589	8.814887e-01	ko00630	Unigene0011957;Unigene0044812;Unigene0113025;Unigene0113026	K11517+K03781
Brassinosteroid biosynthesis	1	25	0.4550137	8.814887e-01	ko00905	Unigene0028225	K09591
Taurine and hypotaurine metabolism	1	26	0.4680934	8.814887e-01	ko00430	Unigene0042454	K01580
Histidine metabolism	2	66	0.4719081	8.814887e-01	ko00340	Unigene0088975;Unigene0088974	K01590
Glycerolipid metabolism	6	236	0.4998639	9.164172e-01	ko00561	Unigene0058691;Unigene0023595;Unigene0023596;Unigene0027830;Unigene0113824;Unigene0106447	K03715+K13508+K13506
Propanoate metabolism	3	118	0.5403037	9.725467e-01	ko00640	Unigene0013395;Unigene0116785;Unigene0049517	K11262+K05605
Fructose and mannose metabolism	6	259	0.5906417	9.989496e-01	ko00051	Unigene0038665;Unigene0113823;Unigene0089535;Unigene0089534;Unigene0126981;Unigene0041100	K00850+K01809+K00847
Steroid biosynthesis	2	85	0.6079786	9.989496e-01	ko00100	Unigene0116395;Unigene0144287	K08246
Glycerophospholipid metabolism	10	439	0.6096185	9.989496e-01	ko00564	Unigene0086767;Unigene0086763;Unigene0041332;Unigene0083470;Unigene0023595;Unigene0023596;Unigene0027830;Unigene0113824;Unigene0106447;Unigene0062401	K14156+K01115+K13508+K13506
Lysine degradation	1	40	0.6214811	9.989496e-01	ko00310	Unigene0054069	K00164
Photosynthesis - antenna proteins	1	42	0.6394431	9.989496e-01	ko00196	Unigene0106901	K08913
Butanoate metabolism	1	42	0.6394431	9.989496e-01	ko00650	Unigene0042454	K01580
Sphingolipid metabolism	2	91	0.6450291	9.989496e-01	ko00600	Unigene0116025;Unigene0070722	K12349+K00654
Cyanoamino acid metabolism	2	92	0.6509279	9.989496e-01	ko00460	Unigene0125647;Unigene0090041	K01188+K08248
Carbon fixation in photosynthetic organisms	6	285	0.6818614	9.989496e-01	ko00710	Unigene0053203;Unigene0087305;Unigene0045606;Unigene0144106;Unigene0045607;Unigene0131369	K01807+K00029+K01006+K05298
Circadian rhythm - plant	2	109	0.7396016	9.989496e-01	ko04712	Unigene0076296;Unigene0056125	K12130+K12129
Photosynthesis	2	114	0.7617392	9.989496e-01	ko00195	Unigene0008590;Unigene0022565	K02699+K02694
beta-Alanine metabolism	2	115	0.7659661	9.989496e-01	ko00410	Unigene0042454;Unigene0049517	K01580+K05605
RNA polymerase	3	168	0.7704987	9.989496e-01	ko03020	Unigene0018340;Unigene0060224;Unigene0030199	K03017+K03013
Tyrosine metabolism	2	120	0.7861352	9.989496e-01	ko00350	Unigene0069712;Unigene0138386	K00422+K00001
Carotenoid biosynthesis	2	121	0.7899809	9.989496e-01	ko00906	Unigene0050158;Unigene0138681	K02291+K06444
SNARE interactions in vesicular transport	2	121	0.7899809	9.989496e-01	ko04130	Unigene0008984;Unigene0086393	K08490+K08517
Isoquinoline alkaloid biosynthesis	1	67	0.8037065	9.989496e-01	ko00950	Unigene0069712	K00422
Valine, leucine and isoleucine biosynthesis	1	68	0.8084255	9.989496e-01	ko00290	Unigene0048355	K00826
mRNA surveillance pathway	10	526	0.8130514	9.989496e-01	ko03015	Unigene0071117;Unigene0085868;Unigene0092412;Unigene0032228;Unigene0082984;Unigene0089952;Unigene0131338;Unigene0055135;Unigene0070834;Unigene0143495	K14325+K03265+K04382+K14397+K14399+K11584+K03456
Ether lipid metabolism	3	182	0.8149993	9.989496e-01	ko00565	Unigene0041332;Unigene0083470;Unigene0062401	K01115
Glycosaminoglycan degradation	2	133	0.8315696	9.989496e-01	ko00531	Unigene0015867;Unigene0103056	K07964+K01205
Protein export	5	293	0.83418	9.989496e-01	ko03060	Unigene0085610;Unigene0062203;Unigene0062202;Unigene0016607;Unigene0014998	K03217+K09490+K03106
Ribosome biogenesis in eukaryotes	7	395	0.8381592	9.989496e-01	ko03008	Unigene0126606;Unigene0081225;Unigene0081230;Unigene0126864;Unigene0098847;Unigene0081406;Unigene0130910	K12619+K14572+K13288+K14536
Citrate cycle (TCA cycle)	4	259	0.8709958	9.989496e-01	ko00020	Unigene0135484;Unigene0022879;Unigene0054069;Unigene0070475	K01648+K00030+K00164+K01679
Phosphatidylinositol signaling system	3	207	0.8763287	9.989496e-01	ko04070	Unigene0106572;Unigene0073982;Unigene0070132	K00913+K00889
Ubiquinone and other terpenoid-quinone biosynthesis	3	215	0.8917473	9.989496e-01	ko00130	Unigene0085258;Unigene0085259;Unigene0122406	K01904
Pantothenate and CoA biosynthesis	1	95	0.9007275	9.989496e-01	ko00770	Unigene0048355	K00826
Sulfur metabolism	1	97	0.9054487	9.989496e-01	ko00920	Unigene0088909	K00640
Glycine, serine and threonine metabolism	2	164	0.9067692	9.989496e-01	ko00260	Unigene0085691;Unigene0085689	K00827
Purine metabolism	12	697	0.9103692	9.989496e-01	ko00230	Unigene0101043;Unigene0091719;Unigene0132359;Unigene0056823;Unigene0088953;Unigene0100411;Unigene0101040;Unigene0018340;Unigene0122249;Unigene0060224;Unigene0078122;Unigene0030199	K01490+K00940+K10808+K10807+K00760+K03017+K03013+K03787
Valine, leucine and isoleucine degradation	2	169	0.9154585	9.989496e-01	ko00280	Unigene0048355;Unigene0049517	K00826+K05605
Pyruvate metabolism	5	349	0.9234963	9.989496e-01	ko00620	Unigene0013395;Unigene0116785;Unigene0045606;Unigene0144106;Unigene0045607	K11262+K00029+K01006
Proteasome	1	113	0.9359803	9.989496e-01	ko03050	Unigene0014541	K06699
Ubiquitin mediated proteolysis	8	530	0.9412861	9.989496e-01	ko04120	Unigene0106848;Unigene0126254;Unigene0012444;Unigene0081295;Unigene0016266;Unigene0143142;Unigene0060220;Unigene0042056	K10143+K10592+K03348+K03347+K03363+K03094
Pyrimidine metabolism	8	534	0.9442071	9.989496e-01	ko00240	Unigene0091719;Unigene0056823;Unigene0088953;Unigene0018340;Unigene0122249;Unigene0060224;Unigene0078122;Unigene0030199	K00940+K10808+K10807+K03017+K03013+K03787
Glycosylphosphatidylinositol(GPI)-anchor biosynthesis	1	124	0.9510426	9.989496e-01	ko00563	Unigene0089962	K05284
Glycolysis / Gluconeogenesis	7	499	0.9566245	9.989496e-01	ko00010	Unigene0038665;Unigene0113823;Unigene0089535;Unigene0089534;Unigene0060207;Unigene0027394;Unigene0138386	K00850+K01785+K00001
RNA transport	8	578	0.9687977	9.989496e-01	ko03013	Unigene0071117;Unigene0092412;Unigene0088431;Unigene0078699;Unigene0041579;Unigene0070834;Unigene0018710;Unigene0102757	K14325+K12160+K14306+K03113+K05019+K03238
Regulation of autophagy	1	149	0.9734012	9.989496e-01	ko04140	Unigene0056382	K08341
RNA degradation	6	483	0.9758836	9.989496e-01	ko03018	Unigene0013261;Unigene0126606;Unigene0007057;Unigene0081406;Unigene0138203;Unigene0130910	K11600+K12619+K12581+K04043
Aminoacyl-tRNA biosynthesis	4	371	0.9789556	9.989496e-01	ko00970	Unigene0143227;Unigene0085479;Unigene0047292;Unigene0019434	K01892+K01881+K01887+K01876
N-Glycan biosynthesis	1	166	0.9824396	9.989496e-01	ko00510	Unigene0092313	K00737
Ribosome	5	574	0.9981923	9.989496e-01	ko03010	Unigene0028866;Unigene0089943;Unigene0116546;Unigene0015460;Unigene0078427	K02937+K02966+K02880+K02942+K02875
Base excision repair	1	281	0.9989496	9.989496e-01	ko03410	Unigene0125677	K10772
