# Supplementary material for: De novo Transcriptome Assembly of Floral Buds of Pineapple and Identification of Differentially Expressed Genes in Response to Ethephon Induction
Source: Front Plant Sci. 2016 Feb 26;7:203. doi: 10.3389/fpls.2016.00203 (PMC4767906; doi:10.3389/fpls.2016.00203)
Supplement: Additional File 9 — KEGG enrichment analysis results for DEGs in the comparison of T2 with T1. [file DataSheet9.xls]

#Pathway	DEGs with pathway annotation(174)	DEGs with pathway annotation(24775)	Pvalue	Qvalue	Pathway ID	Genes	KOs
Photosynthesis	11	114	5.136062e-10	3.492522e-08	ko00195	Unigene0056709;Unigene0111380;Unigene0075587;Unigene0022414;Unigene0032247;Unigene0072533;Unigene0057490;Unigene0031941;Unigene0033086;Unigene0057522;Unigene0065328	K02690+K02109+K02108+K02709+K02112+K02110+K02634+K02704+K02639
Phagosome	12	253	2.507823e-07	8.526598e-06	ko04145	Unigene0048396;Unigene0048397;Unigene0044589;Unigene0094192;Unigene0029263;Unigene0143081;Unigene0011756;Unigene0125780;Unigene0074913;Unigene0029268;Unigene0049585;Unigene0051870	K01365+K07375+K07374+K10956+K04392
Oxidative phosphorylation	13	383	3.396623e-06	7.699012e-05	ko00190	Unigene0111877;Unigene0112671;Unigene0111380;Unigene0075587;Unigene0032649;Unigene0022200;Unigene0072565;Unigene0032247;Unigene0062589;Unigene0072533;Unigene0057490;Unigene0032168;Unigene0086769	K03880+K05572+K02109+K02108+K05575+K05577+K02112+K05581+K02110+K05578
Metabolic pathways	59	6081	0.003381583	4.672529e-02	ko01100	Unigene0111877;Unigene0066960;Unigene0144492;Unigene0101809;Unigene0042219;Unigene0101806;Unigene0029919;Unigene0116623;Unigene0029675;Unigene0080940;Unigene0070360;Unigene0089535;Unigene0012503;Unigene0100469;Unigene0062558;Unigene0053017;Unigene0053203;Unigene0143975;Unigene0084159;Unigene0077657;Unigene0045298;Unigene0069536;Unigene0089036;Unigene0097881;Unigene0056211;Unigene0037686;Unigene01…	K03880+K01583+K01188+K01438+K00517+K00588+K00064+K12670+K01915+K00850+K08081+K01784+K00943+K01940+K01807+K09840+K01626+K01858+K13248+K13811+K01082+K00558+K01602+K01601+K05572+K03046+K02690+K02109+K02108+K05575+K02709+K05577+K02112+K05581+K08912+K02110+K02634+K02704+K05578+K00140+K03043+K00763+K00826+K01953+K00696+K05298+K00430+K00700+K01681+K01115
Glyoxylate and dicarboxylate metabolism	5	143	0.003435683	4.672529e-02	ko00630	Unigene0070360;Unigene0056211;Unigene0037686;Unigene0067791;Unigene0125810	K01915+K01602+K01601+K01681+K00284
Nitrogen metabolism	4	94	0.004387191	4.972150e-02	ko00910	Unigene0070360;Unigene0046909;Unigene0046912;Unigene0125810	K01915+K01953+K00284
Alanine, aspartate and glutamate metabolism	4	161	0.02709118	2.341918e-01	ko00250	Unigene0070360;Unigene0053017;Unigene0046909;Unigene0046912	K01915+K01940+K01953
Stilbenoid, diarylheptanoid and gingerol biosynthesis	2	38	0.02922234	2.341918e-01	ko00945	Unigene0029919;Unigene0116623	K00517+K00588
RNA polymerase	4	168	0.03099597	2.341918e-01	ko03020	Unigene0075572;Unigene0022198;Unigene0075589;Unigene0130970	K03046+K03043
Arginine and proline metabolism	5	266	0.04005836	2.723968e-01	ko00330	Unigene0066960;Unigene0101809;Unigene0101806;Unigene0070360;Unigene0053017	K01583+K01438+K01915+K01940
Phenylpropanoid biosynthesis	4	210	0.06107602	3.775609e-01	ko00940	Unigene0144492;Unigene0042219;Unigene0116623;Unigene0127006	K01188+K00588+K00430
DNA replication	5	363	0.1133351	6.115576e-01	ko03030	Unigene0030888;Unigene0082994;Unigene0116045;Unigene0093106;Unigene0030889	K02541+K07466+K10742+K10739
Cyanoamino acid metabolism	2	92	0.1366609	6.115576e-01	ko00460	Unigene0144492;Unigene0042219	K01188
Glucosinolate biosynthesis	1	21	0.1376273	6.115576e-01	ko00966	Unigene0126450	K00826
Carbon fixation in photosynthetic organisms	4	285	0.1414754	6.115576e-01	ko00710	Unigene0053203;Unigene0056211;Unigene0037686;Unigene0131369	K01807+K01602+K01601+K05298
Sulfur metabolism	2	97	0.1487033	6.115576e-01	ko00920	Unigene0069536;Unigene0089036	K13811+K01082
Vitamin B6 metabolism	1	25	0.1616213	6.115576e-01	ko00750	Unigene0045298	K13248
Inositol phosphate metabolism	3	201	0.16823	6.115576e-01	ko00562	Unigene0114344;Unigene0077657;Unigene0073638	K00469+K01858+K00140
Ascorbate and aldarate metabolism	2	106	0.1708764	6.115576e-01	ko00053	Unigene0114344;Unigene0029675	K00469+K00064
Limonene and pinene degradation	1	36	0.2242365	7.574911e-01	ko00903	Unigene0029919	K00517
Flavonoid biosynthesis	1	38	0.2351109	7.574911e-01	ko00941	Unigene0116623	K00588
Photosynthesis - antenna proteins	1	42	0.2564071	7.574911e-01	ko00196	Unigene0112278	K08912
Pentose phosphate pathway	2	142	0.2632299	7.574911e-01	ko00030	Unigene0089535;Unigene0053203	K00850+K01807
Nicotinate and nicotinamide metabolism	1	51	0.3021924	7.574911e-01	ko00760	Unigene0132081	K00763
Pyrimidine metabolism	5	534	0.3218024	7.574911e-01	ko00240	Unigene0062558;Unigene0075572;Unigene0022198;Unigene0075589;Unigene0130970	K00943+K03046+K03043
Tropane, piperidine and pyridine alkaloid biosynthesis	1	57	0.3311474	7.574911e-01	ko00960	Unigene0012503	K08081
Valine, leucine and isoleucine degradation	2	169	0.3331017	7.574911e-01	ko00280	Unigene0073638;Unigene0126450	K00140+K00826
Phenylalanine metabolism	2	176	0.3509656	7.574911e-01	ko00360	Unigene0116623;Unigene0127006	K00588+K00430
Biosynthesis of secondary metabolites	22	2857	0.3563851	7.574911e-01	ko01110	Unigene0144492;Unigene0101809;Unigene0042219;Unigene0101806;Unigene0029919;Unigene0116623;Unigene0029675;Unigene0089535;Unigene0012503;Unigene0100469;Unigene0019051;Unigene0053017;Unigene0053203;Unigene0143975;Unigene0084159;Unigene0077657;Unigene0019050;Unigene0126450;Unigene0046909;Unigene0046912;Unigene0127006;Unigene0067791	K01188+K01438+K00517+K00588+K00064+K00850+K08081+K01784+K01183+K01940+K01807+K09840+K01626+K01858+K00826+K01953+K00430+K01681
Plant-pathogen interaction	3	307	0.3658955	7.574911e-01	ko04626	Unigene0047688;Unigene0062647;Unigene0067866	K13464+K13448
Natural killer cell mediated cytotoxicity	1	66	0.372355	7.574911e-01	ko04650	Unigene0074913	K04392
Selenocompound metabolism	1	66	0.372355	7.574911e-01	ko00450	Unigene0069536	K13811
Valine, leucine and isoleucine biosynthesis	1	68	0.3811638	7.574911e-01	ko00290	Unigene0126450	K00826
RNA transport	5	578	0.3829223	7.574911e-01	ko03013	Unigene0078697;Unigene0078699;Unigene0057656;Unigene0010979;Unigene0070773	K14306+K14293+K05749+K13171
Protein processing in endoplasmic reticulum	5	583	0.3898851	7.574911e-01	ko04141	Unigene0080940;Unigene0026720;Unigene0125780;Unigene0046066;Unigene0097926	K12670+K13249+K10956+K03283+K13993
Starch and sucrose metabolism	4	490	0.4519483	8.264621e-01	ko00500	Unigene0144492;Unigene0042219;Unigene0089774;Unigene0003457	K01188+K00696+K00700
Pantothenate and CoA biosynthesis	1	95	0.4887194	8.264621e-01	ko00770	Unigene0126450	K00826
Mismatch repair	2	240	0.5040505	8.264621e-01	ko03430	Unigene0082994;Unigene0093106	K07466+K10739
Plant hormone signal transduction	3	393	0.5230895	8.264621e-01	ko04075	Unigene0047688;Unigene0067866;Unigene0009795	K13464+K14432
Circadian rhythm - plant	1	109	0.536948	8.264621e-01	ko04712	Unigene0138333	K12120
Purine metabolism	5	697	0.5437696	8.264621e-01	ko00230	Unigene0069536;Unigene0075572;Unigene0022198;Unigene0075589;Unigene0130970	K13811+K03046+K03043
Proteasome	1	113	0.5498771	8.264621e-01	ko03050	Unigene0075433	K02730
beta-Alanine metabolism	1	115	0.5562064	8.264621e-01	ko00410	Unigene0073638	K00140
Galactose metabolism	2	268	0.5634371	8.264621e-01	ko00052	Unigene0089535;Unigene0100469	K00850+K01784
Propanoate metabolism	1	118	0.5655348	8.264621e-01	ko00640	Unigene0073638	K00140
Pentose and glucuronate interconversions	1	120	0.5716452	8.264621e-01	ko00040	Unigene0094056	K01728
Carotenoid biosynthesis	1	121	0.5746683	8.264621e-01	ko00906	Unigene0143975	K09840
Homologous recombination	2	278	0.583385	8.264621e-01	ko03440	Unigene0082994;Unigene0093106	K07466+K10739
Amino sugar and nucleotide sugar metabolism	3	475	0.6512439	9.037670e-01	ko00520	Unigene0100469;Unigene0019051;Unigene0019050	K01784+K01183
N-Glycan biosynthesis	1	166	0.690839	9.196738e-01	ko00510	Unigene0080940	K12670
Nucleotide excision repair	2	361	0.7232283	9.196738e-01	ko03420	Unigene0082994;Unigene0093106	K07466+K10739
Ether lipid metabolism	1	182	0.7240289	9.196738e-01	ko00565	Unigene0083470	K01115
Phenylalanine, tyrosine and tryptophan biosynthesis	1	192	0.7429476	9.196738e-01	ko00400	Unigene0084159	K01626
Spliceosome	3	549	0.7442762	9.196738e-01	ko03040	Unigene0058488;Unigene0046066;Unigene0131162	K12626+K03283+K12890
Glutathione metabolism	1	206	0.7672865	9.196738e-01	ko00480	Unigene0093561	K00799
Endocytosis	2	397	0.7704551	9.196738e-01	ko04144	Unigene0046066;Unigene0083470	K03283+K01115
Ribosome	3	574	0.770903	9.196738e-01	ko03010	Unigene0073672;Unigene0086783;Unigene0023104	K02954+K02959+K02948
Cysteine and methionine metabolism	1	247	0.8261538	9.303504e-01	ko00270	Unigene0097881	K00558
Citrate cycle (TCA cycle)	1	259	0.840392	9.303504e-01	ko00020	Unigene0067791	K01681
Fructose and mannose metabolism	1	259	0.840392	9.303504e-01	ko00051	Unigene0089535	K00850
RNA degradation	2	483	0.8558971	9.303504e-01	ko03018	Unigene0144562;Unigene0058488	K12607+K12626
Base excision repair	1	281	0.8635506	9.303504e-01	ko03410	Unigene0045549	K01246
Protein export	1	293	0.8747408	9.303504e-01	ko03060	Unigene0125780	K10956
mRNA surveillance pathway	2	526	0.886767	9.303504e-01	ko03015	Unigene0070773;Unigene0055135	K13171+K11584
Ubiquitin mediated proteolysis	2	530	0.8893055	9.303504e-01	ko04120	Unigene0015351;Unigene0081295	K06688+K03348
Ribosome biogenesis in eukaryotes	1	395	0.9395785	9.680506e-01	ko03008	Unigene0116793	K13288
Glycerophospholipid metabolism	1	439	0.9559241	9.701916e-01	ko00564	Unigene0083470	K01115
Glycolysis / Gluconeogenesis	1	499	0.9713586	9.713586e-01	ko00010	Unigene0089535	K00850
